# Supplementary material for: DNMT3B splicing dysregulation mediated by SMCHD1 loss contributes to DUX4 overexpression and FSHD pathogenesis
Source: Sci Adv. 2024 May 29;10(22):eadn7732. doi: 10.1126/sciadv.adn7732 (PMC11135424; doi:10.1126/sciadv.adn7732)
Supplement: Supplementary file 2 — Tables S1 to S4 [file sciadv.adn7732_tables_s1_to_s4.zip › Table_S1.xlsx]

## Sheet: FSHD2 to healthy
chr	start	end	strand	geneSym	geneID	IncDiff	FDR	event
chr11	77869739	77869817	+	AAMDC	ENSG00000087884	-0.557	0.00371	MXE
chr11	77876902	77877049	+	AAMDC	ENSG00000087884	0.553	0.0262	SE
chr17	69158009	69158047	-	ABCA10	ENSG00000154263	-0.393	0.0435	SE
chr17	69178919	69179008	-	ABCA10	ENSG00000154263	-0.598	3.55e-07	SE
chr4	435769	435879	-	ABCA11P	ENSG00000251595	-0.242	0.0131	SE
chr4	437445	437511	-	ABCA11P	ENSG00000251595	-0.214	0.00898	SE
chr4	437445	437552	-	ABCA11P	ENSG00000251595	-0.358	0.00504	SE
chr4	467616	467681	-	ABCA11P	ENSG00000251595	-0.546	0.000785	SE
chr13	95266111	95266264	-	ABCC4	ENSG00000125257	-0.388	0.0119	SE
chr3	183987769	183987912	-	ABCC5	ENSG00000114770	0.316	0.00266	SE
chr17	37328838	37328986	-	ACACA	ENSG00000278540	-0.378	0.00609	SE
chr1	75732643	75732919	+	ACADM	ENSG00000117054	-0.366	0.00643	RI
chr17	7220927	7221023	+	ACADVL	ENSG00000072778	0.35	0.0136	MXE
chr17	7220927	7221012	+	ACADVL	ENSG00000072778	0.369	0.0162	MXE
chr11	108140069	108140214	+	ACAT1	ENSG00000075239	0.337	0.0347	SE
chr1	54592545	54592576	+	ACOT11	ENSG00000162390	0.135	0.0206	SE
chr4	184813845	184813977	-	ACSL1	ENSG00000151726	-0.339	0.0021	MXE
chr4	184773010	184773154	-	ACSL1	ENSG00000151726	0.383	0.0387	MXE
chr1	236727430	236727755	+	ACTN2	ENSG00000077522	0.24	0.0364	SE
chr12	51913973	51914084	+	ACVRL1	ENSG00000139567	-0.371	0.0318	SE
chr12	51913973	51914130	+	ACVRL1	ENSG00000139567	-0.434	0.00776	SE
chr15	43331899	43332000	+	ADAL	ENSG00000168803	0.18	2.68e-05	SE
chr1	155061903	155061975	+	ADAM15	ENSG00000143537	0.443	7.44e-07	SE
chr1	155060762	155060832	+	ADAM15	ENSG00000143537	0.15	7.44e-07	SE
chr1	155061903	155062117	+	ADAM15	ENSG00000143537	0.359	3.71e-07	SE
chr12	48774401	48774483	-	ADCY6	ENSG00000174233	-0.166	0.00182	SE
chr12	48774401	48774518	-	ADCY6	ENSG00000174233	-0.108	0.0054	SE
chr8	6741651	6741751	+	AGPAT5	ENSG00000155189	-0.287	0.0145	SE
chr7	6010633	6010771	+	AIMP2	ENSG00000106305	0.188	0.0136	MXE
chr16	30064423	30064783	+	ALDOA	ENSG00000149925	-0.338	0.0253	5ss
chr16	30066049	30066083	+	ALDOA	ENSG00000149925	-0.75	0.000759	MXE
chr16	30066049	30066486	+	ALDOA	ENSG00000149925	0.546	2.79e-05	5ss
chr15	84859780	84859903	+	ALPK3	ENSG00000136383	0.592	0.000759	MXE
chr15	84859780	84859903	+	ALPK3	ENSG00000136383	0.332	0.0362	MXE
chr13	110901020	110901077	-	ANKRD10	ENSG00000088448	-0.531	0.0153	MXE
chr2	96833310	96833538	-	ANKRD23	ENSG00000163126	-0.723	3.49e-05	SE
chr2	96843057	96843155	-	ANKRD23	ENSG00000163126	0.493	0.0203	MXE
chr18	23612091	23612190	-	ANKRD29	ENSG00000154065	0.286	7.17e-05	SE
chr11	1008805	1009216	+	AP2A2	ENSG00000183020	-0.258	0.00919	RI
chr4	41065571	41065673	-	APBB2	ENSG00000163697	0.229	0.00175	SE
chr4	41065575	41065673	-	APBB2	ENSG00000163697	0.164	0.00266	SE
chr16	24991795	24991867	-	ARHGAP17	ENSG00000140750	0.567	0.00361	SE
chr10	24590907	24591330	-	ARHGAP21	ENSG00000107863	-0.528	0.0025	SE
chrX	136737383	136737660	-	ARHGEF6	ENSG00000129675	-0.25	0.0282	5ss
chrX	63724531	63724711	-	ARHGEF9	ENSG00000131089	0.151	0.0425	SE
chr3	48922327	48922811	+	ARIH2	ENSG00000177479	-0.406	0.00337	SE
chr1	150842242	150842468	-	ARNT	ENSG00000143437	-0.125	0.0323	SE
chr7	99377337	99377455	+	ARPC1B	ENSG00000130429	0.302	0.032	5ss
chr15	52568537	52568902	-	ARPP19	ENSG00000128989	0.417	0.003	SE
chr4	76103936	76103969	+	ART3	ENSG00000156219	-0.121	0.0236	SE
chr1	155562152	155562295	-	ASH1L	ENSG00000116539	0.125	0.00368	SE
chr11	62356324	62356467	+	ASRGL1	ENSG00000162174	0.188	0.0025	SE
chr11	72829302	72829348	+	ATG16L2	ENSG00000168010	0.233	0.0448	SE
chrX	77962622	77962814	+	ATP7A	ENSG00000165240	0.267	0.0246	SE
chr13	51961836	51961913	-	ATP7B	ENSG00000123191	-0.319	0.0277	SE
chr13	51960147	51960322	-	ATP7B	ENSG00000123191	-0.336	0.00545	SE
chr2	27212865	27213092	+	ATRAID	ENSG00000138085	-0.5	0.0159	5ss
chr12	111479069	111479102	-	ATXN2	ENSG00000204842	0.639	7.85e-07	SE
chr9	91360278	91360440	-	AUH	ENSG00000148090	-0.25	0.00191	SE
chr19	17277226	17277479	+	BABAM1	ENSG00000105393	0.171	0.0289	3ss
chr16	87975047	87975207	+	BANP	ENSG00000172530	-0.32	0.0295	5ss
chr3	52406252	52406907	-	BAP1	ENSG00000163930	-0.135	0.0229	RI
chr2	159430901	159431156	-	BAZ2B	ENSG00000123636	0.406	0.00952	SE
chr2	159430862	159431156	-	BAZ2B	ENSG00000123636	0.225	0.00968	SE
chr2	159430862	159431249	-	BAZ2B	ENSG00000123636	0.288	0.013	SE
chr7	107616260	107616389	+	BCAP29	ENSG00000075790	0.409	0.00154	SE
chr7	107613653	107613732	+	BCAP29	ENSG00000075790	0.25	0.0442	SE
chr19	48810794	48811027	-	BCAT2	ENSG00000105552	0.463	0.0128	5ss
chr11	112193473	112193994	+	BCO2	ENSG00000197580	0.132	0.0466	RI
chr1	48775964	48776161	-	BEND5	ENSG00000162373	0.232	0.0499	SE
chr1	48776106	48776161	-	BEND5	ENSG00000162373	0.341	0.00363	SE
chr12	69697646	69697813	-	BEST3	ENSG00000127325	-0.133	0.048	SE
chr12	69693673	69693907	-	BEST3	ENSG00000127325	-0.258	0.0126	3ss
chr10	42820195	42820688	+	BMS1	ENSG00000165733	-0.168	0.0345	RI
chr4	13623389	13626312	-	BOD1L1	ENSG00000038219	0.538	0.0394	SE
chr2	74146770	74147226	-	BOLA3	ENSG00000163170	0.484	0.00505	3ss
chr7	98281821	98282232	+	BRI3	ENSG00000164713	-0.443	0.00395	5ss
chr7	98281666	98281977	+	BRI3	ENSG00000164713	-0.358	0.0493	5ss
chr14	93295969	93296157	-	BTBD7	ENSG00000011114	-0.168	0.0487	SE
chr3	15630001	15630120	+	BTD	ENSG00000169814	0.433	0.00125	SE
chr3	15635673	15636045	+	BTD	ENSG00000169814	0.302	0.00056	RI
chr6	26448616	26448637	+	BTN3A3	ENSG00000111801	0.266	0.034	SE
chr6	26448247	26448754	+	BTN3A3	ENSG00000111801	0.354	0.00196	RI
chr6	26448232	26448637	+	BTN3A3	ENSG00000111801	0.357	0.00437	5ss
chr6	26448621	26448754	+	BTN3A3	ENSG00000111801	0.485	0.000432	3ss
chr10	101365093	101365216	+	BTRC	ENSG00000166167	-0.504	0.00496	MXE
chr10	101365093	101365308	+	BTRC	ENSG00000166167	-0.54	0.000474	MXE
chr19	29712778	29713185	-	C19orf12	ENSG00000131943	0.298	0.00103	MXE
chr19	29712778	29713008	-	C19orf12	ENSG00000131943	0.224	0.00228	MXE
chr1	10947642	10949751	-	C1orf127	ENSG00000175262	0.404	0.0114	RI
chr7	6593669	6593988	+	C7orf26	ENSG00000146576	-0.43	4.95e-05	5ss
chr7	6593669	6593792	+	C7orf26	ENSG00000146576	0.332	0.0208	MXE
chr7	1010231	1010300	-	C7orf50	ENSG00000146540	0.214	0.0129	MXE
chr7	1138188	1138257	-	C7orf50	ENSG00000146540	-0.286	0.0167	5ss
chr7	1010231	1010300	-	C7orf50	ENSG00000146540	0.163	0.0188	MXE
chr7	1138198	1138257	-	C7orf50	ENSG00000146540	-0.473	0.0146	5ss
chr2	230713973	230714058	+	CAB39	ENSG00000135932	0.306	0.00497	MXE
chr1	201088978	201089463	-	CACNA1S	ENSG00000081248	-0.145	0.039	RI
chr6	17465546	17465770	+	CAP2	ENSG00000112186	-0.332	0.00855	MXE
chr15	42407742	42408140	+	CAPN3	ENSG00000092529	0.126	0.0193	MXE
chr2	202982071	202982441	+	CARF	ENSG00000138380	0.136	0.0442	SE
chr2	202924296	202924415	+	CARF	ENSG00000138380	-0.429	0.0423	MXE
chr11	67416064	67416202	+	CARNS1	ENSG00000172508	-0.309	0.0485	3ss
chr5	96740744	96740783	+	CAST	ENSG00000153113	0.378	0.000294	SE
chr5	96740745	96740783	+	CAST	ENSG00000153113	0.448	0.00144	SE
chr5	96740744	96740779	+	CAST	ENSG00000153113	0.465	0.00213	SE
chr22	38665545	38665685	+	CBY1	ENSG00000100211	-0.172	0.0444	SE
chr11	83285126	83285211	-	CCDC90B	ENSG00000137500	0.422	0.0166	SE
chr7	80546190	80546633	+	CD36	ENSG00000135218	-0.473	0.000159	SE
chr4	15837793	15838290	+	CD38	ENSG00000004468	0.411	0.0361	SE
chrX	2733355	2733416	+	CD99	ENSG00000002586	0.192	0.019	5ss
chrX	150828305	150829604	-	CD99L2	ENSG00000102181	-0.426	0.00822	SE
chr10	71812209	71812609	+	CDH23	ENSG00000107736	-0.612	0.000568	RI
chr5	134308573	134308727	-	CDKL3	ENSG00000006837	-0.144	0.00279	MXE
chr5	134312291	134312380	-	CDKL3	ENSG00000006837	0.193	0.0125	MXE
chr11	47495942	47496052	-	CELF1	ENSG00000149187	-0.431	0.034	MXE
chr11	47494330	47494443	-	CELF1	ENSG00000149187	-0.325	0.0444	SE
chr5	123389923	123390365	-	CEP120	ENSG00000168944	0.427	0.0217	3ss
chr11	95794220	95794533	+	CEP57	ENSG00000166037	0.467	0.00695	SE
chr19	8241340	8241457	+	CERS4	ENSG00000090661	0.179	0.0319	MXE
chr12	50135439	50135838	-	CERS5	ENSG00000139624	0.373	0.00643	RI
chr11	68090978	68091089	-	CHKA	ENSG00000110721	-0.637	0.00478	SE
chr16	795131	795358	+	CHTF18	ENSG00000127586	-0.269	0.0104	SE
chr16	795131	795356	+	CHTF18	ENSG00000127586	-0.209	0.0266	SE
chr16	795316	795356	+	CHTF18	ENSG00000127586	-0.537	0.000156	SE
chr19	1273650	1273715	+	CIRBP	ENSG00000099622	0.12	0.0118	SE
chr3	184354903	184355529	-	CLCN2	ENSG00000114859	0.181	0.0136	RI
chr5	79763298	79763437	+	CMYA5	ENSG00000164309	-0.509	0.00144	MXE
chr5	79763061	79763419	+	CMYA5	ENSG00000164309	0.166	0.0291	RI
chr1	26182328	26182406	+	CNKSR1	ENSG00000142675	-0.418	0.00338	SE
chr1	26182328	26182563	+	CNKSR1	ENSG00000142675	-0.137	0.017	3ss
chr2	96804868	96804967	+	CNNM4	ENSG00000158158	-0.29	0.000617	MXE
chr6	42935411	42935670	+	CNPY3	ENSG00000137161	0.345	0.00744	3ss
chr7	43650611	43650712	-	COA1	ENSG00000106603	-0.241	0.049	MXE
chr7	43658711	43659144	-	COA1	ENSG00000106603	0.62	1.09e-07	SE
chr2	227060135	227060243	-	COL4A4	ENSG00000081052	-0.125	0.0441	SE
chr2	227144515	227144833	-	COL4A4	ENSG00000081052	0.629	5.9e-05	RI
chr3	48575338	48575539	-	COL7A1	ENSG00000114270	-0.272	0.00266	5ss
chr5	116317516	116317597	+	COMMD10	ENSG00000145781	-0.267	0.0333	MXE
chr15	75338061	75338147	+	COMMD4	ENSG00000140365	-0.27	0.0214	MXE
chr14	73958974	73959224	+	COQ6	ENSG00000119723	-0.209	0.0193	MXE
chr11	67440334	67440484	-	CORO1B	ENSG00000172725	-0.355	0.0222	3ss
chr19	36151695	36151713	-	COX7A1	ENSG00000161281	0.264	1.95e-05	MXE
chr19	36151695	36151746	-	COX7A1	ENSG00000161281	0.149	1.69e-09	MXE
chr19	36151695	36151726	-	COX7A1	ENSG00000161281	0.206	2.3e-07	MXE
chr19	36151512	36151980	-	COX7A1	ENSG00000161281	0.461	0.00177	3ss
chr19	36151695	36151790	-	COX7A1	ENSG00000161281	0.153	1.78e-09	MXE
chr19	36151695	36151754	-	COX7A1	ENSG00000161281	0.14	2.89e-10	MXE
chr19	36151790	36151980	-	COX7A1	ENSG00000161281	0.284	0.00062	SE
chr5	86619368	86619442	+	COX7C	ENSG00000127184	0.266	0.00202	SE
chr5	86619353	86619499	+	COX7C	ENSG00000127184	0.211	0.00541	SE
chr5	86619353	86619442	+	COX7C	ENSG00000127184	0.276	0.0018	SE
chr5	86619368	86619499	+	COX7C	ENSG00000127184	0.203	0.00609	SE
chr5	86619443	86619499	+	COX7C	ENSG00000127184	0.228	0.00507	SE
chr5	86619443	86619878	+	COX7C	ENSG00000127184	0.337	0.000652	SE
chr10	35196480	35196539	+	CREM	ENSG00000095794	-0.174	0.0385	SE
chr7	30686388	30686615	-	CRHR2	ENSG00000106113	-0.291	0.0282	SE
chr1	16635026	16635168	-	CROCCP2	ENSG00000215908	-0.115	0.00456	SE
chr12	53170969	53171394	-	CSAD	ENSG00000139631	-0.278	0.00586	5ss
chr20	500030	500171	-	CSNK2A1	ENSG00000101266	0.41	0.017	3ss
chr11	19201550	19201981	-	CSRP3	ENSG00000129170	-0.322	0.0126	RI
chr11	19201478	19201647	-	CSRP3	ENSG00000129170	0.583	0.000393	SE
chr2	218402110	218402215	+	CTDSP1	ENSG00000144579	0.134	0.0193	3ss
chr17	57867240	57867692	-	CUEDC1	ENSG00000180891	0.278	0.02	5ss
chr6	39879181	39879477	+	DAAM2	ENSG00000146122	-0.167	0.00393	SE
chr3	49470964	49471073	+	DAG1	ENSG00000173402	-0.5	0.00187	5ss
chr7	6434793	6435020	-	DAGLB	ENSG00000164535	-0.266	0.0286	SE
chr7	6445711	6446104	-	DAGLB	ENSG00000164535	-0.293	0.0196	5ss
chr6	30884537	30884710	+	DDR1	ENSG00000204580	0.124	0.0218	SE
chr12	31084582	31084669	+	DDX11	ENSG00000013573	0.115	0.00264	SE
chr7	44568902	44569318	-	DDX56	ENSG00000136271	-0.257	0.00026	RI
chr9	19331977	19332188	+	DENND4C	ENSG00000137145	-0.239	0.0128	5ss
chr11	33032667	33032963	+	DEPDC7	ENSG00000121690	-0.108	0.0345	RI
chr2	219421848	219421901	+	DES	ENSG00000175084	0.281	0.00933	MXE
chr2	219424925	219425356	+	DES	ENSG00000175084	-0.42	0.0209	MXE
chr2	219424925	219425356	+	DES	ENSG00000175084	-0.614	5.87e-06	MXE
chr2	219421456	219421901	+	DES	ENSG00000175084	-0.424	0.0022	5ss
chr2	219421686	219421901	+	DES	ENSG00000175084	0.35	0.000626	MXE
chr2	219421686	219422031	+	DES	ENSG00000175084	0.44	5.57e-05	MXE
chr2	219421686	219421901	+	DES	ENSG00000175084	0.268	0.0217	MXE
chr2	219421686	219422031	+	DES	ENSG00000175084	0.359	0.039	MXE
chr2	219421686	219421809	+	DES	ENSG00000175084	0.37	0.000369	MXE
chr2	219421336	219421591	+	DES	ENSG00000175084	-0.447	0.00489	5ss
chr2	219421686	219422031	+	DES	ENSG00000175084	0.305	0.0015	MXE
chr2	219424943	219425356	+	DES	ENSG00000175084	-0.652	0.0147	MXE
chr2	219421848	219421901	+	DES	ENSG00000175084	0.411	0.000298	MXE
chr2	219423755	219423826	+	DES	ENSG00000175084	-0.449	0.0296	SE
chr2	219421686	219421809	+	DES	ENSG00000175084	0.275	0.0133	MXE
chr2	219424925	219425356	+	DES	ENSG00000175084	-0.311	0.0481	MXE
chr15	88531370	88531473	-	DET1	ENSG00000140543	0.268	0.0054	SE
chr12	55938914	55939305	+	DGKA	ENSG00000065357	0.257	0.000438	RI
chr12	50685885	50686353	+	DIP2B	ENSG00000066084	0.422	0.0105	RI
chr13	49978062	49978189	-	DLEU2	ENSG00000231607	0.662	0.00283	SE
chr13	49988164	49988621	-	DLEU2	ENSG00000231607	0.726	0.0108	SE
chr19	11229284	11229390	-	DOCK6	ENSG00000130158	0.597	0.00394	SE
chr1	62544943	62545039	-	DOCK7	ENSG00000116641	-0.188	0.00268	5ss
chr6	56703647	56703746	-	DST	ENSG00000151914	0.195	0.0475	SE
chr2	25383835	25383889	-	DTNB	ENSG00000138101	-0.301	0.0243	MXE
chr15	74676940	74676983	-	EDC3	ENSG00000179151	0.181	0.0193	MXE
chr19	3977813	3978103	-	EEF2	ENSG00000167658	0.558	0.00137	3ss
chr1	245022168	245022296	+	EFCAB2	ENSG00000203666	0.253	0.00319	MXE
chr1	245022172	245022296	+	EFCAB2	ENSG00000203666	0.32	0.0105	MXE
chr1	245027888	245028034	+	EFCAB2	ENSG00000203666	-0.323	0.00825	SE
chr3	150562543	150562660	+	EIF2A	ENSG00000144895	-0.105	0.000383	SE
chr3	150562556	150562660	+	EIF2A	ENSG00000144895	-0.1	0.000284	SE
chr8	108242111	108242256	-	EIF3E	ENSG00000104408	0.419	0.0327	MXE
chr1	21001198	21001307	-	EIF4G3	ENSG00000075151	0.499	0.0407	SE
chr4	140524217	140525570	+	ELMOD2	ENSG00000179387	0.398	0.0126	RI
chr4	140524167	140524617	+	ELMOD2	ENSG00000179387	0.44	0.00025	5ss
chr4	100486860	100487028	-	EMCN	ENSG00000164035	0.383	0.00275	SE
chr17	80429772	80430324	+	ENDOV	ENSG00000173818	0.466	0.0187	RI
chr6	130876430	130876775	-	EPB41L2	ENSG00000079819	0.45	0.0329	SE
chr19	7846499	7846679	+	EVI5L	ENSG00000142459	0.472	0.0287	3ss
chr1	50451792	50452193	-	FAF1	ENSG00000185104	0.259	0.039	MXE
chr11	126229224	126229336	+	FAM118B	ENSG00000197798	0.248	0.0128	SE
chrX	134789579	134789636	-	FAM122B	ENSG00000156504	0.213	0.0361	SE
chr14	35092093	35092211	+	FAM177A1	ENSG00000151327	0.479	0.00224	SE
chr10	118337229	118337408	-	FAM204A	ENSG00000165669	-0.122	0.0118	SE
chr7	151077626	151077655	-	FASTK	ENSG00000164896	0.17	0.0342	SE
chr7	151077626	151077779	-	FASTK	ENSG00000164896	0.197	0.0347	SE
chr12	132571306	132571524	+	FBRSL1	ENSG00000112787	0.392	0.0287	3ss
chr13	77001814	77002049	-	FBXL3	ENSG00000005812	0.382	0.00381	SE
chr13	77001814	77001959	-	FBXL3	ENSG00000005812	0.408	0.0154	SE
chr10	101627984	101628056	-	FBXW4	ENSG00000107829	-0.191	0.0198	MXE
chrX	136197396	136197443	+	FHL1	ENSG00000022267	0.248	0.00489	MXE
chr2	152633452	152633651	+	FMNL2	ENSG00000157827	0.256	0.05	MXE
chr12	49658250	49658594	-	FMNL3	ENSG00000161791	0.575	0.0431	RI
chr17	82723024	82723111	+	FN3KRP	ENSG00000141560	0.458	0.0354	3ss
chr7	114658082	114658267	+	FOXP2	ENSG00000128573	0.346	0.0333	SE
chr6	41570145	41570394	+	FOXP4	ENSG00000137166	0.352	0.0215	MXE
chr19	35141423	35141572	+	FXYD1	ENSG00000266964	0.444	0.0189	3ss
chr19	35141442	35141572	+	FXYD1	ENSG00000266964	0.462	0.0172	3ss
chr7	152027391	152027718	+	GALNT11	ENSG00000178234	-0.426	0.0417	3ss
chr11	22770928	22770982	+	GAS2	ENSG00000148935	-0.325	0.0189	SE
chr22	24220491	24220728	-	GGT5	ENSG00000099998	0.495	0.0126	5ss
chr2	232722553	232722658	+	GIGYF2	ENSG00000204120	-0.299	0.0346	SE
chr2	232703423	232703644	+	GIGYF2	ENSG00000204120	0.278	0.0105	SE
chr12	109965525	109965595	-	GIT2	ENSG00000139436	0.35	0.0154	3ss
chr1	92266699	92266741	-	GLMN	ENSG00000174842	-0.16	0.00477	SE
chr14	52778374	52778849	-	GNPNAT1	ENSG00000100522	0.476	0.00101	RI
chr3	37315419	37315589	+	GOLGA4	ENSG00000144674	0.465	0.00442	5ss
chr16	46897646	46898134	+	GPT2	ENSG00000166123	-0.167	0.00847	SE
chr7	50710734	50710990	-	GRB10	ENSG00000106070	0.264	0.0182	SE
chr3	14527770	14527892	-	GRIP2	ENSG00000144596	-0.547	0.0104	MXE
chr13	113334428	113334546	-	GRTP1	ENSG00000139835	-0.406	0.0128	MXE
chr17	39908957	39909042	-	GSDMB	ENSG00000073605	-0.356	0.0344	SE
chr8	143555933	143556030	+	GSDMD	ENSG00000104518	-0.39	0.0154	SE
chr2	144136201	144136318	-	GTDC1	ENSG00000121964	-0.586	0.000246	SE
chr22	23652859	23653350	-	GUSBP11	ENSG00000228315	0.549	0.0262	3ss
chr22	23686789	23686995	-	GUSBP11	ENSG00000228315	0.353	0.00678	SE
chr22	23686837	23686995	-	GUSBP11	ENSG00000228315	0.267	0.0274	SE
chr4	108027687	108028069	+	HADH	ENSG00000138796	-0.183	0.0117	SE
chr2	26285764	26285880	+	HADHB	ENSG00000138029	-0.306	0.0162	MXE
chr2	26285764	26285880	+	HADHB	ENSG00000138029	-0.272	0.0102	MXE
chr2	26285764	26285880	+	HADHB	ENSG00000138029	-0.348	0.0407	MXE
chr2	26285764	26285880	+	HADHB	ENSG00000138029	-0.308	0.00755	MXE
chr2	26285764	26285880	+	HADHB	ENSG00000138029	-0.288	0.00729	MXE
chr2	26285764	26285880	+	HADHB	ENSG00000138029	-0.201	0.0226	MXE
chrX	153462609	153463101	-	HAUS7	ENSG00000213397	-0.407	0.0433	RI
chr3	50572076	50572208	+	HEMK1	ENSG00000114735	-0.158	0.0104	SE
chr3	50571715	50572208	+	HEMK1	ENSG00000114735	-0.205	0.00731	5ss
chr3	42699757	42699825	-	HHATL	ENSG00000010282	0.16	0.0408	SE
chr11	33347855	33348228	+	HIPK3	ENSG00000110422	0.175	0.00395	5ss
chr11	33348165	33348228	+	HIPK3	ENSG00000110422	0.173	0.00295	SE
chr6	29944499	29945091	+	HLA-A	ENSG00000206503	0.369	0.00508	RI
chr20	31548964	31549114	+	HM13	ENSG00000101294	-0.173	0.016	3ss
chr20	31548379	31548608	+	HM13	ENSG00000101294	-0.5	0.00173	SE
chr1	20786252	20786652	-	HP1BP3	ENSG00000127483	-0.243	0.00776	5ss
chr2	128290869	128290954	-	HS6ST1	ENSG00000136720	0.396	0.00286	SE
chr2	128275738	128275895	-	HS6ST1	ENSG00000136720	-0.166	0.0468	MXE
chr1	21847640	21848093	-	HSPG2	ENSG00000142798	-0.142	0.0352	RI
chr1	78660553	78660654	+	IFI44	ENSG00000137965	0.203	0.0288	SE
chr2	27470812	27471095	-	IFT172	ENSG00000138002	-0.219	0.0359	3ss
chr2	27449293	27449540	-	IFT172	ENSG00000138002	0.303	0.0222	3ss
chr2	27449498	27449540	-	IFT172	ENSG00000138002	0.204	0.0374	SE
chr1	201205166	201205354	+	IGFN1	ENSG00000163395	-0.201	0.0306	SE
chr12	56011553	56011737	+	IKZF4	ENSG00000123411	0.39	0.00154	SE
chr4	141719365	141719476	+	IL15	ENSG00000164136	-0.285	0.0282	3ss
chr18	11981036	11981526	+	IMPA2	ENSG00000141401	0.62	0.00731	5ss
chr11	72232877	72233163	+	INPPL1	ENSG00000165458	0.413	0.00165	RI
chr1	43949503	43949995	+	IPO13	ENSG00000117408	0.5	0.0311	SE
chr15	67466493	67466711	-	IQCH-AS1	ENSG00000259673	0.353	0.000922	SE
chr15	67466493	67466738	-	IQCH-AS1	ENSG00000259673	0.374	0.000343	SE
chr15	67442284	67442407	-	IQCH-AS1	ENSG00000259673	0.413	0.00154	SE
chr15	67430320	67430400	-	IQCH-AS1	ENSG00000259673	0.324	0.00494	SE
chr16	19735352	19735450	+	IQCK	ENSG00000174628	-0.183	0.0278	MXE
chr16	19735352	19735450	+	IQCK	ENSG00000174628	-0.197	0.0274	SE
chr12	43771046	43771365	+	IRAK4	ENSG00000198001	-0.369	0.0285	RI
chr19	55455653	55455845	-	ISOC2	ENSG00000063241	0.132	0.0157	SE
chr16	47461114	47461274	-	ITFG1	ENSG00000129636	-0.712	0.0121	5ss
chr12	2830714	2830885	+	ITFG2	ENSG00000111203	0.807	1.36e-09	SE
chr12	2830698	2830885	+	ITFG2	ENSG00000111203	0.794	4.96e-10	SE
chr12	2830833	2830885	+	ITFG2	ENSG00000111203	0.654	3.08e-05	SE
chr12	2830216	2830885	+	ITFG2	ENSG00000111203	0.341	0.000156	SE
chr12	55701036	55701154	-	ITGA7	ENSG00000135424	0.509	0.000255	MXE
chr6	15311638	15311728	+	JARID2	ENSG00000008083	0.599	0.0184	MXE
chr19	50510959	50511145	-	JOSD2	ENSG00000161677	-0.304	0.0358	5ss
chr12	121580019	121580225	-	KDM2B	ENSG00000089094	0.486	0.0408	5ss
chr17	28642868	28643226	-	KIAA0100	ENSG00000007202	0.235	0.000569	RI
chr1	35557303	35557603	-	KIAA0319L	ENSG00000142687	-0.463	0.00395	5ss
chr1	35435303	35435597	-	KIAA0319L	ENSG00000142687	0.47	0.00685	3ss
chr22	25014429	25014566	+	KIAA1671	ENSG00000197077	0.341	0.0343	SE
chr16	87755193	87755292	-	KLHDC4	ENSG00000104731	-0.401	0.00595	SE
chr3	183636542	183636682	+	KLHL24	ENSG00000114796	0.142	0.0177	MXE
chr2	169514219	169514316	+	KLHL41	ENSG00000239474	0.215	0.000882	5ss
chr20	43530283	43530889	+	L3MBTL1	ENSG00000185513	0.29	0.00019	RI
chr12	50412404	50412453	+	LARP4	ENSG00000161813	-0.656	0.0329	SE
chr12	50402674	50402813	+	LARP4	ENSG00000161813	-0.647	0.0016	SE
chr21	39429130	39429211	-	LCA5L	ENSG00000157578	0.3	0.0265	MXE
chr4	16505839	16505985	-	LDB2	ENSG00000169744	0.278	0.00928	SE
chr10	86687068	86687270	+	LDB3	ENSG00000122367	-0.645	0.00592	SE
chr4	41524403	41524482	+	LIMCH1	ENSG00000064042	-0.312	0.0318	SE
chr16	855106	855188	-	LMF1	ENSG00000103227	0.176	0.0111	SE
chr16	931641	931793	-	LMF1	ENSG00000103227	0.234	0.0337	SE
chr16	933990	934145	-	LMF1	ENSG00000103227	0.25	0.0395	SE
chr20	41340919	41341309	+	LPIN3	ENSG00000132793	0.55	0.00662	5ss
chr20	41348733	41349172	+	LPIN3	ENSG00000132793	-0.407	0.00167	RI
chr3	46529904	46530035	-	LRRC2	ENSG00000163827	-0.508	0.00264	SE
chr3	46529904	46530002	-	LRRC2	ENSG00000163827	-0.503	0.00447	SE
chr3	46529904	46530019	-	LRRC2	ENSG00000163827	-0.486	0.00477	SE
chr3	46529904	46529957	-	LRRC2	ENSG00000163827	-0.384	0.0258	SE
chr16	67210047	67211024	-	LRRC29	ENSG00000125122	0.496	0.00593	3ss
chr16	67210047	67210348	-	LRRC29	ENSG00000125122	0.561	0.00446	3ss
chr16	67210047	67211073	-	LRRC29	ENSG00000125122	0.511	0.00429	3ss
chr8	38176552	38176730	-	LSM1	ENSG00000175324	-0.168	0.0408	5ss
chr8	38176501	38176716	-	LSM1	ENSG00000175324	-0.242	0.0127	5ss
chr17	27882938	27883130	-	LYRM9	ENSG00000232859	0.196	0.0196	SE
chr7	1537486	1538457	+	MAFK	ENSG00000198517	-0.236	0.0463	5ss
chr22	50257702	50257945	-	MAPK12	ENSG00000188130	0.584	0.0397	5ss
chr22	50257859	50257945	-	MAPK12	ENSG00000188130	0.418	0.00924	5ss
chr22	50257497	50257945	-	MAPK12	ENSG00000188130	0.29	0.0277	5ss
chr12	111868752	111868876	+	MAPKAPK5	ENSG00000089022	0.233	0.00918	SE
chr12	111868752	111868861	+	MAPKAPK5	ENSG00000089022	0.154	0.0231	SE
chr22	35610876	35611105	-	MB	ENSG00000198125	0.265	0.0457	3ss
chr22	35611889	35612376	-	MB	ENSG00000198125	0.255	0.0292	SE
chr10	72760550	72761030	+	MCU	ENSG00000156026	0.731	8.05e-12	MXE
chr10	72760550	72760672	+	MCU	ENSG00000156026	0.756	5.7e-12	SE
chr10	72760550	72761030	+	MCU	ENSG00000156026	0.458	0.0284	SE
chr7	76048160	76048625	+	MDH2	ENSG00000146701	-0.496	0.000764	5ss
chr7	76048160	76048618	+	MDH2	ENSG00000146701	-0.513	0.00088	5ss
chr12	68809015	68809292	+	MDM2	ENSG00000135679	0.269	0.000569	RI
chr1	29220716	29220921	-	MECR	ENSG00000116353	-0.257	0.0403	SE
chr15	99601940	99602109	+	MEF2A	ENSG00000068305	-0.558	0.00475	MXE
chr5	89203966	89204052	+	MEF2C-AS1	ENSG00000248309	0.381	0.0468	SE
chr1	156495152	156495266	-	MEF2D	ENSG00000116604	0.308	0.00291	MXE
chr1	156495152	156495266	-	MEF2D	ENSG00000116604	0.301	0.0024	MXE
chr1	156499431	156499560	-	MEF2D	ENSG00000116604	0.384	0.014	SE
chr14	100835369	100835549	+	MEG3	ENSG00000214548	0.219	0.000691	SE
chr14	100835735	100835879	+	MEG3	ENSG00000214548	0.174	0.00141	SE
chr14	100832511	100832641	+	MEG3	ENSG00000214548	0.183	0.0169	SE
chr14	100832511	100832641	+	MEG3	ENSG00000214548	0.276	0.00955	SE
chr14	100835738	100835879	+	MEG3	ENSG00000214548	0.171	0.00165	SE
chr14	100834631	100834751	+	MEG3	ENSG00000214548	0.286	0.000522	SE
chr12	82369386	82369560	+	METTL25	ENSG00000127720	0.791	0.00242	SE
chr1	11988426	11988516	+	MFN2	ENSG00000116688	0.29	0.0381	MXE
chr17	76753372	76753490	+	MFSD11	ENSG00000092931	-0.59	0.00153	SE
chr1	1617351	1617515	+	MIB2	ENSG00000197530	0.131	0.000508	SE
chr3	69818333	69818464	+	MITF	ENSG00000187098	-0.704	9.83e-07	SE
chr3	158588859	158588924	+	MLF1	ENSG00000178053	0.13	0.0277	SE
chr3	158588851	158588924	+	MLF1	ENSG00000178053	0.172	0.0241	SE
chr12	109561242	109561329	-	MMAB	ENSG00000139428	-0.379	0.00202	SE
chr12	109561039	109561329	-	MMAB	ENSG00000139428	0.236	0.00426	RI
chr15	78894057	78894196	+	MORF4L1	ENSG00000185787	-0.129	0.0464	SE
chr15	78894057	78894224	+	MORF4L1	ENSG00000185787	-0.144	0.0315	SE
chr15	78894045	78894224	+	MORF4L1	ENSG00000185787	-0.149	0.0282	SE
chr15	78894045	78894196	+	MORF4L1	ENSG00000185787	-0.134	0.0414	SE
chr13	19661697	19662077	+	MPHOSPH8	ENSG00000196199	0.374	0.019	RI
chr1	228108436	228108897	-	MRPL55	ENSG00000162910	0.186	0.00626	SE
chr1	228108436	228109021	-	MRPL55	ENSG00000162910	0.169	0.00886	SE
chr1	228108234	228108637	-	MRPL55	ENSG00000162910	0.265	0.0417	3ss
chr1	228108440	228108649	-	MRPL55	ENSG00000162910	0.263	0.0115	SE
chr1	228108234	228108649	-	MRPL55	ENSG00000162910	0.218	0.0219	3ss
chr1	228108234	228108604	-	MRPL55	ENSG00000162910	0.251	0.0405	3ss
chr1	228108436	228108649	-	MRPL55	ENSG00000162910	0.241	0.0143	SE
chr4	83458345	83458429	+	MRPS18C	ENSG00000163319	-0.165	2.75e-08	SE
chr4	83458324	83458429	+	MRPS18C	ENSG00000163319	-0.521	0.00825	SE
chr4	83459724	83459797	+	MRPS18C	ENSG00000163319	-0.555	0.000372	SE
chr4	83459739	83459797	+	MRPS18C	ENSG00000163319	-0.357	3.71e-07	SE
chr3	15045445	15045647	-	MRPS25	ENSG00000131368	-0.215	0.0242	MXE
chr21	34125340	34125476	+	MRPS6	ENSG00000243927	-0.284	0.0491	SE
chr9	100444127	100445237	+	MSANTD3	ENSG00000066697	0.451	0.00508	RI
chr12	65454499	65454587	+	MSRB3	ENSG00000174099	0.261	0.0198	MXE
chr3	49686424	49686802	-	MST1	ENSG00000173531	0.847	8.45e-05	5ss
chr11	47628952	47629311	-	MTCH2	ENSG00000109919	0.312	0.0187	RI
chr15	65025056	65025228	-	MTFMT	ENSG00000103707	-0.656	0.0245	SE
chr2	74211740	74212109	+	MTHFD2	ENSG00000065911	-0.323	0.0342	RI
chrX	150638605	150639026	+	MTM1	ENSG00000171100	-0.364	0.00287	RI
chr13	41261750	41261825	-	MTRF1	ENSG00000120662	0.433	0.00303	MXE
chr13	41261698	41261825	-	MTRF1	ENSG00000120662	-0.538	0.00442	SE
chr13	41261698	41261825	-	MTRF1	ENSG00000120662	0.406	0.00272	MXE
chr13	41261750	41261825	-	MTRF1	ENSG00000120662	-0.557	0.00163	SE
chr13	41262214	41262262	-	MTRF1	ENSG00000120662	0.285	0.0453	SE
chr17	76685071	76685165	-	MXRA7	ENSG00000182534	-0.357	0.0169	SE
chr12	101618230	101618287	+	MYBPC1	ENSG00000196091	0.158	0.0418	MXE
chr12	101664329	101664382	+	MYBPC1	ENSG00000196091	0.107	0.00583	MXE
chr12	101614496	101614531	+	MYBPC1	ENSG00000196091	0.278	0.0059	SE
chr17	10523090	10523185	-	MYH2	ENSG00000125414	-0.573	1.24e-05	MXE
chr14	23413333	23413827	-	MYH7	ENSG00000092054	0.325	0.019	5ss
chr2	210290585	210291074	-	MYL1	ENSG00000168530	-0.242	0.0213	MXE
chr2	210290585	210291074	-	MYL1	ENSG00000168530	-0.237	0.0279	MXE
chr2	210290585	210291074	-	MYL1	ENSG00000168530	-0.349	0.0407	MXE
chr3	46866389	46866600	-	MYL3	ENSG00000160808	-0.611	0.0395	5ss
chr16	30372877	30373016	+	MYLPF	ENSG00000180209	0.174	0.0143	SE
chr16	30372770	30373016	+	MYLPF	ENSG00000180209	0.264	0.00049	SE
chr17	36515112	36515135	-	MYO19	ENSG00000278259	0.492	0.0169	SE
chr5	137881978	137882116	+	MYOT	ENSG00000120729	-0.263	0.0403	SE
chr5	137881978	137882243	+	MYOT	ENSG00000120729	-0.204	0.034	SE
chr5	137883501	137883591	+	MYOT	ENSG00000120729	0.191	0.0485	SE
chr5	137881975	137882105	+	MYOT	ENSG00000120729	0.237	0.0186	SE
chr10	68136209	68136263	+	MYPN	ENSG00000138347	0.35	0.0167	SE
chr13	32438444	32438737	-	N4BP2L2	ENSG00000244754	0.334	0.0261	RI
chr22	42067464	42067936	-	NAGA	ENSG00000198951	0.173	0.0121	SE
chr8	101887140	101887227	-	NCALD	ENSG00000104490	-0.259	0.00154	SE
chr8	101779923	101779979	-	NCALD	ENSG00000104490	0.461	0.003	SE
chr20	36707286	36707372	-	NDRG3	ENSG00000101079	0.381	0.0335	MXE
chr16	23591092	23591150	-	NDUFAB1	ENSG00000004779	-0.26	0.00715	SE
chr8	95034621	95034723	+	NDUFAF6	ENSG00000156170	0.203	0.00175	SE
chr8	95034007	95034122	+	NDUFAF6	ENSG00000156170	-0.265	4.98e-06	MXE
chr16	69568494	69568548	+	NFAT5	ENSG00000102908	0.408	8.47e-05	SE
chr3	49424948	49425146	-	NICN1	ENSG00000145029	-0.266	0.0222	3ss
chr3	49424948	49425020	-	NICN1	ENSG00000145029	-0.258	0.0392	3ss
chr1	946401	946839	-	NOC2L	ENSG00000188976	0.251	0.000309	RI
chr4	2937751	2938111	+	NOP14-AS1	ENSG00000249673	0.456	0.00944	RI
chr16	138149	138397	-	NPRL3	ENSG00000103148	0.199	0.0254	3ss
chr3	14962408	14962492	+	NR2C2	ENSG00000177463	-0.228	0.0274	SE
chr10	113621868	113622168	-	NRAP	ENSG00000197893	0.193	0.000969	SE
chr10	113621868	113622072	-	NRAP	ENSG00000197893	0.16	0.000375	SE
chr10	113621868	113622066	-	NRAP	ENSG00000197893	0.156	0.000343	SE
chr15	75943571	75943654	-	NRG4	ENSG00000169752	-0.226	0.0214	MXE
chr5	177169393	177169644	+	NSD1	ENSG00000165671	0.341	0.0207	MXE
chr5	6621602	6621744	-	NSUN2	ENSG00000037474	-0.615	8.04e-05	SE
chr11	17278361	17278537	+	NUCB2	ENSG00000070081	0.16	0.00447	SE
chr11	17278363	17278537	+	NUCB2	ENSG00000070081	0.331	3.18e-05	SE
chr11	17276830	17277297	+	NUCB2	ENSG00000070081	0.76	0	5ss
chr11	17276830	17277291	+	NUCB2	ENSG00000070081	0.797	0	5ss
chr11	17278363	17278653	+	NUCB2	ENSG00000070081	0.807	0	SE
chr11	17278361	17278653	+	NUCB2	ENSG00000070081	0.291	0.000156	SE
chr1	145846432	145846690	+	NUDT17	ENSG00000186364	0.23	0.00737	3ss
chr1	145846432	145846458	+	NUDT17	ENSG00000186364	0.481	7.17e-05	SE
chr4	76147478	76147640	-	NUP54	ENSG00000138750	-0.346	0.0131	SE
chr19	49927693	49927788	-	NUP62	ENSG00000213024	0.518	0.00678	SE
chr11	47184300	47184495	-	PACSIN3	ENSG00000165912	0.29	0.0411	5ss
chr11	77397026	77397093	-	PAK1	ENSG00000149269	-0.167	0.00952	SE
chr11	77397026	77397158	-	PAK1	ENSG00000149269	-0.559	0.0464	SE
chr6	10697320	10697483	+	PAK1IP1	ENSG00000111845	0.565	0.00165	SE
chr14	20344931	20345126	+	PARP2	ENSG00000129484	0.272	0.0255	5ss
chr3	52558248	52558413	-	PBRM1	ENSG00000163939	-0.217	0.0336	SE
chr5	134905717	134906035	+	PCBD2	ENSG00000132570	0.203	0.0215	MXE
chr5	134942480	134942599	+	PCBD2	ENSG00000132570	-0.369	0.0476	MXE
chr5	134969938	134970092	+	PCBD2	ENSG00000132570	0.294	0.027	SE
chr5	134905717	134906035	+	PCBD2	ENSG00000132570	0.432	0.00486	MXE
chr2	70055713	70055910	-	PCBP1-AS1	ENSG00000179818	-0.366	0.0165	MXE
chr2	70055655	70055910	-	PCBP1-AS1	ENSG00000179818	-0.39	0.0128	MXE
chr12	53464621	53464764	+	PCBP2	ENSG00000197111	0.327	0.0302	MXE
chr3	101579951	101580004	+	PCNP	ENSG00000081154	-0.227	0.0475	SE
chr2	100564392	100564459	+	PDCL3	ENSG00000115539	-0.477	0.00177	3ss
chr19	18225917	18226079	-	PDE4C	ENSG00000105650	-0.27	0.0282	SE
chr1	149030914	149031224	+	PDE4DIP	ENSG00000178104	0.318	0.033	3ss
chr1	149030914	149030939	+	PDE4DIP	ENSG00000178104	0.117	0.0244	MXE
chr1	149009690	149009791	+	PDE4DIP	ENSG00000178104	0.367	0.00114	MXE
chr1	149030914	149030939	+	PDE4DIP	ENSG00000178104	0.342	8.44e-07	MXE
chr5	150142976	150143125	-	PDGFRB	ENSG00000113721	-0.451	0.00325	MXE
chr10	95263863	95264060	-	PDLIM1	ENSG00000107438	-0.284	0.0475	SE
chr4	94575942	94576034	+	PDLIM5	ENSG00000163110	-0.247	0	MXE
chr4	94575942	94576034	+	PDLIM5	ENSG00000163110	-0.169	0	MXE
chr4	94584942	94585003	+	PDLIM5	ENSG00000163110	0.159	1.45e-09	3ss
chr4	94584946	94585003	+	PDLIM5	ENSG00000163110	0.179	7.49e-11	3ss
chr4	94582683	94582731	+	PDLIM5	ENSG00000163110	0.362	1.47e-10	SE
chr4	94579430	94579569	+	PDLIM5	ENSG00000163110	0.263	0.000281	5ss
chr4	94575891	94576034	+	PDLIM5	ENSG00000163110	-0.34	9.94e-10	MXE
chr4	94579520	94579537	+	PDLIM5	ENSG00000163110	-0.125	0.00711	MXE
chr4	94584985	94585003	+	PDLIM5	ENSG00000163110	-0.224	8.2e-07	MXE
chr4	94575943	94576034	+	PDLIM5	ENSG00000163110	-0.246	2.52e-05	MXE
chr4	94575673	94576034	+	PDLIM5	ENSG00000163110	-0.331	7.02e-08	MXE
chr4	94584898	94585003	+	PDLIM5	ENSG00000163110	0.162	1.66e-11	3ss
chr4	94575949	94576034	+	PDLIM5	ENSG00000163110	-0.245	2.22e-05	MXE
chr4	94575925	94576034	+	PDLIM5	ENSG00000163110	-0.33	1.9e-10	MXE
chr4	94575891	94576034	+	PDLIM5	ENSG00000163110	-0.237	0.000118	MXE
chr4	94575925	94576034	+	PDLIM5	ENSG00000163110	-0.229	6.43e-05	MXE
chr4	94575673	94576034	+	PDLIM5	ENSG00000163110	-0.343	3.36e-08	MXE
chr4	94575925	94576034	+	PDLIM5	ENSG00000163110	-0.263	7.79e-12	MXE
chr4	94585573	94585736	+	PDLIM5	ENSG00000163110	0.479	0.0149	3ss
chr4	94575942	94576034	+	PDLIM5	ENSG00000163110	-0.165	7.02e-08	MXE
chr4	94584985	94585003	+	PDLIM5	ENSG00000163110	-0.24	5.26e-06	MXE
chr4	94575942	94576034	+	PDLIM5	ENSG00000163110	-0.161	0	MXE
chr4	94575891	94576034	+	PDLIM5	ENSG00000163110	-0.281	1.36e-10	MXE
chr4	94575615	94576034	+	PDLIM5	ENSG00000163110	-0.11	0	MXE
chr4	94575943	94576034	+	PDLIM5	ENSG00000163110	-0.279	6e-12	MXE
chr4	94575949	94576034	+	PDLIM5	ENSG00000163110	-0.346	5.43e-11	MXE
chr4	94575673	94576034	+	PDLIM5	ENSG00000163110	-0.238	0.0001	MXE
chr4	94575943	94576034	+	PDLIM5	ENSG00000163110	-0.347	7.16e-11	MXE
chr4	94575949	94576034	+	PDLIM5	ENSG00000163110	-0.277	4.25e-12	MXE
chr4	94582716	94582731	+	PDLIM5	ENSG00000163110	0.235	0	SE
chr4	94575942	94576034	+	PDLIM5	ENSG00000163110	-0.264	1.65e-05	SE
chr4	94575942	94576034	+	PDLIM5	ENSG00000163110	-0.201	6e-12	MXE
chr4	94575673	94576034	+	PDLIM5	ENSG00000163110	-0.153	0.0163	MXE
chr4	94575942	94576034	+	PDLIM5	ENSG00000163110	-0.257	1.14e-07	MXE
chr8	22729629	22729787	-	PEBP4	ENSG00000134020	-0.465	0.0484	MXE
chr21	44305187	44305417	+	PFKL	ENSG00000141959	-0.221	0.00933	MXE
chr21	44305799	44305935	+	PFKL	ENSG00000141959	0.706	0.00165	SE
chr1	63621782	63621972	+	PGM1	ENSG00000079739	-0.366	0.0124	MXE
chr15	98984597	98985038	-	PGPEP1L	ENSG00000183571	0.474	0.0015	MXE
chr20	35800093	35800173	+	PHF20	ENSG00000025293	0.312	0.00319	SE
chrX	72684248	72684580	-	PHKA1	ENSG00000067177	0.503	0.00269	RI
chr22	20712692	20713390	-	PI4KA	ENSG00000241973	-0.202	0.0408	RI
chr3	138770050	138770117	-	PIK3CB	ENSG00000051382	-0.373	0.0202	SE
chr15	72222658	72222819	-	PKM	ENSG00000067225	-0.413	0.00348	SE
chr20	9096286	9096342	+	PLCB4	ENSG00000101333	0.653	0.0217	SE
chr1	150156910	150157015	+	PLEKHO1	ENSG00000023902	-0.206	0.0292	SE
chr1	156236242	156236483	+	PMF1	ENSG00000160783	0.134	0.0172	3ss
chr7	75512393	75512675	-	PMS2P3	ENSG00000127957	-0.547	0.0161	RI
chr11	67353210	67353534	-	POLD4	ENSG00000175482	0.406	0.00028	5ss
chr11	67353152	67353490	-	POLD4	ENSG00000175482	0.179	0.00442	5ss
chr11	67353149	67353490	-	POLD4	ENSG00000175482	0.177	0.00477	5ss
chr11	67353160	67353490	-	POLD4	ENSG00000175482	0.178	0.00442	5ss
chr11	67353363	67353534	-	POLD4	ENSG00000175482	0.113	0.0324	5ss
chr11	67353182	67353490	-	POLD4	ENSG00000175482	0.291	0.000588	5ss
chr11	67353293	67353518	-	POLD4	ENSG00000175482	0.292	0.000497	5ss
chr3	119643366	119643449	-	POPDC2	ENSG00000121577	0.407	0.00165	SE
chr7	75968057	75968277	+	POR	ENSG00000127948	-0.643	8.5e-05	5ss
chrX	48512476	48512852	+	PORCN	ENSG00000102312	-0.314	0.0425	5ss
chr5	149830766	149830883	+	PPARGC1B	ENSG00000155846	0.169	0.0102	SE
chr22	21694936	21695496	+	PPIL2	ENSG00000100023	0.195	0.00129	RI
chr2	200881198	200881300	-	PPIL3	ENSG00000240344	-0.206	0.0498	SE
chr2	200881202	200881300	-	PPIL3	ENSG00000240344	-0.152	0.033	SE
chr14	60277312	60277365	+	PPM1A	ENSG00000100614	-0.332	0.00647	SE
chrX	48901518	48901845	+	PQBP1	ENSG00000102103	0.25	0.0445	3ss
chr1	13715540	13715614	+	PRDM2	ENSG00000116731	0.392	0.0133	SE
chr4	80196012	80196124	+	PRDM8	ENSG00000152784	0.368	0.0198	SE
chr3	46714217	46714501	-	PRSS50	ENSG00000283706	0.292	0.00274	3ss
chr1	226891061	226891361	+	PSEN2	ENSG00000143801	-0.531	0.00488	3ss
chr19	38376003	38376454	+	PSMD8	ENSG00000099341	0.436	0.0114	RI
chr7	56043147	56043261	-	PSPH	ENSG00000146733	0.215	0.0342	SE
chr10	16437356	16437490	+	PTER	ENSG00000165983	-0.156	0.00617	SE
chr2	130359267	130359646	+	PTPN18	ENSG00000072135	-0.101	0.0399	RI
chr12	120215559	120215655	-	PXN	ENSG00000089159	0.274	0.0137	SE
chr11	64758440	64758515	-	PYGM	ENSG00000068976	-0.51	0.0433	MXE
chr11	64758245	64758725	-	PYGM	ENSG00000068976	0.63	0.0445	3ss
chr9	136224426	136224909	-	QSOX2	ENSG00000165661	0.519	0.00172	SE
chr19	10703247	10703339	+	QTRT1	ENSG00000213339	-0.228	0.00269	MXE
chr8	37871277	37873179	-	RAB11FIP1	ENSG00000156675	0.5	0.0154	3ss
chr9	127069229	127070000	+	RALGPS1	ENSG00000136828	-0.411	0.00643	RI
chr16	67759572	67759732	-	RANBP10	ENSG00000141084	-0.371	0.0131	MXE
chr10	44970164	44971848	+	RASSF4	ENSG00000107551	0.105	0.0203	RI
chr12	25947518	25947622	-	RASSF8-AS1	ENSG00000246695	0.157	0.00724	MXE
chr12	25950372	25950497	-	RASSF8-AS1	ENSG00000246695	0.263	0.00654	SE
chr12	113838194	113838269	-	RBM19	ENSG00000122965	0.491	0.00714	MXE
chr20	57392653	57393114	+	RBM38	ENSG00000132819	0.479	0.00615	5ss
chr20	35729308	35729551	-	RBM39	ENSG00000131051	-0.639	0.000436	5ss
chr11	66646026	66646364	+	RBM4	ENSG00000173933	0.304	0.00477	SE
chr3	29641093	29641147	-	RBMS3-AS2	ENSG00000203506	0.284	0.0288	SE
chr6	46279733	46279787	-	RCAN2	ENSG00000172348	0.478	0.0398	SE
chr16	74664623	74664745	-	RFWD3	ENSG00000168411	-0.44	0.0413	SE
chr16	74664689	74664745	-	RFWD3	ENSG00000168411	-0.625	0.00955	SE
chr6	33297213	33297343	-	RGL2	ENSG00000237441	0.273	0.0081	SE
chr1	112705604	112705733	-	RHOC	ENSG00000155366	0.162	0.0391	SE
chr12	106873031	106873174	+	RIC8B	ENSG00000111785	0.714	2.72e-07	SE
chr5	38945703	38945724	-	RICTOR	ENSG00000164327	0.402	0.0198	SE
chr5	178136028	178136248	+	RMND5B	ENSG00000145916	0.379	0.0379	SE
chr3	149902125	149902162	+	RNF13	ENSG00000082996	-0.131	0.0466	SE
chr17	30984577	30984760	+	RNF135	ENSG00000181481	0.124	0.0245	SE
chr22	31196935	31197157	+	RNF185	ENSG00000138942	-0.54	0.00275	SE
chr1	44632342	44632520	+	RNF220	ENSG00000187147	0.476	0.000568	RI
chr17	5425975	5426299	+	RPAIN	ENSG00000129197	0.104	0.0331	SE
chr17	5426136	5426299	+	RPAIN	ENSG00000129197	0.101	0.0442	SE
chr17	5425975	5426082	+	RPAIN	ENSG00000129197	0.449	0.000108	SE
chrX	38287093	38287245	-	RPGR	ENSG00000156313	0.214	0.0188	SE
chrX	38287864	38288041	-	RPGR	ENSG00000156313	0.268	0.00676	SE
chrX	38287093	38288041	-	RPGR	ENSG00000156313	0.257	0.0136	SE
chr12	56116753	56116863	+	RPL41	ENSG00000229117	-0.388	0.0232	SE
chr19	41863870	41863985	+	RPS19	ENSG00000105372	0.238	0.00583	MXE
chr16	1962492	1962858	-	RPS2	ENSG00000140988	-0.124	0.0122	3ss
chr11	14296054	14296172	-	RRAS2	ENSG00000133818	0.329	0.0157	MXE
chr11	14296054	14296172	-	RRAS2	ENSG00000133818	0.383	0.00442	MXE
chr11	14296054	14296172	-	RRAS2	ENSG00000133818	0.275	0.0325	MXE
chr11	14295767	14296172	-	RRAS2	ENSG00000133818	0.352	0.0327	RI
chr18	70128053	70128098	-	RTTN	ENSG00000176225	0.471	0.00317	SE
chr5	179586330	179586563	+	RUFY1	ENSG00000176783	0.107	0.0494	5ss
chr7	93146882	93147146	-	SAMD9L	ENSG00000177409	0.293	0.0118	5ss
chr7	72830681	72830821	+	SBDSP1	ENSG00000225648	-0.136	0.000355	5ss
chr7	72830755	72830821	+	SBDSP1	ENSG00000225648	-0.15	0.0488	SE
chr3	195968218	195968385	-	SDHAP1	ENSG00000185485	0.193	0.0154	SE
chr1	17027759	17027865	-	SDHB	ENSG00000117118	0.413	0.000904	SE
chr1	17027792	17027865	-	SDHB	ENSG00000117118	0.419	0.00244	SE
chr1	177960336	177960403	-	SEC16B	ENSG00000120341	0.354	0.012	5ss
chr1	151145138	151145198	-	SEMA6C	ENSG00000143434	0.129	0.0269	MXE
chr1	151145023	151145198	-	SEMA6C	ENSG00000143434	0.42	0.000383	MXE
chr1	151144821	151145198	-	SEMA6C	ENSG00000143434	0.38	0.000246	MXE
chr1	31415841	31415907	+	SERINC2	ENSG00000168528	-0.426	0.00864	SE
chr11	408694	408893	-	SIGIRR	ENSG00000185187	-0.408	0.0115	SE
chr8	42534201	42534275	-	SLC20A2	ENSG00000168575	0.228	0.0466	SE
chr5	132322231	132322355	+	SLC22A4	ENSG00000197208	0.443	0.0109	SE
chr11	65380533	65380632	-	SLC25A45	ENSG00000162241	-0.254	0.0485	3ss
chr4	42059963	42060420	+	SLC30A9	ENSG00000014824	-0.439	0.0359	SE
chr1	67011399	67011434	-	SLC35D1	ENSG00000116704	-0.161	0.0368	SE
chr11	6393294	6393692	+	SMPD1	ENSG00000166311	0.261	0.0289	3ss
chr6	122803680	122803833	+	SMPDL3A	ENSG00000172594	0.212	0.0261	SE
chr22	31090107	31090580	+	SMTN	ENSG00000183963	0.612	0.000348	RI
chr7	44984356	44986097	-	SNHG15	ENSG00000232956	0.184	0.0393	5ss
chr7	44983821	44986097	-	SNHG15	ENSG00000232956	0.199	0.0216	RI
chr20	38435026	38435092	-	SNHG17	ENSG00000196756	0.379	0.0298	SE
chr2	69904257	69904633	+	SNRNP27	ENSG00000124380	0.1	5.54e-05	RI
chr20	45838267	45838360	+	SNX21	ENSG00000124104	0.461	0.0103	SE
chr10	95391192	95391271	-	SORBS1	ENSG00000095637	0.518	0.00693	SE
chr14	50132774	50132977	-	SOS2	ENSG00000100485	0.35	0.0118	5ss
chr17	47909663	47909730	+	SP2	ENSG00000167182	-0.495	0.0391	SE
chr17	50547886	50547954	+	SPATA20	ENSG00000006282	-0.457	0.00442	MXE
chr17	50547861	50547954	+	SPATA20	ENSG00000006282	-0.456	0.00303	MXE
chr14	88431171	88431225	+	SPATA7	ENSG00000042317	0.275	0.000393	SE
chr15	64968940	64969362	-	SPG21	ENSG00000090487	-0.358	0.000601	SE
chr1	225786863	225786985	+	SRP9	ENSG00000143742	-0.535	0.00816	SE
chrX	153794174	153794422	+	SSR4	ENSG00000180879	0.29	0.0477	5ss
chr3	52519504	52520120	+	STAB1	ENSG00000010327	-0.569	0.00019	RI
chr7	67308576	67309139	+	STAG3L4	ENSG00000106610	0.125	0.00314	SE
chr7	67339798	67340067	+	STAG3L4	ENSG00000106610	0.115	0.0188	MXE
chr7	67346214	67346333	+	STAG3L4	ENSG00000106610	-0.17	0.00588	MXE
chr7	67339802	67340067	+	STAG3L4	ENSG00000106610	0.116	0.016	MXE
chr7	67339798	67340067	+	STAG3L4	ENSG00000106610	0.113	0.0217	MXE
chr7	67339802	67340067	+	STAG3L4	ENSG00000106610	0.115	0.0188	MXE
chr7	67356030	67356102	+	STAG3L4	ENSG00000106610	-0.217	0.0198	MXE
chr7	100356393	100356883	+	STAG3L5P-PVRIG2P-PILRB	ENSG00000272752	0.436	0.0118	3ss
chr2	119238626	119238754	+	STEAP3	ENSG00000115107	-0.181	0.00144	MXE
chr2	119230722	119231034	+	STEAP3	ENSG00000115107	0.258	0.00106	MXE
chr2	119230672	119231034	+	STEAP3	ENSG00000115107	0.265	0.00106	MXE
chr4	27019399	27021068	+	STIM2	ENSG00000109689	0.229	0.00642	3ss
chr11	8480409	8480614	-	STK33	ENSG00000130413	0.339	0.00514	SE
chr11	8480533	8480614	-	STK33	ENSG00000130413	0.311	0.00776	SE
chr20	58659622	58659634	+	STX16	ENSG00000124222	-0.547	0.0199	MXE
chr11	59795601	59795712	+	STX3	ENSG00000166900	0.372	0.00167	SE
chr12	55999181	55999589	+	SUOX	ENSG00000139531	0.282	6.18e-05	5ss
chr10	29494589	29495000	-	SVIL	ENSG00000197321	0.336	0.0253	MXE
chr10	29494612	29495000	-	SVIL	ENSG00000197321	0.345	0.0229	MXE
chr10	29494913	29495000	-	SVIL	ENSG00000197321	0.146	2.68e-11	MXE
chr10	29464497	29464609	-	SVIL	ENSG00000197321	0.367	0.00872	MXE
chr5	150601948	150601994	+	SYNPO	ENSG00000171992	0.416	0.0253	MXE
chr11	62778760	62778963	+	TAF6L	ENSG00000162227	0.187	0.0118	3ss
chr6	13294795	13294898	-	TBC1D7	ENSG00000145979	-0.492	0.00658	SE
chr3	44391207	44391331	+	TCAIM	ENSG00000179152	0.651	0.000461	SE
chr6	35480059	35480236	-	TEAD3	ENSG00000007866	-0.114	0.013	MXE
chr1	6632390	6633051	+	THAP3	ENSG00000041988	0.31	0.00183	RI
chr2	88171226	88171307	+	THNSL2	ENSG00000144115	-0.229	0.0329	SE
chr3	129857253	129857405	-	TMCC1	ENSG00000172765	-0.342	0.00418	MXE
chr13	113516042	113516107	+	TMCO3	ENSG00000150403	-0.473	0.0206	MXE
chr12	121778076	121778127	+	TMEM120B	ENSG00000188735	-0.285	0.0442	SE
chr6	10749207	10749698	+	TMEM14B	ENSG00000137210	0.605	3.67e-05	SE
chr6	10749621	10749698	+	TMEM14B	ENSG00000137210	0.247	0.00428	SE
chr6	10749207	10749698	+	TMEM14B	ENSG00000137210	0.311	0.0135	5ss
chr6	10755141	10755232	+	TMEM14B	ENSG00000137210	0.145	0.0464	SE
chr16	21178796	21178932	+	TMEM159	ENSG00000011638	0.318	0.0254	3ss
chr5	88285743	88285851	+	TMEM161B-AS1	ENSG00000247828	0.324	0.00886	SE
chr5	88282714	88282866	+	TMEM161B-AS1	ENSG00000247828	0.19	0.0173	SE
chr2	102814747	102815055	+	TMEM182	ENSG00000170417	0.535	0.0128	SE
chr12	55832958	55833541	+	TMEM198B	ENSG00000182796	0.158	0.0206	RI
chr11	125110643	125110746	-	TMEM218	ENSG00000150433	-0.398	0.0104	SE
chr17	10733838	10733907	+	TMEM220-AS1	ENSG00000263400	0.292	0.00629	SE
chr18	23365633	23365668	-	TMEM241	ENSG00000134490	0.45	0.000609	MXE
chr10	80081639	80081734	+	TMEM254	ENSG00000133678	0.471	0.00121	SE
chr13	113795147	113795387	+	TMEM255B	ENSG00000184497	-0.336	0.00222	RI
chr13	113795319	113795387	+	TMEM255B	ENSG00000184497	0.243	0.014	SE
chr11	61789800	61789990	-	TMEM258	ENSG00000134825	0.469	0.0143	SE
chr15	43138978	43139132	+	TMEM62	ENSG00000137842	0.939	0	SE
chr1	201417778	201417812	-	TNNI1	ENSG00000159173	0.225	0.00342	MXE
chr1	201417778	201417812	-	TNNI1	ENSG00000159173	0.27	0.00316	MXE
chr11	1840402	1840655	+	TNNI2	ENSG00000130598	0.198	0.0021	RI
chr11	1929628	1929828	+	TNNT3	ENSG00000130595	-0.75	0.0056	MXE
chr11	1932160	1932514	+	TNNT3	ENSG00000130595	0.374	0.0293	MXE
chr11	1926694	1926709	+	TNNT3	ENSG00000130595	0.271	0.0187	MXE
chr16	24758338	24758360	+	TNRC6A	ENSG00000090905	0.534	0.0118	SE
chr16	24750725	24750813	+	TNRC6A	ENSG00000090905	0.155	0.0229	SE
chr1	179913148	179913630	+	TOR1AIP1	ENSG00000143337	-0.296	0.0441	5ss
chr11	44941002	44941077	-	TP53I11	ENSG00000175274	0.505	0.0301	SE
chr1	3739457	3739695	-	TP73-AS1	ENSG00000227372	-0.36	0.0372	3ss
chr12	113288162	113288847	+	TPCN1	ENSG00000186815	0.189	0.0405	RI
chr9	35684226	35684302	-	TPM2	ENSG00000198467	-0.234	0.0349	MXE
chr9	35684226	35684297	-	TPM2	ENSG00000198467	-0.23	0.0377	MXE
chr9	35684489	35684550	-	TPM2	ENSG00000198467	0.508	0.0214	MXE
chr9	35684492	35684550	-	TPM2	ENSG00000198467	0.534	0.000944	MXE
chr6	18154663	18155077	-	TPMT	ENSG00000137364	0.79	2.79e-05	5ss
chr14	21030512	21031165	+	TPPP2	ENSG00000179636	0.229	0.0124	RI
chr6	123272952	123273011	-	TRDN	ENSG00000186439	0.272	0.00911	SE
chr6	123269847	123269866	-	TRDN	ENSG00000186439	0.171	0.0253	MXE
chr6	123269847	123269866	-	TRDN	ENSG00000186439	0.321	0.00228	MXE
chr6	123272952	123273363	-	TRDN	ENSG00000186439	0.307	0.0237	SE
chr6	123272953	123273363	-	TRDN	ENSG00000186439	0.309	0.0315	SE
chr6	123269847	123269866	-	TRDN	ENSG00000186439	0.124	0.0324	MXE
chr6	123274640	123274702	-	TRDN	ENSG00000186439	0.266	0.0373	SE
chr6	123267706	123267749	-	TRDN	ENSG00000186439	-0.233	0.04	SE
chr6	123269847	123269866	-	TRDN	ENSG00000186439	0.236	0.00757	MXE
chr6	123273336	123273363	-	TRDN	ENSG00000186439	0.227	0.0186	SE
chr6	123627916	123628323	-	TRDN	ENSG00000186439	0.305	0.045	MXE
chr1	117121600	117121749	-	TRIM45	ENSG00000134253	-0.31	0.0137	5ss
chr11	5665980	5666081	-	TRIM5	ENSG00000132256	-0.226	0.00935	MXE
chr19	13115630	13116052	-	TRMT1	ENSG00000104907	0.158	0.0383	SE
chr19	13115996	13116165	-	TRMT1	ENSG00000104907	0.254	0.0376	5ss
chr1	100140181	100140251	+	TRMT13	ENSG00000122435	0.214	0.0115	SE
chrX	101041316	101041371	-	TRMT2B	ENSG00000188917	0.36	0.0306	MXE
chr1	28560632	28560920	+	TRNAU1AP	ENSG00000180098	-0.285	0.00556	RI
chr19	49190207	49190476	+	TRPM4	ENSG00000130529	0.143	0.0187	RI
chr16	2060725	2061039	+	TSC2	ENSG00000103197	0.222	0.0442	RI
chr4	98486737	98486884	-	TSPAN5	ENSG00000168785	0.158	0.0121	SE
chr22	27972520	27972578	+	TTC28-AS1	ENSG00000235954	-0.164	0.0319	MXE
chr22	27940019	27940171	+	TTC28-AS1	ENSG00000235954	0.571	0.0193	MXE
chr22	27940019	27940171	+	TTC28-AS1	ENSG00000235954	0.664	0.000461	SE
chr2	178670217	178670250	-	TTN	ENSG00000155657	0.118	0.00648	MXE
chr22	19880103	19880283	-	TXNRD2	ENSG00000184470	-0.308	0.000603	SE
chrX	47196946	47197024	+	UBA1	ENSG00000130985	-0.12	0.0179	MXE
chr3	132665738	132666132	+	UBA5	ENSG00000081307	0.201	0.0169	5ss
chr5	134388351	134388588	+	UBE2B	ENSG00000119048	-0.399	0.039	RI
chr17	4273239	4273311	-	UBE2G1	ENSG00000132388	0.613	9.62e-05	MXE
chr16	1312346	1312676	+	UBE2I	ENSG00000103275	0.457	2.63e-05	5ss
chr16	1312346	1312667	+	UBE2I	ENSG00000103275	0.435	2.19e-05	5ss
chr16	1312346	1312603	+	UBE2I	ENSG00000103275	0.358	4.39e-05	5ss
chr12	109481637	109481742	+	UBE3B	ENSG00000151148	-0.115	0.0131	SE
chr1	193059289	193059515	-	UCHL5	ENSG00000116750	-0.571	0.0283	5ss
chr20	63945082	63945466	-	UCKL1	ENSG00000198276	-0.501	1.03e-05	5ss
chr2	63842417	63842599	+	UGP2	ENSG00000169764	0.594	0.0376	SE
chr9	35396840	35397300	+	UNC13B	ENSG00000198722	0.473	0.00057	5ss
chr17	75843483	75843948	-	UNC13D	ENSG00000092929	-0.247	0.0154	3ss
chr2	98608578	98610039	+	UNC50	ENSG00000115446	-0.168	0.0405	RI
chr16	1367712	1368114	-	UNKL	ENSG00000059145	-0.179	0.0291	RI
chr13	114298839	114299000	+	UPF3A	ENSG00000169062	0.23	0.00195	SE
chr13	114291954	114292154	+	UPF3A	ENSG00000169062	0.412	0.00393	MXE
chr13	114282836	114282943	+	UPF3A	ENSG00000169062	0.267	0.0172	SE
chr13	114282836	114282943	+	UPF3A	ENSG00000169062	0.242	0.0367	MXE
chr12	109056683	109056791	+	USP30	ENSG00000135093	0.153	0.0102	SE
chr6	99466671	99466777	-	USP45	ENSG00000123552	0.464	0.0109	SE
chr6	99466671	99466763	-	USP45	ENSG00000123552	0.33	0.00783	SE
chr11	11874604	11874702	+	USP47	ENSG00000170242	-0.816	1.12e-07	MXE
chr11	11874604	11874702	+	USP47	ENSG00000170242	-0.878	3.46e-08	MXE
chr9	2493074	2493180	-	VLDLR-AS1	ENSG00000236404	0.467	0.0136	MXE
chr9	77391143	77391233	+	VPS13A	ENSG00000197969	-0.58	1.7e-05	SE
chr16	69320687	69321116	+	VPS4A	ENSG00000132612	0.111	0.00165	RI
chr1	1436926	1437133	+	VWA1	ENSG00000179403	0.251	0.0485	SE
chrX	48685945	48686119	+	WAS	ENSG00000015285	-0.171	0.0419	RI
chr2	74458996	74459098	+	WBP1	ENSG00000239779	-0.407	0.0283	SE
chr2	74459477	74459560	+	WBP1	ENSG00000239779	-0.507	0.0442	SE
chr2	74459437	74459560	+	WBP1	ENSG00000239779	-0.257	0.0323	SE
chr10	102821210	102821303	+	WBP1L	ENSG00000166272	0.191	0.0311	SE
chr10	102821216	102821303	+	WBP1L	ENSG00000166272	0.132	0.0399	SE
chr9	128635091	128635259	-	WDR34	ENSG00000119333	0.176	0.0149	3ss
chr3	149657503	149658041	-	WWTR1	ENSG00000018408	-0.499	0.00539	5ss
chr12	42210354	42210675	-	YAF2	ENSG00000015153	0.383	0.0037	SE
chr12	42210547	42210619	-	YAF2	ENSG00000015153	0.27	0.0488	SE
chr1	15946934	15947347	-	ZBTB17	ENSG00000116809	0.1	0.0265	SE
chr3	114582113	114582266	-	ZBTB20	ENSG00000181722	0.389	0.0166	SE
chr3	114624115	114624243	-	ZBTB20	ENSG00000181722	0.321	0.0213	SE
chr13	45976174	45976265	-	ZC3H13	ENSG00000123200	0.403	0.00541	5ss
chr12	42322418	42322446	-	ZCRB1	ENSG00000139168	0.388	0.0451	MXE
chr10	97452414	97452503	+	ZDHHC16	ENSG00000171307	-0.356	0.049	SE
chr11	66524154	66524276	-	ZDHHC24	ENSG00000174165	-0.316	0.0419	SE
chr10	45624582	45624637	-	ZFAND4	ENSG00000172671	-0.394	7.62e-05	SE
chrX	24152699	24152830	+	ZFX	ENSG00000005889	-0.112	0.0154	3ss
chr1	52199250	52199431	+	ZFYVE9	ENSG00000157077	0.836	0.000669	3ss
chr17	11995557	11995679	-	ZNF18	ENSG00000154957	-0.395	0.0266	SE
chr11	3361975	3362032	-	ZNF195	ENSG00000005801	0.33	0.0151	SE
chr11	3361975	3362032	-	ZNF195	ENSG00000005801	-0.354	0.0232	MXE
chr17	5111075	5111219	-	ZNF232	ENSG00000167840	-0.176	0.04	SE
chr16	3285719	3285754	+	ZNF263	ENSG00000006194	0.386	0.015	SE
chr10	38039412	38039492	+	ZNF33A	ENSG00000189180	-0.191	0.0311	MXE
chr19	51969004	51969145	-	ZNF350	ENSG00000256683	-0.211	0.0227	3ss
chr18	58932126	58932528	+	ZNF532	ENSG00000074657	-0.182	0.0272	MXE
chr18	58932126	58932515	+	ZNF532	ENSG00000074657	0.409	0.00548	3ss
chr19	37116260	37116365	-	ZNF585A	ENSG00000196967	-0.6	5.87e-06	MXE
chr19	52004416	52004849	-	ZNF615	ENSG00000197619	0.332	0.0282	3ss
chr19	56495046	56495437	+	ZNF667-AS1	ENSG00000166770	0.652	6.07e-09	3ss
chr19	56494162	56495419	+	ZNF667-AS1	ENSG00000166770	-0.508	1.38e-08	RI
chr16	31064571	31064685	-	ZNF668	ENSG00000167394	0.712	4.91e-05	SE
chr1	248856291	248856445	-	ZNF692	ENSG00000171163	0.476	0.0195	SE
chr1	248856291	248856384	-	ZNF692	ENSG00000171163	0.452	0.0315	SE
chr22	23750710	23751112	-	ZNF70	ENSG00000187792	0.35	0.00442	5ss
chr8	101202332	101202459	-	ZNF706	ENSG00000120963	-0.622	0.00177	3ss
chrX	85246929	85247651	+	ZNF711	ENSG00000147180	0.418	0.00592	RI
chr6	35290640	35291403	+	ZNF76	ENSG00000065029	-0.181	0.0344	RI
chr9	127428551	127428682	+	ZNF79	ENSG00000196152	-0.136	0.0164	SE
chr9	127428551	127428718	+	ZNF79	ENSG00000196152	-0.116	0.027	SE
chr19	23339230	23339260	-	ZNF91	ENSG00000167232	0.504	0.0242	SE

## Sheet: FSHD2 to FSHD1
chr	start	end	strand	geneSym	geneID	IncDiff	FDR	event
chr12	53315334	53315782	-	AAAS	ENSG00000094914	0.168	0.00494	RI
chr17	69201499	69201668	-	ABCA10	ENSG00000154263	0.315	0.000157	SE
chr4	435769	435879	-	ABCA11P	ENSG00000251595	-0.313	0.019	MXE
chr17	68949311	68949472	-	ABCA8	ENSG00000141338	-0.245	0.00634	SE
chr14	74289818	74290186	-	ABCD4	ENSG00000119688	0.193	0.0247	3ss
chr14	74289818	74290182	-	ABCD4	ENSG00000119688	0.193	0.0216	3ss
chr10	114485296	114485380	-	ABLIM1	ENSG00000099204	0.254	0.0433	SE
chr3	127676535	127677286	+	ABTB1	ENSG00000114626	0.134	0.0239	RI
chr3	127676966	127676992	+	ABTB1	ENSG00000114626	0.119	0.0128	SE
chr4	184813705	184813977	-	ACSL1	ENSG00000151726	-0.305	0.00187	MXE
chr4	184813705	184813977	-	ACSL1	ENSG00000151726	-0.333	0.00676	MXE
chr15	43331899	43332000	+	ADAL	ENSG00000168803	0.16	0.00275	SE
chr20	50918660	50918781	-	ADNP	ENSG00000101126	0.219	0.00895	SE
chr21	43882503	43882591	+	AGPAT3	ENSG00000160216	-0.183	0.00273	SE
chr7	6011489	6011555	+	AIMP2	ENSG00000106305	-0.117	0.0133	MXE
chr7	6011489	6011555	+	AIMP2	ENSG00000106305	-0.218	0.0283	MXE
chr18	58496330	58496520	-	ALPK2	ENSG00000198796	0.307	0.000595	MXE
chr8	6513677	6513844	-	ANGPT2	ENSG00000091879	-0.124	0.00452	SE
chr8	41661671	41661941	-	ANK1	ENSG00000029534	0.314	0.00137	5ss
chr13	110904744	110905233	-	ANKRD10	ENSG00000088448	0.409	0.000378	SE
chr4	121684593	121684771	-	ANXA5	ENSG00000164111	0.284	0.00879	SE
chr4	41065575	41065673	-	APBB2	ENSG00000163697	-0.165	0.024	MXE
chr4	41065575	41065673	-	APBB2	ENSG00000163697	0.129	0.0027	SE
chr4	41065571	41065673	-	APBB2	ENSG00000163697	0.229	0.00808	SE
chr5	112707778	112707882	+	APC	ENSG00000134982	0.247	0.0208	SE
chr19	41897945	41897982	+	ARHGEF1	ENSG00000076928	0.122	0.013	SE
chr12	57612489	57612896	+	ARHGEF25	ENSG00000240771	0.169	0.000456	RI
chrX	63655493	63658064	-	ARHGEF9	ENSG00000131089	0.292	0.0263	SE
chr6	157150724	157150853	+	ARID1B	ENSG00000049618	0.14	0.0253	SE
chr3	48970594	48970841	+	ARIH2	ENSG00000177479	-0.348	0.0011	5ss
chr3	48944981	48945181	+	ARIH2	ENSG00000177479	0.204	0.032	SE
chr3	48927464	48927813	+	ARIH2	ENSG00000177479	0.297	0.0112	SE
chr3	48922327	48922811	+	ARIH2	ENSG00000177479	-0.215	0.0419	SE
chr15	80581258	80581404	+	ARNT2	ENSG00000172379	-0.105	0.0183	MXE
chr15	80581253	80581404	+	ARNT2	ENSG00000172379	-0.113	0.0308	MXE
chr15	80581258	80581404	+	ARNT2	ENSG00000172379	-0.111	0.017	MXE
chr15	80581253	80581404	+	ARNT2	ENSG00000172379	-0.121	0.0294	MXE
chr3	35781332	35781609	+	ARPP21	ENSG00000172995	-0.133	0.0112	SE
chr3	35774943	35775017	+	ARPP21	ENSG00000172995	0.214	0.00453	MXE
chr11	3660927	3661413	+	ART1	ENSG00000129744	0.151	0.0326	RI
chr22	19979996	19981737	-	ARVCF	ENSG00000099889	0.347	0.00726	RI
chr17	44170446	44170537	+	ASB16	ENSG00000161664	-0.275	0.000674	5ss
chr6	30640534	30640603	+	ATAT1	ENSG00000137343	0.14	0.0438	SE
chr1	16995676	16996164	-	ATP13A2	ENSG00000159363	0.131	0.0459	5ss
chr13	51957515	51960322	-	ATP7B	ENSG00000123191	0.28	0.000274	RI
chr13	51958310	51958544	-	ATP7B	ENSG00000123191	0.136	0.00944	SE
chr12	57809541	57809695	-	AVIL	ENSG00000135407	-0.329	0.000741	SE
chr22	38086241	38086449	-	BAIAP2L2	ENSG00000128298	-0.314	0.000715	RI
chr11	66531655	66532219	+	BBS1	ENSG00000174483	0.113	0.0388	RI
chrX	153704985	153705456	-	BCAP31	ENSG00000185825	0.197	0.0402	RI
chr16	30888859	30889277	-	BCL7C	ENSG00000099385	0.318	0.000443	RI
chr16	14649803	14649946	+	BFAR	ENSG00000103429	0.186	0.000145	SE
chr5	868606	869119	-	BRD9	ENSG00000028310	-0.17	0.05	SE
chr3	15632590	15632866	+	BTD	ENSG00000169814	0.196	0.000321	SE
chr6	26375514	26375796	+	BTN3A2	ENSG00000186470	-0.236	0.00426	SE
chr6	26375796	26375991	+	BTN3A2	ENSG00000186470	-0.201	0.0136	SE
chr6	26375514	26375991	+	BTN3A2	ENSG00000186470	-0.272	0.00284	SE
chr6	26448247	26448754	+	BTN3A3	ENSG00000111801	0.167	0.000827	RI
chr5	181055487	181055848	+	BTNL9	ENSG00000165810	0.238	0.00713	SE
chr10	101365093	101365308	+	BTRC	ENSG00000166167	-0.385	7.46e-05	MXE
chr19	29712778	29712882	-	C19orf12	ENSG00000131943	0.112	0.0437	SE
chr19	29712778	29713185	-	C19orf12	ENSG00000131943	0.109	0.0455	SE
chr19	40339394	40339516	-	C19orf47	ENSG00000160392	-0.401	0.00208	MXE
chr2	119339826	119340218	-	C2orf76	ENSG00000186132	-0.338	8.7e-06	RI
chr6	30647441	30647607	+	C6orf136	ENSG00000204564	-0.246	0.026	3ss
chr6	30647520	30647607	+	C6orf136	ENSG00000204564	-0.24	0.0237	3ss
chr1	201096530	201096684	-	CACNA1S	ENSG00000081248	-0.203	0.0361	MXE
chr1	201088978	201089463	-	CACNA1S	ENSG00000081248	-0.209	0.0297	RI
chr2	27240506	27240955	+	CAD	ENSG00000084774	-0.346	0.0223	RI
chr5	96757177	96757654	+	CAST	ENSG00000153113	0.339	8.97e-05	SE
chr12	123945703	123946024	-	CCDC92	ENSG00000119242	-0.35	0.00712	SE
chr3	157151485	157151591	-	CCNL1	ENSG00000163660	0.184	0.0329	SE
chr11	2386554	2386639	+	CD81	ENSG00000110651	0.294	0.0486	SE
chr10	71812309	71812362	+	CDH23	ENSG00000107736	0.143	0.00348	SE
chr16	89689251	89689677	+	CDK10	ENSG00000185324	0.234	0.0307	SE
chr16	89687584	89687980	+	CDK10	ENSG00000185324	0.215	0.0392	SE
chr16	89687588	89687980	+	CDK10	ENSG00000185324	0.213	0.0429	SE
chr11	117354931	117356617	+	CEP164	ENSG00000110274	0.538	0.00912	MXE
chr18	13057584	13059312	+	CEP192	ENSG00000101639	0.226	0.0296	3ss
chr18	13042203	13042334	+	CEP192	ENSG00000101639	0.146	0.000147	SE
chr1	147255812	147255927	+	CHD1L	ENSG00000131778	-0.235	0.0027	SE
chr3	33566731	33566734	-	CLASP2	ENSG00000163539	-0.424	1.63e-07	SE
chr1	108943558	108943907	-	CLCC1	ENSG00000121940	0.252	0.0361	SE
chr3	184354903	184355529	-	CLCN2	ENSG00000114859	0.141	0.000625	RI
chr3	98521652	98521718	-	CLDND1	ENSG00000080822	0.326	0.0481	SE
chr3	28253730	28253765	+	CMC1	ENSG00000187118	0.123	0.0156	SE
chr5	79791395	79791539	+	CMYA5	ENSG00000164309	0.239	0.00243	MXE
chr5	79728914	79729290	+	CMYA5	ENSG00000164309	-0.246	0.0412	SE
chr5	79728914	79729155	+	CMYA5	ENSG00000164309	-0.234	0.0371	SE
chr1	224356887	224357068	+	CNIH4	ENSG00000143771	-0.375	0.000174	5ss
chr16	58623281	58623409	-	CNOT1	ENSG00000125107	0.232	0.0233	SE
chr5	154859694	154859871	+	CNOT8	ENSG00000155508	0.361	0.00712	SE
chr5	154859694	154859873	+	CNOT8	ENSG00000155508	0.402	0.0027	SE
chr9	121171158	121171548	+	CNTRL	ENSG00000119397	-0.343	8.01e-06	SE
chr9	121171407	121171548	+	CNTRL	ENSG00000119397	-0.171	0.0272	SE
chr7	43658711	43659144	-	COA1	ENSG00000106603	0.445	0.00176	SE
chr6	75086249	75086557	-	COL12A1	ENSG00000111799	-0.107	0.00327	SE
chr21	45989309	45989652	+	COL6A1	ENSG00000142156	-0.179	0.000651	RI
chr21	46125195	46125617	+	COL6A2	ENSG00000142173	0.258	0.00259	RI
chr19	17579950	17580905	+	COLGALT1	ENSG00000130309	-0.331	0.000273	RI
chr12	120516566	120516979	-	COQ5	ENSG00000110871	-0.148	0.00922	RI
chr14	73958974	73959224	+	COQ6	ENSG00000119723	-0.244	0.011	SE
chr14	73958974	73959327	+	COQ6	ENSG00000119723	-0.258	0.0494	SE
chr14	73958980	73959224	+	COQ6	ENSG00000119723	-0.254	0.0103	SE
chr2	206962225	206962614	+	CPO	ENSG00000144410	0.234	0.000895	SE
chr11	61420469	61421608	-	CPSF7	ENSG00000149532	0.103	0.0249	RI
chr1	114732716	114732868	-	CSDE1	ENSG00000009307	-0.28	0.000204	SE
chr8	19704760	19704835	-	CSGALNACT1	ENSG00000147408	-0.105	0.00746	SE
chr3	41239133	41239900	+	CTNNB1	ENSG00000168036	-0.107	0.00528	RI
chr22	42636478	42636890	-	CYB5R3	ENSG00000100243	-0.165	0.0448	RI
chr3	49476848	49476910	+	DAG1	ENSG00000173402	-0.166	0.0278	5ss
chr19	1429922	1430362	+	DAZAP1	ENSG00000071626	-0.107	0.0216	3ss
chr6	30883080	30883323	+	DDR1	ENSG00000204580	0.321	0.0031	SE
chr7	44568902	44569243	-	DDX56	ENSG00000136271	-0.247	0.00438	RI
chr19	42217631	42217829	-	DEDD2	ENSG00000160570	-0.168	0.00168	SE
chr7	140605704	140605806	-	DENND2A	ENSG00000146966	0.164	0.0134	SE
chr1	153933196	153933547	-	DENND4B	ENSG00000198837	0.223	1.47e-07	RI
chr2	219421686	219421809	+	DES	ENSG00000175084	0.262	0.000117	MXE
chr2	219421339	219421591	+	DES	ENSG00000175084	-0.233	8.97e-05	5ss
chr2	219421686	219422031	+	DES	ENSG00000175084	0.347	1.28e-07	MXE
chr2	219421686	219421901	+	DES	ENSG00000175084	0.239	0.000479	MXE
chr2	219421686	219421809	+	DES	ENSG00000175084	0.27	5.22e-05	MXE
chr2	219421686	219421901	+	DES	ENSG00000175084	0.244	0.000243	MXE
chr2	219421686	219422031	+	DES	ENSG00000175084	0.325	1.18e-06	MXE
chr20	39030680	39030775	+	DHX35	ENSG00000101452	0.459	2.79e-05	3ss
chr20	36499587	36499964	+	DLGAP4	ENSG00000080845	0.21	0.0338	SE
chr20	36498885	36499321	+	DLGAP4	ENSG00000080845	-0.255	0.0318	MXE
chr20	36498885	36499321	+	DLGAP4	ENSG00000080845	-0.275	0.000327	MXE
chrX	32342831	32343286	-	DMD	ENSG00000198947	-0.144	0.0398	RI
chr3	52375239	52375618	+	DNAH1	ENSG00000114841	0.242	0.0179	RI
chr9	33036573	33036884	+	DNAJA1	ENSG00000086061	-0.196	0.044	RI
chr13	43085746	43085838	+	DNAJC15	ENSG00000120675	-0.22	0.0251	3ss
chr11	6548644	6548933	+	DNHD1	ENSG00000179532	0.274	0.00967	SE
chr19	2222184	2222559	+	DOT1L	ENSG00000104885	0.35	0.0224	3ss
chr17	18101484	18101586	+	DRG2	ENSG00000108591	-0.169	0.0339	3ss
chr12	57605988	57606252	+	DTX3	ENSG00000178498	0.1	0.000785	RI
chr10	75100948	75101256	-	DUSP13	ENSG00000079393	0.155	0.0156	5ss
chr17	4955970	4956141	+	ENO3	ENSG00000108515	0.103	0.0289	MXE
chr17	4955970	4956105	+	ENO3	ENSG00000108515	0.154	0.0298	MXE
chr18	677344	677444	-	ENOSF1	ENSG00000132199	0.114	0.00558	SE
chr18	677344	677836	-	ENOSF1	ENSG00000132199	0.213	2.53e-05	SE
chr6	145720900	145721155	-	EPM2A	ENSG00000112425	0.24	0.000255	SE
chr19	16361970	16361984	-	EPS15L1	ENSG00000127527	0.262	0.0149	MXE
chr20	35557370	35557546	+	ERGIC3	ENSG00000125991	-0.188	0.00468	3ss
chr8	37744570	37746550	+	ERLIN2	ENSG00000147475	0.239	0.0139	RI
chr6	169775944	169776411	+	ERMARD	ENSG00000130023	0.59	0.000174	5ss
chr6	169776454	169776669	+	ERMARD	ENSG00000130023	0.104	0.00558	SE
chr6	169776333	169776411	+	ERMARD	ENSG00000130023	0.633	1.32e-06	SE
chr6	169776333	169776669	+	ERMARD	ENSG00000130023	0.581	7.02e-06	SE
chr11	124756588	124756742	-	ESAM	ENSG00000149564	0.181	0.00125	SE
chr21	32412041	32412457	+	EVA1C	ENSG00000166979	0.238	0.0166	5ss
chr11	61876110	61876418	-	FADS3	ENSG00000221968	0.18	9.7e-05	RI
chr2	201071238	201071665	-	FAM126B	ENSG00000155744	0.359	0.00754	5ss
chr2	61836582	61836872	-	FAM161A	ENSG00000170264	0.448	0.000331	SE
chr3	122387463	122387515	+	FAM162A	ENSG00000114023	0.157	0.0156	SE
chr10	15215995	15216050	-	FAM171A1	ENSG00000148468	-0.214	0.00225	SE
chr10	15215995	15216110	-	FAM171A1	ENSG00000148468	-0.101	0.00782	SE
chr1	155253624	155254122	-	FAM189B	ENSG00000160767	-0.161	0.0016	3ss
chr1	155254083	155254535	-	FAM189B	ENSG00000160767	-0.207	0.00765	5ss
chr5	177522945	177523265	-	FAM193B	ENSG00000146067	-0.167	0.000456	RI
chr17	68543628	68543721	-	FAM20A	ENSG00000108950	0.25	0.0407	3ss
chr15	74900508	74900599	-	FAM219B	ENSG00000178761	0.149	0.0426	SE
chr9	35075464	35075754	-	FANCG	ENSG00000221829	-0.119	0.0355	3ss
chr9	35074370	35074494	-	FANCG	ENSG00000221829	-0.179	0.019	3ss
chr17	75913912	75914298	-	FBF1	ENSG00000188878	0.141	0.0484	RI
chr19	39836555	39836973	-	FBL	ENSG00000105202	-0.237	0.0416	RI
chr16	87366673	87366802	-	FBXO31	ENSG00000103264	0.143	0.0135	MXE
chr8	38429681	38429943	-	FGFR1	ENSG00000077782	0.153	0.0219	MXE
chr1	59299624	59299674	+	FGGY	ENSG00000172456	-0.357	0.0286	MXE
chr3	100113836	100114264	-	FILIP1L	ENSG00000168386	0.203	0.00187	5ss
chr6	35680170	35680422	-	FKBP5	ENSG00000096060	-0.19	0.0361	MXE
chr17	17221170	17221628	-	FLCN	ENSG00000154803	0.131	0.00747	RI
chr17	28885856	28885947	-	FLOT2	ENSG00000132589	-0.19	0.0184	SE
chr2	152633452	152633651	+	FMNL2	ENSG00000157827	0.176	0.0405	MXE
chr12	8043438	8043769	+	FOXJ2	ENSG00000065970	0.318	0.0148	RI
chr7	114658065	114658267	+	FOXP2	ENSG00000128573	0.135	0.0196	SE
chr6	41598593	41598656	+	FOXP4	ENSG00000137166	0.183	0.027	3ss
chr10	93702173	93702592	-	FRA10AC1	ENSG00000148690	0.253	0.00171	RI
chr4	189961081	189961502	+	FRG1	ENSG00000109536	-0.413	0.00187	5ss
chr2	199762817	199762890	-	FTCDNL1	ENSG00000226124	0.258	0.0146	MXE
chr2	199762817	199762890	-	FTCDNL1	ENSG00000226124	0.23	0.0173	MXE
chr9	130619326	130619388	+	FUBP3	ENSG00000107164	0.131	0.0214	MXE
chr15	90876872	90877211	+	FURIN	ENSG00000140564	0.258	0.000159	RI
chr3	45930827	45931281	-	FYCO1	ENSG00000163820	0.111	0.0228	RI
chr3	45919412	45919548	-	FYCO1	ENSG00000163820	-0.109	0.0161	MXE
chr3	45919412	45919545	-	FYCO1	ENSG00000163820	-0.11	0.0138	MXE
chr4	75662212	75662525	-	G3BP2	ENSG00000138757	0.112	0.0171	SE
chr17	80101810	80101925	+	GAA	ENSG00000171298	0.177	0.0429	SE
chrX	151955522	151955567	-	GABRE	ENSG00000102287	-0.302	0.0403	SE
chrX	151955367	151955567	-	GABRE	ENSG00000102287	-0.185	0.0475	SE
chr9	34647656	34648130	+	GALT	ENSG00000213930	0.166	0.0232	RI
chr15	42280962	42281133	+	GANC	ENSG00000214013	-0.139	0.0165	SE
chr15	42280921	42281133	+	GANC	ENSG00000214013	-0.149	0.0184	SE
chr19	19436130	19436219	+	GATAD2A	ENSG00000167491	0.14	0.00364	SE
chr9	133155177	133155349	-	GBGT1	ENSG00000148288	-0.145	0.0373	3ss
chr2	75702312	75702807	-	GCFC2	ENSG00000005436	-0.168	0.0431	RI
chr8	74351273	74351466	+	GDAP1	ENSG00000104381	-0.151	0.0459	5ss
chr7	100684240	100684616	-	GIGYF1	ENSG00000146830	0.155	0.0125	RI
chr1	1787325	1787600	-	GNB1	ENSG00000078369	0.241	0.00776	5ss
chr6	30546695	30547013	-	GNL1	ENSG00000204590	0.184	0.0105	RI
chr15	34428614	34428704	-	GOLGA8A	ENSG00000175265	0.228	0.0401	SE
chr5	57183792	57183918	+	GPBP1	ENSG00000062194	-0.232	0.00903	5ss
chr5	55161051	55161255	+	GPX8	ENSG00000164294	-0.217	0.0346	SE
chr8	129751861	129751891	-	GSDMC	ENSG00000147697	0.12	0.000883	SE
chr8	129751541	129751568	-	GSDMC	ENSG00000147697	0.196	0.0085	SE
chr8	129751807	129751891	-	GSDMC	ENSG00000147697	0.177	0.00454	SE
chr7	74664528	74664576	+	GTF2I	ENSG00000263001	-0.367	9.95e-06	MXE
chr22	23640307	23640423	-	GUSBP11	ENSG00000228315	-0.251	0.000806	SE
chr22	23640307	23640426	-	GUSBP11	ENSG00000228315	-0.289	0.000883	SE
chr2	26285764	26285880	+	HADHB	ENSG00000138029	-0.198	0.0128	MXE
chr2	26285764	26285880	+	HADHB	ENSG00000138029	-0.407	0.0384	MXE
chr2	26285764	26285880	+	HADHB	ENSG00000138029	-0.41	0.00629	MXE
chr16	3022624	3022995	-	HCFC1R1	ENSG00000103145	0.498	0.00379	3ss
chr15	63638602	63638776	-	HERC1	ENSG00000103657	-0.242	0.0179	RI
chr15	72362375	72362466	-	HEXA	ENSG00000213614	-0.19	0.0085	SE
chr3	42697000	42697041	-	HHATL	ENSG00000010282	0.104	0.000228	SE
chr3	42696841	42697191	-	HHATL	ENSG00000010282	0.111	0.0463	3ss
chr6	29944499	29945091	+	HLA-A	ENSG00000206503	0.413	3.95e-07	RI
chr6	29944499	29944634	+	HLA-A	ENSG00000206503	-0.15	0.000125	5ss
chr6	31355390	31355806	-	HLA-B	ENSG00000234745	0.141	3.05e-09	3ss
chr6	31269971	31270422	-	HLA-C	ENSG00000204525	0.12	0.00117	RI
chrX	132669112	132669199	-	HS6ST2	ENSG00000171004	0.168	0.00247	SE
chr8	144293461	144293580	+	HSF1	ENSG00000185122	0.275	0.0257	SE
chr1	21847640	21848093	-	HSPG2	ENSG00000142798	-0.202	0	RI
chr7	47979409	47979553	-	HUS1	ENSG00000136273	0.144	0.00903	5ss
chr4	1003344	1003470	+	IDUA	ENSG00000127415	-0.186	0.000152	MXE
chr4	1003316	1003470	+	IDUA	ENSG00000127415	-0.338	0.000126	MXE
chr1	27669220	27669346	-	IFI6	ENSG00000126709	0.14	0.00137	5ss
chr3	50289446	50289762	-	IFRD2	ENSG00000214706	0.107	0.0336	3ss
chr13	20567669	20567997	+	IFT88	ENSG00000032742	-0.375	0.00172	RI
chr1	201205166	201205354	+	IGFN1	ENSG00000163395	-0.12	0.00418	SE
chr1	67386578	67386669	+	IL12RB2	ENSG00000081985	-0.327	0.0104	SE
chr1	67313912	67314000	+	IL12RB2	ENSG00000081985	-0.124	0.00416	SE
chr4	141656185	141656307	+	IL15	ENSG00000164136	-0.123	0.00105	SE
chr7	128409288	128409366	-	IMPDH1	ENSG00000106348	-0.392	0.0134	SE
chr7	128409288	128409352	-	IMPDH1	ENSG00000106348	-0.352	0.012	SE
chr16	30004567	30004882	+	INO80E	ENSG00000169592	0.221	0.0272	SE
chr2	190348887	190349031	+	INPP1	ENSG00000151689	-0.129	0.0197	SE
chr3	48694458	48694525	-	IP6K2	ENSG00000068745	0.131	0.0367	SE
chr15	67422866	67423116	-	IQCH-AS1	ENSG00000259673	0.161	0.00257	MXE
chr15	67422866	67423116	-	IQCH-AS1	ENSG00000259673	-0.139	0.00674	SE
chr12	55694038	55694158	-	ITGA7	ENSG00000135424	0.234	0.00078	SE
chr12	55694038	55694187	-	ITGA7	ENSG00000135424	0.246	0.000654	SE
chr3	52818450	52818650	-	ITIH4	ENSG00000055955	-0.163	0.0469	MXE
chr20	44181411	44181570	-	JPH2	ENSG00000149596	-0.227	0.00367	SE
chr6	73124485	73124512	+	KCNQ5	ENSG00000185760	-0.144	0.0449	MXE
chr22	25014429	25014566	+	KIAA1671	ENSG00000197077	0.204	0.00655	SE
chr22	25014433	25014566	+	KIAA1671	ENSG00000197077	0.125	0.035	SE
chrX	46462747	46462894	+	KRBOX4	ENSG00000147121	0.127	0.00804	SE
chrX	46462747	46462984	+	KRBOX4	ENSG00000147121	0.161	0.0027	SE
chrX	46462729	46462874	+	KRBOX4	ENSG00000147121	0.107	0.0128	SE
chrX	46462747	46462967	+	KRBOX4	ENSG00000147121	0.156	0.00308	SE
chr17	27601090	27601401	+	KSR1	ENSG00000141068	0.376	0.00227	SE
chr3	49131378	49131620	-	LAMB2	ENSG00000172037	0.177	0.031	3ss
chr18	13612591	13612774	+	LDLRAD4	ENSG00000168675	0.126	1.88e-06	SE
chr13	75760366	75760736	+	LMO7	ENSG00000136153	0.299	0.00229	5ss
chr13	75760366	75760761	+	LMO7	ENSG00000136153	0.3	0.0138	5ss
chr13	75760366	75760706	+	LMO7	ENSG00000136153	0.294	0.00376	5ss
chr13	75760366	75760774	+	LMO7	ENSG00000136153	0.28	0.00658	5ss
chr15	34360911	34361532	-	LPCAT4	ENSG00000176454	-0.165	0.0125	RI
chr20	62129808	62130296	+	LSM14B	ENSG00000149657	0.294	0.0109	3ss
chr11	1866464	1866911	+	LSP1	ENSG00000130592	0.297	0.00074	SE
chr5	91312294	91312495	-	LUCAT1	ENSG00000248323	-0.267	0.000118	SE
chr5	91312294	91312413	-	LUCAT1	ENSG00000248323	-0.278	0.00153	SE
chr5	91311645	91312413	-	LUCAT1	ENSG00000248323	-0.174	0.00364	SE
chr11	63998958	63999000	-	MACROD1	ENSG00000133315	0.241	0.00128	SE
chr11	63998958	63999076	-	MACROD1	ENSG00000133315	0.329	0.00284	SE
chr11	63998958	63999196	-	MACROD1	ENSG00000133315	0.428	0.00751	SE
chr22	50257360	50257660	-	MAPK12	ENSG00000188130	-0.174	0.00737	MXE
chr22	50257914	50257945	-	MAPK12	ENSG00000188130	0.159	0.00487	MXE
chr22	35620208	35620324	-	MB	ENSG00000198125	-0.341	0.0247	3ss
chr3	152455541	152455577	+	MBNL1	ENSG00000152601	0.266	0.00206	SE
chr3	152456266	152456449	+	MBNL1	ENSG00000152601	0.179	0.00452	SE
chr5	71636134	71636167	+	MCCC2	ENSG00000131844	0.199	0.0309	MXE
chr2	71129716	71129819	-	MCEE	ENSG00000124370	-0.255	0.000652	SE
chr12	68814602	68814689	+	MDM2	ENSG00000135679	-0.464	2.99e-05	MXE
chr15	99620890	99621080	+	MEF2A	ENSG00000068305	0.223	3.65e-05	SE
chr5	89072993	89073084	+	MEF2C-AS1	ENSG00000248309	-0.403	0.0146	SE
chr15	88903947	88904162	-	MFGE8	ENSG00000140545	-0.213	0.00134	SE
chr15	88904068	88904162	-	MFGE8	ENSG00000140545	-0.167	0.0129	SE
chr15	41739905	41740203	+	MGA	ENSG00000174197	0.349	0.0291	3ss
chr6	109447680	109447734	-	MICAL1	ENSG00000135596	-0.321	0.00834	3ss
chr11	12255642	12255750	+	MICAL2	ENSG00000133816	0.193	0.0414	SE
chr19	2049470	2049616	-	MKNK2	ENSG00000099875	-0.346	0.000849	MXE
chr19	2049470	2049616	-	MKNK2	ENSG00000099875	-0.323	5.54e-05	MXE
chr19	2049470	2049616	-	MKNK2	ENSG00000099875	-0.196	0.00012	MXE
chr16	2206722	2207110	+	MLST8	ENSG00000167965	-0.149	0.000259	RI
chr17	7586655	7586777	+	MPDU1	ENSG00000129255	0.227	0.00372	3ss
chr3	131501843	131501924	-	MRPL3	ENSG00000114686	0.119	0.00399	SE
chr10	100984033	100984074	-	MRPL43	ENSG00000055950	-0.376	0.0332	MXE
chr10	100986627	100986975	-	MRPL43	ENSG00000055950	-0.206	0.0266	5ss
chr10	100986680	100986975	-	MRPL43	ENSG00000055950	-0.188	0.00911	5ss
chr10	100986686	100986975	-	MRPL43	ENSG00000055950	-0.193	0.00911	5ss
chr11	124779089	124779139	-	MSANTD2	ENSG00000120458	-0.248	0.0458	SE
chr11	124779049	124779139	-	MSANTD2	ENSG00000120458	0.109	0.0392	SE
chrX	11760836	11762252	+	MSL3	ENSG00000005302	-0.313	0.00448	RI
chr3	49684048	49684487	-	MST1	ENSG00000173531	0.287	0.00588	RI
chr20	62203083	62203568	+	MTG2	ENSG00000101181	0.119	0.000459	3ss
chr13	41262047	41262335	-	MTRF1	ENSG00000120662	0.221	0.0392	SE
chr8	124557680	124557745	-	MTSS1	ENSG00000170873	0.151	0.0111	SE
chr8	124557680	124557849	-	MTSS1	ENSG00000170873	0.201	0.00231	SE
chr1	45338185	45338656	-	MUTYH	ENSG00000132781	-0.177	0.00634	SE
chr12	101661079	101661262	+	MYBPC1	ENSG00000196091	-0.117	1.34e-06	MXE
chr2	210290585	210291074	-	MYL1	ENSG00000168530	-0.14	0.0283	MXE
chr2	210298419	210298532	-	MYL1	ENSG00000168530	-0.235	0.00118	MXE
chr2	210298419	210298527	-	MYL1	ENSG00000168530	-0.109	0.0289	MXE
chr3	46860748	46860966	-	MYL3	ENSG00000160808	0.378	0.0346	SE
chr3	46861326	46861457	-	MYL3	ENSG00000160808	-0.388	0.00327	MXE
chr15	71892964	71893180	-	MYO9A	ENSG00000066933	0.272	7.08e-10	SE
chr15	71892964	71893177	-	MYO9A	ENSG00000066933	0.233	7.08e-10	SE
chr8	2069250	2069365	+	MYOM2	ENSG00000036448	0.27	1.17e-06	SE
chr8	2069282	2069496	+	MYOM2	ENSG00000036448	0.2	0.00125	3ss
chr8	2069282	2069365	+	MYOM2	ENSG00000036448	0.324	0.00274	SE
chr8	2069282	2069359	+	MYOM2	ENSG00000036448	0.321	0.00321	SE
chr10	68135458	68135512	+	MYPN	ENSG00000138347	-0.203	0.0327	SE
chr16	66823226	66823623	-	NAE1	ENSG00000159593	-0.113	0.0403	SE
chr11	2989594	2989634	-	NAP1L4	ENSG00000205531	-0.152	0.0119	SE
chr11	2952837	2952933	-	NAP1L4	ENSG00000205531	0.282	0.00471	MXE
chr8	102029009	102029096	-	NCALD	ENSG00000104490	0.33	0.0229	SE
chr15	41388447	41388879	-	NDUFAF1	ENSG00000137806	0.415	5.75e-05	3ss
chr8	95034621	95034723	+	NDUFAF6	ENSG00000156170	0.125	4.04e-05	SE
chr8	95034007	95034122	+	NDUFAF6	ENSG00000156170	-0.15	6.48e-08	MXE
chr16	1961152	1961899	+	NDUFB10	ENSG00000140990	0.14	9.45e-05	RI
chr3	120597631	120597683	+	NDUFB4	ENSG00000065518	0.296	0.02	MXE
chr1	198209682	198209779	+	NEK7	ENSG00000151414	-0.19	0.00343	SE
chr16	47086225	47086339	-	NETO2	ENSG00000171208	0.107	0.0183	SE
chr16	68126447	68126560	+	NFATC3	ENSG00000072736	0.277	0.0464	SE
chr11	129877324	129877673	-	NFRKB	ENSG00000170322	-0.23	0.0118	3ss
chr1	40723207	40723274	+	NFYC	ENSG00000066136	0.138	0.00292	SE
chr16	57061597	57061933	+	NLRC5	ENSG00000140853	-0.283	0.0204	RI
chr1	946401	946839	-	NOC2L	ENSG00000188976	0.183	0.000785	RI
chr12	132148616	132148894	+	NOC4L	ENSG00000184967	0.21	0.000224	3ss
chr4	2937751	2938111	+	NOP14-AS1	ENSG00000249673	0.283	0.0417	RI
chr4	2937992	2938142	+	NOP14-AS1	ENSG00000249673	-0.665	3.65e-05	SE
chr6	32212823	32213266	-	NOTCH4	ENSG00000204301	0.22	0.00631	3ss
chr2	110124436	110124578	-	NPHP1	ENSG00000144061	0.124	0.0216	SE
chr12	95051475	95051598	-	NR2C1	ENSG00000120798	0.112	0.0241	SE
chr12	95049079	95049233	-	NR2C1	ENSG00000120798	0.152	0.0243	MXE
chr12	95051475	95051943	-	NR2C1	ENSG00000120798	-0.192	0.000245	RI
chr19	19201853	19202039	-	NR2C2AP	ENSG00000184162	-0.199	8.15e-05	5ss
chr10	113628618	113629015	-	NRAP	ENSG00000197893	-0.266	0.000801	SE
chr10	113628925	113629015	-	NRAP	ENSG00000197893	-0.343	0.0332	SE
chr17	75230952	75231423	+	NUP85	ENSG00000125450	-0.136	4.35e-05	RI
chr11	3785633	3785751	-	NUP98	ENSG00000110713	0.146	0.0275	MXE
chrX	48923120	48923295	-	OTUD5	ENSG00000068308	-0.129	0.00889	5ss
chr14	105318167	105318260	+	PACS2	ENSG00000179364	0.163	7.02e-05	SE
chr11	77397026	77397158	-	PAK1	ENSG00000149269	-0.243	0.0306	SE
chr11	77397026	77397093	-	PAK1	ENSG00000149269	-0.234	0.0448	SE
chr2	205093944	205094102	+	PARD3B	ENSG00000116117	-0.139	0.0411	SE
chr3	52681694	52681820	-	PBRM1	ENSG00000163939	0.183	0.0351	5ss
chr2	70055655	70055910	-	PCBP1-AS1	ENSG00000179818	-0.299	1.81e-05	MXE
chr2	70011654	70011718	-	PCBP1-AS1	ENSG00000179818	0.153	0.017	MXE
chr2	69964230	69964427	-	PCBP1-AS1	ENSG00000179818	0.31	0.0091	SE
chr2	70055713	70055910	-	PCBP1-AS1	ENSG00000179818	-0.261	2.92e-05	MXE
chr3	51967171	51967454	-	PCBP4	ENSG00000090097	-0.283	0.0408	5ss
chr21	46430506	46430809	+	PCNT	ENSG00000160299	0.112	0.017	RI
chr2	100564321	100564459	+	PDCL3	ENSG00000115539	0.253	0.00123	3ss
chr4	94575942	94576034	+	PDLIM5	ENSG00000163110	-0.2	1.9e-07	MXE
chr4	94575925	94576034	+	PDLIM5	ENSG00000163110	-0.278	0.000133	MXE
chr4	94575949	94576034	+	PDLIM5	ENSG00000163110	-0.257	7.75e-05	MXE
chr4	94579451	94579537	+	PDLIM5	ENSG00000163110	-0.13	0.000736	MXE
chr4	94575943	94576034	+	PDLIM5	ENSG00000163110	-0.236	0.000223	MXE
chr4	94582683	94582731	+	PDLIM5	ENSG00000163110	0.18	3.07e-06	SE
chr4	94575978	94576034	+	PDLIM5	ENSG00000163110	-0.264	0.000134	MXE
chr4	94584898	94585002	+	PDLIM5	ENSG00000163110	0.121	4.95e-06	3ss
chr4	94575942	94576034	+	PDLIM5	ENSG00000163110	-0.229	0.000269	MXE
chr4	94575942	94576034	+	PDLIM5	ENSG00000163110	-0.207	2.96e-05	MXE
chr4	94575943	94576034	+	PDLIM5	ENSG00000163110	-0.259	0.000121	MXE
chr4	94582653	94582731	+	PDLIM5	ENSG00000163110	0.197	1.34e-05	SE
chr4	94575673	94576034	+	PDLIM5	ENSG00000163110	-0.242	0.000293	MXE
chr4	94579430	94579537	+	PDLIM5	ENSG00000163110	-0.122	0.00057	MXE
chr4	94575942	94576034	+	PDLIM5	ENSG00000163110	-0.23	0.000315	MXE
chr4	94579430	94579584	+	PDLIM5	ENSG00000163110	0.163	0.0282	5ss
chr4	94584985	94585003	+	PDLIM5	ENSG00000163110	-0.174	0.000808	MXE
chr4	94575949	94576034	+	PDLIM5	ENSG00000163110	-0.236	0.000204	MXE
chr4	94575942	94576034	+	PDLIM5	ENSG00000163110	-0.123	2.53e-07	SE
chr4	94575891	94576034	+	PDLIM5	ENSG00000163110	-0.277	0.000176	MXE
chr4	94575942	94576034	+	PDLIM5	ENSG00000163110	-0.238	0.000371	MXE
chr4	94584985	94585003	+	PDLIM5	ENSG00000163110	-0.163	0.000323	MXE
chr4	94579220	94579584	+	PDLIM5	ENSG00000163110	0.336	0.000353	5ss
chr4	94575925	94576034	+	PDLIM5	ENSG00000163110	-0.233	0.000242	MXE
chr4	94575673	94576034	+	PDLIM5	ENSG00000163110	-0.245	0.000117	MXE
chr4	94575978	94576034	+	PDLIM5	ENSG00000163110	-0.232	0.000133	MXE
chr4	94575942	94576034	+	PDLIM5	ENSG00000163110	-0.183	1.61e-08	MXE
chr4	94575891	94576034	+	PDLIM5	ENSG00000163110	-0.23	0.000234	MXE
chr4	94575943	94576034	+	PDLIM5	ENSG00000163110	-0.256	8.13e-05	MXE
chr4	94575942	94576034	+	PDLIM5	ENSG00000163110	-0.185	0.000318	MXE
chr4	94575942	94576034	+	PDLIM5	ENSG00000163110	-0.222	0.000306	MXE
chr4	94575673	94576034	+	PDLIM5	ENSG00000163110	-0.194	2.64e-05	MXE
chr4	94584946	94585002	+	PDLIM5	ENSG00000163110	0.179	0.0143	3ss
chr4	94575942	94576034	+	PDLIM5	ENSG00000163110	-0.218	7.18e-05	MXE
chr4	94575949	94576034	+	PDLIM5	ENSG00000163110	-0.26	0.000117	MXE
chr4	94575942	94576034	+	PDLIM5	ENSG00000163110	-0.24	2.67e-06	MXE
chr4	94575943	94576034	+	PDLIM5	ENSG00000163110	-0.28	0.000114	MXE
chr4	94584985	94585003	+	PDLIM5	ENSG00000163110	-0.173	0.000914	MXE
chr4	94575949	94576034	+	PDLIM5	ENSG00000163110	-0.28	0.000108	MXE
chr4	94575942	94576034	+	PDLIM5	ENSG00000163110	-0.226	7.56e-05	MXE
chr4	94575925	94576034	+	PDLIM5	ENSG00000163110	-0.256	0.000109	MXE
chr4	94575891	94576034	+	PDLIM5	ENSG00000163110	-0.26	0.000236	MXE
chr4	94575673	94576034	+	PDLIM5	ENSG00000163110	-0.248	0.000316	MXE
chr4	94575942	94576034	+	PDLIM5	ENSG00000163110	-0.207	8.2e-07	MXE
chr4	94575978	94576034	+	PDLIM5	ENSG00000163110	-0.28	0.00012	MXE
chr4	94575925	94576034	+	PDLIM5	ENSG00000163110	-0.258	0.000154	MXE
chr4	94575978	94576034	+	PDLIM5	ENSG00000163110	-0.264	0.000176	MXE
chr4	94575891	94576034	+	PDLIM5	ENSG00000163110	-0.259	0.000176	MXE
chr4	94582716	94582729	+	PDLIM5	ENSG00000163110	0.195	7.02e-05	SE
chr4	94575942	94576034	+	PDLIM5	ENSG00000163110	-0.218	0.000212	MXE
chr4	94584985	94585003	+	PDLIM5	ENSG00000163110	-0.162	0.000349	MXE
chr15	77284957	77285078	-	PEAK1	ENSG00000173517	0.173	0.000871	SE
chr20	54208299	54208442	+	PFDN4	ENSG00000101132	0.184	0.0184	5ss
chr12	53297371	53297744	+	PFDN5	ENSG00000123349	0.157	0.0397	SE
chr21	44305799	44306213	+	PFKL	ENSG00000141959	0.489	0.0146	SE
chr21	44305799	44305935	+	PFKL	ENSG00000141959	0.482	3.65e-05	SE
chr5	115230975	115231021	-	PGGT1B	ENSG00000164219	0.116	0.0182	SE
chr1	33325794	33326149	-	PHC2	ENSG00000134686	-0.182	0.0249	RI
chr3	196717808	196717954	+	PIGX	ENSG00000163964	0.197	0.00144	MXE
chr6	143966157	143966212	-	PLAGL1	ENSG00000118495	0.226	0.013	SE
chr6	143966157	143966285	-	PLAGL1	ENSG00000118495	0.205	0.0102	SE
chr6	143966157	143966230	-	PLAGL1	ENSG00000118495	0.235	0.0144	SE
chr20	9373046	9373104	+	PLCB4	ENSG00000101333	-0.22	0.0227	SE
chr17	64490619	64490969	-	POLG2	ENSG00000256525	-0.135	0.0245	RI
chr11	7653023	7653756	+	PPFIBP2	ENSG00000166387	0.159	0.0127	RI
chr22	21694936	21695070	+	PPIL2	ENSG00000100023	0.268	0.000173	5ss
chr22	21694936	21695496	+	PPIL2	ENSG00000100023	0.236	2.2e-05	RI
chr22	21670669	21671059	+	PPIL2	ENSG00000100023	-0.178	0.00211	RI
chr12	79779320	79779351	-	PPP1R12A	ENSG00000058272	0.343	0.0351	5ss
chr12	79778549	79779351	-	PPP1R12A	ENSG00000058272	-0.137	0.0245	RI
chr11	64925563	64925933	+	PPP2R5B	ENSG00000068971	0.133	0.0355	3ss
chr11	64925476	64925933	+	PPP2R5B	ENSG00000068971	0.126	0.039	3ss
chr10	73444727	73444822	-	PPP3CB	ENSG00000107758	0.164	0.049	MXE
chr10	73444350	73444822	-	PPP3CB	ENSG00000107758	0.187	0.00817	5ss
chr10	73444727	73444822	-	PPP3CB	ENSG00000107758	0.208	0.00154	MXE
chrX	48897911	48898093	+	PQBP1	ENSG00000102103	-0.313	0.000685	5ss
chr15	90981498	90981981	-	PRC1	ENSG00000198901	0.251	0.0406	RI
chr4	120816699	120816924	-	PRDM5	ENSG00000138738	0.438	0.0068	SE
chr4	120816452	120816924	-	PRDM5	ENSG00000138738	0.36	0.000164	3ss
chr4	120816831	120816924	-	PRDM5	ENSG00000138738	0.365	0.000377	SE
chr4	80196012	80196124	+	PRDM8	ENSG00000152784	0.167	0.0146	SE
chr1	45521634	45521854	-	PRDX1	ENSG00000117450	-0.465	0.0426	5ss
chr7	1579286	1579404	+	PSMG3-AS1	ENSG00000230487	-0.13	0.0423	SE
chr8	141429191	141429335	+	PTP4A3	ENSG00000184489	0.38	0.0336	MXE
chr19	5218419	5219467	-	PTPRS	ENSG00000105426	-0.175	0.00971	RI
chr19	5218786	5218798	-	PTPRS	ENSG00000105426	-0.107	0.000806	SE
chr19	5218786	5218964	-	PTPRS	ENSG00000105426	-0.377	0.0277	SE
chr12	120224642	120224727	-	PXN	ENSG00000089159	0.252	0.023	SE
chr2	135638895	135639122	+	R3HDM1	ENSG00000048991	0.18	0.00506	5ss
chr2	135695766	135695906	+	R3HDM1	ENSG00000048991	0.234	0.00501	SE
chr12	57331964	57332080	-	R3HDM2	ENSG00000179912	0.3	0.00497	MXE
chr12	57331964	57332076	-	R3HDM2	ENSG00000179912	0.312	0.0109	MXE
chr12	57331964	57332080	-	R3HDM2	ENSG00000179912	0.205	0.0071	MXE
chr12	57331964	57332080	-	R3HDM2	ENSG00000179912	0.239	0.0138	MXE
chr12	57331964	57332076	-	R3HDM2	ENSG00000179912	0.292	0.00516	MXE
chr1	174957890	174958173	+	RABGAP1L	ENSG00000152061	0.182	0.0241	SE
chr17	35118500	35118619	-	RAD51D	ENSG00000185379	-0.121	0.0211	SE
chr19	5957906	5957973	-	RANBP3	ENSG00000031823	-0.134	0.0294	SE
chr11	47441158	47441297	-	RAPSN	ENSG00000165917	-0.29	0.00182	SE
chr11	47441158	47441297	-	RAPSN	ENSG00000165917	-0.178	0.0335	3ss
chr7	44036671	44036741	-	RASA4CP	ENSG00000228903	0.289	0.0307	SE
chr10	44983869	44984253	+	RASSF4	ENSG00000107551	-0.599	4.79e-07	3ss
chr12	25947518	25947622	-	RASSF8-AS1	ENSG00000246695	-0.14	0.0444	SE
chr20	417225	417619	+	RBCK1	ENSG00000125826	0.33	0.017	RI
chr16	7587246	7587640	+	RBFOX1	ENSG00000078328	0.147	0.0304	RI
chr22	35756104	35756144	-	RBFOX2	ENSG00000100320	-0.131	0.000721	SE
chr6	17289865	17290068	+	RBM24	ENSG00000112183	0.162	0.0312	SE
chr14	73064971	73065093	+	RBM25	ENSG00000119707	0.186	0.0302	SE
chr7	128317642	128318101	-	RBM28	ENSG00000106344	-0.346	0.023	SE
chr20	57392653	57393114	+	RBM38	ENSG00000132819	0.38	0.0429	5ss
chr20	35729308	35729362	-	RBM39	ENSG00000131051	-0.178	0.0437	SE
chr19	49528231	49528714	+	RCN3	ENSG00000142552	-0.137	0.0284	RI
chrX	47089775	47089991	+	RGN	ENSG00000130988	-0.251	0.0303	SE
chr2	226838072	226838154	+	RHBDD1	ENSG00000144468	-0.322	0.00806	SE
chr11	71962151	71962289	+	RNF121	ENSG00000137522	0.337	0.0166	MXE
chr17	30997241	30997598	+	RNF135	ENSG00000181481	0.298	0.00118	RI
chr6	127280515	127280604	+	RNF146	ENSG00000118518	0.118	0.017	SE
chrX	38287093	38287245	-	RPGR	ENSG00000156313	0.122	0.0165	SE
chrX	38287860	38288041	-	RPGR	ENSG00000156313	0.141	0.000786	SE
chrX	38287093	38288041	-	RPGR	ENSG00000156313	0.165	0.000347	SE
chrX	38287864	38288041	-	RPGR	ENSG00000156313	0.154	0.000627	SE
chr11	17074392	17074676	-	RPS13	ENSG00000110700	-0.242	0.000313	RI
chr1	213230496	213230544	+	RPS6KC1	ENSG00000136643	-0.227	0.0395	SE
chr14	74918512	74918605	-	RPS6KL1	ENSG00000198208	0.154	0.0175	SE
chr14	74909542	74909944	-	RPS6KL1	ENSG00000198208	-0.318	0.000242	SE
chr14	74909542	74909701	-	RPS6KL1	ENSG00000198208	-0.206	0.0137	SE
chr3	39411295	39411777	+	RPSA	ENSG00000168028	0.265	0.029	RI
chr11	14296054	14296172	-	RRAS2	ENSG00000133818	0.252	0.0214	MXE
chr11	14296054	14296172	-	RRAS2	ENSG00000133818	0.202	0.0442	MXE
chr11	14295767	14296172	-	RRAS2	ENSG00000133818	0.416	0.0367	RI
chr1	155325863	155327132	+	RUSC1	ENSG00000160753	0.145	0.00716	RI
chr4	183643362	183643408	-	RWDD4	ENSG00000182552	-0.326	0.0491	MXE
chr3	134195075	134195182	-	RYK	ENSG00000163785	0.183	0.0196	SE
chr19	49646107	49646564	+	SCAF1	ENSG00000126461	0.206	0.000685	RI
chr10	100489702	100490136	-	SEC31B	ENSG00000075826	0.144	0.0216	3ss
chr10	100489702	100490144	-	SEC31B	ENSG00000075826	0.169	0.0336	3ss
chr9	89334559	89334730	+	SECISBP2	ENSG00000187742	-0.13	0.0269	3ss
chr3	101398860	101399055	-	SENP7	ENSG00000138468	0.188	3.29e-06	SE
chr3	101417592	101417790	-	SENP7	ENSG00000138468	0.191	8.11e-06	SE
chr1	31415841	31415907	+	SERINC2	ENSG00000168528	-0.258	0.00877	SE
chr6	2970695	2970905	-	SERPINB6	ENSG00000124570	-0.243	0.000353	5ss
chr6	2960969	2961096	-	SERPINB6	ENSG00000124570	0.288	0.000918	MXE
chr6	2960969	2961096	-	SERPINB6	ENSG00000124570	0.236	0.049	MXE
chr17	50168413	50168657	+	SGCA	ENSG00000108823	-0.435	0.00462	SE
chr7	102314335	102314688	+	SH2B2	ENSG00000160999	0.239	0.000785	RI
chr5	146062425	146062672	+	SH3RF2	ENSG00000156463	0.136	0.0126	SE
chr5	146055980	146056231	+	SH3RF2	ENSG00000156463	0.113	0.0152	5ss
chr2	242797	242871	-	SH3YL1	ENSG00000035115	-0.385	0.00663	SE
chr2	242797	242871	-	SH3YL1	ENSG00000035115	-0.224	0.00488	SE
chr2	242797	242871	-	SH3YL1	ENSG00000035115	0.268	0.00105	MXE
chr10	110941376	110941474	+	SHOC2	ENSG00000108061	-0.225	0.000141	SE
chr5	1056581	1056596	-	SLC12A7	ENSG00000113504	0.148	0.0221	SE
chr10	59684095	59684327	-	SLC16A9	ENSG00000165449	-0.147	0.00616	MXE
chr1	53089799	53089993	-	SLC1A7	ENSG00000162383	-0.178	0.000368	SE
chr19	6438446	6438684	-	SLC25A23	ENSG00000125648	0.24	0.0422	SE
chr19	6438446	6438843	-	SLC25A23	ENSG00000125648	0.193	0.0361	SE
chr8	23536833	23536904	+	SLC25A37	ENSG00000147454	-0.335	0.00198	MXE
chr17	80220918	80221115	+	SLC26A11	ENSG00000181045	0.247	0.0054	SE
chr17	80220915	80221115	+	SLC26A11	ENSG00000181045	0.201	0.00855	SE
chr17	80221417	80221794	+	SLC26A11	ENSG00000181045	0.293	0.0312	3ss
chr19	58481063	58481187	-	SLC27A5	ENSG00000083807	-0.14	0.00563	MXE
chr19	58481063	58481187	-	SLC27A5	ENSG00000083807	-0.118	0.0259	MXE
chr11	66365661	66366161	-	SLC29A2	ENSG00000174669	0.128	0.0216	3ss
chr11	66365939	66366191	-	SLC29A2	ENSG00000174669	0.11	0.0174	3ss
chr6	44256337	44256492	-	SLC35B2	ENSG00000157593	-0.379	0.0025	SE
chr16	68287011	68287435	+	SLC7A6	ENSG00000103064	-0.278	0.0459	5ss
chr12	113300818	113300966	-	SLC8B1	ENSG00000089060	-0.302	0.000685	MXE
chr12	113300818	113300968	-	SLC8B1	ENSG00000089060	-0.195	0.00863	MXE
chr12	113300818	113301132	-	SLC8B1	ENSG00000089060	-0.228	0.00346	MXE
chr12	113300818	113300968	-	SLC8B1	ENSG00000089060	-0.171	0.00225	MXE
chr16	67265039	67265106	+	SLC9A5	ENSG00000135740	-0.165	0.00126	3ss
chr16	67255392	67255930	+	SLC9A5	ENSG00000135740	-0.199	0.0093	RI
chr9	70346569	70346653	+	SMC5	ENSG00000198887	0.159	0.00933	SE
chr6	122803680	122803833	+	SMPDL3A	ENSG00000172594	0.112	0.00454	SE
chr11	57543945	57544148	+	SMTNL1	ENSG00000214872	0.118	0.000276	3ss
chr17	1783359	1783863	-	SMYD4	ENSG00000186532	-0.229	0.039	RI
chr7	44983821	44986097	-	SNHG15	ENSG00000232956	0.102	0.0425	RI
chr1	203861849	203862264	+	SNRPE	ENSG00000182004	-0.303	2.43e-05	5ss
chr1	203862181	203862226	+	SNRPE	ENSG00000182004	-0.42	0.00521	SE
chr1	203861849	203862226	+	SNRPE	ENSG00000182004	-0.261	9.54e-06	5ss
chr15	64136738	64136932	+	SNX1	ENSG00000028528	0.169	0.00142	3ss
chr15	64136816	64136932	+	SNX1	ENSG00000028528	0.122	0.0117	3ss
chr15	64136861	64136932	+	SNX1	ENSG00000028528	0.107	0.0216	3ss
chr17	72090753	72091104	-	SOX9-AS1	ENSG00000234899	-0.198	0.0017	SE
chr2	230400126	230401443	+	SP140L	ENSG00000185404	0.185	0.0118	RI
chr2	230400595	230401053	+	SP140L	ENSG00000185404	0.258	0.00478	3ss
chr17	47909663	47909730	+	SP2	ENSG00000167182	-0.184	0.0218	SE
chr2	200383866	200384017	+	SPATS2L	ENSG00000196141	0.173	0.0397	SE
chr2	200305985	200306320	+	SPATS2L	ENSG00000196141	-0.404	0.0197	5ss
chr3	8990511	8990839	-	SRGAP3	ENSG00000196220	-0.196	0.0025	SE
chr16	70400695	70400977	-	ST3GAL2	ENSG00000157350	-0.192	7.89e-05	MXE
chr16	70400695	70401087	-	ST3GAL2	ENSG00000157350	-0.2	0.000191	MXE
chr1	43824730	43824977	+	ST3GAL3	ENSG00000126091	0.23	0.00142	SE
chr1	43831654	43831794	+	ST3GAL3	ENSG00000126091	-0.107	0.0241	SE
chr3	52519504	52520120	+	STAB1	ENSG00000010327	-0.348	0.000998	RI
chr2	73870142	73870352	+	STAMBP	ENSG00000124356	-0.116	0.0395	SE
chr1	36362558	36362656	-	STK40	ENSG00000196182	-0.106	0.000942	SE
chr13	37056877	37057133	-	SUPT20H	ENSG00000102710	-0.124	0.00301	SE
chr1	28623941	28624200	-	TAF12	ENSG00000120656	0.18	0.00634	MXE
chr2	161162871	161163358	+	TANK	ENSG00000136560	0.3	0.0128	MXE
chr2	161162871	161163358	+	TANK	ENSG00000136560	0.212	0.0196	3ss
chr2	161161284	161161568	+	TANK	ENSG00000136560	0.129	0.00201	MXE
chr4	16190338	16191523	-	TAPT1	ENSG00000169762	-0.209	0.002	RI
chr8	124504270	124504347	-	TATDN1	ENSG00000147687	0.162	0.01	5ss
chr1	212812226	212812328	+	TATDN3	ENSG00000203705	-0.113	0.0296	3ss
chr20	437425	437598	-	TBC1D20	ENSG00000125875	0.177	0.0121	5ss
chr3	177110808	177110887	-	TBL1XR1	ENSG00000177565	-0.136	0.0458	SE
chr10	113159919	113159992	+	TCF7L2	ENSG00000148737	-0.106	0.0201	MXE
chr10	113159919	113159994	+	TCF7L2	ENSG00000148737	-0.156	0.00315	MXE
chr12	110647195	110647336	+	TCTN1	ENSG00000204852	-0.41	0.00341	3ss
chr2	187529363	187529485	-	TFPI	ENSG00000003436	-0.169	0.000801	SE
chr2	88171226	88171420	+	THNSL2	ENSG00000144115	-0.343	0.0074	SE
chr1	36238750	36238863	+	THRAP3	ENSG00000054118	0.352	1.29e-05	MXE
chr1	36224970	36225102	+	THRAP3	ENSG00000054118	0.25	0.0475	SE
chr15	66356638	66356775	-	TIPIN	ENSG00000075131	0.119	0.0127	SE
chr9	79650902	79651148	+	TLE4	ENSG00000106829	0.145	0.00325	SE
chr9	79651088	79651148	+	TLE4	ENSG00000106829	0.127	0.0204	SE
chr13	113538759	113538881	+	TMCO3	ENSG00000150403	0.181	0.0368	SE
chr6	10755141	10755209	+	TMEM14B	ENSG00000137210	0.186	0.0232	SE
chr6	10749207	10749698	+	TMEM14B	ENSG00000137210	0.249	0.000174	5ss
chr6	10749207	10749698	+	TMEM14B	ENSG00000137210	-0.212	0.0156	SE
chr6	10755141	10755555	+	TMEM14B	ENSG00000137210	0.214	0.0398	SE
chr6	10755141	10755232	+	TMEM14B	ENSG00000137210	0.175	0.00544	SE
chr6	10755141	10755555	+	TMEM14B	ENSG00000137210	0.178	0.0115	SE
chr6	10755141	10755225	+	TMEM14B	ENSG00000137210	0.185	0.0283	SE
chr2	27038103	27038532	+	TMEM214	ENSG00000119777	-0.274	0.00419	RI
chr17	10736601	10736638	+	TMEM220-AS1	ENSG00000263400	-0.249	0.0123	SE
chr18	23365633	23365668	-	TMEM241	ENSG00000134490	0.224	0.00717	MXE
chr9	105714365	105714505	+	TMEM38B	ENSG00000095209	0.143	0.0394	MXE
chr19	41382771	41384083	+	TMEM91	ENSG00000142046	-0.133	0.0239	RI
chr1	151172263	151172557	-	TMOD4	ENSG00000163157	0.428	7.02e-06	SE
chr3	171066186	171066306	-	TNIK	ENSG00000154310	0.115	0.0444	SE
chr19	55141231	55141302	-	TNNT1	ENSG00000105048	0.221	0.0235	MXE
chr19	55146039	55146212	-	TNNT1	ENSG00000105048	0.139	0.0433	MXE
chr19	55141231	55141302	-	TNNT1	ENSG00000105048	0.138	0.0167	MXE
chr19	55146039	55146457	-	TNNT1	ENSG00000105048	-0.245	0.00214	MXE
chr19	55143043	55143386	-	TNNT1	ENSG00000105048	0.132	0.016	MXE
chr1	201365609	201366871	-	TNNT2	ENSG00000118194	-0.133	0.0016	3ss
chr11	1926700	1926848	+	TNNT3	ENSG00000130595	0.181	0.00711	MXE
chr11	1926536	1926848	+	TNNT3	ENSG00000130595	0.233	0.0128	MXE
chr11	1926577	1926848	+	TNNT3	ENSG00000130595	0.233	0.00767	MXE
chr11	1926696	1926848	+	TNNT3	ENSG00000130595	0.182	0.00717	MXE
chr11	1923161	1923572	+	TNNT3	ENSG00000130595	0.273	0.0397	SE
chr12	113291873	113293073	+	TPCN1	ENSG00000186815	0.127	0.000715	RI
chr12	113291497	113291623	+	TPCN1	ENSG00000186815	0.151	0.0224	3ss
chr9	35684226	35684286	-	TPM2	ENSG00000198467	-0.208	0.0202	MXE
chr3	127587983	127588160	-	TPRA1	ENSG00000163870	0.208	0.00241	5ss
chr3	127576818	127577076	-	TPRA1	ENSG00000163870	-0.24	0.0266	5ss
chr3	127584315	127584445	-	TPRA1	ENSG00000163870	-0.261	0.00388	MXE
chr3	127584315	127584441	-	TPRA1	ENSG00000163870	-0.303	0.00178	MXE
chr3	42091445	42091557	+	TRAK1	ENSG00000182606	-0.119	0.00584	MXE
chr3	42093269	42093426	+	TRAK1	ENSG00000182606	-0.308	0.0391	MXE
chr3	42091445	42091557	+	TRAK1	ENSG00000182606	-0.158	0.000268	MXE
chr6	123331878	123331929	-	TRDN	ENSG00000186439	0.446	0.000429	SE
chr6	123388521	123388548	-	TRDN	ENSG00000186439	0.265	6.62e-05	MXE
chr19	58547801	58548205	+	TRIM28	ENSG00000130726	0.294	0.000934	RI
chr15	44758677	44758854	+	TRIM69	ENSG00000185880	0.141	0.0419	SE
chr15	44758688	44758854	+	TRIM69	ENSG00000185880	0.138	0.0403	SE
chr1	100140181	100140251	+	TRMT13	ENSG00000122435	0.107	0.0318	SE
chr1	28560867	28560920	+	TRNAU1AP	ENSG00000180098	0.125	0.0352	SE
chr19	49190207	49190476	+	TRPM4	ENSG00000130529	0.157	0.000617	RI
chr4	98486737	98486884	-	TSPAN5	ENSG00000168785	0.2	0.0459	SE
chr9	97627305	97627612	-	TSTD2	ENSG00000136925	-0.233	0.0426	5ss
chr11	113352072	113352207	+	TTC12	ENSG00000149292	0.138	0.0187	SE
chr15	99151292	99151386	-	TTC23	ENSG00000103852	0.303	0.000653	SE
chr22	27922017	27922241	+	TTC28-AS1	ENSG00000235954	-0.374	8.15e-05	5ss
chr2	74491583	74492051	+	TTC31	ENSG00000115282	-0.131	0.0249	RI
chr2	178528269	178528463	-	TTN	ENSG00000155657	-0.101	0.0407	3ss
chr2	178665376	178665815	-	TTN	ENSG00000155657	-0.124	0.0139	RI
chr17	59878102	59878276	-	TUBD1	ENSG00000108423	-0.155	0.048	MXE
chr15	43401715	43403799	+	TUBGCP4	ENSG00000137822	0.109	0.0089	RI
chr22	19895047	19895200	-	TXNRD2	ENSG00000184470	0.101	0.0386	SE
chr19	10362077	10362330	-	TYK2	ENSG00000105397	0.562	3.54e-08	3ss
chr19	10368531	10368763	-	TYK2	ENSG00000105397	-0.233	0.0237	SE
chrX	47196949	47197024	+	UBA1	ENSG00000130985	-0.114	0.0352	MXE
chr3	132661216	132661257	+	UBA5	ENSG00000081307	-0.111	0.0189	SE
chr4	67720421	67721051	+	UBA6-AS1	ENSG00000248049	0.226	0.00477	SE
chr9	34199825	34199923	+	UBAP1	ENSG00000165006	-0.174	0.0204	SE
chr9	34199825	34199948	+	UBAP1	ENSG00000165006	-0.249	0.000106	MXE
chr12	124913418	124913774	-	UBC	ENSG00000150991	-0.21	0.0193	5ss
chr16	1312346	1312667	+	UBE2I	ENSG00000103275	0.209	0.0108	5ss
chr16	1312346	1312603	+	UBE2I	ENSG00000103275	0.144	0.00992	5ss
chr16	1312240	1312676	+	UBE2I	ENSG00000103275	0.221	0.0186	5ss
chr15	84570486	84570843	-	UBE2Q2P1	ENSG00000189136	-0.197	0.0117	3ss
chr9	35396840	35397300	+	UNC13B	ENSG00000198722	0.478	8.48e-07	5ss
chr2	98608578	98610039	+	UNC50	ENSG00000115446	-0.122	0.0414	RI
chr13	114283786	114283927	+	UPF3A	ENSG00000169062	-0.112	0.0163	MXE
chr13	114283786	114283927	+	UPF3A	ENSG00000169062	-0.12	0.0101	MXE
chr13	30621072	30621239	+	USPL1	ENSG00000132952	0.167	0.0144	SE
chr11	64235853	64236009	+	VEGFB	ENSG00000173511	0.203	0.0325	MXE
chr1	1436926	1437133	+	VWA1	ENSG00000179403	0.169	0.0123	SE
chr3	49011634	49014293	+	WDR6	ENSG00000178252	0.116	0.03	RI
chr19	36102738	36103207	+	WDR62	ENSG00000075702	-0.212	0.000367	RI
chr16	658568	659011	+	WDR90	ENSG00000161996	0.245	0.00466	RI
chr9	97682199	97682430	-	XPA	ENSG00000136936	-0.113	0.0429	SE
chr20	21345833	21345891	+	XRN2	ENSG00000088930	-0.137	0.0166	5ss
chr21	41986830	41994108	-	ZBTB21	ENSG00000173276	-0.291	0.017	RI
chr1	32633261	32633669	-	ZBTB8OS	ENSG00000176261	0.338	1.9e-05	RI
chr12	122477837	122477954	-	ZCCHC8	ENSG00000033030	-0.185	0.000256	3ss
chr5	823388	824093	-	ZDHHC11	ENSG00000188818	-0.253	1.32e-06	SE
chr5	823388	823809	-	ZDHHC11	ENSG00000188818	-0.277	2.89e-06	SE
chr20	52165863	52166019	-	ZFP64	ENSG00000020256	0.176	0.0208	SE
chr8	122873439	122873577	+	ZHX2	ENSG00000178764	0.116	0.0119	MXE
chr20	18305007	18305178	+	ZNF133	ENSG00000125846	0.105	0.00629	SE
chr7	64814058	64814147	+	ZNF138	ENSG00000197008	0.178	0.00038	SE
chr6	28162942	28163100	+	ZNF192P1	ENSG00000226314	0.156	0.0104	SE
chr19	21174792	21174915	+	ZNF431	ENSG00000196705	0.201	0.00751	SE
chr7	149764181	149766239	-	ZNF467	ENSG00000181444	-0.137	0.019	3ss
chr9	92875014	92875059	-	ZNF484	ENSG00000127081	0.225	0.00997	SE
chr18	58932126	58932528	+	ZNF532	ENSG00000074657	-0.108	0.00909	MXE
chr19	37758475	37758596	-	ZNF573	ENSG00000189144	-0.264	0.0165	MXE
chr19	52003686	52003900	-	ZNF615	ENSG00000197619	-0.229	0.000243	SE
chr19	52003696	52003900	-	ZNF615	ENSG00000197619	-0.156	0.00159	SE
chr7	99562327	99562494	+	ZNF655	ENSG00000197343	0.169	0.00354	SE
chr7	99562079	99562494	+	ZNF655	ENSG00000197343	0.231	0.000256	SE
chr7	99562348	99562494	+	ZNF655	ENSG00000197343	0.16	0.00459	SE
chr8	101202332	101202459	-	ZNF706	ENSG00000120963	-0.288	0.0127	3ss
chrX	85246929	85247651	+	ZNF711	ENSG00000147180	0.328	0.0105	RI
chrX	135292280	135292473	-	ZNF75D	ENSG00000186376	0.317	0.0359	SE
chr6	35286303	35286399	+	ZNF76	ENSG00000065029	-0.112	0.0482	3ss
chr6	35286127	35286399	+	ZNF76	ENSG00000065029	-0.102	0.0139	RI
chr17	15993614	15993778	-	ZSWIM7	ENSG00000214941	0.114	0.0458	SE

## Sheet: Smchd1 null mNSC
chr	start	end	strand	geneSym	geneID	IncDiff	FDR	event
chr7	30309480	30310054	+	Alkbh6	ENSMUSG00000042831	-1	1.16e-09	RI
chr2	126152140	126152577	+	Dtwd1	ENSMUSG00000023330	-1	1.06e-11	5ss
chr7	45061587	45062347	-	Prrg2	ENSMUSG00000007837	-1	6.61e-08	RI
chr5	144011030	144011529	-	Ccz1	ENSMUSG00000029617	-0.951	2.23e-08	RI
chr11	113823370	113823427	-	Sdk2	ENSMUSG00000041592	-0.938	1.87e-10	SE
chr7	119790233	119791228	-	Eri2	ENSMUSG00000030929	-0.879	3.97e-08	RI
chr9	109073658	109074120	-	Atrip	ENSMUSG00000025646	-0.855	2.58e-05	5ss
chr1	185311845	185312527	-	Iars2	ENSMUSG00000026618	-0.844	0.000724	3ss
chrX	134601285	134601628	+	Hnrnph2	ENSMUSG00000045427	-0.831	0.00748	RI
chr17	46672524	46672955	-	Rrp36	ENSMUSG00000023971	-0.811	2.8e-08	3ss
chr1	153487262	153487634	-	Dhx9	ENSMUSG00000042699	-0.81	2.72e-07	5ss
chr9	70421157	70421547	-	Ccnb2	ENSMUSG00000032218	-0.782	0.00174	RI
chr18	4971089	4971197	+	Svil	ENSMUSG00000024236	-0.776	0.000191	SE
chr2	18092783	18092834	+	Mllt10	ENSMUSG00000026743	-0.77	0.00118	SE
chr7	45013251	45013749	-	Scaf1	ENSMUSG00000038406	-0.764	0.00017	3ss
chr8	122896431	122896707	-	Ankrd11	ENSMUSG00000035569	-0.758	0.00193	RI
chr6	113474552	113474597	+	Il17rc	ENSMUSG00000030281	-0.738	0.0446	SE
chr11	120785699	120786333	+	Gps1	ENSMUSG00000025156	-0.725	0.0374	RI
chr8	3516509	3517001	+	Pnpla6	ENSMUSG00000004565	-0.712	6.18e-07	SE
chr18	74219130	74219567	+	Cxxc1	ENSMUSG00000024560	-0.708	0.000391	RI
chr9	20478132	20478279	-	Zfp426	ENSMUSG00000059475	-0.708	0.0195	SE
chr5	101812494	101812563	+	Cds1	ENSMUSG00000029330	-0.705	0.0101	SE
chr1	74598692	74599159	-	Rnf25	ENSMUSG00000026171	-0.705	1.33e-05	3ss
chr1	74598692	74599123	-	Rnf25	ENSMUSG00000026171	-0.702	1.33e-05	3ss
chr11	80264243	80264387	+	Rhot1	ENSMUSG00000017686	-0.697	4.5e-05	3ss
chr9	44688423	44688661	-	Phldb1	ENSMUSG00000048537	-0.691	4.51e-05	RI
chr7	84652881	84653042	-	Zfand6	ENSMUSG00000030629	-0.688	0.027	SE
chr9	96258741	96258884	+	Tfdp2	ENSMUSG00000032411	-0.686	0.00489	5ss
chr16	91926852	91927019	-	Atp5o	ENSMUSG00000022956	-0.682	0.0082	SE
chr1	178329221	178329389	-	Hnrnpu	ENSMUSG00000039630	-0.68	0.00598	SE
chr7	19603185	19603301	-	Clasrp	ENSMUSG00000061028	-0.667	0.0037	SE
chr12	110478359	110478711	-	Gm19605	ENSMUSG00000113585	-0.667	0.0156	3ss
chr1	91084945	91085005	+	Lrrfip1	ENSMUSG00000026305	-0.667	0.00964	SE
chrX	93627180	93627395	-	Pola1	ENSMUSG00000006678	-0.667	0.000245	MXE
chr4	59868237	59868355	+	Snx30	ENSMUSG00000028385	-0.667	0.0116	5ss
chrX	37083642	37084125	-	Rpl39	ENSMUSG00000079641	-0.666	0.00346	3ss
chr1	66701616	66701648	+	Rpe	ENSMUSG00000026005	-0.661	0.00905	SE
chr17	56585135	56585350	+	Safb	ENSMUSG00000071054	-0.661	8.08e-05	3ss
chr9	22057500	22057716	-	Zfp653	ENSMUSG00000038895	-0.66	0.000133	3ss
chr9	65589004	65589604	+	Pif1	ENSMUSG00000041064	-0.654	0.0206	RI
chr18	69563334	69563755	+	Tcf4	ENSMUSG00000053477	-0.648	0.00408	5ss
chr3	95895522	95895845	+	Aph1a	ENSMUSG00000015750	-0.645	4.5e-05	3ss
chr14	27628411	27628465	+	Erc2	ENSMUSG00000040640	-0.643	0.00424	SE
chr18	40218712	40218865	-	Yipf5	ENSMUSG00000024487	-0.642	0.0113	5ss
chrX	20962113	20962657	+	A230072C01Rik	ENSMUSG00000086877	-0.639	0.00323	RI
chr15	79707702	79708043	+	Gtpbp1	ENSMUSG00000042535	-0.637	0.0297	3ss
chr15	62250998	62251112	+	Pvt1	ENSMUSG00000097039	-0.634	0.000441	SE
chr8	45973503	45975252	-	1700029J07Rik	ENSMUSG00000071103	-0.633	0.0243	RI
chr7	24227571	24229840	-	Zfp109	ENSMUSG00000074283	-0.625	0.00997	RI
chr4	103064463	103064550	-	Wdr78	ENSMUSG00000035126	-0.624	8.63e-07	SE
chr6	22973011	22973371	+	Ptprz1	ENSMUSG00000068748	-0.621	0.00397	RI
chr5	76884085	76884436	-	Aasdh	ENSMUSG00000055923	-0.618	3.27e-06	RI
chr19	40376644	40376803	-	Sorbs1	ENSMUSG00000025006	-0.614	1.63e-06	SE
chr12	86020477	86020603	+	Ttll5	ENSMUSG00000012609	-0.613	0.00126	SE
chr19	4149862	4150298	+	Coro1b	ENSMUSG00000024835	-0.607	0.000775	RI
chr12	46752613	46752666	-	Nova1	ENSMUSG00000021047	-0.605	0.00958	MXE
chr7	30232031	30232378	+	Polr2i	ENSMUSG00000019738	-0.602	0.0227	5ss
chr17	35055232	35055402	+	Clic1	ENSMUSG00000007041	-0.596	0.02	SE
chr19	5662587	5662841	-	Sipa1	ENSMUSG00000056917	-0.594	0.0023	SE
chr8	3516680	3517001	+	Pnpla6	ENSMUSG00000004565	-0.592	6.31e-06	SE
chr2	25444076	25444440	+	Abca2	ENSMUSG00000026944	-0.588	0.00389	RI
chr2	30824640	30825560	-	Asb6	ENSMUSG00000039483	-0.585	0.000953	RI
chr17	25189522	25189675	+	Unkl	ENSMUSG00000015127	-0.581	0.00247	3ss
chr6	55491226	55491310	+	Adcyap1r1	ENSMUSG00000029778	-0.579	0.00128	SE
chrX	37083642	37084088	-	Rpl39	ENSMUSG00000079641	-0.577	0.0311	RI
chr17	56394789	56394889	+	Kdm4b	ENSMUSG00000024201	-0.574	0.00424	3ss
chr5	110655306	110655673	+	Ddx51	ENSMUSG00000029504	-0.572	0.0168	RI
chr11	52403049	52403274	+	9530068E07Rik	ENSMUSG00000036275	-0.571	0.00258	3ss
chr14	20358023	20358140	+	Fam149b	ENSMUSG00000039599	-0.571	0.0292	SE
chr7	4917409	4917533	+	Zfp628	ENSMUSG00000074406	-0.569	0.000855	SE
chr4	145103613	145103688	-	Vps13d	ENSMUSG00000020220	-0.566	0.0223	SE
chr15	102188542	102188924	-	Csad	ENSMUSG00000023044	-0.565	0.0193	3ss
chr9	22057500	22058415	-	Zfp653	ENSMUSG00000038895	-0.564	0.000188	RI
chr3	89997519	89998103	-	Hax1	ENSMUSG00000027944	-0.563	0.0134	3ss
chr5	112393138	112393583	-	Asphd2	ENSMUSG00000029348	-0.56	0.00865	SE
chr11	70606647	70607079	+	Mink1	ENSMUSG00000020827	-0.558	0.00188	RI
chr11	80404740	80405733	+	Zfp207	ENSMUSG00000017421	-0.551	0.04	3ss
chr3	154597365	154597527	+	Cryz	ENSMUSG00000028199	-0.549	0.00955	5ss
chr6	31277847	31277955	+	2210408F21Rik	ENSMUSG00000087380	-0.546	0.00105	SE
chr7	45465897	45466306	-	Bax	ENSMUSG00000003873	-0.544	0.00676	3ss
chr1	38074898	38075023	-	Rev1	ENSMUSG00000026082	-0.542	0.0275	5ss
chr17	25189511	25189675	+	Unkl	ENSMUSG00000015127	-0.542	0.00393	3ss
chr11	78261751	78262309	+	2610507B11Rik	ENSMUSG00000010277	-0.541	0.0491	5ss
chr6	36777127	36777216	-	Ptn	ENSMUSG00000029838	-0.54	0.0449	MXE
chr14	14013586	14013771	+	Atxn7	ENSMUSG00000021738	-0.538	0.0331	SE
chr4	143179314	143179391	-	Prdm2	ENSMUSG00000057637	-0.536	6.72e-07	SE
chr19	40376644	40377016	-	Sorbs1	ENSMUSG00000025006	-0.536	2.58e-05	5ss
chr10	80704179	80704357	+	Izumo4	ENSMUSG00000055862	-0.533	0.00103	RI
chr19	26749851	26750010	+	Smarca2	ENSMUSG00000024921	-0.532	0.0182	SE
chr1	74564436	74564812	+	Plcd4	ENSMUSG00000026173	-0.528	0.0302	RI
chr11	21636377	21636542	+	Wdpcp	ENSMUSG00000020319	-0.524	0.0283	3ss
chr8	123446122	123446184	+	Def8	ENSMUSG00000001482	-0.523	0.00855	SE
chr2	25888758	25890905	+	Kcnt1	ENSMUSG00000058740	-0.522	0.00348	RI
chr11	87822198	87822308	-	Lpo	ENSMUSG00000009356	-0.517	0.0034	3ss
chr14	20764860	20765479	-	Camk2g	ENSMUSG00000021820	-0.516	0.0149	RI
chr12	69209821	69210027	-	Pole2	ENSMUSG00000020974	-0.516	0.0199	3ss
chr16	84834637	84834832	-	Atp5j	ENSMUSG00000022890	-0.514	0.0115	5ss
chr13	84283984	84284185	+	Tmem161b	ENSMUSG00000035762	-0.508	0.00351	5ss
chr3	89270379	89270570	-	Slc50a1	ENSMUSG00000027953	-0.501	0.018	5ss
chr7	126857675	126857964	-	Ino80e	ENSMUSG00000030689	-0.5	0.0467	SE
chr17	15492685	15493179	-	Psmb1	ENSMUSG00000014769	-0.5	0.0258	RI
chr9	96223093	96223198	+	Tfdp2	ENSMUSG00000032411	-0.498	0.0316	SE
chr4	139194075	139194219	+	Capzb	ENSMUSG00000028745	-0.493	0.0179	MXE
chrX	74022632	74023197	-	Irak1	ENSMUSG00000031392	-0.492	0.000237	RI
chr13	58806589	58806999	+	Ntrk2	ENSMUSG00000055254	-0.49	0.00188	RI
chr2	131280156	131280354	+	Pank2	ENSMUSG00000037514	-0.488	0.000314	SE
chr5	106695642	106695699	-	Zfp644	ENSMUSG00000049606	-0.486	0.0142	SE
chr1	44119161	44119576	+	Bivm	ENSMUSG00000041684	-0.483	0.0325	5ss
chr5	125019959	125020046	-	Ncor2	ENSMUSG00000029478	-0.482	0.0321	SE
chr17	6447344	6448616	-	Tmem181b-ps	ENSMUSG00000096780	-0.482	0.00174	RI
chr15	89259083	89259203	+	Ppp6r2	ENSMUSG00000036561	-0.48	0.00156	3ss
chr11	4151671	4151930	-	Ccdc157	ENSMUSG00000051427	-0.479	0.000165	SE
chr7	44468359	44468482	+	Josd2	ENSMUSG00000038695	-0.479	0.0267	SE
chr7	141152974	141154323	+	Ptdss2	ENSMUSG00000025495	-0.473	0.0415	RI
chr15	98881149	98881480	-	Rhebl1	ENSMUSG00000023755	-0.473	0.00174	RI
chrX	164425509	164428064	+	Piga	ENSMUSG00000031381	-0.468	0.024	RI
chr5	106696233	106696564	-	Zfp644	ENSMUSG00000049606	-0.468	0.00614	5ss
chr11	5722801	5723211	-	Urgcp	ENSMUSG00000049680	-0.467	0.0123	SE
chr8	72219940	72221981	+	Fam32a	ENSMUSG00000003039	-0.464	0.0231	RI
chr7	44468305	44468482	+	Josd2	ENSMUSG00000038695	-0.464	0.0331	SE
chr7	142533160	142533617	+	Mrpl23	ENSMUSG00000037772	-0.463	0.0121	5ss
chr17	33908743	33909099	-	BC051226	ENSMUSG00000092564	-0.461	0.0354	SE
chr11	21691834	21691903	+	Wdpcp	ENSMUSG00000020319	-0.459	0.00248	SE
chr16	16887840	16888005	+	Top3b	ENSMUSG00000022779	-0.454	0.00595	3ss
chr4	26346424	26346854	-	Manea	ENSMUSG00000040520	-0.452	0.00306	5ss
chr4	126047233	126047478	+	Mrps15	ENSMUSG00000028861	-0.451	0.00128	RI
chr12	40006699	40009820	-	Arl4a	ENSMUSG00000047446	-0.448	0.0152	RI
chr11	87827740	87827830	-	Lpo	ENSMUSG00000009356	-0.444	0.00584	SE
chr3	97662249	97662439	+	Prkab2	ENSMUSG00000038205	-0.442	0.0455	SE
chr16	89908546	89908715	-	Tiam1	ENSMUSG00000002489	-0.442	0.00231	SE
chr4	43003226	43003932	-	Fancg	ENSMUSG00000028453	-0.441	0.0113	RI
chr13	56703051	56703576	+	Smad5	ENSMUSG00000021540	-0.441	0.0499	5ss
chr9	110894295	110894685	+	Als2cl	ENSMUSG00000044037	-0.438	0.0123	3ss
chr10	85631292	85631428	+	Btbd11	ENSMUSG00000020042	-0.438	0.0299	SE
chr16	17648066	17648126	+	Ccdc74a	ENSMUSG00000041617	-0.438	0.0101	MXE
chr1	97717441	97717561	-	Ppip5k2	ENSMUSG00000040648	-0.437	0.0142	SE
chr14	70313600	70313653	-	Slc39a14	ENSMUSG00000022094	-0.437	0.0082	SE
chr7	3695712	3695833	+	Tsen34	ENSMUSG00000035585	-0.437	0.0221	SE
chrX	8203025	8203043	-	Porcn	ENSMUSG00000031169	-0.436	0.0268	SE
chr7	4917409	4917516	+	Zfp628	ENSMUSG00000074406	-0.435	0.0106	SE
chr4	135346315	135346445	-	Srrm1	ENSMUSG00000028809	-0.434	0.000197	5ss
chr16	20699628	20699903	+	Fam131a	ENSMUSG00000050821	-0.433	0.0309	RI
chr14	70315663	70315833	-	Slc39a14	ENSMUSG00000022094	-0.433	0.00416	SE
chr7	126692752	126692804	-	Slx1b	ENSMUSG00000059772	-0.433	0.013	SE
chr4	155902131	155902365	+	Acap3	ENSMUSG00000029033	-0.432	0.00215	RI
chrX	134807453	134807725	-	Armcx2	ENSMUSG00000033436	-0.432	0.00167	RI
chr11	52255098	52255171	-	Tcf7	ENSMUSG00000000782	-0.432	0.0113	SE
chr10	128492228	128492535	-	Myl6	ENSMUSG00000090841	-0.431	0.0219	3ss
chr1	62812533	62812584	+	Nrp2	ENSMUSG00000025969	-0.431	0.0112	SE
chr9	22057500	22057702	-	Zfp653	ENSMUSG00000038895	-0.43	0.000874	3ss
chr5	112393459	112393583	-	Asphd2	ENSMUSG00000029348	-0.428	0.000899	SE
chr11	61558096	61558132	-	Epn2	ENSMUSG00000001036	-0.428	0.0113	SE
chr5	150647459	150647548	-	N4bp2l2	ENSMUSG00000029655	-0.428	0.0214	SE
chr2	167507023	167507197	+	Rnf114	ENSMUSG00000006418	-0.424	0.000122	3ss
chr7	126374200	126374279	-	Spns1	ENSMUSG00000030741	-0.422	0.0148	SE
chr8	71367530	71367848	+	Use1	ENSMUSG00000002395	-0.422	0.00339	3ss
chr17	27022250	27022340	+	Ggnbp1	ENSMUSG00000048731	-0.421	0.0449	SE
chr7	78902229	78902529	+	Aen	ENSMUSG00000030609	-0.419	0.0142	SE
chr11	87828115	87828289	-	Lpo	ENSMUSG00000009356	-0.417	0.0129	5ss
chr14	105592706	105592972	+	9330188P03Rik	ENSMUSG00000115149	-0.414	0.0222	3ss
chr4	155576733	155577197	+	Nadk	ENSMUSG00000029063	-0.412	0.0352	RI
chr9	106445525	106445829	-	Abhd14a	ENSMUSG00000042210	-0.407	0.0311	SE
chr5	121663250	121663491	+	Brap	ENSMUSG00000029458	-0.407	0.0199	3ss
chr2	59308084	59308557	+	Pkp4	ENSMUSG00000026991	-0.404	0.0467	3ss
chr2	119787220	119787297	-	Rpap1	ENSMUSG00000034032	-0.404	0.0489	SE
chr18	65582726	65582809	+	Zfp532	ENSMUSG00000042439	-0.404	0.000422	SE
chr8	123446097	123446184	+	Def8	ENSMUSG00000001482	-0.401	0.0343	SE
chr11	101092131	101092613	-	Psmc3ip	ENSMUSG00000019303	-0.4	0.00164	3ss
chr7	116332928	116333774	-	Rps13	ENSMUSG00000090862	-0.4	0.00665	RI
chr11	101442297	101442650	+	Rpl27	ENSMUSG00000063316	-0.397	9.19e-06	5ss
chr3	89439516	89439818	+	Pbxip1	ENSMUSG00000042613	-0.393	0.0103	SE
chr3	87927020	87927117	-	Rrnad1	ENSMUSG00000004896	-0.393	0.0249	SE
chr14	54653213	54653317	-	Acin1	ENSMUSG00000022185	-0.392	0.00573	3ss
chr6	38568846	38569565	+	Luc7l2	ENSMUSG00000029823	-0.391	0.0067	RI
chr8	34104985	34105101	-	Dctn6	ENSMUSG00000031516	-0.39	0.0347	3ss
chr7	44468359	44468417	+	Josd2	ENSMUSG00000038695	-0.39	0.0459	SE
chr16	32425240	32426921	+	Tctex1d2	ENSMUSG00000014075	-0.39	0.0222	3ss
chr10	80014228	80014556	+	Abca7	ENSMUSG00000035722	-0.382	0.00477	RI
chr9	113969325	113969698	+	Ubp1	ENSMUSG00000009741	-0.382	0.0462	RI
chr2	20969053	20969383	+	Gm13375	ENSMUSG00000075514	-0.381	0.000301	5ss
chr16	18252401	18252774	+	Trmt2a	ENSMUSG00000022721	-0.381	0.0223	5ss
chr15	41710653	41710872	+	Oxr1	ENSMUSG00000022307	-0.377	0.00732	MXE
chr4	155576733	155577090	+	Nadk	ENSMUSG00000029063	-0.375	0.006	RI
chr4	155587305	155587784	+	Nadk	ENSMUSG00000029063	-0.373	0.00375	RI
chr5	106695136	106695699	-	Zfp644	ENSMUSG00000049606	-0.369	0.00365	5ss
chr12	105799655	105799824	+	Papola	ENSMUSG00000021111	-0.366	0.0459	SE
chr7	44468305	44468417	+	Josd2	ENSMUSG00000038695	-0.364	0.0322	SE
chr17	34951884	34952434	-	1110038B12Rik	ENSMUSG00000092203	-0.363	0.0228	RI
chr9	97089490	97089593	-	Slc25a36	ENSMUSG00000032449	-0.363	0.037	3ss
chr4	118054649	118054697	-	St3gal3	ENSMUSG00000028538	-0.363	0.000183	SE
chrX	142351378	142351908	-	Acsl4	ENSMUSG00000031278	-0.36	0.000307	3ss
chr17	29093768	29094267	+	Cdkn1a	ENSMUSG00000023067	-0.36	0.0352	RI
chr8	3516680	3517142	+	Pnpla6	ENSMUSG00000004565	-0.359	0.000724	3ss
chr4	155831892	155832070	+	Aurkaip1	ENSMUSG00000065990	-0.358	0.0471	3ss
chr17	34122161	34122210	-	Brd2	ENSMUSG00000024335	-0.357	0.0215	SE
chr7	19088000	19088109	+	Dmpk	ENSMUSG00000030409	-0.356	0.00518	5ss
chr14	32201970	32202185	+	Parg	ENSMUSG00000021911	-0.355	0.016	5ss
chr11	60031712	60031820	-	Pemt	ENSMUSG00000000301	-0.348	0.019	SE
chr7	141333658	141334103	+	Tmem80	ENSMUSG00000025505	-0.348	0.0234	3ss
chr17	25189465	25189675	+	Unkl	ENSMUSG00000015127	-0.348	0.00713	3ss
chr9	105396544	105397858	+	Aste1	ENSMUSG00000032567	-0.346	0.0332	RI
chr11	120795476	120796389	-	Dus1l	ENSMUSG00000025155	-0.345	0.0247	RI
chr17	80727793	80728093	-	Map4k3	ENSMUSG00000024242	-0.345	0.00225	RI
chrX	78561559	78561644	-	Prrg1	ENSMUSG00000047996	-0.345	0.00518	5ss
chr7	81574545	81574719	+	Whamm	ENSMUSG00000045795	-0.345	0.00106	5ss
chr7	78902248	78902616	+	Aen	ENSMUSG00000030609	-0.344	0.0114	SE
chr5	121663301	121663491	+	Brap	ENSMUSG00000029458	-0.344	0.0471	3ss
chr7	127577534	127577710	+	Phkg2	ENSMUSG00000030815	-0.343	0.00955	5ss
chr2	37542636	37542758	+	Rabgap1	ENSMUSG00000035437	-0.343	0.00813	SE
chr5	104436900	104436903	+	Spp1	ENSMUSG00000029304	-0.341	0.0171	SE
chr1	5093362	5095728	+	Atp6v1h	ENSMUSG00000033793	-0.332	0.00268	3ss
chr17	25785284	25785543	-	Haghl	ENSMUSG00000061046	-0.332	0.034	5ss
chr2	90852839	90853293	+	Mtch2	ENSMUSG00000027282	-0.327	0.00575	RI
chr7	4122355	4122647	+	Ttyh1	ENSMUSG00000030428	-0.327	0.00144	SE
chr17	73107984	73108145	+	Lclat1	ENSMUSG00000054469	-0.325	0.00518	5ss
chr7	78902326	78902616	+	Aen	ENSMUSG00000030609	-0.322	0.00971	SE
chr12	86020520	86020603	+	Ttll5	ENSMUSG00000012609	-0.32	0.0135	SE
chr4	117564620	117564898	+	Eri3	ENSMUSG00000033423	-0.318	0.0464	3ss
chr7	109520467	109520597	+	Rpl27a	ENSMUSG00000046364	-0.318	2.66e-05	3ss
chr2	39018989	39019304	-	Golga1	ENSMUSG00000026754	-0.317	0.00964	SE
chr15	97758016	97758358	-	Rapgef3	ENSMUSG00000022469	-0.316	0.0206	RI
chr5	36807785	36807903	-	Man2b2	ENSMUSG00000029119	-0.313	0.00364	MXE
chr7	78902248	78902641	+	Aen	ENSMUSG00000030609	-0.312	0.00905	SE
chr5	122724593	122724674	+	P2rx4	ENSMUSG00000029470	-0.311	0.0354	SE
chr17	33932320	33932561	+	Rgl2	ENSMUSG00000041354	-0.31	0.00543	RI
chr7	4122355	4122651	+	Ttyh1	ENSMUSG00000030428	-0.309	0.0017	SE
chr17	32045928	32046229	+	Rrp1b	ENSMUSG00000058392	-0.306	0.00794	5ss
chr7	4122355	4122671	+	Ttyh1	ENSMUSG00000030428	-0.306	0.00144	SE
chr2	91685781	91686037	-	Atg13	ENSMUSG00000027244	-0.305	0.00703	SE
chrX	134718725	134719052	+	Armcx1	ENSMUSG00000033460	-0.304	0.0156	3ss
chr8	70503591	70503639	+	Crlf1	ENSMUSG00000007888	-0.304	0.0181	3ss
chr11	21691769	21691903	+	Wdpcp	ENSMUSG00000020319	-0.304	0.000422	SE
chr3	89245714	89245982	-	Trim46	ENSMUSG00000042766	-0.303	0.0136	SE
chr17	26917623	26917867	+	Kifc5b	ENSMUSG00000024301	-0.301	0.0343	MXE
chr7	49848494	49848820	+	Prmt3	ENSMUSG00000030505	-0.301	0.0342	SE
chr6	124768237	124768720	-	Eno2	ENSMUSG00000004267	-0.296	0.0342	SE
chr11	62727549	62727653	-	Zfp287	ENSMUSG00000005267	-0.296	0.00428	SE
chr3	88811213	88811369	-	1500004A13Rik	ENSMUSG00000098912	-0.291	0.00636	SE
chr11	61558096	61558269	-	Epn2	ENSMUSG00000001036	-0.291	0.00231	SE
chr7	78902326	78902641	+	Aen	ENSMUSG00000030609	-0.29	0.00703	SE
chr5	123630224	123631169	-	Clip1	ENSMUSG00000049550	-0.289	0.0494	5ss
chr12	111678104	111678962	+	Trmt61a	ENSMUSG00000060950	-0.289	0.00819	RI
chr11	4144509	4144649	-	Ccdc157	ENSMUSG00000051427	-0.288	0.0291	3ss
chr7	78902494	78902830	+	Aen	ENSMUSG00000030609	-0.287	0.0065	SE
chr7	78902229	78902616	+	Aen	ENSMUSG00000030609	-0.287	0.00554	SE
chr2	30345698	30346145	-	Sh3glb2	ENSMUSG00000026860	-0.286	0.036	RI
chr18	49723621	49723814	-	Dtwd2	ENSMUSG00000024505	-0.285	0.0221	SE
chr1	121307139	121307412	-	Insig2	ENSMUSG00000003721	-0.285	0.0135	SE
chr4	143179287	143179391	-	Prdm2	ENSMUSG00000057637	-0.285	0.000183	SE
chr15	102200697	102201082	-	Csad	ENSMUSG00000023044	-0.283	0.0142	SE
chr17	34951884	34952434	-	1110038B12Rik	ENSMUSG00000092203	-0.282	0.00748	RI
chr1	136434505	136434621	+	Ddx59	ENSMUSG00000026404	-0.282	0.0236	SE
chr4	155840905	155841208	+	Mxra8	ENSMUSG00000029070	-0.28	9.87e-05	3ss
chr9	72338801	72339048	+	Zfp280d	ENSMUSG00000038535	-0.28	0.0448	5ss
chrX	134718369	134718818	+	Armcx1	ENSMUSG00000033460	-0.279	0.0104	5ss
chr2	24886996	24887069	-	Ehmt1	ENSMUSG00000036893	-0.278	0.0137	SE
chr14	54678742	54678862	-	Acin1	ENSMUSG00000022185	-0.277	0.0103	SE
chr7	141333647	141333731	+	Tmem80	ENSMUSG00000025505	-0.275	0.0296	SE
chr11	78264148	78264582	+	2610507B11Rik	ENSMUSG00000010277	-0.272	0.00605	3ss
chr11	4152908	4153056	-	Ccdc157	ENSMUSG00000051427	-0.27	0.00112	SE
chr2	157005847	157006574	-	Dsn1	ENSMUSG00000027635	-0.27	0.034	RI
chr4	26346424	26346891	-	Manea	ENSMUSG00000040520	-0.269	0.00351	5ss
chr4	108590652	108590777	+	Orc1	ENSMUSG00000028587	-0.269	0.00106	SE
chr11	78264150	78264582	+	2610507B11Rik	ENSMUSG00000010277	-0.266	0.00701	3ss
chr15	76537916	76538735	-	Fbxl6	ENSMUSG00000022559	-0.265	0.0156	RI
chrX	71121357	71121468	+	Mamld1	ENSMUSG00000059401	-0.264	0.0204	MXE
chr5	33607463	33608227	-	Fam53a	ENSMUSG00000037339	-0.263	0.0378	3ss
chr2	22929750	22929857	+	Pdss1	ENSMUSG00000026784	-0.263	0.0492	SE
chr9	119903935	119904356	+	Wdr48	ENSMUSG00000032512	-0.261	0.0222	3ss
chr5	124114064	124114645	+	Ogfod2	ENSMUSG00000023707	-0.26	0.0168	RI
chr7	122117269	122117355	-	Palb2	ENSMUSG00000044702	-0.26	0.0106	SE
chr15	37661031	37661086	-	Ncald	ENSMUSG00000051359	-0.259	0.00164	SE
chr10	80791398	80791839	+	Dot1l	ENSMUSG00000061589	-0.258	0.0104	RI
chr6	114408773	114408920	+	Hrh1	ENSMUSG00000053004	-0.258	0.0428	5ss
chr8	85301116	85301238	+	Orc6	ENSMUSG00000031697	-0.258	0.000314	SE
chr5	8810557	8810615	+	Abcb1b	ENSMUSG00000028970	-0.256	0.0141	SE
chr8	70400618	70400704	-	Crtc1	ENSMUSG00000003575	-0.252	0.000965	SE
chr15	102204985	102205086	+	Zfp740	ENSMUSG00000046897	-0.251	0.037	SE
chr4	133966952	133967243	-	Hmgn2	ENSMUSG00000003038	-0.25	0.0498	RI
chr8	123401057	123401189	+	Tcf25	ENSMUSG00000001472	-0.248	0.0195	MXE
chr7	78902343	78902529	+	Aen	ENSMUSG00000030609	-0.247	0.0023	SE
chr15	76538324	76538735	-	Fbxl6	ENSMUSG00000022559	-0.246	0.0428	5ss
chr3	107894050	107894992	-	4933431E20Rik	ENSMUSG00000086968	-0.244	0.00763	SE
chr14	70313600	70313770	-	Slc39a14	ENSMUSG00000022094	-0.244	0.0199	SE
chr2	167468825	167469075	+	Slc9a8	ENSMUSG00000039463	-0.244	0.0142	SE
chr17	73107993	73108177	+	Lclat1	ENSMUSG00000054469	-0.241	0.0119	5ss
chr5	33667042	33667167	+	Tacc3	ENSMUSG00000037313	-0.24	0.00188	3ss
chr5	24444075	24444395	-	Fastk	ENSMUSG00000028959	-0.238	2.22e-06	RI
chr7	44551954	44552620	-	Nr1h2	ENSMUSG00000060601	-0.238	0.00197	RI
chr5	30105779	30106086	-	3110082J24Rik	ENSMUSG00000086815	-0.235	0.0226	RI
chr7	81789251	81789465	-	3110040N11Rik	ENSMUSG00000025102	-0.234	0.00477	5ss
chrX	159961764	159961893	+	Sh3kbp1	ENSMUSG00000040990	-0.234	0.0142	SE
chr7	141333637	141333731	+	Tmem80	ENSMUSG00000025505	-0.233	0.0386	SE
chr10	128819953	128820343	-	Ormdl2	ENSMUSG00000025353	-0.232	0.000867	3ss
chr4	91260760	91260986	-	Elavl2	ENSMUSG00000008489	-0.231	0.00272	SE
chr7	141333658	141333731	+	Tmem80	ENSMUSG00000025505	-0.231	0.0497	SE
chr16	20552098	20552422	+	Abcf3	ENSMUSG00000003234	-0.23	0.0066	RI
chr3	108427852	108428331	-	Sars	ENSMUSG00000068739	-0.23	0.0155	RI
chr12	51643103	51643214	-	Strn3	ENSMUSG00000020954	-0.229	0.0103	SE
chr8	34104985	34105098	-	Dctn6	ENSMUSG00000031516	-0.228	0.00676	3ss
chrX	134718655	134718818	+	Armcx1	ENSMUSG00000033460	-0.227	0.0131	SE
chr5	106974600	106974696	+	Cdc7	ENSMUSG00000029283	-0.227	0.0377	SE
chr17	26921806	26921860	+	Kifc5b	ENSMUSG00000024301	-0.227	0.0265	SE
chr7	78902229	78902830	+	Aen	ENSMUSG00000030609	-0.225	0.00155	SE
chr2	25407459	25407736	+	Npdc1	ENSMUSG00000015094	-0.223	0.00748	RI
chr12	4297475	4297623	-	Ncoa1	ENSMUSG00000020647	-0.222	0.0476	SE
chr10	121606720	121607167	-	Xpot	ENSMUSG00000034667	-0.222	0.0264	RI
chr4	136539124	136539216	+	Luzp1	ENSMUSG00000001089	-0.219	0.0475	SE
chr5	124298621	124299079	-	Mphosph9	ENSMUSG00000038126	-0.219	0.0499	5ss
chr1	185349836	185349881	+	Bpnt1	ENSMUSG00000026617	-0.218	0.00944	SE
chr6	125026256	125026319	+	Zfp384	ENSMUSG00000038346	-0.218	0.0256	SE
chr11	61558096	61558269	-	Epn2	ENSMUSG00000001036	-0.216	0.0457	SE
chr17	26922675	26923302	+	Kifc5b	ENSMUSG00000024301	-0.216	0.00772	RI
chr13	114825210	114825265	+	Mocs2	ENSMUSG00000015536	-0.216	0.0292	5ss
chr13	114825210	114826281	+	Mocs2	ENSMUSG00000015536	-0.216	0.00749	RI
chr6	83035454	83035797	+	Loxl3	ENSMUSG00000000693	-0.215	0.008	3ss
chr12	46752613	46752666	-	Nova1	ENSMUSG00000021047	-0.214	0.000719	MXE
chr7	78902343	78902616	+	Aen	ENSMUSG00000030609	-0.213	0.000975	SE
chr19	6450527	6450599	+	Nrxn2	ENSMUSG00000033768	-0.213	0.0331	SE
chr14	13957061	13957535	-	Thoc7	ENSMUSG00000053453	-0.213	0.0368	RI
chr5	34419997	34420155	+	Fam193a	ENSMUSG00000037210	-0.212	0.00806	3ss
chr18	35599651	35600117	+	Paip2	ENSMUSG00000037058	-0.209	0.0327	RI
chrX	71121357	71121468	+	Mamld1	ENSMUSG00000059401	-0.208	0.00904	MXE
chr2	71522532	71522630	+	Metap1d	ENSMUSG00000041921	-0.208	0.0383	SE
chr4	156230481	156230686	-	Plekhn1	ENSMUSG00000078485	-0.208	0.0458	5ss
chr14	20745791	20745860	-	Camk2g	ENSMUSG00000021820	-0.207	0.0142	SE
chr3	94413317	94413368	+	Tdrkh	ENSMUSG00000041912	-0.205	0.00518	5ss
chr18	5593712	5593919	+	Zeb1	ENSMUSG00000024238	-0.205	0.0383	SE
chr1	38074314	38075023	-	Rev1	ENSMUSG00000026082	-0.204	0.0302	RI
chr5	67324676	67324733	+	Slc30a9	ENSMUSG00000029221	-0.201	0.0121	SE
chr19	27236170	27236362	+	Vldlr	ENSMUSG00000024924	-0.201	0.0121	SE
chr18	4383184	4383413	+	Mtpap	ENSMUSG00000024234	-0.199	0.00393	3ss
chrX	74330968	74331592	+	Plxna3	ENSMUSG00000031398	-0.199	0.0131	SE
chr11	72202411	72202554	-	4933427D14Rik	ENSMUSG00000020807	-0.198	0.0411	SE
chr17	35863264	35863635	+	Nrm	ENSMUSG00000059791	-0.194	0.0352	SE
chr8	3516680	3516749	+	Pnpla6	ENSMUSG00000004565	-0.194	0.0088	SE
chr18	38331967	38332197	-	Gnpda1	ENSMUSG00000052102	-0.192	0.046	SE
chr11	54694269	54694572	+	Rapgef6	ENSMUSG00000037533	-0.192	0.0232	SE
chr6	114921316	114921410	-	Vgll4	ENSMUSG00000030315	-0.192	0.0489	SE
chrX	8245551	8245655	-	Ftsj1	ENSMUSG00000031171	-0.191	0.0464	3ss
chr6	71560896	71561087	+	Chmp3	ENSMUSG00000053119	-0.19	0.00794	SE
chr17	55972784	55972930	+	Shd	ENSMUSG00000039154	-0.189	0.0219	3ss
chr12	8790384	8790842	+	Sdc1	ENSMUSG00000020592	-0.188	0.0226	3ss
chr7	78902343	78902830	+	Aen	ENSMUSG00000030609	-0.186	0.000388	SE
chr4	116123061	116123316	-	Rad54l	ENSMUSG00000028702	-0.185	0.00128	RI
chr4	149485841	149486099	+	Lzic	ENSMUSG00000028990	-0.184	0.00353	5ss
chr6	124768237	124768334	-	Eno2	ENSMUSG00000004267	-0.183	0.0344	SE
chr9	95905737	95905858	+	Atr	ENSMUSG00000032409	-0.182	0.0278	SE
chr10	128820260	128820532	-	Ormdl2	ENSMUSG00000025353	-0.181	0.00081	3ss
chr2	167468983	167469075	+	Slc9a8	ENSMUSG00000039463	-0.179	0.0129	SE
chr5	110106700	110106940	-	Gtpbp6	ENSMUSG00000033434	-0.178	0.0374	RI
chr7	75725967	75726120	+	Akap13	ENSMUSG00000066406	-0.177	0.0482	3ss
chr13	34903186	34903273	+	Prpf4b	ENSMUSG00000021413	-0.177	0.042	3ss
chr2	91485753	91485962	+	Lrp4	ENSMUSG00000027253	-0.176	0.0337	3ss
chr13	92342245	92342412	-	Msh3	ENSMUSG00000014850	-0.176	0.0378	3ss
chr7	4122568	4122655	+	Ttyh1	ENSMUSG00000030428	-0.174	0.0136	SE
chr1	110954568	110954872	-	Cdh19	ENSMUSG00000047216	-0.173	0.0214	3ss
chr9	72351524	72351570	+	Zfp280d	ENSMUSG00000038535	-0.173	0.0398	SE
chr7	44468075	44468482	+	Josd2	ENSMUSG00000038695	-0.172	0.0292	RI
chr9	44688423	44688729	-	Phldb1	ENSMUSG00000048537	-0.172	0.0371	3ss
chr1	136434505	136434634	+	Ddx59	ENSMUSG00000026404	-0.171	0.0191	SE
chr17	32362792	32362963	-	Wiz	ENSMUSG00000024050	-0.171	0.014	SE
chr3	127012672	127012771	-	Ank2	ENSMUSG00000032826	-0.169	0.013	SE
chr9	108049324	108049420	+	Gmppb	ENSMUSG00000070284	-0.169	0.0181	5ss
chr10	128820260	128820511	-	Ormdl2	ENSMUSG00000025353	-0.169	0.00113	3ss
chr19	6998705	6999044	+	Trpt1	ENSMUSG00000047656	-0.169	0.0351	RI
chr16	20552235	20552362	+	Abcf3	ENSMUSG00000003234	-0.168	0.0446	3ss
chr19	36601469	36601528	+	Hectd2	ENSMUSG00000041180	-0.168	0.0409	SE
chr2	36127214	36127251	-	Rbm18	ENSMUSG00000026889	-0.168	0.00262	SE
chr1	93442185	93442250	-	Hdlbp	ENSMUSG00000034088	-0.167	0.0354	SE
chr10	128820260	128820507	-	Ormdl2	ENSMUSG00000025353	-0.167	0.00121	3ss
chr11	115617517	115617631	-	Slc25a19	ENSMUSG00000020744	-0.166	0.0325	SE
chr15	90227323	90233471	+	Alg10b	ENSMUSG00000075470	-0.165	0.0387	3ss
chr3	127029218	127029317	-	Ank2	ENSMUSG00000032826	-0.165	0.0424	SE
chr2	25574682	25574878	-	Phpt1	ENSMUSG00000036504	-0.165	0.0428	5ss
chr4	116751104	116751226	+	Tesk2	ENSMUSG00000033985	-0.164	0.0309	SE
chr17	21020705	21020834	+	Zfp160	ENSMUSG00000067942	-0.163	0.0476	SE
chr6	53369786	53369858	+	Creb5	ENSMUSG00000053007	-0.162	0.037	SE
chr12	85219821	85220245	+	Eif2b2	ENSMUSG00000004788	-0.162	0.0243	RI
chr5	112337975	112338047	-	Srrd	ENSMUSG00000029346	-0.162	0.0499	5ss
chr7	127577534	127578029	+	Phkg2	ENSMUSG00000030815	-0.161	0.0314	5ss
chr3	10348509	10348552	-	Zfand1	ENSMUSG00000039795	-0.161	0.0182	SE
chr2	36127180	36127251	-	Rbm18	ENSMUSG00000026889	-0.16	0.00306	SE
chr4	83252985	83253050	-	Ttc39b	ENSMUSG00000038172	-0.16	0.0394	SE
chr4	149718650	149718944	-	Tmem201	ENSMUSG00000044700	-0.159	0.0492	3ss
chr5	57913155	57913372	+	Pcdh7	ENSMUSG00000029108	-0.157	0.0482	5ss
chr9	45899745	45900256	-	Rnf214	ENSMUSG00000042790	-0.156	0.0149	5ss
chr4	63999912	64000185	-	Tnc	ENSMUSG00000028364	-0.156	6.59e-05	SE
chr1	187316523	187316563	+	Gpatch2	ENSMUSG00000039210	-0.155	0.0376	SE
chr11	101317332	101317727	+	Psme3	ENSMUSG00000078652	-0.155	0.0226	5ss
chr19	40609201	40609332	-	Tctn3	ENSMUSG00000025008	-0.153	0.0201	SE
chr5	143330703	143330885	+	0610040B10Rik	ENSMUSG00000089889	-0.152	0.0231	SE
chr7	137199093	137199282	-	Ebf3	ENSMUSG00000010476	-0.152	0.0308	SE
chr9	108571044	108571674	+	Dalrd3	ENSMUSG00000019039	-0.151	0.0222	RI
chr15	12236017	12236120	+	Mtmr12	ENSMUSG00000039458	-0.15	0.0142	SE
chr17	32047673	32047774	+	Rrp1b	ENSMUSG00000058392	-0.15	0.0386	SE
chr4	126900604	126900748	-	Zmym4	ENSMUSG00000042446	-0.15	0.0235	3ss
chr10	41479325	41479499	+	Mical1	ENSMUSG00000019823	-0.149	0.00806	3ss
chr5	31145245	31145565	-	Mpv17	ENSMUSG00000107283	-0.149	0.0448	5ss
chr4	72169091	72169196	-	Tle1	ENSMUSG00000008305	-0.147	0.00445	5ss
chr7	4122355	4122655	+	Ttyh1	ENSMUSG00000030428	-0.146	0.0222	SE
chr7	79395892	79395995	+	Fanci	ENSMUSG00000039187	-0.145	0.0372	SE
chr1	161035982	161036014	+	Gas5	ENSMUSG00000053332	-0.144	0.0339	MXE
chr5	23513951	23514044	-	Srpk2	ENSMUSG00000062604	-0.144	0.0161	SE
chr2	29786475	29786553	-	Trub2	ENSMUSG00000039826	-0.144	0.0162	SE
chr6	4737297	4737392	-	Sgce	ENSMUSG00000004631	-0.142	0.0036	SE
chr10	90576516	90577195	+	Anks1b	ENSMUSG00000058589	-0.141	0.00225	RI
chr6	120339134	120339198	-	Ccdc77	ENSMUSG00000030177	-0.141	0.012	SE
chr3	106555163	106555308	+	Dram2	ENSMUSG00000027900	-0.141	6.49e-05	MXE
chr12	70978732	70979008	+	Psma3	ENSMUSG00000060073	-0.141	0.0481	5ss
chr11	101317622	101317727	+	Psme3	ENSMUSG00000078652	-0.14	0.00157	SE
chr4	11290390	11290522	-	Dpy19l4	ENSMUSG00000045205	-0.139	0.0034	SE
chr8	120574170	120574278	+	Gse1	ENSMUSG00000031822	-0.139	0.0221	SE
chr3	94864457	94864667	+	Pogz	ENSMUSG00000038902	-0.139	0.0467	3ss
chr2	151735473	151735626	-	Psmf1	ENSMUSG00000032869	-0.138	0.0376	SE
chr19	25424137	25424383	+	Kank1	ENSMUSG00000032702	-0.137	0.0127	SE
chr4	43003226	43003344	-	Fancg	ENSMUSG00000028453	-0.136	0.0467	3ss
chr9	66464705	66464758	+	Herc1	ENSMUSG00000038664	-0.135	0.00174	SE
chr19	26749851	26749947	+	Smarca2	ENSMUSG00000024921	-0.135	0.0306	SE
chr2	103757168	103757260	-	Nat10	ENSMUSG00000027185	-0.134	0.0142	SE
chr15	89256662	89256849	+	Ppp6r2	ENSMUSG00000036561	-0.134	0.0321	3ss
chr7	127471905	127471977	+	Prr14	ENSMUSG00000030822	-0.134	0.0344	SE
chr3	94864013	94864378	+	Pogz	ENSMUSG00000038902	-0.133	0.0499	5ss
chr18	42898744	42898938	-	Ppp2r2b	ENSMUSG00000024500	-0.133	0.0263	SE
chr13	94233081	94233170	-	Scamp1	ENSMUSG00000021687	-0.133	0.0477	SE
chr1	168191277	168191437	-	Pbx1	ENSMUSG00000052534	-0.132	0.0203	5ss
chr6	94576333	94576378	+	Slc25a26	ENSMUSG00000045100	-0.13	0.0435	SE
chrX	101307074	101307134	+	Nlgn3	ENSMUSG00000031302	-0.129	0.0137	SE
chr17	5097573	5097732	+	Arid1b	ENSMUSG00000069729	-0.128	0.0411	SE
chr1	75244562	75244804	+	Dnajb2	ENSMUSG00000026203	-0.128	0.0226	3ss
chr10	91023719	91023848	-	Apaf1	ENSMUSG00000019979	-0.126	0.0476	SE
chr13	38045272	38045315	+	Riok1	ENSMUSG00000021428	-0.126	0.016	SE
chrX	134718725	134718818	+	Armcx1	ENSMUSG00000033460	-0.125	0.0272	SE
chr8	124728328	124728482	+	Arv1	ENSMUSG00000031982	-0.125	0.0471	3ss
chr4	63992939	63993299	-	Tnc	ENSMUSG00000028364	-0.124	0.00041	SE
chr6	113109423	113109616	+	Setd5	ENSMUSG00000034269	-0.123	0.0113	SE
chr7	19088000	19088264	+	Dmpk	ENSMUSG00000030409	-0.122	0.0499	RI
chr18	3327493	3327591	-	Crem	ENSMUSG00000063889	-0.12	0.0376	SE
chr1	75435967	75436316	+	Gmppa	ENSMUSG00000033021	-0.119	0.0391	RI
chr2	25348035	25348456	+	Man1b1	ENSMUSG00000036646	-0.119	0.0376	SE
chr8	85090914	85091351	+	Man2b1	ENSMUSG00000005142	-0.119	0.023	RI
chr8	72662146	72662444	+	Nwd1	ENSMUSG00000048148	-0.118	0.02	SE
chr2	167468963	167469075	+	Slc9a8	ENSMUSG00000039463	-0.118	0.02	SE
chr2	32961719	32962122	+	Rpl12	ENSMUSG00000038900	-0.116	0.0385	RI
chr9	7819306	7819561	-	Birc2	ENSMUSG00000057367	-0.115	0.0144	SE
chr6	148806384	148806519	-	Ipo8	ENSMUSG00000040029	-0.115	0.013	SE
chr12	78977760	78977941	-	Tmem229b	ENSMUSG00000046157	-0.111	0.0134	SE
chr2	84612531	84612549	-	Ctnnd1	ENSMUSG00000034101	-0.11	0.0101	SE
chr16	23112350	23112457	+	Eif4a2	ENSMUSG00000022884	-0.11	0.0142	SE
chr17	24890567	24890935	+	Spsb3	ENSMUSG00000024160	-0.11	0.0302	RI
chr2	10056769	10056806	-	Atp5c1	ENSMUSG00000025781	-0.109	0.016	SE
chr17	28599470	28600456	-	Srpk1	ENSMUSG00000004865	-0.107	0.0378	3ss
chr1	186630609	186630787	-	Tgfb2	ENSMUSG00000039239	-0.107	0.034	3ss
chr8	68810575	68810732	+	Ints10	ENSMUSG00000031864	-0.105	0.0479	3ss
chr14	25661266	25661521	+	Zmiz1	ENSMUSG00000007817	-0.104	0.0376	SE
chr17	71222054	71222150	+	Lpin2	ENSMUSG00000024052	-0.1	0.0131	SE
chr10	83613948	83614302	-	Appl2	ENSMUSG00000020263	0.1	0.0193	3ss
chr4	138084256	138084370	+	Eif4g3	ENSMUSG00000028760	0.1	0.0397	SE
chr4	116610402	116611377	-	Nasp	ENSMUSG00000028693	0.103	0.037	SE
chr14	122701054	122701165	+	Pcca	ENSMUSG00000041650	0.103	0.0106	SE
chr4	109017576	109017920	+	Nrd1	ENSMUSG00000053510	0.104	0.0123	RI
chr11	33404037	33404199	-	Ranbp17	ENSMUSG00000040594	0.105	0.0455	SE
chr4	118096242	118096308	-	St3gal3	ENSMUSG00000028538	0.105	0.0114	SE
chr7	29307923	29308101	+	Dpf1	ENSMUSG00000030584	0.106	0.0253	5ss
chr7	64400325	64400344	+	Mcee	ENSMUSG00000033429	0.106	0.0292	SE
chr4	116611305	116611377	-	Nasp	ENSMUSG00000028693	0.106	0.0455	SE
chr10	7640044	7640130	-	Pcmt1	ENSMUSG00000019795	0.106	0.0132	SE
chr4	116709242	116709273	+	Ccdc163	ENSMUSG00000028689	0.109	0.0459	SE
chr7	97346812	97346925	+	Kctd21	ENSMUSG00000044952	0.109	0.00842	SE
chr11	80393083	80393176	+	Zfp207	ENSMUSG00000017421	0.11	0.0257	SE
chr10	81644975	81645143	+	Ankrd24	ENSMUSG00000054708	0.112	0.0142	SE
chr16	97412057	97412186	+	Bace2	ENSMUSG00000040605	0.112	0.0298	SE
chr18	46757381	46757435	+	Ap3s1	ENSMUSG00000024480	0.113	1.94e-06	SE
chr11	120795931	120796393	-	Dus1l	ENSMUSG00000025155	0.113	0.042	5ss
chr9	7206072	7206334	+	Dcun1d5	ENSMUSG00000032002	0.115	0.0063	5ss
chrX	7803593	7803686	+	Gripap1	ENSMUSG00000031153	0.116	0.02	SE
chr3	145118587	145118928	+	Odf2l	ENSMUSG00000028256	0.117	0.0278	5ss
chr15	103158125	103158227	-	Smug1	ENSMUSG00000036061	0.118	0.0113	SE
chr9	54731386	54731700	-	Wdr61	ENSMUSG00000061559	0.121	0.0214	SE
chr2	73706918	73707032	-	Chn1	ENSMUSG00000056486	0.122	0.0131	SE
chr11	115491162	115491198	-	Nt5c	ENSMUSG00000020736	0.122	0.00541	SE
chr3	145118588	145118928	+	Odf2l	ENSMUSG00000028256	0.123	0.0209	5ss
chr15	100593960	100594123	-	Pou6f1	ENSMUSG00000009739	0.123	0.037	3ss
chrX	159284208	159284253	+	Rps6ka3	ENSMUSG00000031309	0.127	0.0178	SE
chr2	142715061	142715094	-	Kif16b	ENSMUSG00000038844	0.129	0.0308	SE
chr13	51678758	51678990	+	Secisbp2	ENSMUSG00000035139	0.129	0.0156	5ss
chr11	99228274	99228318	-	Smarce1	ENSMUSG00000037935	0.129	0.016	SE
chr2	30346058	30346073	-	Sh3glb2	ENSMUSG00000026860	0.131	0.00249	SE
chr12	112646822	112646985	+	Siva1	ENSMUSG00000064326	0.131	0.0437	3ss
chr9	54731386	54731746	-	Wdr61	ENSMUSG00000061559	0.131	0.0188	SE
chr19	40376644	40377016	-	Sorbs1	ENSMUSG00000025006	0.132	0.0145	SE
chr4	9604515	9604629	-	Asph	ENSMUSG00000028207	0.133	0.00374	MXE
chr1	161036548	161036739	+	Gas5	ENSMUSG00000053332	0.136	0.0308	SE
chrX	52940536	52940680	+	Phf6	ENSMUSG00000025626	0.136	0.0257	MXE
chr17	88484400	88484469	+	Foxn2	ENSMUSG00000034998	0.139	0.0299	SE
chr3	103982945	103983104	+	Phtf1	ENSMUSG00000058388	0.139	0.0168	SE
chr4	41756512	41756811	+	Galt	ENSMUSG00000036073	0.14	0.0464	RI
chr13	119694894	119695047	+	Hmgcs1	ENSMUSG00000093930	0.14	0.00344	3ss
chr2	34432002	34432330	+	Mapkap1	ENSMUSG00000038696	0.14	0.0362	SE
chr12	28657632	28657717	+	Rnaseh1	ENSMUSG00000020630	0.144	0.0337	3ss
chr12	105648988	105649161	-	Atg2b	ENSMUSG00000041341	0.147	0.0177	3ss
chr6	72597623	72597645	-	Elmod3	ENSMUSG00000056698	0.148	0.00305	SE
chr9	50569203	50569300	+	Il18	ENSMUSG00000039217	0.148	0.0489	MXE
chr7	3695352	3695621	+	Tsen34	ENSMUSG00000035585	0.148	0.0181	3ss
chr7	75781952	75782099	-	AU020206	ENSMUSG00000097415	0.149	0.0112	5ss
chr13	106953433	106953498	+	Dimt1	ENSMUSG00000021692	0.149	0.0257	SE
chr2	131194696	131194759	+	Cdc25b	ENSMUSG00000027330	0.155	0.0221	SE
chr14	55719090	55719345	-	Rabggta	ENSMUSG00000040472	0.155	0.000788	RI
chr1	92915823	92915965	+	Rnpepl1	ENSMUSG00000026269	0.155	0.0146	SE
chr14	46762513	46762629	+	Cdkn3	ENSMUSG00000037628	0.157	0.0142	SE
chr4	24693503	24693634	-	Klhl32	ENSMUSG00000040387	0.159	0.0225	SE
chr17	24896663	24896758	+	Nme3	ENSMUSG00000073435	0.16	0.0143	SE
chr16	18250771	18251270	+	Trmt2a	ENSMUSG00000022721	0.16	0.0375	RI
chr15	55083404	55083593	-	Dscc1	ENSMUSG00000022422	0.162	0.0121	SE
chr7	3695363	3695621	+	Tsen34	ENSMUSG00000035585	0.162	0.0203	3ss
chr3	95229994	95230147	-	Mllt11	ENSMUSG00000053192	0.164	0.00905	SE
chr17	24896634	24896758	+	Nme3	ENSMUSG00000073435	0.165	0.0121	SE
chr2	127759575	127759686	-	Nphp1	ENSMUSG00000027378	0.165	0.033	SE
chr11	93905158	93905358	+	Mbtd1	ENSMUSG00000059474	0.167	0.0344	3ss
chr19	40376983	40377016	-	Sorbs1	ENSMUSG00000025006	0.167	0.00784	SE
chr10	76317866	76318094	-	Dip2a	ENSMUSG00000020231	0.168	0.0215	SE
chr13	69586584	69586735	-	Srd5a1	ENSMUSG00000021594	0.168	0.000245	MXE
chr3	54731980	54732235	-	Exosc8	ENSMUSG00000027752	0.169	0.0177	3ss
chrX	74339241	74339388	+	Plxna3	ENSMUSG00000031398	0.169	0.0059	3ss
chr1	160195214	160195489	+	Mrps14	ENSMUSG00000058267	0.17	0.0116	5ss
chr3	30612468	30612552	+	Mynn	ENSMUSG00000037730	0.17	0.00931	SE
chr7	81525077	81525240	+	2900076A07Rik	ENSMUSG00000097277	0.171	0.0246	SE
chr3	54731980	54732242	-	Exosc8	ENSMUSG00000027752	0.171	0.0177	3ss
chr17	8318843	8318887	+	Sft2d1	ENSMUSG00000073468	0.171	0.000754	SE
chr6	119180064	119180105	+	Dcp1b	ENSMUSG00000041477	0.172	0.00347	SE
chr13	14003542	14003696	-	Tbce	ENSMUSG00000039233	0.175	0.003	SE
chr17	24896627	24897103	+	Nme3	ENSMUSG00000073435	0.177	0.00806	3ss
chr8	4767906	4768257	-	Shcbp1	ENSMUSG00000022322	0.179	0.023	SE
chr4	141019707	141020489	-	Crocc	ENSMUSG00000040860	0.18	0.0245	RI
chr4	136521340	136521443	+	Luzp1	ENSMUSG00000001089	0.18	0.00374	MXE
chr10	40251155	40251645	-	Gtf3c6	ENSMUSG00000019837	0.184	0.0358	SE
chr19	5661595	5661658	-	Sipa1	ENSMUSG00000056917	0.187	0.0221	SE
chr11	97672456	97672682	+	Mllt6	ENSMUSG00000038437	0.19	0.0334	5ss
chr14	77668736	77668793	+	Enox1	ENSMUSG00000022012	0.193	0.0257	SE
chr2	34432006	34432330	+	Mapkap1	ENSMUSG00000038696	0.193	0.0335	SE
chr7	81525181	81525240	+	2900076A07Rik	ENSMUSG00000097277	0.194	0.0197	SE
chr14	105592691	105593299	+	9330188P03Rik	ENSMUSG00000115149	0.197	0.0482	5ss
chr11	104294858	104294924	+	Mapt	ENSMUSG00000018411	0.198	0.0299	SE
chr3	106552155	106552284	+	Dram2	ENSMUSG00000027900	0.2	0.000754	SE
chr8	70789682	70789703	-	Mast3	ENSMUSG00000031833	0.2	0.0144	SE
chr7	35600314	35600425	+	Ankrd27	ENSMUSG00000034867	0.201	0.0199	SE
chr5	147488110	147488258	+	Pan3	ENSMUSG00000029647	0.202	0.0145	SE
chr5	121614059	121614300	-	Acad12	ENSMUSG00000042647	0.203	0.00477	3ss
chr3	89219046	89219257	+	Thbs3	ENSMUSG00000028047	0.203	0.0334	RI
chr9	81636834	81636937	+	D430036J16Rik	ENSMUSG00000097466	0.204	0.033	SE
chr7	44853779	44854108	+	Akt1s1	ENSMUSG00000011096	0.206	0.0451	RI
chr3	36992676	36992727	+	4932438A13Rik	ENSMUSG00000037270	0.207	0.0121	SE
chr16	97412057	97412178	+	Bace2	ENSMUSG00000040605	0.207	0.0142	SE
chr3	55801920	55801953	-	Nbea	ENSMUSG00000027799	0.208	0.0472	SE
chr4	138084256	138084370	+	Eif4g3	ENSMUSG00000028760	0.21	0.00936	MXE
chr1	4777524	4777648	-	Mrpl15	ENSMUSG00000033845	0.211	0.00792	MXE
chr5	110835979	110836069	-	Hscb	ENSMUSG00000043510	0.212	0.0142	SE
chr14	54653541	54653695	-	Acin1	ENSMUSG00000022185	0.213	0.0482	5ss
chr1	133004653	133004692	-	Mdm4	ENSMUSG00000054387	0.214	0.0335	SE
chr11	121221292	121221590	+	Hexdc	ENSMUSG00000039307	0.216	0.0101	RI
chr9	96247049	96247088	+	Tfdp2	ENSMUSG00000032411	0.217	0.000733	SE
chr7	127972553	127975920	+	Fus	ENSMUSG00000030795	0.22	0.0277	RI
chr3	105666961	105667018	+	Kcnd3	ENSMUSG00000040896	0.223	0.00229	SE
chr9	13249190	13249342	+	Ccdc82	ENSMUSG00000079084	0.225	0.0471	3ss
chr3	96108710	96108768	+	Otud7b	ENSMUSG00000038495	0.225	0.0339	MXE
chr11	6585033	6585217	+	Ccm2	ENSMUSG00000000378	0.226	0.0428	SE
chr19	41932812	41933164	-	Exosc1	ENSMUSG00000034321	0.229	0.0383	SE
chr7	100818735	100818762	+	Fam168a	ENSMUSG00000029461	0.229	0.0082	SE
chr13	51678758	51678994	+	Secisbp2	ENSMUSG00000035139	0.229	0.00746	5ss
chr11	72869686	72869927	+	Zzef1	ENSMUSG00000055670	0.23	0.0275	5ss
chr9	22078147	22078265	-	Ecsit	ENSMUSG00000066839	0.234	0.00936	MXE
chr6	42321590	42321626	-	Fam131b	ENSMUSG00000029861	0.237	0.0435	SE
chr10	39646122	39646536	+	Traf3ip2	ENSMUSG00000019842	0.237	0.000959	5ss
chr17	28817485	28817560	+	Brpf3	ENSMUSG00000063952	0.238	0.00504	3ss
chr7	30226851	30227000	-	Tbcb	ENSMUSG00000006095	0.238	0.0247	5ss
chr19	34192825	34192943	+	Stambpl1	ENSMUSG00000024776	0.242	0.00197	SE
chr2	34898923	34899011	-	Phf19	ENSMUSG00000026873	0.246	0.0197	SE
chr19	34192825	34192919	+	Stambpl1	ENSMUSG00000024776	0.247	0.00853	SE
chr7	30564539	30564798	+	U2af1l4	ENSMUSG00000078765	0.247	0.0415	SE
chr14	27114898	27115315	+	Arhgef3	ENSMUSG00000021895	0.248	0.000283	5ss
chr18	47276418	47276469	-	Sema6a	ENSMUSG00000019647	0.248	4.32e-05	SE
chr6	38565654	38565722	+	Luc7l2	ENSMUSG00000029823	0.25	0.0221	SE
chr9	22084022	22084204	-	Ecsit	ENSMUSG00000066839	0.252	0.0197	SE
chr5	147519504	147519752	+	Pan3	ENSMUSG00000029647	0.253	0.0062	SE
chr5	121373137	121373189	-	Trafd1	ENSMUSG00000042726	0.253	0.0239	SE
chr1	160195214	160195489	+	Mrps14	ENSMUSG00000058267	0.256	0.00698	5ss
chr5	110835974	110836069	-	Hscb	ENSMUSG00000043510	0.259	0.00941	SE
chr7	30564447	30564798	+	U2af1l4	ENSMUSG00000078765	0.26	0.0308	SE
chr3	88220082	88220325	+	Gm3764	ENSMUSG00000097156	0.269	0.00794	SE
chr7	90395162	90395282	+	Sytl2	ENSMUSG00000030616	0.27	0.0492	SE
chr11	9118630	9118660	+	Upp1	ENSMUSG00000020407	0.273	0.0472	SE
chr5	32886978	32887048	+	Depdc5	ENSMUSG00000037426	0.277	0.00896	SE
chr5	110834654	110834799	-	Hscb	ENSMUSG00000043510	0.279	0.00971	SE
chr13	14003529	14003696	-	Tbce	ENSMUSG00000039233	0.281	0.000551	SE
chr13	14003532	14003696	-	Tbce	ENSMUSG00000039233	0.282	0.000572	SE
chr3	59341085	59341333	-	Igsf10	ENSMUSG00000036334	0.284	0.00882	5ss
chr6	55487658	55487742	+	Adcyap1r1	ENSMUSG00000029778	0.287	0.000655	MXE
chr17	32381083	32381156	-	Wiz	ENSMUSG00000024050	0.289	0.00285	SE
chrX	134718369	134718461	+	Armcx1	ENSMUSG00000033460	0.297	0.0272	SE
chr2	26915954	26916006	-	Surf1	ENSMUSG00000015790	0.297	0.0345	SE
chr2	128839147	128839254	+	Tmem87b	ENSMUSG00000014353	0.304	0.0042	MXE
chr3	97580978	97581172	-	Chd1l	ENSMUSG00000028089	0.316	0.00613	5ss
chr2	71499275	71499396	+	Metap1d	ENSMUSG00000041921	0.316	0.0401	SE
chr11	112722296	112722405	-	BC006965	ENSMUSG00000041674	0.32	0.000992	SE
chr9	114420352	114420503	+	Glb1	ENSMUSG00000045594	0.321	0.0492	SE
chr15	93393706	93393764	-	Zcrb1	ENSMUSG00000022635	0.322	0.00784	SE
chr11	69361048	69361242	-	Chd3	ENSMUSG00000018474	0.333	0.0059	3ss
chr1	169525020	169528811	-	Nuf2	ENSMUSG00000026683	0.333	0.00956	RI
chr8	48138781	48138878	+	Dctd	ENSMUSG00000031562	0.343	0.0034	SE
chr8	13106197	13106284	+	Cul4a	ENSMUSG00000031446	0.344	0.0376	SE
chr3	123368296	123371485	-	Mettl14	ENSMUSG00000028114	0.347	0.00393	3ss
chr10	45652587	45652738	+	Hace1	ENSMUSG00000038822	0.349	0.00531	SE
chr1	33719886	33720173	+	Rab23	ENSMUSG00000004768	0.349	0.0278	5ss
chr11	116974191	116974306	+	Mgat5b	ENSMUSG00000043857	0.352	0.0459	SE
chr16	91690703	91691137	-	Cryzl1	ENSMUSG00000058240	0.353	0.0101	SE
chr2	91166913	91167163	-	Madd	ENSMUSG00000040687	0.355	0.0038	5ss
chr4	135863525	135863830	+	Srsf10	ENSMUSG00000028676	0.355	0.0106	SE
chr18	69564033	69564163	+	Tcf4	ENSMUSG00000053477	0.364	0.00586	3ss
chr1	135154121	135154475	+	Arl8a	ENSMUSG00000026426	0.369	0.0166	RI
chr9	21123976	21124140	-	Tyk2	ENSMUSG00000032175	0.369	0.0242	SE
chr7	3697824	3697928	+	Tsen34	ENSMUSG00000035585	0.372	0.016	SE
chr4	62295886	62296076	+	Slc31a2	ENSMUSG00000066152	0.373	0.00971	SE
chr7	4752723	4752819	-	Cox6b2	ENSMUSG00000051811	0.378	0.0308	SE
chr9	122367888	122367975	+	Abhd5	ENSMUSG00000032540	0.379	0.0347	SE
chr14	37097261	37097357	-	Cdhr1	ENSMUSG00000021803	0.384	0.00225	SE
chr7	75848340	75848484	+	Klhl25	ENSMUSG00000055652	0.395	0.025	5ss
chr9	70502939	70503002	-	Rnf111	ENSMUSG00000032217	0.399	0.0285	SE
chr8	23256964	23257066	-	Golga7	ENSMUSG00000015341	0.4	0.00219	5ss
chr15	79136306	79136489	-	1700088E04Rik	ENSMUSG00000033029	0.403	0.0453	SE
chr16	18250819	18251660	+	Trmt2a	ENSMUSG00000022721	0.408	0.00281	RI
chr13	100771473	100771703	-	Cenph	ENSMUSG00000045273	0.411	0.0218	RI
chr3	89997519	89997997	-	Hax1	ENSMUSG00000027944	0.413	0.0199	3ss
chr8	70498596	70498878	+	Crlf1	ENSMUSG00000007888	0.415	0.00265	SE
chr2	150629726	150629875	-	Acss1	ENSMUSG00000027452	0.416	0.0425	SE
chr19	53933490	53933570	-	Bbip1	ENSMUSG00000084957	0.418	0.000743	MXE
chr10	53635231	53635434	-	Fam184a	ENSMUSG00000019856	0.423	0.0376	SE
chr8	79284208	79284446	-	Mmaa	ENSMUSG00000037022	0.424	0.0136	3ss
chr2	121332241	121332391	-	Ppip5k1	ENSMUSG00000033526	0.43	0.000388	SE
chr17	34952114	34952173	-	1110038B12Rik	ENSMUSG00000092203	0.431	0.0051	SE
chr14	118128222	118128291	-	Tgds	ENSMUSG00000022130	0.439	0.0467	SE
chr11	115491162	115491371	-	Nt5c	ENSMUSG00000020736	0.44	0.0383	5ss
chr6	97203013	97203594	-	Uba3	ENSMUSG00000030061	0.441	0.0148	RI
chr15	73402766	73402887	-	Ptk2	ENSMUSG00000022607	0.443	0.0173	MXE
chr7	4752723	4752869	-	Cox6b2	ENSMUSG00000051811	0.444	0.0106	SE
chr3	20152729	20152820	-	Gyg	ENSMUSG00000019528	0.445	0.0082	SE
chr10	30690756	30691787	-	Ncoa7	ENSMUSG00000039697	0.445	0.008	3ss
chr5	121373149	121373189	-	Trafd1	ENSMUSG00000042726	0.446	0.0169	SE
chr4	135863528	135863830	+	Srsf10	ENSMUSG00000028676	0.447	0.00344	SE
chr2	153675725	153675813	+	Dnmt3b	ENSMUSG00000027478	0.448	0.0216	3ss
chr16	20651715	20652300	+	Psmd2	ENSMUSG00000006998	0.448	0.00961	RI
chrX	108836228	108836355	+	2810403D21Rik	ENSMUSG00000086629	0.452	0.00477	3ss
chr5	76995256	76995915	+	Srp72	ENSMUSG00000036323	0.452	0.00197	RI
chr14	119008720	119009094	-	Uggt2	ENSMUSG00000042104	0.46	0.000788	RI
chr10	39632949	39633016	-	E130307A14Rik	ENSMUSG00000087177	0.463	0.02	SE
chr11	97030133	97030589	+	Scrn2	ENSMUSG00000020877	0.465	0.0443	RI
chr8	123130053	123130310	+	Cpne7	ENSMUSG00000034796	0.466	0.0158	5ss
chr11	93887021	93887073	+	Mbtd1	ENSMUSG00000059474	0.468	0.0105	SE
chr4	145099964	145100070	-	Vps13d	ENSMUSG00000020220	0.472	0.0291	3ss
chr10	80853356	80853829	-	Lsm7	ENSMUSG00000035215	0.473	0.00188	RI
chr16	62776168	62776383	-	Nsun3	ENSMUSG00000050312	0.473	0.0104	SE
chr1	74444412	74444636	-	Usp37	ENSMUSG00000033364	0.475	0.000307	3ss
chr14	27115197	27115315	+	Arhgef3	ENSMUSG00000021895	0.477	0.00106	SE
chr10	107323910	107324029	+	Lin7a	ENSMUSG00000019906	0.478	0.00262	SE
chr15	79424165	79424988	-	Csnk1e	ENSMUSG00000022433	0.48	0.0392	RI
chr5	45500402	45500556	+	Lap3	ENSMUSG00000039682	0.484	0.0134	SE
chr5	138117835	138117920	+	Zscan21	ENSMUSG00000037017	0.485	0.0142	SE
chr19	53933450	53933570	-	Bbip1	ENSMUSG00000084957	0.487	0.00102	MXE
chr7	30564447	30564607	+	U2af1l4	ENSMUSG00000078765	0.488	0.0061	SE
chr1	133655344	133655398	-	Zc3h11a	ENSMUSG00000102976	0.488	0.0231	SE
chr15	79136306	79136705	-	1700088E04Rik	ENSMUSG00000033029	0.489	0.00933	SE
chrX	23693351	23693539	+	Wdr44	ENSMUSG00000036769	0.489	0.0234	3ss
chr12	117255448	117255610	+	Ptprn2	ENSMUSG00000056553	0.493	0.00858	SE
chr8	70677777	70678113	+	Lsm4	ENSMUSG00000031848	0.498	0.0497	3ss
chr8	70177240	70177561	+	Tmem161a	ENSMUSG00000002342	0.498	0.00365	RI
chr7	105565532	105565951	-	Apbb1	ENSMUSG00000037032	0.501	0.00174	RI
chr5	31495000	31495435	+	Gpn1	ENSMUSG00000064037	0.505	0.000661	5ss
chr19	7279985	7280012	-	Mark2	ENSMUSG00000024969	0.51	0.0174	SE
chr3	106550498	106550675	+	Dram2	ENSMUSG00000027900	0.512	0.00485	SE
chr5	145235736	145235863	+	Zfp655	ENSMUSG00000007812	0.513	0.000446	SE
chr17	25101688	25102110	-	Telo2	ENSMUSG00000024170	0.514	0.0262	RI
chr8	75047981	75048077	+	Tom1	ENSMUSG00000042870	0.514	0.0257	SE
chr17	65797158	65797267	+	Ppp4r1	ENSMUSG00000061950	0.515	0.00154	MXE
chr17	29277738	29277947	+	BC004004	ENSMUSG00000052712	0.52	0.02	SE
chr16	18250453	18250898	+	Trmt2a	ENSMUSG00000022721	0.521	0.004	RI
chrX	150589952	150590084	+	Pfkfb1	ENSMUSG00000025271	0.523	0.0051	SE
chr14	50814869	50815427	+	Parp2	ENSMUSG00000036023	0.524	0.000127	RI
chr8	121593489	121596092	+	Map1lc3b	ENSMUSG00000031812	0.528	0.0321	RI
chr9	64697306	64697373	+	Megf11	ENSMUSG00000036466	0.528	0.0144	SE
chr14	78502189	78502236	-	Akap11	ENSMUSG00000022016	0.532	0.0207	SE
chr10	125339138	125339233	-	Slc16a7	ENSMUSG00000020102	0.532	0.0035	SE
chr2	25909204	25909677	+	Kcnt1	ENSMUSG00000058740	0.533	0.00209	RI
chr13	114825210	114826281	+	Mocs2	ENSMUSG00000015536	0.534	0.00871	RI
chr12	83651286	83651746	+	Rbm25	ENSMUSG00000010608	0.534	0.0184	RI
chr15	89557734	89558323	+	Shank3	ENSMUSG00000022623	0.535	0.00584	3ss
chr6	55487658	55487742	+	Adcyap1r1	ENSMUSG00000029778	0.537	7.72e-05	MXE
chr11	43717029	43717149	+	Pwwp2a	ENSMUSG00000044950	0.548	0.0292	SE
chr16	43577029	43577193	+	Zbtb20	ENSMUSG00000022708	0.552	0.00308	SE
chr5	8512260	8512407	-	Rundc3b	ENSMUSG00000040570	0.555	0.02	SE
chr12	111670355	111671044	-	Ckb	ENSMUSG00000001270	0.56	0.00302	RI
chr8	71662480	71662928	-	Unc13a	ENSMUSG00000034799	0.565	0.000788	RI
chr2	34898978	34899011	-	Phf19	ENSMUSG00000026873	0.567	0.012	SE
chr15	76888230	76892395	+	Zfp7	ENSMUSG00000033669	0.568	0.000923	RI
chr10	53638176	53638281	-	Fam184a	ENSMUSG00000019856	0.569	0.00323	SE
chrX	150589939	150590084	+	Pfkfb1	ENSMUSG00000025271	0.57	0.000572	SE
chr17	94759594	94759690	+	2700099C18Rik	ENSMUSG00000098090	0.574	0.000353	3ss
chr11	71013442	71015800	-	Derl2	ENSMUSG00000018442	0.574	0.000152	RI
chrX	150589795	150590084	+	Pfkfb1	ENSMUSG00000025271	0.58	0.00132	SE
chr9	105075161	105076472	+	Mrpl3	ENSMUSG00000032563	0.584	0.0111	RI
chr4	63370891	63371045	-	Akna	ENSMUSG00000039158	0.585	0.012	SE
chr17	35914333	35914792	-	Mrps18b	ENSMUSG00000024436	0.588	0.00248	SE
chr11	23267661	23268690	+	Xpo1	ENSMUSG00000020290	0.589	0.000809	RI
chr2	112672234	112672331	-	Ryr3	ENSMUSG00000057378	0.592	0.0018	SE
chr19	45406544	45406586	+	Btrc	ENSMUSG00000025217	0.594	0.0197	SE
chr11	100706119	100706480	-	Kat2a	ENSMUSG00000020918	0.601	0.013	5ss
chr6	124831361	124832032	+	Cdca3	ENSMUSG00000023505	0.604	7.78e-05	RI
chr12	21229238	21229491	+	Asap2	ENSMUSG00000052632	0.61	0.000259	RI
chr6	117867135	117867324	+	Zfp239	ENSMUSG00000042097	0.614	0.00435	SE
chr5	145235305	145235391	+	Zfp655	ENSMUSG00000007812	0.627	0.0032	MXE
chr6	149550349	149550425	+	Bicd1	ENSMUSG00000003452	0.63	0.000551	SE
chr18	34625145	34625637	+	Kif20a	ENSMUSG00000003779	0.636	5.23e-05	SE
chr15	76710963	76711083	+	Lrrc14	ENSMUSG00000033728	0.637	0.0037	SE
chr11	118002354	118002540	+	Pgs1	ENSMUSG00000017715	0.641	0.0347	3ss
chr8	48138178	48138878	+	Dctd	ENSMUSG00000031562	0.645	0.00137	SE
chr2	155503127	155503521	-	Ggt7	ENSMUSG00000027603	0.645	4.71e-05	3ss
chr16	34220055	34220274	-	Kalrn	ENSMUSG00000061751	0.646	0.0242	3ss
chr13	104075510	104075657	-	Nln	ENSMUSG00000021710	0.646	0.0319	MXE
chr10	107323910	107323993	+	Lin7a	ENSMUSG00000019906	0.647	0.000346	SE
chr19	41933009	41933296	-	Exosc1	ENSMUSG00000034321	0.65	4.6e-05	5ss
chr8	121101423	121103004	-	Mthfsd	ENSMUSG00000031816	0.65	1.01e-07	RI
chr5	38529524	38529849	-	Wdr1	ENSMUSG00000005103	0.655	0.00819	RI
chr2	155969994	155970236	+	Cep250	ENSMUSG00000038241	0.663	0.000923	RI
chr4	63328531	63328703	+	Col27a1	ENSMUSG00000045672	0.666	0.0111	3ss
chr17	24893083	24893398	-	Eme2	ENSMUSG00000073436	0.667	0.000197	5ss
chr7	80343675	80343956	+	Hddc3	ENSMUSG00000030532	0.667	6.17e-05	3ss
chr16	30565454	30565604	-	Lsg1	ENSMUSG00000022538	0.667	0.000572	SE
chr17	35046265	35046387	-	Msh5	ENSMUSG00000007035	0.667	0.0158	SE
chr4	108588683	108588781	+	Orc1	ENSMUSG00000028587	0.667	0.0207	SE
chr9	66062988	66065671	+	Ppib	ENSMUSG00000032383	0.667	7.29e-08	RI
chr2	165280785	165280891	-	Slc35c2	ENSMUSG00000017664	0.667	7.6e-06	SE
chr14	70191015	70191238	-	Sorbs3	ENSMUSG00000022091	0.667	0.000353	3ss
chr5	106690603	106690877	-	Zfp644	ENSMUSG00000049606	0.667	0.000776	3ss
chr2	130663749	130664165	-	Ddrgk1	ENSMUSG00000068290	0.674	5.88e-06	5ss
chr17	24896663	24896953	+	Nme3	ENSMUSG00000073435	0.688	1.49e-05	3ss
chr4	95769425	95769529	+	Fggy	ENSMUSG00000028573	0.69	4.31e-05	MXE
chr2	153742391	153742617	+	Mapre1	ENSMUSG00000027479	0.693	5.75e-06	SE
chr6	29154745	29155189	-	Rbm28	ENSMUSG00000029701	0.694	3.11e-06	RI
chr5	145235305	145235391	+	Zfp655	ENSMUSG00000007812	0.694	2.17e-05	SE
chr8	70677757	70678113	+	Lsm4	ENSMUSG00000031848	0.696	0.000676	3ss
chr1	192108643	192108701	-	Rcor3	ENSMUSG00000037395	0.704	0.000441	SE
chr10	53635231	53635897	-	Fam184a	ENSMUSG00000019856	0.706	1.33e-05	3ss
chr17	22372035	22372088	+	Zfp758	ENSMUSG00000044501	0.708	0.000232	SE
chr7	28737338	28737546	+	Fbxo17	ENSMUSG00000030598	0.712	4.72e-06	SE
chr19	45794479	45794587	-	Kcnip2	ENSMUSG00000025221	0.715	4.31e-05	MXE
chr8	69889008	69889322	-	Yjefn3	ENSMUSG00000048967	0.719	0.000391	RI
chr19	41932812	41933296	-	Exosc1	ENSMUSG00000034321	0.749	4.07e-06	5ss
chr6	119179842	119180105	+	Dcp1b	ENSMUSG00000041477	0.753	1.21e-05	SE
chr7	130908335	130909821	+	Plekha1	ENSMUSG00000040268	0.753	0.000577	RI
chr4	120934332	120934431	-	Zfp69	ENSMUSG00000064141	0.764	0.000796	3ss
chr2	84629527	84629635	-	Ctnnd1	ENSMUSG00000034101	0.783	0.0494	MXE
chr2	84629527	84629635	-	Ctnnd1	ENSMUSG00000034101	0.79	0.04	MXE
chr15	92057746	92057835	+	Cntn1	ENSMUSG00000055022	0.797	5.07e-05	MXE
chr17	24896634	24897103	+	Nme3	ENSMUSG00000073435	0.799	3.13e-07	3ss
chr2	153742391	153742594	+	Mapre1	ENSMUSG00000027479	0.807	1.63e-06	SE
chr2	125673105	125673502	-	Shc4	ENSMUSG00000035109	0.809	2.34e-05	5ss
chr7	28737338	28738144	+	Fbxo17	ENSMUSG00000030598	0.838	1.2e-08	3ss
chrX	6399853	6400261	+	Shroom4	ENSMUSG00000068270	0.847	3.64e-07	5ss
chr6	58905803	58906239	-	Nap1l5	ENSMUSG00000055430	0.87	3.02e-05	3ss
chr9	107544913	107545387	+	Nprl2	ENSMUSG00000010057	0.877	2.57e-08	RI
chr19	41933053	41933296	-	Exosc1	ENSMUSG00000034321	0.883	3.34e-09	5ss
chr11	49212694	49212776	+	Zfp62	ENSMUSG00000046311	0.92	1.14e-07	SE
chr4	63544771	63545126	+	Atp6v1g1	ENSMUSG00000039105	0.936	1.8e-10	5ss
chr13	28669781	28669994	-	2610307P16Rik	ENSMUSG00000085936	1	5.37e-07	MXE
chr12	99887844	99887952	+	Tdp1	ENSMUSG00000021177	1	5.47e-08	SE
chr11	116086478	116086972	-	Wbp2	ENSMUSG00000034341	1	9.32e-07	5ss

## Sheet: Smchd1 null MEF
chr	start	end	strand	geneSym	geneID	IncDiff	FDR	event
chr11	23631517	23631555	-	0610010F05Rik	ENSMUSG00000042208	-0.145	0.0398	SE
chr12	3423099	3423184	-	1110002L01Rik	ENSMUSG00000071456	-0.189	0.0298	SE
chr2	91394200	91394322	-	1110051M20Rik	ENSMUSG00000040591	0.85	0.000121	MXE
chr6	86547987	86548156	+	1600020E01Rik	ENSMUSG00000097048	-0.605	0.0342	SE
chr2	30796052	30796283	-	1700001O22Rik	ENSMUSG00000044320	-0.73	0.00423	5ss
chr15	79140768	79140992	-	1700088E04Rik	ENSMUSG00000033029	-0.428	0.0438	5ss
chrX	12666232	12666394	-	1810030O07Rik	ENSMUSG00000044148	-0.123	5.16e-07	SE
chr6	31328288	31328360	+	2210408F21Rik	ENSMUSG00000087380	1	0.00157	SE
chr13	77323602	77323770	+	2210408I21Rik	ENSMUSG00000071252	-0.559	0.00962	SE
chr7	41611675	41611925	+	2610021A01Rik	ENSMUSG00000091474	0.219	0.00856	5ss
chr13	28711109	28711208	-	2610307P16Rik	ENSMUSG00000085936	0.448	0.0477	MXE
chr13	28668570	28668704	-	2610307P16Rik	ENSMUSG00000085936	-0.518	0.0328	MXE
chr13	28668570	28668704	-	2610307P16Rik	ENSMUSG00000085936	0.659	0.0301	SE
chr11	78285674	78286043	+	2610507B11Rik	ENSMUSG00000010277	1	0.000556	5ss
chr11	78272777	78273299	+	2610507B11Rik	ENSMUSG00000010277	0.196	0.00161	RI
chr17	94752495	94752875	+	2700099C18Rik	ENSMUSG00000098090	-0.386	0.0368	3ss
chr17	94752495	94752619	+	2700099C18Rik	ENSMUSG00000098090	-0.66	0.0278	SE
chr8	84162299	84162404	+	4930432K21Rik	ENSMUSG00000008129	-0.5	0.0239	SE
chr8	84148837	84148885	+	4930432K21Rik	ENSMUSG00000008129	0.689	0.0111	SE
chr3	37022969	37023032	+	4932438A13Rik	ENSMUSG00000037270	0.43	0.00365	SE
chr3	36863103	36863307	+	4932438A13Rik	ENSMUSG00000037270	-0.977	1.86e-08	5ss
chr11	72191277	72191344	-	4933427D14Rik	ENSMUSG00000020807	-0.351	0.000977	SE
chr11	72198609	72198963	-	4933427D14Rik	ENSMUSG00000020807	0.272	0.0117	3ss
chrX	105070004	105070035	-	5530601H04Rik	ENSMUSG00000087174	-0.837	0.00238	5ss
chr5	48390476	48390534	+	5730480H06Rik	ENSMUSG00000029089	1	1.57e-05	SE
chr15	12813159	12813700	-	6030458C11Rik	ENSMUSG00000022195	-0.967	0.00343	3ss
chr5	138264053	138264387	+	6330418K02Rik	ENSMUSG00000085227	-0.647	0.00187	5ss
chr5	52192917	52193596	+	9230114K14Rik	ENSMUSG00000097145	-0.481	0.0176	5ss
chr5	52196892	52197023	+	9230114K14Rik	ENSMUSG00000097145	-0.206	0.0198	SE
chr4	156116422	156116848	+	9430015G10Rik	ENSMUSG00000059939	-0.443	0.0347	3ss
chr7	61708783	61709035	-	A230057D06Rik	ENSMUSG00000109394	1	0.000861	SE
chr7	61916558	61916736	-	A230057D06Rik	ENSMUSG00000109394	-0.329	0.0247	SE
chr1	194976649	194976800	+	A330023F24Rik	ENSMUSG00000096929	0.748	0.00284	SE
chr1	194976649	194976800	+	A330023F24Rik	ENSMUSG00000096929	1	0.000409	3ss
chr12	112496854	112496984	+	A530016L24Rik	ENSMUSG00000043122	1	0.00159	5ss
chr2	130883762	130883987	-	A730017L22Rik	ENSMUSG00000085566	-0.708	0.00368	5ss
chr15	102339185	102339418	-	Aaas	ENSMUSG00000036678	0.139	0.0333	RI
chr9	63617507	63617603	+	Aagab	ENSMUSG00000037257	-0.116	0.0224	5ss
chr9	63616987	63617352	+	Aagab	ENSMUSG00000037257	-0.316	0.0484	5ss
chr1	74281322	74281819	-	Aamp	ENSMUSG00000006299	0.192	0.0059	RI
chr5	76894289	76894362	-	Aasdh	ENSMUSG00000055923	-0.398	0.0325	SE
chr9	21526472	21526609	+	AB124611	ENSMUSG00000057191	0.74	0.00753	SE
chr16	8611126	8611294	+	Abat	ENSMUSG00000057880	0.304	0.00964	SE
chr2	25443926	25444234	+	Abca2	ENSMUSG00000026944	0.144	0.0381	RI
chr17	24408654	24408898	+	Abca3	ENSMUSG00000024130	0.25	0.00995	RI
chr10	79998243	79998487	+	Abca7	ENSMUSG00000035722	-0.189	0.0484	RI
chr11	109949771	109950202	-	Abca8b	ENSMUSG00000020620	-0.845	0.00454	RI
chr5	8825289	8825712	+	Abcb1b	ENSMUSG00000028970	-0.201	0.036	RI
chr5	8810557	8810615	+	Abcb1b	ENSMUSG00000028970	1	7.34e-05	SE
chr16	20365271	20365733	-	Abcc5	ENSMUSG00000022822	0.221	0.00709	SE
chr16	20365604	20365975	-	Abcc5	ENSMUSG00000022822	0.16	0.0218	5ss
chr16	20392450	20392922	-	Abcc5	ENSMUSG00000022822	0.262	0.00106	3ss
chr5	24568204	24568623	-	Abcf2	ENSMUSG00000028953	0.193	0.00283	RI
chr5	24568737	24569151	-	Abcf2	ENSMUSG00000028953	0.137	0.000101	RI
chr16	20552098	20552422	+	Abcf3	ENSMUSG00000003234	-0.541	0.00201	RI
chr16	20548978	20549314	+	Abcf3	ENSMUSG00000003234	0.116	0.00961	RI
chr6	58635517	58635680	+	Abcg2	ENSMUSG00000029802	-0.715	0.0146	5ss
chr5	30954044	30954154	+	Abhd1	ENSMUSG00000006638	-0.809	0.0378	3ss
chr16	45740318	45740502	-	Abhd10	ENSMUSG00000033157	-0.214	0.00181	SE
chr17	35100638	35100911	+	Abhd16a	ENSMUSG00000007036	0.115	0.0405	RI
chr16	56614689	56614752	+	Abi3bp	ENSMUSG00000035258	0.296	0.0309	MXE
chr16	56595239	56595314	+	Abi3bp	ENSMUSG00000035258	0.242	0.00254	SE
chr1	156620838	156620901	+	Abl2	ENSMUSG00000026596	0.317	0.00249	SE
chr19	57046924	57047071	-	Ablim1	ENSMUSG00000025085	-0.27	0.0164	3ss
chr5	100809553	100809643	-	Abraxas1	ENSMUSG00000035234	0.239	0.0389	5ss
chr9	119344465	119346568	+	Acaa1a	ENSMUSG00000036138	0.204	0.0152	RI
chr5	121639123	121639305	-	Acad10	ENSMUSG00000029456	-0.379	0.0311	SE
chr3	36087759	36088614	+	Acad9	ENSMUSG00000027710	0.554	0.00802	RI
chr11	70014792	70015170	-	Acadvl	ENSMUSG00000018574	0.155	0.014	RI
chr11	70012957	70013271	-	Acadvl	ENSMUSG00000018574	0.142	0.0155	RI
chr11	103103234	103103369	+	Acbd4	ENSMUSG00000056938	-0.364	0.0422	SE
chr2	93849760	93849941	-	Accs	ENSMUSG00000040272	-0.92	0.00294	5ss
chr11	116189414	116189575	-	Acox1	ENSMUSG00000020777	0.185	0.041	SE
chr11	116183463	116183624	-	Acox1	ENSMUSG00000020777	0.131	0.021	MXE
chr11	94570302	94570460	-	Acsf2	ENSMUSG00000076435	-0.364	0.00462	SE
chr11	94571270	94571676	-	Acsf2	ENSMUSG00000076435	-0.302	0.0132	RI
chr8	46511359	46513390	+	Acsl1	ENSMUSG00000018796	0.248	0.000311	RI
chrX	142351378	142351908	-	Acsl4	ENSMUSG00000031278	0.152	0.00936	3ss
chr11	120346444	120346698	-	Actg1	ENSMUSG00000062825	0.112	0.00019	RI
chr7	28909902	28909988	-	Actn4	ENSMUSG00000054808	0.519	0.0332	SE
chr2	158634546	158634747	+	Actr5	ENSMUSG00000037761	0.411	0.0138	SE
chr9	106434684	106434829	-	Acy1	ENSMUSG00000023262	-0.335	0.014	MXE
chr3	89340400	89340472	-	Adam15	ENSMUSG00000028041	0.133	0.0141	SE
chr3	89347151	89347485	-	Adam15	ENSMUSG00000028041	0.153	0.0444	RI
chr3	89340054	89340179	-	Adam15	ENSMUSG00000028041	-0.235	0.00167	3ss
chr11	46077667	46077801	+	Adam19	ENSMUSG00000011256	-0.679	0.0173	MXE
chr11	46123092	46123177	+	Adam19	ENSMUSG00000011256	-0.5	0.0478	SE
chr11	46078540	46078664	+	Adam19	ENSMUSG00000011256	-0.82	0.00193	MXE
chr11	46077667	46077801	+	Adam19	ENSMUSG00000011256	0.678	0.0126	MXE
chr11	46078540	46078664	+	Adam19	ENSMUSG00000011256	-1	7.6e-05	MXE
chr11	46072749	46072845	+	Adam19	ENSMUSG00000011256	-0.619	0.00389	MXE
chr5	121537111	121537220	-	Adam1a	ENSMUSG00000072647	0.213	0.00932	SE
chr5	121535853	121535943	-	Adam1a	ENSMUSG00000072647	0.278	0.00355	SE
chr7	139984728	139985430	-	Adam8	ENSMUSG00000025473	-0.4	0.0303	RI
chr17	33545248	33545665	+	Adamts10	ENSMUSG00000024299	-0.157	0.0199	RI
chr17	33530132	33530461	+	Adamts10	ENSMUSG00000024299	-0.228	0.0309	RI
chr15	11088747	11088842	+	Adamts12	ENSMUSG00000047497	0.163	0.0456	MXE
chr13	104444798	104445211	+	Adamts6	ENSMUSG00000046169	0.102	0.00424	RI
chr13	104346941	104347391	+	Adamts6	ENSMUSG00000046169	-0.808	7.45e-05	SE
chr13	104428834	104428958	+	Adamts6	ENSMUSG00000046169	-0.265	2.77e-05	SE
chr9	90180624	90180771	+	Adamts7	ENSMUSG00000032363	-0.396	0.0409	3ss
chr9	90192898	90194269	+	Adamts7	ENSMUSG00000032363	0.312	0.025	3ss
chr6	92909688	92909832	-	Adamts9	ENSMUSG00000030022	-0.657	0.0461	3ss
chr7	82465563	82465690	+	Adamtsl3	ENSMUSG00000070469	0.498	0.0078	SE
chr14	55778641	55779062	-	Adcy4	ENSMUSG00000022220	-0.355	0.0288	RI
chr8	88312199	88312311	+	Adcy7	ENSMUSG00000031659	1	0.000898	SE
chr5	34620831	34620918	+	Add1	ENSMUSG00000029106	0.161	0.0188	SE
chr8	27115659	27115874	+	Adgra2	ENSMUSG00000031486	1	0.00131	3ss
chr4	130021562	130021661	+	Adgrb2	ENSMUSG00000028782	0.901	0.00436	3ss
chr8	83727744	83728191	-	Adgre5	ENSMUSG00000002885	0.353	0.00724	RI
chr10	14407865	14407911	-	Adgrg6	ENSMUSG00000039116	-0.433	0.0312	SE
chr8	83926258	83926276	+	Adgrl1	ENSMUSG00000013033	0.5	0.0383	MXE
chr8	83926258	83926276	+	Adgrl1	ENSMUSG00000013033	0.5	0.045	MXE
chr3	148986765	148986838	-	Adgrl2	ENSMUSG00000028184	0.128	0.0388	SE
chr14	21169799	21169878	+	Adk	ENSMUSG00000039197	0.285	0	SE
chr2	168204599	168204774	-	Adnp	ENSMUSG00000051149	0.146	0.042	SE
chr9	59311289	59311383	+	Adpgk	ENSMUSG00000025236	0.37	1.33e-05	SE
chr9	59310227	59313236	+	Adpgk	ENSMUSG00000025236	0.252	1.38e-05	RI
chr15	80956212	80956292	+	Adsl	ENSMUSG00000022407	0.16	0.0377	SE
chr11	5866912	5867171	+	Aebp1	ENSMUSG00000020473	0.105	5.15e-05	5ss
chr5	35945187	35945296	+	Afap1	ENSMUSG00000029094	0.132	0.00427	SE
chr17	13848354	13848375	+	Afdn	ENSMUSG00000068036	-0.285	0.00313	SE
chr10	42394825	42395017	-	Afg1l	ENSMUSG00000038302	-0.331	0.0373	MXE
chr11	20696750	20698373	-	Aftph	ENSMUSG00000049659	0.254	0.00187	5ss
chr8	53518915	53518991	+	Aga	ENSMUSG00000031521	-0.359	0.00723	5ss
chr1	89548504	89548602	+	Agap1	ENSMUSG00000055013	0.895	1.88e-05	MXE
chr6	34839324	34839509	+	Agbl3	ENSMUSG00000038836	0.304	0.0353	SE
chr6	34823017	34823084	+	Agbl3	ENSMUSG00000038836	-0.567	0.00118	SE
chr6	34828191	34828249	+	Agbl3	ENSMUSG00000038836	-0.428	0.00113	SE
chr15	73126148	73126640	-	Ago2	ENSMUSG00000036698	1	0.000239	SE
chr4	126407741	126407857	-	Ago3	ENSMUSG00000028842	-0.6	0.0116	SE
chr4	126513241	126513696	-	Ago4	ENSMUSG00000042500	0.595	0.0324	SE
chr10	78351626	78351711	-	Agpat3	ENSMUSG00000001211	0.301	0.0217	SE
chr4	156173002	156173680	-	Agrn	ENSMUSG00000041936	0.266	0.00191	RI
chr1	179786694	179786899	-	Ahctf1	ENSMUSG00000026491	0.601	0.0377	3ss
chr1	179777502	179777851	-	Ahctf1	ENSMUSG00000026491	0.143	0.0205	RI
chr6	29883622	29883729	+	Ahcyl2	ENSMUSG00000029772	0.154	0.0166	SE
chr10	21007754	21007778	+	Ahi1	ENSMUSG00000019986	-0.315	0.0342	SE
chr10	21007751	21007778	+	Ahi1	ENSMUSG00000019986	-0.121	0.0438	SE
chr19	9067452	9067601	+	Ahnak	ENSMUSG00000069833	-0.75	0.000212	SE
chr19	8989283	8989457	+	Ahnak	ENSMUSG00000069833	0.762	0.00292	5ss
chr19	8997897	8999053	+	Ahnak	ENSMUSG00000069833	-0.771	0.0122	5ss
chr12	87269874	87270454	+	Ahsa1	ENSMUSG00000021037	0.102	0.0375	RI
chr11	23490668	23491077	-	Ahsa2	ENSMUSG00000020288	0.208	0.000681	RI
chrX	48483154	48484635	-	Aifm1	ENSMUSG00000036932	0.143	0.0402	RI
chr1	173420570	173420686	+	Aim2	ENSMUSG00000037860	-0.81	4.34e-05	SE
chr3	132683466	132683590	-	Aimp1	ENSMUSG00000028029	0.256	0.00268	SE
chr17	32313104	32313262	-	Akap8	ENSMUSG00000024045	0.18	0.0197	SE
chr13	4080618	4080728	+	Akr1c14	ENSMUSG00000033715	0.534	0.000183	SE
chr1	177109418	177109686	-	Akt3	ENSMUSG00000019699	-0.849	0.00125	SE
chr11	61247928	61248041	-	Aldh3a2	ENSMUSG00000010025	-0.389	0.0267	MXE
chr7	126797336	126797776	-	Aldoa	ENSMUSG00000030695	0.164	6.59e-07	RI
chr7	126795921	126796300	-	Aldoa	ENSMUSG00000030695	0.11	0.000187	RI
chrX	144336111	144336463	+	Alg13	ENSMUSG00000041718	0.666	0.0207	3ss
chr12	87441642	87441780	-	Alkbh1	ENSMUSG00000079036	0.204	0.00309	SE
chr11	69130004	69132836	+	Aloxe3	ENSMUSG00000020892	0.542	0.00418	RI
chr1	59169832	59170013	-	Als2	ENSMUSG00000026024	-0.164	0.0387	5ss
chr17	24158143	24158232	-	Amdhd2	ENSMUSG00000036820	0.113	0.00313	3ss
chr17	24161581	24161713	-	Amdhd2	ENSMUSG00000036820	0.223	0.0198	SE
chr9	14575150	14575402	-	Amotl1	ENSMUSG00000013076	0.675	0.0377	3ss
chr9	102717752	102718108	+	Amotl2	ENSMUSG00000032531	-0.579	0.000907	SE
chr3	108080266	108080774	-	Ampd2	ENSMUSG00000027889	0.157	0.0375	RI
chr2	128669577	128669913	-	Anapc1	ENSMUSG00000014355	-0.246	0.0199	RI
chr2	25272914	25273932	+	Anapc2	ENSMUSG00000026965	0.184	0.0199	RI
chr5	52860932	52861340	+	Anapc4	ENSMUSG00000029176	0.123	2.75e-05	3ss
chr18	36578617	36578774	+	Ankhd1	ENSMUSG00000024483	-0.219	0.0116	3ss
chr8	71407275	71407749	+	Ankle1	ENSMUSG00000046295	0.849	0.00354	3ss
chr8	71406678	71407749	+	Ankle1	ENSMUSG00000046295	0.181	0.00138	RI
chr13	98272771	98273918	+	Ankra2	ENSMUSG00000021661	0.175	0.0153	RI
chr1	36546919	36547231	-	Ankrd39	ENSMUSG00000079610	0.284	0.0377	5ss
chr10	128390470	128394006	+	Ankrd52	ENSMUSG00000014498	0.371	0.04	RI
chr10	90163153	90163304	+	Anks1b	ENSMUSG00000058589	-1	0.00397	3ss
chr10	90163191	90163304	+	Anks1b	ENSMUSG00000058589	0.829	0.000583	3ss
chr10	90114369	90114447	+	Anks1b	ENSMUSG00000058589	0.534	0.028	MXE
chr16	4947648	4947756	-	Anks3	ENSMUSG00000022515	0.255	0.00652	SE
chr16	4947648	4947758	-	Anks3	ENSMUSG00000022515	0.138	0.0176	SE
chr1	75194840	75195712	+	Ankzf1	ENSMUSG00000026199	-0.237	0.0445	RI
chr1	75195800	75196381	+	Ankzf1	ENSMUSG00000026199	-0.186	0.0475	RI
chr15	95833420	95833554	+	Ano6	ENSMUSG00000064210	0.143	0.0184	SE
chr15	95833496	95833554	+	Ano6	ENSMUSG00000064210	0.129	0.0282	SE
chr15	95830643	95830706	+	Ano6	ENSMUSG00000064210	-0.19	0.00125	MXE
chr15	95830643	95830815	+	Ano6	ENSMUSG00000064210	-0.317	0.0175	MXE
chr15	95830643	95830706	+	Ano6	ENSMUSG00000064210	-0.328	0.0335	SE
chr14	25874209	25874784	+	Anxa11	ENSMUSG00000021866	0.346	0.0471	RI
chr1	58176473	58176569	+	Aox3	ENSMUSG00000064294	1	6.67e-05	SE
chr8	109826694	109827180	+	Ap1g1	ENSMUSG00000031731	-0.979	0.00113	SE
chr14	55105305	55105430	-	Ap1g2	ENSMUSG00000040701	0.23	0.0252	SE
chr14	55104581	55104927	-	Ap1g2	ENSMUSG00000040701	0.325	0.000622	RI
chrX	163920905	163921000	+	Ap1s2	ENSMUSG00000031367	-1	0.00249	SE
chr7	141620839	141621023	+	Ap2a2	ENSMUSG00000002957	-0.822	0.0108	3ss
chr7	141602234	141602362	+	Ap2a2	ENSMUSG00000002957	1	0.0045	3ss
chr11	83308214	83308274	+	Ap2b1	ENSMUSG00000035152	-0.187	0.000523	MXE
chr16	20541746	20542196	+	Ap2m1	ENSMUSG00000022841	0.224	0.000558	RI
chr13	94472802	94472929	+	Ap3b1	ENSMUSG00000021686	0.13	0.0477	SE
chr13	94472802	94472929	+	Ap3b1	ENSMUSG00000021686	0.85	2.04e-05	MXE
chr2	127043678	127043756	+	Ap4e1	ENSMUSG00000001998	0.302	0.0063	SE
chr2	127043646	127043756	+	Ap4e1	ENSMUSG00000001998	0.133	0.0462	SE
chr10	91054379	91054575	-	Apaf1	ENSMUSG00000019979	1	0.000237	3ss
chr7	30442169	30442605	-	Aplp1	ENSMUSG00000006651	0.4	0.0392	RI
chr15	79900321	79900569	+	Apobec3	ENSMUSG00000009585	-0.142	0.0288	SE
chr7	19698187	19698272	-	Apoe	ENSMUSG00000002985	-0.862	0.00317	3ss
chr16	84971407	84971461	-	App	ENSMUSG00000022892	0.169	0.0024	SE
chrX	20858745	20858873	+	Araf	ENSMUSG00000001127	0.641	0.0246	3ss
chr5	62642206	62642942	-	Arap2	ENSMUSG00000037999	0.427	0.049	RI
chr2	180979660	180979932	+	Arfgap1	ENSMUSG00000027575	0.314	0.00302	SE
chr2	180979660	180979720	+	Arfgap1	ENSMUSG00000027575	0.116	0.000336	SE
chr7	105639008	105639189	-	Arfip2	ENSMUSG00000030881	-0.261	0.024	3ss
chr7	105639008	105639404	-	Arfip2	ENSMUSG00000030881	-0.216	0.00963	RI
chr18	38739425	38739468	+	Arhgap26	ENSMUSG00000118193	-0.88	0.000304	SE
chr18	38899808	38899899	+	Arhgap26	ENSMUSG00000118193	-1	0.000105	SE
chr18	38834791	38834934	+	Arhgap26	ENSMUSG00000118193	0.247	0.0388	MXE
chr18	38834791	38834934	+	Arhgap26	ENSMUSG00000118193	-0.541	0.0082	SE
chr18	38834791	38834942	+	Arhgap26	ENSMUSG00000118193	-0.534	0.00624	SE
chrX	73905650	73905893	-	Arhgap4	ENSMUSG00000031389	-0.717	0.00131	3ss
chrX	73906156	73906219	-	Arhgap4	ENSMUSG00000031389	0.847	0.000478	SE
chr9	9035508	9035658	-	Arhgap42	ENSMUSG00000050730	0.548	0.0279	SE
chr11	120579697	120580050	-	Arhgdia	ENSMUSG00000025132	0.104	0.0259	RI
chr8	14978436	14978523	+	Arhgef10	ENSMUSG00000071176	0.16	0.0162	SE
chr4	140551795	140551969	-	Arhgef10l	ENSMUSG00000040964	-0.884	0.00483	3ss
chr3	87698764	87698902	+	Arhgef11	ENSMUSG00000041977	0.137	0.00474	SE
chr4	141244817	141245142	+	Arhgef19	ENSMUSG00000028919	-0.55	0.0146	SE
chr4	141244817	141244966	+	Arhgef19	ENSMUSG00000028919	-0.505	0.0309	SE
chr4	141244817	141245142	+	Arhgef19	ENSMUSG00000028919	0.606	0.0292	5ss
chr3	88632912	88633367	+	Arhgef2	ENSMUSG00000028059	0.159	0.0172	RI
chr10	127189494	127189609	-	Arhgef25	ENSMUSG00000019467	0.131	0.027	SE
chr10	127189235	127189350	-	Arhgef25	ENSMUSG00000019467	0.46	0.0111	SE
chr10	127185859	127186155	-	Arhgef25	ENSMUSG00000019467	-0.122	0.00861	RI
chr14	27115197	27115315	+	Arhgef3	ENSMUSG00000021895	0.698	0.0055	SE
chr14	51987115	51987222	+	Arhgef40	ENSMUSG00000004562	0.411	0.00374	SE
chr14	51987115	51987598	+	Arhgef40	ENSMUSG00000004562	0.676	0.0211	5ss
chr6	43283892	43285429	+	Arhgef5	ENSMUSG00000033542	0.276	0.00167	RI
chr8	11817659	11817884	+	Arhgef7	ENSMUSG00000031511	0.182	0.0217	SE
chr13	113901002	113901153	+	Arl15	ENSMUSG00000042348	0.128	0.0337	SE
chr8	94670334	94670427	+	Arl2bp	ENSMUSG00000031776	0.654	0.0141	3ss
chr5	124116914	124117042	+	Arl6ip4	ENSMUSG00000029404	-0.309	0.0142	3ss
chrX	134718369	134718461	+	Armcx1	ENSMUSG00000033460	-0.417	0.0262	SE
chrX	134807453	134807725	-	Armcx2	ENSMUSG00000033436	0.356	4.65e-05	RI
chr6	146820527	146820668	+	Arntl2	ENSMUSG00000040187	0.703	0.00013	3ss
chr5	145123878	145124290	+	Arpc1b	ENSMUSG00000029622	0.177	0.00082	SE
chr19	32016484	32016828	-	Asah2	ENSMUSG00000024887	0.335	0.00857	RI
chr12	21185097	21185243	+	Asap2	ENSMUSG00000052632	0.172	0.000391	SE
chr10	50635032	50635101	+	Ascc3	ENSMUSG00000038774	-0.252	0.00569	SE
chr10	50646824	50646997	+	Ascc3	ENSMUSG00000038774	-0.89	0.00066	3ss
chr3	89027210	89027276	+	Ash1l	ENSMUSG00000028053	-0.447	0.0455	MXE
chr6	7689311	7689523	-	Asns	ENSMUSG00000029752	0.257	0.00911	SE
chr5	112393078	112393241	-	Asphd2	ENSMUSG00000029348	-0.67	0.00437	SE
chr5	112393138	112393241	-	Asphd2	ENSMUSG00000029348	-0.853	0.000265	SE
chr4	66119056	66119212	-	Astn2	ENSMUSG00000028373	-0.466	0.0377	SE
chr4	65911659	65911797	-	Astn2	ENSMUSG00000028373	0.692	0.0358	3ss
chr4	66119056	66119209	-	Astn2	ENSMUSG00000028373	-0.739	0.0337	SE
chr15	58125741	58126166	-	Atad2	ENSMUSG00000022360	0.708	0.0101	3ss
chr15	58125741	58126166	-	Atad2	ENSMUSG00000022360	0.704	0.0266	3ss
chr15	58108254	58108630	-	Atad2	ENSMUSG00000022360	-0.658	0.0408	3ss
chr4	155748868	155748988	-	Atad3a	ENSMUSG00000029036	1	0.00305	5ss
chr17	34653485	34653572	+	Atf6b	ENSMUSG00000015461	-0.472	0.049	3ss
chr17	34653191	34653572	+	Atf6b	ENSMUSG00000015461	0.186	0.0226	RI
chr1	87774812	87774869	+	Atg16l1	ENSMUSG00000026289	0.242	0.00181	SE
chr6	114646936	114647057	+	Atg7	ENSMUSG00000030314	0.236	0.0448	SE
chr5	24385752	24386137	-	Atg9b	ENSMUSG00000038295	0.255	0.0431	RI
chr12	69932216	69934920	+	Atl1	ENSMUSG00000021066	0.249	0.0365	RI
chr19	7530519	7532447	+	Atl3	ENSMUSG00000024759	0.254	1.78e-06	RI
chr9	53454274	53454447	-	Atm	ENSMUSG00000034218	-0.855	0.00228	5ss
chrX	60229147	60229252	-	Atp11c	ENSMUSG00000062949	0.558	0.00135	SE
chr16	30343433	30343807	-	Atp13a3	ENSMUSG00000022533	0.129	0.00698	RI
chr16	30333758	30333927	-	Atp13a3	ENSMUSG00000022533	0.1	0.00311	3ss
chr2	10056718	10056806	-	Atp5c1	ENSMUSG00000025781	0.384	0.00794	SE
chrX	74301960	74302448	+	Atp6ap1	ENSMUSG00000019087	0.158	8.81e-06	RI
chrX	74303114	74303430	+	Atp6ap1	ENSMUSG00000019087	0.1	0.00138	RI
chrX	74300577	74301358	+	Atp6ap1	ENSMUSG00000019087	0.301	6.53e-11	RI
chr1	5084416	5084580	+	Atp6v1h	ENSMUSG00000033793	0.702	0.0236	5ss
chr1	5088559	5088632	+	Atp6v1h	ENSMUSG00000033793	-1	0.000469	5ss
chr5	67780987	67781091	-	Atp8a1	ENSMUSG00000037685	1	0.00134	SE
chr18	80847166	80847252	-	Atp9b	ENSMUSG00000024566	-0.101	0.0266	MXE
chr18	80844526	80844602	-	Atp9b	ENSMUSG00000024566	0.575	0.0338	SE
chr18	80844526	80844602	-	Atp9b	ENSMUSG00000024566	0.575	0.0368	SE
chr9	95890762	95890856	+	Atr	ENSMUSG00000032409	0.161	0.00861	SE
chr5	31052201	31052533	+	Atraid	ENSMUSG00000013622	0.264	0.000198	RI
chr19	57686658	57686795	+	Atrnl1	ENSMUSG00000054843	-1	0.00359	5ss
chr19	57686658	57686785	+	Atrnl1	ENSMUSG00000054843	1	0.00323	5ss
chr19	57973435	57973520	+	Atrnl1	ENSMUSG00000054843	0.41	0.00389	MXE
chr19	57973382	57973520	+	Atrnl1	ENSMUSG00000054843	0.481	0.00184	MXE
chrX	105801625	105802076	-	Atrx	ENSMUSG00000031229	0.127	0.014	5ss
chr5	121712968	121713217	+	Atxn2	ENSMUSG00000042605	-0.58	0.00567	5ss
chr7	126492443	126492608	-	Atxn2l	ENSMUSG00000032637	0.145	0.0025	SE
chr7	126492448	126492485	-	Atxn2l	ENSMUSG00000032637	0.433	0.0198	SE
chr2	172359740	172359903	-	Aurka	ENSMUSG00000027496	0.104	0.0339	SE
chr11	69048173	69048644	+	Aurkb	ENSMUSG00000020897	0.244	0.00498	RI
chr18	25231503	25231623	+	AW554918	ENSMUSG00000033632	0.466	0.0414	SE
chrX	100403139	100403339	-	Awat2	ENSMUSG00000031220	-0.526	0.0108	SE
chr1	156392648	156392879	-	Axdnd1	ENSMUSG00000026601	-0.845	0.000184	3ss
chr1	156418233	156418337	-	Axdnd1	ENSMUSG00000026601	0.812	0.000395	SE
chr7	25787290	25787508	-	Axl	ENSMUSG00000002602	1	0.000346	SE
chr7	25787290	25787514	-	Axl	ENSMUSG00000002602	1	0.000353	SE
chr7	25773342	25773493	-	Axl	ENSMUSG00000002602	0.298	1.85e-08	SE
chr7	25773098	25773125	-	Axl	ENSMUSG00000002602	0.343	4.38e-05	SE
chr16	98010118	98010168	+	B230307C23Rik	ENSMUSG00000080717	-0.362	0.0272	SE
chr4	117876699	117876984	-	B4galt2	ENSMUSG00000028541	-1	0.00305	5ss
chr1	171270582	171270689	+	B4galt3	ENSMUSG00000052423	0.191	0.0347	SE
chr1	171270582	171270689	+	B4galt3	ENSMUSG00000052423	0.382	0.00597	MXE
chr16	38763068	38763129	+	B4galt4	ENSMUSG00000022793	0.439	0.0148	SE
chr16	38763068	38763191	+	B4galt4	ENSMUSG00000022793	0.276	0.0398	SE
chr12	109683434	109683778	+	B830012L14Rik	ENSMUSG00000098202	0.163	0.00819	3ss
chr12	109711228	109711347	+	B830012L14Rik	ENSMUSG00000098202	0.278	0.0337	SE
chr17	35145590	35145752	+	Bag6	ENSMUSG00000024392	1	0.00455	3ss
chr17	35145590	35145921	+	Bag6	ENSMUSG00000024392	0.157	0.000381	RI
chr11	120003037	120003081	+	Baiap2	ENSMUSG00000025372	0.157	0.0389	SE
chr5	135196467	135196588	+	Baz1b	ENSMUSG00000002748	-0.842	0.00181	3ss
chr2	60076869	60076911	-	Baz2b	ENSMUSG00000026987	-0.173	0.0306	SE
chr2	59933405	59933730	-	Baz2b	ENSMUSG00000026987	-0.664	0.0034	3ss
chr2	59959820	59960105	-	Baz2b	ENSMUSG00000026987	0.215	0.0485	SE
chr3	36611921	36612077	-	Bbs7	ENSMUSG00000037325	0.41	0.0247	SE
chr3	36612011	36612077	-	Bbs7	ENSMUSG00000037325	0.166	0.0368	SE
chr9	22540484	22540649	+	Bbs9	ENSMUSG00000035919	-0.944	0.0134	5ss
chr9	22540484	22540528	+	Bbs9	ENSMUSG00000035919	0.834	0.0415	MXE
chr9	22479057	22479134	+	Bbs9	ENSMUSG00000035919	0.184	0.0107	SE
chr1	155240745	155240842	-	BC034090	ENSMUSG00000033722	0.348	0.00753	SE
chr2	115603563	115603630	+	BC052040	ENSMUSG00000040282	-0.529	0.011	SE
chrX	136794085	136794506	+	BC065397	ENSMUSG00000087368	-1	0.0027	3ss
chrX	136756493	136756620	+	BC065397	ENSMUSG00000087368	0.361	0.0293	SE
chr11	85395338	85395420	+	Bcas3	ENSMUSG00000059439	-0.123	0.000892	SE
chr10	20325658	20326099	+	Bclaf1	ENSMUSG00000037608	0.137	0.0367	RI
chr10	20313402	20313544	+	Bclaf1	ENSMUSG00000037608	-0.849	0.00389	MXE
chr10	20327163	20327391	+	Bclaf1	ENSMUSG00000037608	0.154	0.0116	SE
chr10	20317411	20317518	+	Bclaf1	ENSMUSG00000037608	-0.785	0.00016	3ss
chr10	20312468	20312730	+	Bclaf1	ENSMUSG00000037608	0.616	0.024	5ss
chr2	4752719	4752991	+	Bend7	ENSMUSG00000048186	-1	0.0013	3ss
chr7	140854764	140855165	-	Bet1l	ENSMUSG00000025484	0.188	0.0364	RI
chrX	73492724	73493056	+	Bgn	ENSMUSG00000031375	0.122	3.5e-09	RI
chrX	135885852	135886097	+	Bhlhb9	ENSMUSG00000072964	1	0.00148	5ss
chr18	32431670	32431742	+	Bin1	ENSMUSG00000024381	0.359	0.0409	SE
chr7	80494103	80494531	-	Blm	ENSMUSG00000030528	0.199	0.0226	RI
chr14	46386990	46387304	-	Bmp4	ENSMUSG00000021835	0.379	0.00163	5ss
chr4	84496928	84497079	-	Bnc2	ENSMUSG00000028487	-0.433	0.0171	MXE
chr5	41833657	41833860	-	Bod1l	ENSMUSG00000061755	0.767	0.0201	3ss
chr11	107086711	107086897	-	Bptf	ENSMUSG00000040481	-0.158	0.0102	MXE
chr11	107086711	107086897	-	Bptf	ENSMUSG00000040481	0.213	0.0241	SE
chr6	39677377	39677641	-	Braf	ENSMUSG00000002413	0.112	0.0226	RI
chr5	140711508	140711653	+	Brat1	ENSMUSG00000000148	0.297	0.0258	SE
chr15	88713312	88713420	-	Brd1	ENSMUSG00000022387	1	0.000479	SE
chr18	34605927	34605986	-	Brd8	ENSMUSG00000003778	0.132	0.0423	SE
chr18	34600606	34600908	-	Brd8	ENSMUSG00000003778	-1	0.00428	3ss
chr19	5046649	5046911	+	Brms1	ENSMUSG00000080268	-0.266	0.0317	RI
chr1	183294333	183294453	-	Brox	ENSMUSG00000046836	0.257	4.7e-07	3ss
chr1	183294333	183294831	-	Brox	ENSMUSG00000046836	0.184	0.00168	RI
chr4	129465229	129466990	+	Bsdc1	ENSMUSG00000040859	0.324	0.0468	RI
chr10	79708696	79709044	+	Bsg	ENSMUSG00000023175	0.194	0.00275	SE
chr8	71536358	71536434	-	Bst2	ENSMUSG00000046718	0.323	0.00925	SE
chr19	36949084	36949182	+	Btaf1	ENSMUSG00000040565	-0.752	0.0134	SE
chr2	127821937	127821994	-	Bub1	ENSMUSG00000027379	0.347	0.0149	5ss
chr2	127809246	127809297	-	Bub1	ENSMUSG00000027379	0.1	0.00255	SE
chr17	47602388	47602798	-	Bysl	ENSMUSG00000023988	0.159	0.00456	RI
chr6	124541335	124541488	-	C1s1	ENSMUSG00000038521	0.269	0.0439	SE
chr7	29960892	29961019	+	C230062I16Rik	ENSMUSG00000063623	0.576	0.0243	SE
chr16	97886087	97886210	-	C2cd2	ENSMUSG00000045975	0.458	0.0189	3ss
chr16	97890005	97890118	-	C2cd2	ENSMUSG00000045975	0.737	0.00172	5ss
chr1	85795356	85795473	+	Cab39	ENSMUSG00000036707	1	0.00455	3ss
chr8	84614694	84614791	+	Cacna1a	ENSMUSG00000034656	-0.834	0.00107	MXE
chr6	118890918	118891137	-	Cacna1c	ENSMUSG00000051331	-0.333	0.0019	MXE
chr6	118890918	118891137	-	Cacna1c	ENSMUSG00000051331	-0.408	0.000672	MXE
chr6	118637735	118637813	-	Cacna1c	ENSMUSG00000051331	0.468	0.000904	SE
chr6	119002576	119002708	-	Cacna1c	ENSMUSG00000051331	-0.336	0.00178	MXE
chr6	118834469	118834714	-	Cacna1c	ENSMUSG00000051331	-0.907	3.33e-06	MXE
chr6	118834469	118834714	-	Cacna1c	ENSMUSG00000051331	-0.876	1.69e-05	MXE
chr6	118637729	118637760	-	Cacna1c	ENSMUSG00000051331	-0.582	0.000154	MXE
chr6	118625488	118625502	-	Cacna1c	ENSMUSG00000051331	0.202	0.0291	SE
chr6	118637729	118637813	-	Cacna1c	ENSMUSG00000051331	0.274	0.00593	SE
chr6	118630398	118630431	-	Cacna1c	ENSMUSG00000051331	0.266	0.00473	SE
chr6	118654253	118654540	-	Cacna1c	ENSMUSG00000051331	0.777	0.0129	3ss
chr6	118954970	118955125	-	Cacna1c	ENSMUSG00000051331	0.412	0.000268	MXE
chr11	94425763	94425977	-	Cacna1g	ENSMUSG00000020866	0.728	0.0166	5ss
chr13	38015679	38015787	-	Cage1	ENSMUSG00000044566	0.562	0.0279	SE
chr8	84844064	84844440	-	Calr	ENSMUSG00000003814	0.103	5.53e-06	RI
chr8	84844377	84844740	-	Calr	ENSMUSG00000003814	0.152	4.92e-07	RI
chr6	29361297	29361753	+	Calu	ENSMUSG00000029767	0.225	5.03e-05	3ss
chr6	29361297	29361753	+	Calu	ENSMUSG00000029767	0.151	0.00463	5ss
chr11	70683278	70683417	-	Camta2	ENSMUSG00000040712	0.347	0.0377	3ss
chr11	70670345	70670764	-	Camta2	ENSMUSG00000040712	0.294	0.0056	RI
chr11	118417573	118417806	-	Cant1	ENSMUSG00000025575	0.337	0.0172	3ss
chr4	122862622	122863085	-	Cap1	ENSMUSG00000028656	0.154	0.00724	RI
chr1	182489964	182491035	-	Capn2	ENSMUSG00000026509	0.1	0.0124	RI
chr14	31347662	31347858	+	Capn7	ENSMUSG00000021893	0.843	0.00114	3ss
chr13	49210088	49210203	-	Card19	ENSMUSG00000037960	0.227	0.00586	SE
chr14	55494804	55494893	+	Carmil3	ENSMUSG00000022211	0.632	0.0051	MXE
chr14	55507376	55507557	+	Carmil3	ENSMUSG00000022211	1	0.00455	3ss
chr7	143559648	143559708	-	Cars	ENSMUSG00000010755	0.106	0.0298	SE
chr8	11542915	11542977	-	Cars2	ENSMUSG00000056228	-0.824	0.000296	SE
chr11	98810897	98810966	+	Casc3	ENSMUSG00000078676	-0.19	0.0398	5ss
chrX	13552372	13552441	-	Cask	ENSMUSG00000031012	0.373	0.0224	SE
chrX	13550946	13550982	-	Cask	ENSMUSG00000031012	-0.372	0.00255	SE
chrX	13550946	13550982	-	Cask	ENSMUSG00000031012	0.441	3.15e-05	MXE
chr11	115806303	115806625	-	Caskin2	ENSMUSG00000034471	0.174	0.043	RI
chr13	74807818	74808031	-	Cast	ENSMUSG00000021585	0.12	0.0247	SE
chr13	74748804	74748861	-	Cast	ENSMUSG00000021585	-0.2	0.0255	SE
chr1	74364218	74364403	+	Catip	ENSMUSG00000073650	-0.5	0.0132	3ss
chr16	52032177	52032259	+	Cblb	ENSMUSG00000022637	0.314	0.00112	SE
chr15	79665649	79665949	+	Cby1	ENSMUSG00000022428	0.28	0.0478	RI
chr4	108625313	108625533	+	Cc2d1b	ENSMUSG00000028582	-0.859	0.00213	3ss
chr14	70140464	70140571	-	Ccar2	ENSMUSG00000033712	0.641	0.0366	3ss
chr8	94917148	94917521	-	Ccdc102a	ENSMUSG00000063605	0.943	6.26e-06	5ss
chr15	82131428	82131829	+	Ccdc134	ENSMUSG00000068114	0.463	9.25e-06	RI
chr15	82131716	82131829	+	Ccdc134	ENSMUSG00000068114	0.647	4.46e-05	3ss
chr1	54360991	54361118	+	Ccdc150	ENSMUSG00000025983	0.613	0.0154	SE
chr7	45200244	45200385	-	Ccdc155	ENSMUSG00000038292	1	4.81e-05	SE
chr11	4148438	4149084	-	Ccdc157	ENSMUSG00000051427	0.238	0.0157	5ss
chr4	83620824	83620963	+	Ccdc171	ENSMUSG00000052407	-0.453	0.0372	SE
chr2	69771931	69772124	-	Ccdc173	ENSMUSG00000070883	-0.595	0.0389	SE
chr6	91885347	91885695	+	Ccdc174	ENSMUSG00000034083	0.228	0.0342	RI
chr10	105842541	105845449	+	Ccdc59	ENSMUSG00000019897	0.183	0.0406	RI
chr6	120341972	120342069	-	Ccdc77	ENSMUSG00000030177	0.606	0.0337	SE
chr16	45093453	45093685	+	Ccdc80	ENSMUSG00000022665	0.555	0.00384	5ss
chr9	13281411	13281580	+	Ccdc82	ENSMUSG00000079084	1	0.00339	3ss
chr6	147533275	147533363	+	Ccdc91	ENSMUSG00000030301	0.369	0.00414	5ss
chr7	25716636	25716814	-	Ccdc97	ENSMUSG00000002608	0.416	0.00162	SE
chr7	25718144	25718279	-	Ccdc97	ENSMUSG00000002608	0.422	4.86e-05	SE
chr7	25716853	25716999	-	Ccdc97	ENSMUSG00000002608	0.403	0.00561	SE
chr17	35524603	35525027	+	Cchcr1	ENSMUSG00000040312	-0.12	0.00495	RI
chr13	100783554	100783647	-	Ccnb1	ENSMUSG00000041431	0.168	0.00756	SE
chr11	40751260	40751515	-	Ccng1	ENSMUSG00000020326	0.148	0.00308	RI
chr5	93203266	93203362	-	Ccni	ENSMUSG00000063015	0.633	0.00288	SE
chr4	155817922	155820428	+	Ccnl2	ENSMUSG00000029068	0.249	1.46e-06	RI
chr18	9377793	9377881	-	Ccny	ENSMUSG00000024286	-0.5	0.0288	SE
chr10	117061297	117061581	-	Cct2	ENSMUSG00000034024	0.154	4.02e-05	RI
chr11	82742009	82742120	-	Cct6b	ENSMUSG00000020698	-0.632	0.04	5ss
chr11	82742628	82742693	-	Cct6b	ENSMUSG00000020698	-1	0.000332	SE
chr5	144011030	144011529	-	Ccz1	ENSMUSG00000029617	0.202	0.00531	RI
chr2	102831329	102831536	-	Cd44	ENSMUSG00000005087	0.127	0.0248	SE
chr2	102832167	102832572	-	Cd44	ENSMUSG00000005087	1	1.58e-07	SE
chr1	130448327	130449563	-	Cd55	ENSMUSG00000026399	0.489	5.51e-05	RI
chr10	128912125	128912521	+	Cd63	ENSMUSG00000025351	0.1	0.0172	RI
chr10	128911795	128912063	+	Cd63	ENSMUSG00000025351	0.114	8.53e-05	RI
chr10	128911795	128912227	+	Cd63	ENSMUSG00000025351	0.148	3.38e-05	RI
chr10	128911461	128911869	+	Cd63	ENSMUSG00000025351	0.199	2.07e-10	RI
chr2	5833080	5833181	-	Cdc123	ENSMUSG00000039128	1	0.000768	SE
chr13	64248007	64248466	-	Cdc14b	ENSMUSG00000033102	-0.722	0.0166	5ss
chr13	64248007	64248261	-	Cdc14b	ENSMUSG00000033102	-0.788	0.0315	SE
chr8	13759003	13759237	+	Cdc16	ENSMUSG00000038416	0.198	0.00548	RI
chr8	13758047	13758305	+	Cdc16	ENSMUSG00000038416	0.196	0.0364	SE
chr9	109889710	109891856	+	Cdc25a	ENSMUSG00000032477	0.147	0.0494	RI
chr12	111342025	111342109	-	Cdc42bpb	ENSMUSG00000021279	1	0.00056	SE
chr19	6313218	6313491	+	Cdc42bpg	ENSMUSG00000024769	-0.341	0.0404	RI
chr5	106974908	106975067	+	Cdc7	ENSMUSG00000029283	-0.715	0.0115	5ss
chr2	178462585	178462771	+	Cdh26	ENSMUSG00000039155	0.312	0.00879	SE
chr9	107997919	107998062	+	Cdhr4	ENSMUSG00000032595	1	0.000648	SE
chr8	123230267	123230327	+	Cdk10	ENSMUSG00000033862	0.186	0.00517	SE
chr5	5195277	5195360	-	Cdk14	ENSMUSG00000028926	0.333	0.00814	SE
chr5	5297502	5297569	-	Cdk14	ENSMUSG00000028926	-0.793	0.000883	MXE
chr5	5318134	5318264	-	Cdk14	ENSMUSG00000028926	-0.66	0.0214	MXE
chr10	127065154	127066003	+	Cdk4	ENSMUSG00000006728	0.149	0.000573	RI
chr10	127064204	127064630	+	Cdk4	ENSMUSG00000006728	0.113	0.00884	RI
chr5	24422331	24422699	-	Cdk5	ENSMUSG00000028969	-0.116	0.027	RI
chr4	70246947	70246974	-	Cdk5rap2	ENSMUSG00000039298	-0.374	0.0063	SE
chr5	146259508	146259580	+	Cdk8	ENSMUSG00000029635	-0.399	0.0427	MXE
chr5	146268196	146268286	+	Cdk8	ENSMUSG00000029635	0.487	0.00818	SE
chr5	146268211	146268286	+	Cdk8	ENSMUSG00000029635	0.547	0.00516	SE
chr11	52035946	52036020	+	Cdkl3	ENSMUSG00000020389	0.5	0.0386	SE
chr11	52035946	52036020	+	Cdkl3	ENSMUSG00000020389	0.5	0.039	SE
chr11	52035950	52036020	+	Cdkl3	ENSMUSG00000020389	0.565	0.0291	SE
chr11	52035950	52036020	+	Cdkl3	ENSMUSG00000020389	0.565	0.0294	SE
chr11	52040560	52040620	+	Cdkl3	ENSMUSG00000020389	1	0.000104	SE
chr6	134921955	134925513	+	Cdkn1b	ENSMUSG00000003031	0.129	0.0233	RI
chr8	122569903	122570339	+	Cdt1	ENSMUSG00000006585	0.334	0.00645	RI
chr2	6784226	6784388	-	Celf2	ENSMUSG00000002107	0.712	0.00129	MXE
chr2	6784226	6784388	-	Celf2	ENSMUSG00000002107	-0.783	0.00394	MXE
chr2	6756491	6756534	-	Celf2	ENSMUSG00000002107	0.801	0.00314	MXE
chr2	6756491	6756534	-	Celf2	ENSMUSG00000002107	1	5.23e-05	MXE
chr2	6849298	6849355	-	Celf2	ENSMUSG00000002107	1	5.5e-05	MXE
chr7	84082858	84083044	-	Cemip	ENSMUSG00000052353	0.403	0.00221	SE
chr1	189680271	189680506	-	Cenpf	ENSMUSG00000026605	0.61	0.031	5ss
chr12	4233751	4233938	-	Cenpo	ENSMUSG00000020652	0.312	0.00174	5ss
chr13	49641225	49641314	-	Cenpp	ENSMUSG00000021391	0.221	0.000266	SE
chr13	49647565	49647654	-	Cenpp	ENSMUSG00000021391	0.172	0.000715	SE
chr13	49641225	49641314	-	Cenpp	ENSMUSG00000021391	-0.177	0.000303	MXE
chr13	49641225	49641314	-	Cenpp	ENSMUSG00000021391	0.245	0.000125	SE
chr18	53723082	53724581	-	Cep120	ENSMUSG00000048799	0.198	0.0154	RI
chr18	53724349	53724581	-	Cep120	ENSMUSG00000048799	0.842	0.00346	5ss
chr18	53723082	53724581	-	Cep120	ENSMUSG00000048799	0.426	0.04	RI
chr9	87238353	87238563	-	Cep162	ENSMUSG00000056919	0.196	0.0434	RI
chr9	87245880	87246037	-	Cep162	ENSMUSG00000056919	0.742	0.00498	3ss
chr9	87239814	87239966	-	Cep162	ENSMUSG00000056919	0.196	0.0273	SE
chr9	45781951	45782248	-	Cep164	ENSMUSG00000043987	0.389	0.000248	SE
chr9	45785777	45785921	-	Cep164	ENSMUSG00000043987	0.353	0.000327	SE
chr1	176806998	176807135	-	Cep170	ENSMUSG00000057335	-0.1	0.00749	SE
chr1	176769232	176769870	-	Cep170	ENSMUSG00000057335	0.227	3.45e-06	RI
chr1	176733661	176736895	-	Cep170	ENSMUSG00000057335	0.161	0.00786	RI
chr18	67824581	67824774	+	Cep192	ENSMUSG00000024542	0.706	0.00794	SE
chr18	67868443	67868546	+	Cep192	ENSMUSG00000024542	-0.443	0.012	MXE
chr2	155967242	155967341	+	Cep250	ENSMUSG00000038241	0.108	0.0174	SE
chr9	15351892	15351990	-	Cep295	ENSMUSG00000046111	-0.128	0.000664	SE
chr9	15351690	15351990	-	Cep295	ENSMUSG00000046111	0.166	0.000372	RI
chr19	38057409	38057480	+	Cep55	ENSMUSG00000024989	0.377	0.0138	SE
chr19	38057409	38057542	+	Cep55	ENSMUSG00000024989	0.143	0.0425	SE
chr19	38057409	38057452	+	Cep55	ENSMUSG00000024989	0.62	0.00268	SE
chr9	13816054	13816142	-	Cep57	ENSMUSG00000031922	0.74	0.0071	3ss
chr10	41728627	41728714	-	Cep57l1	ENSMUSG00000019813	-0.552	0.00548	SE
chr9	99262548	99262949	+	Cep70	ENSMUSG00000056267	0.112	0.0404	RI
chr3	106505253	106505752	-	Cept1	ENSMUSG00000040774	0.175	0.044	RI
chr8	4519462	4520682	+	Cers4	ENSMUSG00000008206	0.42	0.000478	RI
chr6	90421208	90421400	-	Cfap100	ENSMUSG00000048794	0.256	0.0355	SE
chr8	46163714	46164164	+	Cfap97	ENSMUSG00000031631	-0.917	3.84e-05	5ss
chr1	140108491	140108954	-	Cfh	ENSMUSG00000026365	0.312	0.0026	RI
chr1	58729055	58729161	+	Cflar	ENSMUSG00000026031	0.278	6.56e-05	SE
chr3	94777993	94778270	-	Cgn	ENSMUSG00000068876	0.539	0.000917	RI
chr6	32973473	32973561	-	Chchd3	ENSMUSG00000053768	0.675	0.000297	MXE
chr6	33055166	33055278	-	Chchd3	ENSMUSG00000053768	0.604	0.0421	MXE
chr6	32973473	32973561	-	Chchd3	ENSMUSG00000053768	0.135	0.0368	MXE
chr17	15760305	15760450	+	Chd1	ENSMUSG00000023852	0.159	0.0149	3ss
chr6	125120204	125120556	+	Chd4	ENSMUSG00000063870	0.104	0.0407	RI
chr2	161059699	161059974	-	Chd6	ENSMUSG00000057133	-0.362	0.0349	RI
chr2	160969338	160969555	-	Chd6	ENSMUSG00000057133	1	0.00455	3ss
chr8	90955246	90955577	+	Chd9	ENSMUSG00000056608	-0.148	0.0245	5ss
chr8	90955246	90955581	+	Chd9	ENSMUSG00000056608	-0.149	0.0216	5ss
chr8	90915111	90915247	+	Chd9	ENSMUSG00000056608	-1	0.00413	5ss
chr8	90955246	90955329	+	Chd9	ENSMUSG00000056608	0.16	0.000937	SE
chr5	110855136	110855245	+	Chek2	ENSMUSG00000029521	0.724	0.0471	SE
chr5	110136482	110136652	+	Chfr	ENSMUSG00000014668	0.194	0.0135	SE
chr19	3875366	3875471	+	Chka	ENSMUSG00000024843	0.44	0.0165	SE
chr15	89428410	89428827	-	Chkb	ENSMUSG00000022617	0.143	0.0103	RI
chr15	89428410	89428578	-	Chkb	ENSMUSG00000022617	0.267	0.049	3ss
chr1	75478269	75478412	-	Chpf	ENSMUSG00000032997	0.128	0.0276	SE
chr16	20734861	20734962	+	Chrd	ENSMUSG00000006958	0.406	0.0452	SE
chr16	20734861	20734969	+	Chrd	ENSMUSG00000006958	0.521	0.0078	SE
chr16	20739406	20740056	+	Chrd	ENSMUSG00000006958	-0.409	0.0268	RI
chr19	44078888	44079216	-	Chuk	ENSMUSG00000025199	0.271	0.0193	3ss
chr19	44078888	44079278	-	Chuk	ENSMUSG00000025199	0.207	0.0022	3ss
chr19	44078888	44079266	-	Chuk	ENSMUSG00000025199	0.204	0.0022	3ss
chr5	115875870	115876073	+	Cit	ENSMUSG00000029516	0.674	0.00509	SE
chr2	32365802	32365874	+	Ciz1	ENSMUSG00000039205	-0.187	0.0439	SE
chr2	91562916	91563113	+	Ckap5	ENSMUSG00000040549	-1	0.00336	3ss
chr8	104261473	104261569	+	Cklf	ENSMUSG00000054400	-0.759	0.0014	SE
chr1	118497468	118497786	+	Clasp1	ENSMUSG00000064302	0.391	0.00201	RI
chr1	118497468	118497763	+	Clasp1	ENSMUSG00000064302	-0.5	0.0233	3ss
chr9	113875264	113875327	+	Clasp2	ENSMUSG00000033392	-0.76	4.87e-05	MXE
chr3	108663084	108663544	+	Clcc1	ENSMUSG00000027884	0.294	0.0142	3ss
chr16	20709569	20710026	-	Clcn2	ENSMUSG00000022843	0.322	0.0194	RI
chr16	20707842	20708210	-	Clcn2	ENSMUSG00000022843	-0.344	0.00172	RI
chr7	7290398	7291956	-	Clcn4	ENSMUSG00000000605	0.351	0.000125	RI
chr17	25157461	25157574	+	Clcn7	ENSMUSG00000036636	0.132	0.0227	SE
chr17	25145711	25145833	+	Clcn7	ENSMUSG00000036636	0.513	0.0162	3ss
chr16	10638786	10638919	+	Clec16a	ENSMUSG00000068663	0.304	0.0184	SE
chr16	10638786	10638915	+	Clec16a	ENSMUSG00000068663	0.224	0.0164	SE
chr17	71782616	71783079	+	Clip4	ENSMUSG00000024059	-0.869	0.0193	5ss
chr3	89169614	89169702	+	Clk2	ENSMUSG00000068917	-0.357	0.0369	SE
chr3	89169617	89169702	+	Clk2	ENSMUSG00000068917	-0.404	0.0272	SE
chr11	51268768	51268846	+	Clk4	ENSMUSG00000020385	-0.617	0.00782	SE
chr11	51270536	51270595	+	Clk4	ENSMUSG00000020385	0.192	0.00493	SE
chr7	126575202	126575412	-	Cln3	ENSMUSG00000030720	-0.458	0.014	RI
chr5	76235776	76235855	-	Clock	ENSMUSG00000029238	0.124	0.00472	SE
chr7	19638116	19639017	-	Clptm1	ENSMUSG00000002981	0.123	0.0215	RI
chr7	19634055	19635013	-	Clptm1	ENSMUSG00000002981	0.21	0.000812	RI
chr17	29700013	29700281	+	Cmtr1	ENSMUSG00000024019	0.595	0.037	3ss
chr8	95740729	95740979	-	Cnot1	ENSMUSG00000036550	0.106	0.0365	RI
chr8	95733978	95733996	-	Cnot1	ENSMUSG00000036550	0.175	0.00222	SE
chr7	3645992	3646065	+	Cnot3	ENSMUSG00000035632	0.665	0.014	SE
chr6	35024127	35024340	-	Cnot4	ENSMUSG00000038784	0.337	5.51e-06	SE
chr11	58104152	58104357	+	Cnot8	ENSMUSG00000020515	0.19	0.0121	5ss
chr11	58109555	58109766	+	Cnot8	ENSMUSG00000020515	0.785	0.0119	3ss
chr17	46743384	46743442	-	Cnpy3	ENSMUSG00000023973	0.132	0.0063	SE
chr4	84983124	84983182	+	Cntln	ENSMUSG00000038070	0.898	0.000482	MXE
chr12	31685614	31685773	+	Cog5	ENSMUSG00000035933	0.682	0.00327	3ss
chr17	34045770	34045848	+	Col11a2	ENSMUSG00000024330	0.29	0.0108	SE
chr17	34047097	34047277	+	Col11a2	ENSMUSG00000024330	0.285	0.0122	SE
chr17	34045770	34046241	+	Col11a2	ENSMUSG00000024330	0.502	0.0388	SE
chr17	34045989	34046241	+	Col11a2	ENSMUSG00000024330	0.448	0.0335	SE
chr9	79700251	79700547	-	Col12a1	ENSMUSG00000032332	-0.501	0.000887	5ss
chr4	130049326	130049426	+	Col16a1	ENSMUSG00000040690	-0.159	2.61e-08	SE
chr4	130073068	130073118	+	Col16a1	ENSMUSG00000040690	0.241	0.0252	SE
chr4	130073068	130073116	+	Col16a1	ENSMUSG00000040690	0.177	0.0229	SE
chr11	94939904	94940171	+	Col1a1	ENSMUSG00000001506	0.161	4.79e-06	RI
chr11	94941101	94941280	+	Col1a1	ENSMUSG00000001506	0.118	0.000185	RI
chr11	94937904	94938258	+	Col1a1	ENSMUSG00000001506	0.178	1.18e-08	RI
chr6	4522301	4522495	+	Col1a2	ENSMUSG00000029661	-0.623	0.0253	3ss
chr6	4520171	4520649	+	Col1a2	ENSMUSG00000029661	0.182	1.91e-08	RI
chr6	4534580	4535488	+	Col1a2	ENSMUSG00000029661	0.178	1.44e-05	RI
chr2	181003344	181003483	+	Col20a1	ENSMUSG00000016356	0.326	0.0435	SE
chr2	180989019	180989130	+	Col20a1	ENSMUSG00000016356	0.273	0.0298	SE
chr1	45338557	45338763	+	Col3a1	ENSMUSG00000026043	0.1	0.00991	RI
chr1	45334020	45334312	+	Col3a1	ENSMUSG00000026043	0.193	7.57e-06	RI
chr2	28028966	28029040	+	Col5a1	ENSMUSG00000026837	0.125	0.015	MXE
chr2	28028966	28029000	+	Col5a1	ENSMUSG00000026837	0.105	0.0359	SE
chr2	27928043	27928251	+	Col5a1	ENSMUSG00000026837	1	0.000366	SE
chr2	27972739	27972985	+	Col5a1	ENSMUSG00000026837	-0.5	0.0149	3ss
chr2	28028966	28029035	+	Col5a1	ENSMUSG00000026837	0.159	0.00784	MXE
chr2	28010942	28011138	+	Col5a1	ENSMUSG00000026837	-0.635	0.00644	3ss
chr1	45422385	45422744	-	Col5a2	ENSMUSG00000026042	0.106	0.0127	RI
chr1	90813214	90813814	-	Col6a3	ENSMUSG00000048126	0.256	0.0491	SE
chr9	108956986	108957326	+	Col7a1	ENSMUSG00000025650	0.342	0.00563	RI
chr9	108964220	108964413	+	Col7a1	ENSMUSG00000025650	-0.146	0.0159	RI
chr9	108957219	108957326	+	Col7a1	ENSMUSG00000025650	-0.599	0.0256	3ss
chr9	108969632	108969986	+	Col7a1	ENSMUSG00000025650	-0.124	0.0121	RI
chr8	71621763	71622830	+	Colgalt1	ENSMUSG00000034807	0.284	7.71e-05	RI
chr1	172091163	172092354	+	Copa	ENSMUSG00000026553	0.181	3.77e-05	RI
chr5	138163486	138163978	+	Cops6	ENSMUSG00000019494	0.187	0.0102	RI
chr5	138161673	138162225	+	Cops6	ENSMUSG00000019494	0.18	0.0162	RI
chr6	124965151	124965448	-	Cops7a	ENSMUSG00000030127	0.267	0.0412	5ss
chr1	86587015	86587235	+	Cops7b	ENSMUSG00000026240	0.353	0.0288	SE
chr1	90604374	90605512	+	Cops8	ENSMUSG00000034432	0.184	0.0203	RI
chr15	103294721	103295163	+	Copz1	ENSMUSG00000060992	0.193	0.0401	RI
chr19	4150265	4150298	+	Coro1b	ENSMUSG00000024835	-0.768	0.00506	SE
chr19	4150265	4150621	+	Coro1b	ENSMUSG00000024835	-0.635	0.0231	3ss
chr1	10488824	10488949	-	Cpa6	ENSMUSG00000042501	0.152	0.0164	SE
chr1	10488824	10488968	-	Cpa6	ENSMUSG00000042501	0.173	0.0276	SE
chr15	33343800	33343912	+	Cpq	ENSMUSG00000039007	1	0.000104	MXE
chr15	33281885	33282002	+	Cpq	ENSMUSG00000039007	-0.552	0.00666	MXE
chr15	76597430	76597572	-	Cpsf1	ENSMUSG00000034022	0.191	0.00852	SE
chr15	76597430	76597730	-	Cpsf1	ENSMUSG00000034022	0.214	0.00746	5ss
chr15	76597438	76597572	-	Cpsf1	ENSMUSG00000034022	0.264	0.0147	SE
chr12	101983166	101983525	+	Cpsf2	ENSMUSG00000041781	0.139	0.00534	RI
chr7	44966625	44966808	-	Cpt1c	ENSMUSG00000007783	-0.107	0.0373	RI
chr2	130395828	130396202	-	Cpxm1	ENSMUSG00000027408	0.14	0.0471	RI
chr1	195131364	195131534	-	Cr1l	ENSMUSG00000016481	-0.643	0.0064	5ss
chr6	113489349	113489790	+	Creld1	ENSMUSG00000030284	0.46	0.00413	RI
chr6	113489349	113489610	+	Creld1	ENSMUSG00000030284	0.362	0.0377	5ss
chr6	113488478	113488570	+	Creld1	ENSMUSG00000030284	0.513	0.0117	3ss
chr18	3327493	3327591	-	Crem	ENSMUSG00000063889	0.263	0.0039	SE
chr17	78304688	78304871	+	Crim1	ENSMUSG00000024074	-0.541	0.0229	3ss
chr2	132861208	132861294	+	Crls1	ENSMUSG00000027357	0.241	0.0063	SE
chr3	90257116	90257218	+	Crtc2	ENSMUSG00000027936	0.398	0.0472	SE
chr15	102202443	102202574	-	Csad	ENSMUSG00000023044	0.25	0.00974	SE
chr15	102188752	102188962	-	Csad	ENSMUSG00000023044	-0.839	0.00177	SE
chr15	102188752	102188962	-	Csad	ENSMUSG00000023044	-0.128	0.0451	MXE
chr15	102188752	102188924	-	Csad	ENSMUSG00000023044	-0.884	4.29e-05	SE
chr15	102203136	102203260	-	Csad	ENSMUSG00000023044	0.317	0.0282	SE
chr3	103039741	103040042	+	Csde1	ENSMUSG00000068823	0.171	0.00261	3ss
chr3	107756988	107757128	-	Csf1	ENSMUSG00000014599	0.211	0.000105	SE
chr6	118124311	118126338	-	Csgalnact2	ENSMUSG00000042042	0.276	0.000588	RI
chr9	57631366	57631462	-	Csk	ENSMUSG00000032312	0.256	0.00833	3ss
chr2	152246332	152246401	+	Csnk2a1	ENSMUSG00000074698	-0.463	0.0472	MXE
chr2	152234911	152235007	+	Csnk2a1	ENSMUSG00000074698	0.858	3.98e-05	MXE
chr1	10059823	10059847	+	Cspp1	ENSMUSG00000056763	-0.145	0.00695	SE
chrX	134069844	134073277	+	Cstf2	ENSMUSG00000031256	0.261	0.00287	RI
chrX	134069844	134073277	+	Cstf2	ENSMUSG00000031256	0.207	0.025	RI
chr10	126995854	126996208	+	Ctdsp2	ENSMUSG00000078429	0.228	0.00872	RI
chr2	121997431	121997856	+	Ctdspl2	ENSMUSG00000033411	-0.451	0.0281	3ss
chrX	162901604	162901839	+	Ctps2	ENSMUSG00000031360	-0.643	0.00807	5ss
chr2	164834697	164834924	+	Ctsa	ENSMUSG00000017760	0.28	2.17e-07	RI
chr7	142377030	142377455	-	Ctsd	ENSMUSG00000007891	0.103	1.08e-05	RI
chr9	90067026	90068473	+	Ctsh	ENSMUSG00000032359	0.575	0.00887	RI
chr7	144449936	144450021	-	Cttn	ENSMUSG00000031078	0.682	0.0134	SE
chr7	144449914	144450021	-	Cttn	ENSMUSG00000031078	0.327	0.00536	SE
chr7	144449936	144450021	-	Cttn	ENSMUSG00000031078	0.348	0.0375	SE
chr7	144470568	144470745	-	Cttn	ENSMUSG00000031078	-0.865	0.00759	5ss
chr8	122480901	122481224	+	Ctu2	ENSMUSG00000049482	0.231	0.0407	RI
chr19	46331051	46331462	-	Cuedc2	ENSMUSG00000036748	0.177	0.00278	RI
chr6	47501698	47501789	+	Cul1	ENSMUSG00000029686	-0.562	0.0163	SE
chr8	13106197	13106284	+	Cul4a	ENSMUSG00000031446	0.567	0.0138	SE
chrX	38549208	38549676	-	Cul4b	ENSMUSG00000031095	0.143	0.008	RI
chr17	26938097	26938475	-	Cuta	ENSMUSG00000024194	0.216	0.016	RI
chr2	77940301	77940362	-	Cwc22	ENSMUSG00000027014	0.373	0.000187	SE
chr11	70458744	70459167	-	Cxcl16	ENSMUSG00000018920	-0.364	0.0305	RI
chr1	134406602	134406966	+	Cyb5r1	ENSMUSG00000026456	0.205	0.00049	5ss
chr9	87066648	87066813	+	Cyb5r4	ENSMUSG00000032872	0.142	0.037	SE
chr9	87066686	87066813	+	Cyb5r4	ENSMUSG00000032872	0.232	0.0158	SE
chr4	107070744	107071018	+	Cyb5rl	ENSMUSG00000028621	-0.9	0.000194	3ss
chr8	122428399	122428694	-	Cyba	ENSMUSG00000006519	0.325	0.0187	SE
chr7	55897824	55897972	+	Cyfip1	ENSMUSG00000030447	0.145	0.00339	MXE
chr8	88697027	88697525	+	Cyld	ENSMUSG00000036712	1	0.000701	5ss
chr17	32925362	32925823	-	Cyp4f13	ENSMUSG00000024055	-0.436	0.0266	RI
chr17	32938071	32938207	-	Cyp4f13	ENSMUSG00000024055	0.248	0.0268	SE
chr5	143701322	143701745	+	Cyth3	ENSMUSG00000018001	-0.185	0.000188	RI
chr8	69271093	69271213	+	D130040H23Rik	ENSMUSG00000079038	0.215	0.0302	5ss
chr16	78576390	78576657	-	D16Ertd472e	ENSMUSG00000022864	0.478	0.00381	5ss
chr16	78576296	78576657	-	D16Ertd472e	ENSMUSG00000022864	0.271	0.0149	5ss
chr1	97660730	97661676	-	D1Ertd622e	ENSMUSG00000044768	0.895	0.0417	5ss
chr1	93832595	93832789	+	D2hgdh	ENSMUSG00000073609	-0.328	0.0274	SE
chr1	93832595	93832641	+	D2hgdh	ENSMUSG00000073609	-0.546	0.0168	SE
chr2	31152103	31152291	-	D330023K18Rik	ENSMUSG00000087269	0.623	0.0417	5ss
chr17	24412466	24412597	-	D330041H03Rik	ENSMUSG00000073437	1	0.000421	5ss
chr3	41753588	41753640	+	D3Ertd751e	ENSMUSG00000025766	0.685	0.00163	SE
chr6	126966879	126967082	+	D6Wsu163e	ENSMUSG00000030347	0.168	0.00526	SE
chr17	49474108	49474252	-	Daam2	ENSMUSG00000040260	0.932	7.45e-05	SE
chr17	49473285	49476555	-	Daam2	ENSMUSG00000040260	0.662	3.06e-05	RI
chr15	6424634	6424697	+	Dab2	ENSMUSG00000022150	0.14	0.0409	SE
chrX	113765785	113765875	+	Dach2	ENSMUSG00000025592	-0.693	0.0376	SE
chrX	113814842	113815021	+	Dach2	ENSMUSG00000025592	0.661	0.037	5ss
chr5	143474612	143474869	+	Daglb	ENSMUSG00000039206	-0.556	0.049	SE
chr13	60602210	60602592	+	Dapk1	ENSMUSG00000021559	-0.724	0.0038	RI
chr1	120119788	120120012	-	Dbi	ENSMUSG00000026385	0.137	0.0379	5ss
chr13	55482153	55482271	-	Dbn1	ENSMUSG00000034675	1	0.00125	SE
chr11	5797259	5797720	+	Dbnl	ENSMUSG00000020476	0.152	0.0426	RI
chr1	165338187	165340023	-	Dcaf6	ENSMUSG00000026571	0.199	0.0394	RI
chr1	172190843	172191079	+	Dcaf8	ENSMUSG00000026554	0.152	0.0259	SE
chr10	97509964	97513737	+	Dcn	ENSMUSG00000019929	0.135	0.000117	RI
chr14	30521589	30521655	+	Dcp1a	ENSMUSG00000021962	0.517	0.0111	SE
chr6	119179842	119180105	+	Dcp1b	ENSMUSG00000041477	0.478	0.0108	SE
chr6	119180064	119180105	+	Dcp1b	ENSMUSG00000041477	0.3	0.0116	SE
chr5	73519744	73520230	+	Dcun1d4	ENSMUSG00000051674	-0.295	0.02	RI
chr8	71472036	71472117	+	Dda1	ENSMUSG00000074247	0.319	0.0154	3ss
chr17	35060832	35061022	+	Ddah2	ENSMUSG00000007039	-0.183	0.0437	RI
chr2	91216665	91216793	-	Ddb2	ENSMUSG00000002109	-0.555	0.0325	SE
chr2	91216665	91216798	-	Ddb2	ENSMUSG00000002109	-0.567	0.0272	SE
chr8	25749721	25749877	-	Ddhd2	ENSMUSG00000061313	0.641	0.0372	3ss
chr2	130661736	130662184	-	Ddrgk1	ENSMUSG00000068290	-0.395	0.0262	RI
chr17	66150573	66150728	+	Ddx11	ENSMUSG00000035842	0.119	0.00902	SE
chr17	66149030	66149313	+	Ddx11	ENSMUSG00000035842	0.198	0.0191	RI
chr15	98647162	98647531	-	Ddx23	ENSMUSG00000003360	0.166	0.0385	RI
chrX	13287480	13287872	+	Ddx3x	ENSMUSG00000000787	0.158	0.000189	RI
chr13	55659019	55660799	+	Ddx46	ENSMUSG00000021500	0.287	1.7e-07	RI
chr11	106783430	106783856	-	Ddx5	ENSMUSG00000020719	0.217	2.97e-06	SE
chr11	106782468	106784018	-	Ddx5	ENSMUSG00000020719	0.205	3.34e-09	RI
chr5	110655306	110655673	+	Ddx51	ENSMUSG00000029504	0.196	0.0372	RI
chr5	124556760	124557024	+	Ddx55	ENSMUSG00000029389	0.218	0.00429	RI
chr5	124554670	124556848	+	Ddx55	ENSMUSG00000029389	0.225	0.0268	RI
chr9	44606947	44607037	+	Ddx6	ENSMUSG00000032097	0.396	0.000347	SE
chr9	44606947	44607037	+	Ddx6	ENSMUSG00000032097	0.489	0.00474	SE
chr1	171331256	171331598	+	Dedd	ENSMUSG00000013973	0.304	0.00809	SE
chr8	123446097	123446184	+	Def8	ENSMUSG00000001482	0.433	0.00838	SE
chr8	123447316	123447609	+	Def8	ENSMUSG00000001482	-0.811	0.000286	SE
chr1	139059066	139059126	+	Dennd1b	ENSMUSG00000056268	-0.134	0.00593	SE
chr1	139092554	139093980	+	Dennd1b	ENSMUSG00000056268	-0.197	0.031	SE
chr9	64835507	64835661	+	Dennd4a	ENSMUSG00000053641	-0.432	0.0152	5ss
chr15	89186955	89187243	-	Dennd6b	ENSMUSG00000015377	0.186	0.000474	RI
chr15	76504067	76504369	-	Dgat1	ENSMUSG00000022555	-0.117	0.00164	RI
chr16	17858359	17859526	-	Dgcr2	ENSMUSG00000003166	0.2	0.0383	RI
chr5	108650495	108650983	-	Dgkq	ENSMUSG00000004815	-1	0.0034	3ss
chr12	100787615	100787672	+	Dglucy	ENSMUSG00000021185	-0.389	0.0392	SE
chr12	100871307	100871506	+	Dglucy	ENSMUSG00000021185	0.76	0.0213	SE
chr12	100871307	100871506	+	Dglucy	ENSMUSG00000021185	-0.718	0.00821	SE
chr14	55743657	55745088	-	Dhrs1	ENSMUSG00000002332	0.227	0.00278	RI
chr14	55487092	55487311	+	Dhrs4	ENSMUSG00000022210	0.395	0.000259	RI
chr9	110115035	110115211	-	Dhx30	ENSMUSG00000032480	0.28	0.0175	3ss
chr9	110115035	110115582	-	Dhx30	ENSMUSG00000032480	0.218	0.00106	RI
chr11	70999652	70999948	-	Dhx33	ENSMUSG00000040620	0.844	0.000369	5ss
chr11	70993609	70993698	-	Dhx33	ENSMUSG00000040620	0.516	2.39e-10	SE
chr11	70992658	70992786	-	Dhx33	ENSMUSG00000040620	0.26	3.92e-08	SE
chr5	125424179	125424360	-	Dhx37	ENSMUSG00000029480	0.229	0.000494	SE
chr11	100701260	100701676	-	Dhx58	ENSMUSG00000017830	-0.295	0.0217	RI
chr11	100701549	100701676	-	Dhx58	ENSMUSG00000017830	1	0.00163	5ss
chr1	153464617	153465068	-	Dhx9	ENSMUSG00000042699	0.192	4.99e-06	RI
chr1	153458052	153458382	-	Dhx9	ENSMUSG00000042699	0.109	0.0271	RI
chrX	129801394	129801432	+	Diaph2	ENSMUSG00000034480	0.372	0.0125	SE
chr14	87096310	87096384	-	Diaph3	ENSMUSG00000022021	-0.598	0.00753	MXE
chr14	87096310	87096384	-	Diaph3	ENSMUSG00000022021	-0.823	0.000272	MXE
chr12	104694477	104694519	-	Dicer1	ENSMUSG00000041415	1	0.000664	SE
chr14	99097572	99097776	-	Dis3	ENSMUSG00000033166	-0.661	0.0449	SE
chr14	99097580	99097776	-	Dis3	ENSMUSG00000033166	-0.614	0.0327	SE
chr1	86990091	86990325	+	Dis3l2	ENSMUSG00000053333	0.141	0.0182	SE
chr1	86791415	86791457	+	Dis3l2	ENSMUSG00000053333	-0.632	0.00682	SE
chr14	24191147	24191291	-	Dlg5	ENSMUSG00000021782	0.125	0.0311	SE
chr14	24191147	24191279	-	Dlg5	ENSMUSG00000021782	0.232	0.0117	SE
chr17	46298082	46298698	+	Dlk2	ENSMUSG00000047428	0.427	0.0318	RI
chr12	85115272	85115319	+	Dlst	ENSMUSG00000004789	1	0.0018	SE
chrX	85197503	85197535	+	Dmd	ENSMUSG00000045103	-0.218	0.00496	SE
chr7	19091938	19092254	+	Dmpk	ENSMUSG00000030409	0.204	0.0382	RI
chr7	19081918	19081992	+	Dmwd	ENSMUSG00000030410	0.307	0.0251	SE
chr7	19081918	19081993	+	Dmwd	ENSMUSG00000030410	0.327	0.00935	SE
chr18	49882555	49882613	+	Dmxl1	ENSMUSG00000037416	0.782	0.0274	MXE
chr1	46083708	46083813	+	Dnah7b	ENSMUSG00000041144	-0.479	0.042	SE
chr16	22868714	22869203	+	Dnajb11	ENSMUSG00000004460	0.231	0.000306	RI
chr1	75244562	75244927	+	Dnajb2	ENSMUSG00000026203	-0.122	0.0411	RI
chr2	80324659	80325116	+	Dnajc10	ENSMUSG00000027006	0.233	1.12e-05	RI
chr11	100599002	100599309	-	Dnajc7	ENSMUSG00000014195	-0.298	0.00891	5ss
chr4	132544055	132544751	+	Dnajc8	ENSMUSG00000054405	0.15	0.0421	RI
chr7	105697156	105697445	+	Dnhd1	ENSMUSG00000030882	0.21	0.0229	SE
chr7	105713314	105713493	+	Dnhd1	ENSMUSG00000030882	-0.359	0.0204	SE
chr2	32323178	32323250	-	Dnm1	ENSMUSG00000026825	0.283	6.4e-05	SE
chr2	32323178	32323250	-	Dnm1	ENSMUSG00000026825	0.602	0.00121	3ss
chr1	162219867	162220370	+	Dnm3os	ENSMUSG00000078190	0.864	0.00195	5ss
chr12	3835030	3835260	+	Dnmt3a	ENSMUSG00000020661	0.339	0.00378	SE
chr2	153675725	153675813	+	Dnmt3b	ENSMUSG00000027478	0.897	0.000398	3ss
chr1	75315618	75316070	-	Dnpep	ENSMUSG00000026209	0.195	0.00777	RI
chr7	134771471	134771570	+	Dock1	ENSMUSG00000058325	0.875	0.00028	SE
chrX	35980306	35980765	+	Dock11	ENSMUSG00000031093	0.237	0.0118	RI
chr4	98993646	98993736	-	Dock7	ENSMUSG00000028556	0.245	0.000827	SE
chr14	121591310	121591354	-	Dock9	ENSMUSG00000025558	0.903	2.04e-05	MXE
chr14	121591310	121591354	-	Dock9	ENSMUSG00000025558	-0.936	0.00154	SE
chr14	121591310	121591354	-	Dock9	ENSMUSG00000025558	0.889	9.06e-05	MXE
chr16	91683632	91683811	-	Donson	ENSMUSG00000022960	0.173	0.044	MXE
chr10	80773705	80773768	+	Dot1l	ENSMUSG00000061589	0.124	0.0227	5ss
chr9	44332562	44332668	+	Dpagt1	ENSMUSG00000032123	-0.91	0.000946	5ss
chr2	168219219	168219245	-	Dpm1	ENSMUSG00000078919	-0.305	0.000145	SE
chr2	168212959	168213028	-	Dpm1	ENSMUSG00000078919	0.22	0.0352	MXE
chr4	11295356	11295504	-	Dpy19l4	ENSMUSG00000045205	0.158	0.00309	SE
chr4	11295356	11295504	-	Dpy19l4	ENSMUSG00000045205	0.935	0.00339	3ss
chr4	11295356	11295504	-	Dpy19l4	ENSMUSG00000045205	0.334	0.0278	SE
chr19	5423559	5423674	-	Drap1	ENSMUSG00000024914	0.135	0.0474	3ss
chr11	60456221	60456711	+	Drg2	ENSMUSG00000020537	-0.114	0.0298	5ss
chrX	134427056	134427177	+	Drp2	ENSMUSG00000000223	1	0.00124	SE
chr1	34296741	34296759	+	Dst	ENSMUSG00000026131	-0.38	2.4e-06	SE
chr1	34011812	34012083	+	Dst	ENSMUSG00000026131	0.693	0.0121	5ss
chr18	23497463	23497703	+	Dtna	ENSMUSG00000024302	0.33	3.92e-07	MXE
chr18	23497463	23497703	+	Dtna	ENSMUSG00000024302	0.588	0	MXE
chr18	23497481	23497703	+	Dtna	ENSMUSG00000024302	0.584	0	MXE
chr18	23497463	23497703	+	Dtna	ENSMUSG00000024302	0.659	0	SE
chr18	23497481	23497703	+	Dtna	ENSMUSG00000024302	0.653	0	SE
chr18	23497481	23497703	+	Dtna	ENSMUSG00000024302	0.34	2.63e-07	MXE
chr12	3612634	3612747	+	Dtnb	ENSMUSG00000071454	0.649	0.00451	MXE
chr12	3573289	3573328	+	Dtnb	ENSMUSG00000071454	-1	0.000831	MXE
chr12	3573289	3573662	+	Dtnb	ENSMUSG00000071454	1	0.00049	5ss
chr12	3572983	3573328	+	Dtnb	ENSMUSG00000071454	-1	0.00325	5ss
chr13	44995830	44996006	-	Dtnbp1	ENSMUSG00000057531	0.494	0.0342	SE
chr19	12486428	12486490	-	Dtx4	ENSMUSG00000039982	-0.168	0.047	MXE
chr11	120792354	120792742	-	Dus1l	ENSMUSG00000025155	-0.15	0.0325	RI
chr17	26506984	26507719	-	Dusp1	ENSMUSG00000024190	0.166	0.0404	RI
chr6	85953370	85953826	-	Dusp11	ENSMUSG00000030002	0.182	0.00413	RI
chr4	155855280	155855619	+	Dvl1	ENSMUSG00000029071	0.15	0.0107	5ss
chr4	155855280	155855544	+	Dvl1	ENSMUSG00000029071	0.333	0.0412	5ss
chr4	155854565	155854800	+	Dvl1	ENSMUSG00000029071	0.193	0.00453	RI
chr4	155855466	155855544	+	Dvl1	ENSMUSG00000029071	0.136	0.00505	SE
chr16	20523939	20524075	+	Dvl3	ENSMUSG00000003233	0.196	0.00277	3ss
chr18	75119114	75119289	+	Dym	ENSMUSG00000035765	1	0.00245	3ss
chr2	71238379	71238421	+	Dync1i2	ENSMUSG00000027012	-0.863	0.000267	MXE
chr9	7177308	7177358	-	Dync2h1	ENSMUSG00000047193	0.724	0.00648	MXE
chr9	7177308	7177358	-	Dync2h1	ENSMUSG00000047193	0.615	0.0189	MXE
chr9	7177308	7177358	-	Dync2h1	ENSMUSG00000047193	0.646	0.00806	MXE
chr9	7177308	7177358	-	Dync2h1	ENSMUSG00000047193	0.533	0.0333	MXE
chr9	7177308	7177358	-	Dync2h1	ENSMUSG00000047193	0.792	0.00107	MXE
chr6	84096478	84096518	+	Dysf	ENSMUSG00000033788	0.431	0.0267	SE
chr14	118883331	118883552	-	Dzip1	ENSMUSG00000042156	0.163	0.0031	5ss
chr10	39632949	39633016	-	E130307A14Rik	ENSMUSG00000087177	0.756	0.000996	SE
chr5	143311710	143314399	-	E130309D02Rik	ENSMUSG00000039244	0.2	0.0471	RI
chr6	67073805	67074026	+	E230016M11Rik	ENSMUSG00000087231	0.804	0.00796	3ss
chr12	16812248	16812372	+	E2f6	ENSMUSG00000057469	-0.48	0.042	SE
chr13	74462979	74463351	-	E430024I08Rik	ENSMUSG00000112964	-0.76	0.00414	5ss
chr17	24445445	24445554	-	E4f1	ENSMUSG00000024137	-0.268	0.0302	3ss
chr17	24445121	24445339	-	E4f1	ENSMUSG00000024137	-0.191	0.0401	3ss
chr15	44619439	44619907	+	Ebag9	ENSMUSG00000022339	0.378	0.0273	5ss
chrX	8186571	8186919	-	Ebp	ENSMUSG00000031168	0.431	7.87e-06	RI
chr4	137905069	137905155	+	Ece1	ENSMUSG00000057530	-1	0.00239	SE
chr4	108178370	108178826	+	Echdc2	ENSMUSG00000028601	0.588	0.0124	RI
chr13	34993067	34993230	-	Eci2	ENSMUSG00000021417	-0.314	0.00434	3ss
chr13	34993067	34993328	-	Eci2	ENSMUSG00000021417	-0.256	0.0132	3ss
chrX	100395674	100395830	+	Eda	ENSMUSG00000059327	-0.633	0.0244	SE
chrX	100395674	100395813	+	Eda	ENSMUSG00000059327	-0.721	0.00682	SE
chr6	108851209	108851502	+	Edem1	ENSMUSG00000030104	0.229	0.00649	5ss
chr6	108851209	108851514	+	Edem1	ENSMUSG00000030104	0.221	0.00488	5ss
chr1	151805849	151806003	+	Edem3	ENSMUSG00000043019	0.182	0.0317	5ss
chr7	133638729	133639115	+	Edrf1	ENSMUSG00000039990	-0.974	0.00988	3ss
chr10	96019830	96020266	+	Eea1	ENSMUSG00000036499	0.175	0.0195	RI
chr15	75900690	75900762	-	Eef1d	ENSMUSG00000055762	0.112	0.0194	SE
chr6	88446205	88446484	-	Eefsec	ENSMUSG00000033216	1	0.00198	5ss
chr11	77172304	77172461	-	Efcab5	ENSMUSG00000050944	0.609	0.0273	SE
chr19	5480254	5480741	+	Efemp2	ENSMUSG00000024909	0.119	0.0147	RI
chr19	5479801	5479818	+	Efemp2	ENSMUSG00000024909	0.105	0.000104	SE
chr19	5477561	5477998	+	Efemp2	ENSMUSG00000024909	0.258	3.68e-09	RI
chr19	5479801	5480149	+	Efemp2	ENSMUSG00000024909	-0.234	0.0263	RI
chr19	5477932	5478256	+	Efemp2	ENSMUSG00000024909	0.203	0.000178	RI
chr1	20979335	20979557	+	Efhc1	ENSMUSG00000041809	-1	0.0045	3ss
chr11	22056520	22056921	-	Ehbp1	ENSMUSG00000042302	0.199	0.00108	RI
chr5	143897132	143897557	+	Eif2ak1	ENSMUSG00000029613	0.147	0.0482	RI
chr2	118420717	118420876	+	Eif2ak4	ENSMUSG00000005102	-1	0.00359	5ss
chr12	85219480	85219901	+	Eif2b2	ENSMUSG00000004788	0.294	0.0109	RI
chr5	140437905	140438394	+	Eif3b	ENSMUSG00000056076	0.767	0.00819	3ss
chr7	126547434	126547667	-	Eif3c	ENSMUSG00000030738	0.109	0.0112	RI
chr15	77963738	77964178	-	Eif3d	ENSMUSG00000016554	0.106	0.0127	5ss
chr7	108940643	108940996	+	Eif3f	ENSMUSG00000031029	0.122	0.0463	RI
chr11	69668195	69668548	-	Eif4a1	ENSMUSG00000059796	0.122	0.00235	RI
chr11	69667221	69667712	-	Eif4a1	ENSMUSG00000059796	0.103	0.00674	RI
chr11	69667694	69668111	-	Eif4a1	ENSMUSG00000059796	0.103	0.00777	RI
chr16	23112350	23112457	+	Eif4a2	ENSMUSG00000022884	0.186	7.05e-06	SE
chr16	23111520	23111896	+	Eif4a2	ENSMUSG00000022884	0.153	0.000277	RI
chr16	23112350	23112453	+	Eif4a2	ENSMUSG00000022884	0.231	1.39e-05	SE
chr16	23109119	23109259	+	Eif4a2	ENSMUSG00000022884	0.102	0.00847	SE
chr16	23112350	23112461	+	Eif4a2	ENSMUSG00000022884	0.191	4.14e-06	SE
chr16	23109193	23109259	+	Eif4a2	ENSMUSG00000022884	0.183	0.0139	SE
chr15	102088617	102089030	+	Eif4b	ENSMUSG00000058655	0.104	0.00918	RI
chr11	3239400	3239485	+	Eif4enif1	ENSMUSG00000020454	0.248	0.0116	SE
chr11	3233987	3234059	+	Eif4enif1	ENSMUSG00000020454	0.184	0.0348	SE
chr11	3233987	3234059	+	Eif4enif1	ENSMUSG00000020454	-0.267	0.0226	MXE
chr16	20673570	20673655	+	Eif4g1	ENSMUSG00000045983	-0.556	0.0163	SE
chr16	20673570	20673961	+	Eif4g1	ENSMUSG00000045983	0.139	0.00637	RI
chr16	20673570	20673655	+	Eif4g1	ENSMUSG00000045983	0.501	0.000134	SE
chr16	20681400	20681555	+	Eif4g1	ENSMUSG00000045983	0.674	0.0125	SE
chr7	111076695	111077069	-	Eif4g2	ENSMUSG00000005610	0.216	1.52e-07	RI
chr7	111076279	111076393	-	Eif4g2	ENSMUSG00000005610	0.198	5.87e-09	SE
chr1	38050186	38051284	+	Eif5b	ENSMUSG00000026083	0.208	0.000244	RI
chr1	38049016	38049200	+	Eif5b	ENSMUSG00000026083	0.243	1.73e-06	RI
chr1	38048792	38049200	+	Eif5b	ENSMUSG00000026083	0.184	0.000458	RI
chr8	4305853	4306007	-	Elavl1	ENSMUSG00000040028	1	0.00115	5ss
chr4	91311572	91311663	-	Elavl2	ENSMUSG00000008489	-0.577	0.0361	SE
chrX	48453871	48454156	-	Elf4	ENSMUSG00000031103	-0.774	0.0282	SE
chr8	83331988	83332486	-	Elmod2	ENSMUSG00000035151	-0.758	0.0158	5ss
chr2	112367332	112367516	-	Emc4	ENSMUSG00000027131	0.443	0.0134	5ss
chr19	8939027	8939285	+	Eml3	ENSMUSG00000071647	0.188	0.023	RI
chr1	181911596	181911659	-	Enah	ENSMUSG00000022995	-0.167	9.61e-07	SE
chr11	118479085	118479287	+	Engase	ENSMUSG00000033857	0.513	0.02	3ss
chr6	124766530	124766664	-	Eno2	ENSMUSG00000004267	-0.298	0.00776	SE
chr11	70658164	70658506	+	Eno3	ENSMUSG00000060600	0.176	0.00332	RI
chr14	77611286	77611393	+	Enox1	ENSMUSG00000022012	0.71	0.00967	SE
chr17	44082743	44086567	+	Enpp5	ENSMUSG00000023960	0.291	0.0463	RI
chr19	43690018	43690281	+	Entpd7	ENSMUSG00000025192	0.22	0.0375	RI
chr15	81639740	81640141	+	Ep300	ENSMUSG00000055024	0.151	0.00325	RI
chr17	69262160	69262346	+	Epb41l3	ENSMUSG00000024044	0.141	0.0203	MXE
chr17	69262101	69262346	+	Epb41l3	ENSMUSG00000024044	0.113	0.0388	MXE
chr17	69283884	69284007	+	Epb41l3	ENSMUSG00000024044	0.384	0.0196	SE
chr17	69274100	69274166	+	Epb41l3	ENSMUSG00000024044	-0.144	0.0314	SE
chr5	91028252	91028386	+	Epgn	ENSMUSG00000035020	0.802	0.00936	3ss
chr6	41617626	41617962	+	Ephb6	ENSMUSG00000029869	0.232	0.0318	RI
chr7	5082017	5082121	+	Epn1	ENSMUSG00000035203	0.305	0.0112	SE
chr8	72399028	72399053	-	Eps15l1	ENSMUSG00000006276	1	0.00206	SE
chr13	103830187	103830331	-	Erbin	ENSMUSG00000021709	0.163	0.00909	SE
chr13	103827906	103828023	-	Erbin	ENSMUSG00000021709	0.156	0.00367	MXE
chr13	103893416	103893479	-	Erbin	ENSMUSG00000021709	-0.393	0.0275	MXE
chr6	119825680	119825819	-	Erc1	ENSMUSG00000030172	0.434	9.76e-05	SE
chr6	119825680	119825819	-	Erc1	ENSMUSG00000030172	-0.236	1.56e-05	MXE
chr16	13130133	13131022	+	Ercc4	ENSMUSG00000022545	0.336	0.00807	5ss
chr13	108183724	108183922	+	Ercc8	ENSMUSG00000021694	0.285	0.00948	3ss
chr2	156017796	156018279	+	Ergic3	ENSMUSG00000005881	0.179	0.00459	RI
chr4	117552947	117553043	+	Eri3	ENSMUSG00000033423	-0.678	0.00222	SE
chr17	15044322	15044430	+	Ermard	ENSMUSG00000036552	0.5	0.0167	5ss
chr17	15065825	15065945	+	Ermard	ENSMUSG00000036552	0.802	0.00099	SE
chr4	48241295	48241335	-	Erp44	ENSMUSG00000028343	0.606	0.024	SE
chr19	6920670	6921051	-	Esrra	ENSMUSG00000024955	-0.794	0.00572	5ss
chr3	79628214	79628683	-	Etfdh	ENSMUSG00000027809	0.175	0.0027	5ss
chr6	134086329	134086390	+	Etv6	ENSMUSG00000030199	0.33	0.0203	MXE
chr6	134082656	134082924	+	Etv6	ENSMUSG00000030199	1	7.28e-06	MXE
chr6	134075102	134075210	+	Etv6	ENSMUSG00000030199	-1	3.98e-05	MXE
chr6	134079258	134079479	+	Etv6	ENSMUSG00000030199	-0.732	0.0189	MXE
chr16	90890529	90890673	+	Eva1c	ENSMUSG00000039903	0.747	0.0114	SE
chr5	37314761	37314827	-	Evc	ENSMUSG00000029122	0.257	0.000226	SE
chr5	37332154	37332281	-	Evc	ENSMUSG00000029122	-0.77	0.00692	MXE
chr12	108679828	108679939	+	Evl	ENSMUSG00000021262	-0.11	0.0413	5ss
chr5	76557818	76557863	+	Exoc1	ENSMUSG00000036435	0.251	3.78e-06	SE
chr8	105292334	105292770	-	Exoc3l	ENSMUSG00000043251	0.398	0.0381	RI
chr12	111428656	111429086	+	Exoc3l4	ENSMUSG00000021280	-1	0.00638	5ss
chr6	33277193	33277380	+	Exoc4	ENSMUSG00000029763	-0.819	0.000494	SE
chr6	33480575	33480653	+	Exoc4	ENSMUSG00000029763	-0.398	0.048	MXE
chr6	33332299	33332398	+	Exoc4	ENSMUSG00000029763	0.824	0.00378	SE
chr6	33277213	33277380	+	Exoc4	ENSMUSG00000029763	-0.724	0.00541	SE
chr6	33277193	33277386	+	Exoc4	ENSMUSG00000029763	-0.822	0.000456	SE
chr6	33277213	33277386	+	Exoc4	ENSMUSG00000029763	-0.728	0.00504	SE
chr6	84996090	84996233	-	Exoc6b	ENSMUSG00000033769	0.643	0.00376	MXE
chr15	53290772	53290833	-	Ext1	ENSMUSG00000061731	0.481	0.00982	MXE
chr2	93791009	93791103	-	Ext2	ENSMUSG00000027198	0.103	0.00239	SE
chr4	132661894	132661938	+	Eya3	ENSMUSG00000028886	0.199	0.032	MXE
chr4	132688132	132688218	+	Eya3	ENSMUSG00000028886	-0.357	0.00111	SE
chr4	132680755	132680893	+	Eya3	ENSMUSG00000028886	0.12	0.0388	MXE
chr3	121727732	121727894	+	F3	ENSMUSG00000028128	0.127	0.03	SE
chr12	33139990	33140090	-	F730043M19Rik	ENSMUSG00000052125	-1	0.00572	3ss
chr12	33142637	33142735	-	F730043M19Rik	ENSMUSG00000052125	0.172	0.0455	SE
chr19	10194317	10194784	+	Fads1	ENSMUSG00000010663	1	0.000622	5ss
chr19	10054265	10054666	+	Fads3	ENSMUSG00000024664	0.263	3.88e-05	RI
chr19	10054437	10054666	+	Fads3	ENSMUSG00000024664	0.117	0.0231	3ss
chr4	109736604	109736680	+	Faf1	ENSMUSG00000010517	1	6.98e-05	SE
chr4	109742865	109743004	+	Faf1	ENSMUSG00000010517	-0.657	0.00488	5ss
chr13	54629389	54629504	+	Faf2	ENSMUSG00000025873	-0.615	0.00695	5ss
chr11	95355665	95355854	+	Fam117a	ENSMUSG00000038893	0.47	0.00202	SE
chr8	71602098	71602488	+	Fam129c	ENSMUSG00000043243	0.404	0.00167	RI
chr8	71602372	71602488	+	Fam129c	ENSMUSG00000043243	0.388	0.0106	3ss
chr5	3562241	3562352	+	Fam133b	ENSMUSG00000058503	1	0.00455	3ss
chr5	3558660	3559159	+	Fam133b	ENSMUSG00000058503	0.11	0.00936	RI
chr18	34459356	34459422	-	Fam13b	ENSMUSG00000036501	-0.3	6.57e-08	SE
chr13	92473962	92474128	-	Fam151b	ENSMUSG00000034334	0.673	0.00131	3ss
chr19	57382218	57382359	+	Fam160b1	ENSMUSG00000033478	-0.382	0.0358	3ss
chr12	84355923	84357850	-	Fam161b	ENSMUSG00000021234	-0.551	0.0109	RI
chr13	77802454	77802503	+	Fam172a	ENSMUSG00000064138	0.51	0.00255	SE
chr13	55549961	55550407	-	Fam193b	ENSMUSG00000021495	-0.145	0.0447	RI
chr19	60220489	60220577	-	Fam204a	ENSMUSG00000057858	-0.198	0.0268	SE
chr4	43035835	43037206	-	Fam214b	ENSMUSG00000036002	0.324	0.0157	RI
chr9	57539245	57539294	+	Fam219b	ENSMUSG00000032305	0.738	0.0107	SE
chr15	79640643	79640745	-	Fam227a	ENSMUSG00000042564	0.641	0.00162	SE
chr6	22355013	22355234	-	Fam3c	ENSMUSG00000029672	0.175	0.0342	SE
chr15	63957584	63957667	-	Fam49b	ENSMUSG00000022378	-0.489	0.0119	SE
chr15	63957584	63957667	-	Fam49b	ENSMUSG00000022378	-0.627	0.00413	SE
chr15	63970929	63970964	-	Fam49b	ENSMUSG00000022378	-0.284	0.0378	SE
chr15	63970929	63970968	-	Fam49b	ENSMUSG00000022378	-0.207	0.0348	SE
chrX	74318814	74319098	+	Fam50a	ENSMUSG00000001962	0.202	0.00857	RI
chr4	12165725	12165771	-	Fam92a	ENSMUSG00000028218	0.196	0.0303	MXE
chr4	12165725	12165771	-	Fam92a	ENSMUSG00000028218	0.243	0.0118	MXE
chr2	117257633	117259355	+	Fam98b	ENSMUSG00000027349	0.183	0.0104	RI
chr17	28326093	28326567	+	Fance	ENSMUSG00000007570	0.482	0.0146	3ss
chr17	28322645	28322771	+	Fance	ENSMUSG00000007570	0.194	0.0358	SE
chr12	65101519	65101712	+	Fancm	ENSMUSG00000055884	0.356	0.00877	3ss
chr13	36148360	36148444	+	Fars2	ENSMUSG00000021420	0.402	0.0163	SE
chr8	84860905	84861043	+	Farsa	ENSMUSG00000003808	-0.167	0.00463	5ss
chr1	78443634	78443790	-	Farsb	ENSMUSG00000026245	0.115	0.0136	3ss
chr13	68589222	68589389	+	Fastkd3	ENSMUSG00000021532	0.321	0.00845	3ss
chr8	44936302	44936422	+	Fat1	ENSMUSG00000070047	0.346	0.00602	5ss
chr8	45049841	45049877	+	Fat1	ENSMUSG00000070047	0.245	0.000105	SE
chr11	116147707	116148018	-	Fbf1	ENSMUSG00000020776	0.149	0.0207	RI
chr11	116167132	116167228	-	Fbf1	ENSMUSG00000020776	-0.346	0.0183	SE
chr6	91259629	91259770	+	Fbln2	ENSMUSG00000064080	-0.107	7.49e-07	SE
chr2	125506005	125506385	-	Fbn1	ENSMUSG00000027204	0.183	0	5ss
chr5	110432404	110432663	-	Fbrsl1	ENSMUSG00000043323	-0.909	1.42e-06	SE
chr5	142887343	142887475	-	Fbxl18	ENSMUSG00000066640	-1	0.000945	3ss
chr4	22433009	22433258	+	Fbxl4	ENSMUSG00000040410	0.199	0.0149	SE
chr4	22433145	22433258	+	Fbxl4	ENSMUSG00000040410	0.295	0.0111	SE
chr15	76537916	76538735	-	Fbxl6	ENSMUSG00000022559	0.237	0.00919	RI
chr14	47504985	47505132	+	Fbxo34	ENSMUSG00000037536	0.501	0.000114	SE
chr1	84847879	84848078	+	Fbxo36	ENSMUSG00000073633	0.58	0.00607	SE
chr18	62533508	62533667	-	Fbxo38	ENSMUSG00000042211	0.512	0.031	SE
chr4	148154157	148154241	-	Fbxo44	ENSMUSG00000029001	0.914	9.76e-06	SE
chr4	148154286	148154433	-	Fbxo44	ENSMUSG00000029001	0.713	3.33e-05	SE
chr11	62859839	62860040	+	Fbxw10	ENSMUSG00000090173	0.606	0.0391	SE
chr11	32680200	32680302	+	Fbxw11	ENSMUSG00000020271	0.143	6.4e-05	SE
chr11	32652747	32652904	+	Fbxw11	ENSMUSG00000020271	-0.148	0.0375	SE
chr13	50430167	50430587	+	Fbxw17	ENSMUSG00000037816	0.383	4.62e-05	SE
chr13	50427221	50427360	+	Fbxw17	ENSMUSG00000037816	0.44	0.0164	SE
chr19	45636262	45636444	-	Fbxw4	ENSMUSG00000040913	0.692	0.00222	3ss
chr8	121073522	121074070	-	Fendrr	ENSMUSG00000097336	0.172	0.0484	SE
chr17	64018304	64018563	+	Fer	ENSMUSG00000000127	0.831	0.0161	MXE
chr17	63911464	63911563	+	Fer	ENSMUSG00000000127	-0.47	0.0299	SE
chr17	63995013	63995182	+	Fer	ENSMUSG00000000127	-0.345	0.0395	MXE
chr17	63941610	63941757	+	Fer	ENSMUSG00000000127	-0.159	0.0395	MXE
chr17	63981474	63981686	+	Fer	ENSMUSG00000000127	-0.742	0.00413	5ss
chr16	16600277	16600549	-	Fgd4	ENSMUSG00000022788	0.418	0.000462	5ss
chr6	146592633	146592747	+	Fgfr1op2	ENSMUSG00000040242	0.219	0.023	SE
chr5	33731280	33731431	+	Fgfr3	ENSMUSG00000054252	0.391	0.0268	MXE
chr5	33731280	33731431	+	Fgfr3	ENSMUSG00000054252	0.768	0.0272	SE
chr5	108694267	108694532	+	Fgfrl1	ENSMUSG00000008090	-0.698	0.00407	5ss
chr4	95820881	95822125	+	Fggy	ENSMUSG00000028573	0.584	0.00319	SE
chr4	95821977	95822125	+	Fggy	ENSMUSG00000028573	0.346	0.0272	SE
chrX	50603370	50603525	-	Firre	ENSMUSG00000085396	0.463	0.026	MXE
chrX	50603438	50603525	-	Firre	ENSMUSG00000085396	-0.75	0.0147	MXE
chrX	50573007	50573144	-	Firre	ENSMUSG00000085396	-0.387	0.0332	3ss
chrX	50573007	50573351	-	Firre	ENSMUSG00000085396	-0.371	0.0134	RI
chr11	100421625	100422089	+	Fkbp10	ENSMUSG00000001555	0.219	1.2e-05	RI
chr11	59809364	59809485	-	Flcn	ENSMUSG00000032633	-0.767	0.00198	5ss
chrX	74240467	74240550	-	Flna	ENSMUSG00000031328	-0.151	0.00873	MXE
chrX	74240431	74240550	-	Flna	ENSMUSG00000031328	-0.278	0.00245	MXE
chrX	74225397	74225602	-	Flna	ENSMUSG00000031328	0.684	0.00557	3ss
chrX	74232966	74232990	-	Flna	ENSMUSG00000031328	0.159	1.56e-06	SE
chrX	74240418	74240550	-	Flna	ENSMUSG00000031328	-0.534	0.000389	MXE
chrX	74232966	74232988	-	Flna	ENSMUSG00000031328	0.138	5.26e-05	SE
chrX	74240418	74240550	-	Flna	ENSMUSG00000031328	-0.263	0.045	MXE
chrX	74240465	74240550	-	Flna	ENSMUSG00000031328	0.29	0.00171	MXE
chr14	7922674	7922707	+	Flnb	ENSMUSG00000025278	-0.337	0	SE
chr14	7922674	7922746	+	Flnb	ENSMUSG00000025278	-0.387	0	SE
chr14	7922674	7922713	+	Flnb	ENSMUSG00000025278	-0.396	0	SE
chr7	45132227	45134026	-	Flt3l	ENSMUSG00000110206	0.414	0.00668	RI
chr15	99329093	99329176	-	Fmnl3	ENSMUSG00000023008	0.136	0.0204	SE
chrX	68705860	68705923	+	Fmr1	ENSMUSG00000000838	-0.163	0.0078	SE
chr1	71613762	71614033	-	Fn1	ENSMUSG00000026193	0.144	0.0428	SE
chr1	71645510	71645701	-	Fn1	ENSMUSG00000026193	-1	0.000656	3ss
chr1	71641136	71641448	-	Fn1	ENSMUSG00000026193	0.443	0.0184	3ss
chr1	71613762	71613870	-	Fn1	ENSMUSG00000026193	0.129	0.0198	SE
chr1	71651432	71651649	-	Fn1	ENSMUSG00000026193	1	0.000963	5ss
chr1	71641136	71641326	-	Fn1	ENSMUSG00000026193	-0.572	0.0173	3ss
chr1	71613762	71613858	-	Fn1	ENSMUSG00000026193	0.126	0.0166	SE
chr1	71613762	71613852	-	Fn1	ENSMUSG00000026193	0.126	0.0177	SE
chr1	71613762	71613873	-	Fn1	ENSMUSG00000026193	0.13	0.0201	SE
chr1	71613762	71613927	-	Fn1	ENSMUSG00000026193	0.138	0.03	SE
chr1	71613762	71614035	-	Fn1	ENSMUSG00000026193	0.106	0.000581	SE
chr1	71603659	71603929	-	Fn1	ENSMUSG00000026193	0.269	0	SE
chr2	90774749	90774848	+	Fnbp4	ENSMUSG00000008200	-0.194	0.0172	SE
chr11	54487711	54487795	+	Fnip1	ENSMUSG00000035992	0.394	2.37e-09	SE
chr3	79488958	79489415	-	Fnip2	ENSMUSG00000061175	1	0.00139	3ss
chr6	128372504	128372871	+	Foxm1	ENSMUSG00000001517	0.199	0.0281	RI
chr6	99435289	99435345	-	Foxp1	ENSMUSG00000030067	-0.167	0.00523	MXE
chr6	99399604	99399717	-	Foxp1	ENSMUSG00000030067	-0.25	0.00165	MXE
chr6	99456458	99456580	-	Foxp1	ENSMUSG00000030067	-0.467	0.000267	MXE
chr6	99231779	99231907	-	Foxp1	ENSMUSG00000030067	0.412	0.00077	MXE
chr6	99506651	99506801	-	Foxp1	ENSMUSG00000030067	-0.231	0.0109	SE
chr6	99435289	99435345	-	Foxp1	ENSMUSG00000030067	-0.5	0.0102	MXE
chr6	99231779	99231907	-	Foxp1	ENSMUSG00000030067	0.544	0.000338	MXE
chr2	32687759	32688015	-	Fpgs	ENSMUSG00000009566	-0.18	0.0226	RI
chr11	106252665	106252990	-	Ftsj3	ENSMUSG00000020706	0.138	0.0104	RI
chr11	106252889	106252990	-	Ftsj3	ENSMUSG00000020706	1	0.000524	SE
chr11	106249703	106250039	-	Ftsj3	ENSMUSG00000020706	0.189	9.48e-05	RI
chr11	106250154	106250433	-	Ftsj3	ENSMUSG00000020706	0.145	0.04	RI
chrX	103580468	103580556	-	Ftx	ENSMUSG00000086370	1	0.00143	SE
chrX	103603041	103603089	-	Ftx	ENSMUSG00000086370	0.3	0.00169	SE
chrX	103580468	103580580	-	Ftx	ENSMUSG00000086370	1	0.0013	SE
chrX	103605457	103605619	-	Ftx	ENSMUSG00000086370	0.132	0.00169	SE
chrX	103580468	103580621	-	Ftx	ENSMUSG00000086370	-0.804	0.00455	3ss
chr3	152233602	152233702	+	Fubp1	ENSMUSG00000028034	0.605	0.0111	SE
chr3	152233607	152233702	+	Fubp1	ENSMUSG00000028034	0.604	0.0112	SE
chr7	80397897	80398161	-	Furin	ENSMUSG00000030530	0.116	0.0149	RI
chr7	44897519	44898700	+	Fuz	ENSMUSG00000011658	0.238	0.0153	RI
chr12	51371569	51371750	+	G2e3	ENSMUSG00000035293	0.843	0.000407	3ss
chr11	119273974	119274311	+	Gaa	ENSMUSG00000025579	0.178	0.000505	RI
chr3	95217588	95217916	-	Gabpb2	ENSMUSG00000038766	-0.227	0.0307	5ss
chr5	71657092	71657289	-	Gabra4	ENSMUSG00000029211	0.53	0.000556	5ss
chr5	108623259	108623382	-	Gak	ENSMUSG00000062234	-1	0.00327	3ss
chr5	108576825	108577242	-	Gak	ENSMUSG00000062234	-0.672	0.0379	5ss
chr6	125165484	125165576	-	Gapdh	ENSMUSG00000057666	1	0.0031	5ss
chr6	125162211	125162701	-	Gapdh	ENSMUSG00000057666	0.105	0.000263	RI
chr6	125162881	125163321	-	Gapdh	ENSMUSG00000057666	0.327	0	RI
chr2	34748035	34748097	-	Gapvd1	ENSMUSG00000026867	0.736	0.0456	MXE
chr2	33085874	33085944	-	Garnl3	ENSMUSG00000038860	-0.294	0.0471	SE
chr7	51863997	51864093	+	Gas2	ENSMUSG00000030498	0.436	0.014	SE
chr1	161036548	161036578	+	Gas5	ENSMUSG00000053332	0.429	0.0233	MXE
chr1	161036094	161036244	+	Gas5	ENSMUSG00000053332	-0.879	0.00295	SE
chr3	90354307	90355785	+	Gatad2b	ENSMUSG00000042390	0.219	0.00995	RI
chr5	105082703	105083853	-	Gbp9	ENSMUSG00000029298	0.385	0.00357	RI
chr5	105105663	105105853	-	Gbp9	ENSMUSG00000029298	0.498	0.00543	SE
chr5	105105663	105105871	-	Gbp9	ENSMUSG00000029298	0.313	0.0273	SE
chr5	105105663	105105793	-	Gbp9	ENSMUSG00000029298	0.437	0.00961	SE
chr9	77767308	77767388	+	Gclc	ENSMUSG00000032350	1	6.81e-05	SE
chr9	77767189	77767388	+	Gclc	ENSMUSG00000032350	1	2.58e-07	SE
chr9	77786950	77787389	+	Gclc	ENSMUSG00000032350	0.122	0.0226	RI
chrX	74307671	74308261	+	Gdi1	ENSMUSG00000015291	0.29	1.81e-09	RI
chr13	97137936	97138300	+	Gfm2	ENSMUSG00000021666	0.937	7.06e-05	5ss
chr13	97137936	97138026	+	Gfm2	ENSMUSG00000021666	0.48	0.00891	5ss
chr11	115586995	115587008	-	Gga3	ENSMUSG00000020740	0.859	0.000109	SE
chr6	72419016	72419266	+	Ggcx	ENSMUSG00000053460	0.419	1.13e-05	SE
chr2	155505942	155506106	-	Ggt7	ENSMUSG00000027603	-0.185	0.0315	5ss
chr2	35414218	35414284	-	Ggta1	ENSMUSG00000035778	-0.22	0.028	MXE
chr2	35416471	35416507	-	Ggta1	ENSMUSG00000035778	0.124	0.00925	MXE
chr2	35416471	35416507	-	Ggta1	ENSMUSG00000035778	-0.644	0.00918	SE
chr15	3544024	3544233	-	Ghr	ENSMUSG00000055737	0.389	0.00466	SE
chr5	137525171	137525565	+	Gigyf1	ENSMUSG00000029714	0.367	0.000974	RI
chr5	137525429	137525559	+	Gigyf1	ENSMUSG00000029714	0.175	0.00853	3ss
chr1	87334269	87334417	+	Gigyf2	ENSMUSG00000048000	0.239	0.000292	SE
chr1	87334269	87334334	+	Gigyf2	ENSMUSG00000048000	0.162	0.0112	MXE
chr5	114767100	114767208	-	Git2	ENSMUSG00000041890	0.621	0.0178	SE
chrX	85712394	85712719	-	Gk	ENSMUSG00000025059	-0.222	0.048	RI
chrX	85739221	85739239	-	Gk	ENSMUSG00000025059	0.246	0.0322	SE
chr1	75208686	75209222	-	Glb1l	ENSMUSG00000026200	0.124	0.00289	5ss
chr1	75208686	75208837	-	Glb1l	ENSMUSG00000026200	0.162	0.00088	SE
chr1	75208686	75209222	-	Glb1l	ENSMUSG00000026200	-0.135	0.0296	RI
chr1	118964449	118964699	-	Gli2	ENSMUSG00000048402	0.374	0.0212	SE
chr5	107561841	107562118	-	Glmn	ENSMUSG00000029276	0.27	0.0213	RI
chr1	52201169	52201219	-	Gls	ENSMUSG00000026103	0.807	4.08e-05	SE
chr14	31010863	31011233	+	Glt8d1	ENSMUSG00000021916	0.197	0.0353	RI
chr16	5048749	5049857	-	Glyr1	ENSMUSG00000022536	0.185	0.0199	RI
chr18	5583712	5583796	-	Gm10125	ENSMUSG00000063087	0.659	0.0252	SE
chr15	43439582	43439772	-	Gm10373	ENSMUSG00000072592	0.679	0.0237	SE
chr11	12320296	12320736	+	Gm12002	ENSMUSG00000086584	0.682	0.000249	5ss
chr4	89127564	89127728	-	Gm12602	ENSMUSG00000085569	0.901	0.000635	SE
chr4	89460928	89461035	+	Gm12610	ENSMUSG00000086035	0.55	0.00564	SE
chr4	89449352	89449412	+	Gm12610	ENSMUSG00000086035	0.547	0.0298	SE
chr4	89460928	89461000	+	Gm12610	ENSMUSG00000086035	0.664	0.00255	SE
chr4	145447886	145448007	+	Gm13230	ENSMUSG00000082082	-1	0.00346	5ss
chr2	125207528	125210111	-	Gm14002	ENSMUSG00000086416	1	0.000302	3ss
chr2	156833617	156833712	-	Gm14230	ENSMUSG00000087179	-0.825	0.0176	SE
chrX	169330713	169330779	+	Gm15246	ENSMUSG00000087159	0.791	0.00962	SE
chrX	169330697	169330779	+	Gm15246	ENSMUSG00000087159	0.808	0.00861	SE
chr1	58510497	58510644	+	Gm15834	ENSMUSG00000085054	0.728	0.0461	3ss
chr19	45571884	45572009	+	Gm17018	ENSMUSG00000041035	-0.322	0.00693	5ss
chr15	81802409	81802613	-	Gm17597	ENSMUSG00000097613	-0.788	0.0398	5ss
chr5	91074632	91074773	-	Gm19610	ENSMUSG00000107350	0.781	0.000677	5ss
chr5	91073181	91073378	-	Gm19610	ENSMUSG00000107350	-0.794	0.000731	SE
chr17	47678843	47678952	+	Gm20517	ENSMUSG00000023984	0.239	0.000715	SE
chr17	47618808	47619062	+	Gm20517	ENSMUSG00000023984	0.155	0.0228	SE
chr14	19417483	19417717	-	Gm21738	ENSMUSG00000095280	0.803	0.000753	5ss
chr14	19418067	19418182	-	Gm21738	ENSMUSG00000095280	-0.394	0.0373	MXE
chr14	19418124	19418182	-	Gm21738	ENSMUSG00000095280	-0.457	0.0372	MXE
chr14	19417601	19417717	-	Gm21738	ENSMUSG00000095280	0.875	8.65e-05	MXE
chr14	19418067	19418182	-	Gm21738	ENSMUSG00000095280	-0.361	0.0262	MXE
chr14	19417601	19417949	-	Gm21738	ENSMUSG00000095280	0.941	0.023	MXE
chr14	19417601	19417949	-	Gm21738	ENSMUSG00000095280	-0.946	0.00292	5ss
chr14	19417601	19417717	-	Gm21738	ENSMUSG00000095280	0.566	0.0205	MXE
chr14	19417601	19417949	-	Gm21738	ENSMUSG00000095280	-0.5	0.0287	5ss
chr14	19417601	19417717	-	Gm21738	ENSMUSG00000095280	0.959	0.00013	MXE
chr14	19417834	19418182	-	Gm21738	ENSMUSG00000095280	-0.3	0.0198	MXE
chr14	19417601	19417717	-	Gm21738	ENSMUSG00000095280	0.897	5.5e-05	MXE
chr14	19417601	19417949	-	Gm21738	ENSMUSG00000095280	0.953	0.0272	MXE
chr14	19418067	19418182	-	Gm21738	ENSMUSG00000095280	-0.411	0.0249	MXE
chr14	19417250	19417717	-	Gm21738	ENSMUSG00000095280	-0.838	0.0492	3ss
chr14	19417601	19417717	-	Gm21738	ENSMUSG00000095280	0.692	0.000672	MXE
chr14	19417834	19418182	-	Gm21738	ENSMUSG00000095280	-0.286	0.0306	MXE
chr14	19417601	19417717	-	Gm21738	ENSMUSG00000095280	0.75	0.039	MXE
chr14	19418067	19418182	-	Gm21738	ENSMUSG00000095280	-0.49	0.0226	MXE
chr14	19418124	19418182	-	Gm21738	ENSMUSG00000095280	-0.554	0.0249	MXE
chr14	19417483	19417717	-	Gm21738	ENSMUSG00000095280	0.682	0.0385	MXE
chr14	19417601	19417717	-	Gm21738	ENSMUSG00000095280	0.964	0.000207	MXE
chr14	19417834	19418182	-	Gm21738	ENSMUSG00000095280	-0.263	0.0228	MXE
chr14	19418124	19418182	-	Gm21738	ENSMUSG00000095280	-0.423	0.0267	MXE
chr14	19418124	19418182	-	Gm21738	ENSMUSG00000095280	-0.474	0.0262	MXE
chr14	19417717	19418182	-	Gm21738	ENSMUSG00000095280	-0.174	0.0456	MXE
chr14	19417717	19418182	-	Gm21738	ENSMUSG00000095280	-0.261	0.0326	MXE
chr14	19417483	19417717	-	Gm21738	ENSMUSG00000095280	0.561	0.0421	MXE
chr14	19417717	19418182	-	Gm21738	ENSMUSG00000095280	-0.204	0.04	MXE
chr14	19417834	19418182	-	Gm21738	ENSMUSG00000095280	-0.373	0.0172	MXE
chr11	101411082	101411481	-	Gm27029	ENSMUSG00000097239	0.818	0.00745	3ss
chr15	58031589	58032079	-	Gm29394	ENSMUSG00000022362	0.884	0.037	SE
chr8	129268781	129268974	+	Gm32856	ENSMUSG00000110605	-0.538	0.0108	SE
chr7	39553227	39553244	+	Gm37494	ENSMUSG00000108621	0.711	0.0234	SE
chr6	83108979	83109426	+	Gm42688	ENSMUSG00000079511	0.218	0.0187	RI
chr7	127521756	127522129	+	Gm42715	ENSMUSG00000107023	0.23	7.87e-06	RI
chr11	72191277	72191634	-	Gm43951	ENSMUSG00000107877	-0.314	0.00345	5ss
chr11	72191277	72191634	-	Gm43951	ENSMUSG00000107877	0.21	0.0325	RI
chr13	74611263	74611387	-	Gm46430	ENSMUSG00000113204	0.519	0.00569	SE
chr13	74612723	74612948	-	Gm46430	ENSMUSG00000113204	0.216	0.0155	SE
chr13	74611263	74611321	-	Gm46430	ENSMUSG00000113204	0.764	0.0118	SE
chr13	74611263	74611530	-	Gm46430	ENSMUSG00000113204	0.566	0.00579	SE
chrY	90785585	90785719	+	Gm47283	ENSMUSG00000096768	0.199	0.0082	RI
chr10	82368570	82368697	+	Gm4924	ENSMUSG00000073427	-0.198	0.0169	MXE
chr10	82383762	82383844	+	Gm4924	ENSMUSG00000073427	-0.264	0.045	SE
chr17	22747173	22747300	+	Gm5493	ENSMUSG00000098164	-0.446	0.0346	SE
chr14	43182718	43182900	+	Gm7233	ENSMUSG00000094151	0.722	0.00124	SE
chr5	109553540	109553740	-	Gm8493	ENSMUSG00000106028	-1	0.00572	3ss
chr7	62207321	62207440	-	Gm9801	ENSMUSG00000045813	-0.758	0.022	5ss
chr8	69817232	69817429	+	Gmip	ENSMUSG00000036246	0.266	0.0348	SE
chr9	108050848	108051242	+	Gmppb	ENSMUSG00000070284	0.173	0.0366	RI
chr5	137529845	137530290	-	Gnb2	ENSMUSG00000029713	0.191	2.1e-05	RI
chr4	125044223	125044600	+	Gnl2	ENSMUSG00000028869	-0.26	0.0161	RI
chr8	124870779	124870958	+	Gnpat	ENSMUSG00000031985	0.293	0.00503	SE
chr5	69582229	69582293	-	Gnpda2	ENSMUSG00000029209	0.166	0.0345	SE
chr5	69582229	69582293	-	Gnpda2	ENSMUSG00000029209	0.895	0.000532	SE
chr10	88436001	88436388	+	Gnptab	ENSMUSG00000035311	0.181	0.00515	RI
chr9	118531778	118531963	+	Golga4	ENSMUSG00000038708	0.825	0.00665	3ss
chr3	95609671	95609786	+	Golph3l	ENSMUSG00000046519	0.212	0.0387	SE
chr15	76332902	76333373	+	Gpaa1	ENSMUSG00000022561	0.228	0.00176	RI
chr8	23180621	23180966	-	Gpat4	ENSMUSG00000031545	0.181	0.00106	RI
chr8	23175341	23175636	-	Gpat4	ENSMUSG00000031545	0.135	0.028	RI
chr12	86256480	86256932	+	Gpatch2l	ENSMUSG00000021254	0.894	2.23e-05	3ss
chr12	86256480	86256932	+	Gpatch2l	ENSMUSG00000021254	-0.565	0.00138	RI
chr12	86256480	86256531	+	Gpatch2l	ENSMUSG00000021254	0.162	0.000622	SE
chr11	102539235	102539396	-	Gpatch8	ENSMUSG00000034621	0.802	0.000414	MXE
chr11	102510216	102510261	-	Gpatch8	ENSMUSG00000034621	-0.529	0.00806	MXE
chr11	102520997	102521071	-	Gpatch8	ENSMUSG00000034621	-0.533	0.00753	SE
chr11	102510216	102510261	-	Gpatch8	ENSMUSG00000034621	0.444	0.0346	SE
chr7	34215886	34216009	-	Gpi1	ENSMUSG00000036427	0.136	0.00431	5ss
chrX	7698755	7698880	+	Gpkow	ENSMUSG00000031148	0.102	0.0247	SE
chr13	13360827	13361072	-	Gpr137b	ENSMUSG00000021306	0.441	1.78e-05	SE
chrX	135743562	135743614	+	Gprasp1	ENSMUSG00000043384	0.196	0.0356	SE
chr2	26340404	26340584	+	Gpsm1	ENSMUSG00000026930	0.173	0.00723	SE
chr15	76698171	76698382	+	Gpt	ENSMUSG00000022546	0.317	0.0267	3ss
chr7	31143512	31143873	-	Gramd1a	ENSMUSG00000001248	0.2	0.0123	RI
chr15	86132814	86133759	+	Gramd4	ENSMUSG00000035900	0.183	0.032	RI
chr15	86061457	86061522	+	Gramd4	ENSMUSG00000035900	0.104	0.0372	SE
chr10	49527986	49528040	-	Grik2	ENSMUSG00000056073	-0.349	0.0296	MXE
chr7	45854573	45854699	-	Grin2d	ENSMUSG00000002771	0.575	0.0228	SE
chr15	76247639	76247737	+	Grina	ENSMUSG00000022564	0.321	0.00736	SE
chr15	76247639	76247729	+	Grina	ENSMUSG00000022564	0.332	0.00366	SE
chrX	7794259	7794286	+	Gripap1	ENSMUSG00000031153	-0.109	0.0388	SE
chrX	7819166	7819320	+	Gripap1	ENSMUSG00000031153	0.168	0.0324	SE
chr19	4291238	4291330	-	Grk2	ENSMUSG00000024858	0.102	0.0164	5ss
chr19	4288411	4288507	-	Grk2	ENSMUSG00000024858	0.432	2.16e-10	SE
chr19	4290461	4290908	-	Grk2	ENSMUSG00000024858	0.136	0.0389	RI
chr19	4288395	4288651	-	Grk2	ENSMUSG00000024858	-0.241	0.00119	RI
chr11	102434702	102435156	+	Grn	ENSMUSG00000034708	0.317	0.000674	RI
chr11	102434399	102434766	+	Grn	ENSMUSG00000034708	0.21	0.000131	RI
chr2	35282650	35282721	+	Gsn	ENSMUSG00000026879	0.2	0.00261	SE
chr2	35273045	35273108	+	Gsn	ENSMUSG00000026879	0.526	0.00046	SE
chr2	35273045	35273108	+	Gsn	ENSMUSG00000026879	0.138	1.36e-06	SE
chr2	35273045	35273108	+	Gsn	ENSMUSG00000026879	0.165	2.89e-06	MXE
chr2	35266829	35266903	+	Gsn	ENSMUSG00000026879	0.167	0.000156	SE
chr2	35282659	35282721	+	Gsn	ENSMUSG00000026879	-0.119	0.015	SE
chr2	35273045	35273108	+	Gsn	ENSMUSG00000026879	0.106	3.78e-06	MXE
chr2	35282650	35282721	+	Gsn	ENSMUSG00000026879	-0.107	0.0195	SE
chr12	87147772	87147844	+	Gstz1	ENSMUSG00000021033	0.461	0.0103	MXE
chr13	100461847	100461962	-	Gtf2h2	ENSMUSG00000021639	0.614	0.0247	SE
chr5	134360930	134361146	-	Gtf2ird1	ENSMUSG00000023079	-0.782	0.00814	5ss
chr5	134192575	134192714	+	Gtf2ird2	ENSMUSG00000015942	-0.635	0.0263	SE
chr5	31159060	31159187	-	Gtf3c2	ENSMUSG00000106864	1	0.00304	3ss
chr15	79694155	79694552	+	Gtpbp1	ENSMUSG00000042535	-0.381	0.0169	SE
chr8	71490894	71491196	+	Gtpbp3	ENSMUSG00000007610	0.595	0.0214	5ss
chr5	110107511	110107607	-	Gtpbp6	ENSMUSG00000033434	1	0.00292	5ss
chr17	33996602	33996859	-	H2-K1	ENSMUSG00000061232	0.431	0.00548	RI
chr17	36030821	36031913	-	H2-T23	ENSMUSG00000067212	0.486	0.000611	RI
chr13	64182106	64184758	+	Habp4	ENSMUSG00000021476	0.294	0.00454	RI
chr18	37952484	37952613	-	Hdac3	ENSMUSG00000024454	0.239	0.00421	SE
chr18	37943677	37944209	-	Hdac3	ENSMUSG00000024454	0.287	0.0111	RI
chr18	37952470	37952613	-	Hdac3	ENSMUSG00000024454	0.134	0.0025	SE
chr11	102218415	102218490	-	Hdac5	ENSMUSG00000008855	0.228	0.00706	MXE
chr11	102195748	102196117	-	Hdac5	ENSMUSG00000008855	0.187	0.0475	RI
chrX	7938385	7939665	-	Hdac6	ENSMUSG00000031161	0.202	0.032	RI
chr15	97825505	97825581	-	Hdac7	ENSMUSG00000022475	0.55	0.0291	SE
chr12	34407765	34407897	-	Hdac9	ENSMUSG00000004698	0.233	0.00616	SE
chr1	93461343	93461599	-	Hdlbp	ENSMUSG00000034088	0.675	0.0391	3ss
chr1	93429377	93429485	-	Hdlbp	ENSMUSG00000034088	0.116	0.0134	MXE
chr1	93429424	93429485	-	Hdlbp	ENSMUSG00000034088	-0.5	0.00687	MXE
chr11	83773630	83773992	+	Heatr6	ENSMUSG00000000976	-0.183	0.0221	RI
chr11	83777237	83777362	+	Heatr6	ENSMUSG00000000976	-0.135	0.0344	3ss
chr11	83773630	83773744	+	Heatr6	ENSMUSG00000000976	0.13	0.000793	SE
chr19	36609255	36609423	+	Hectd2	ENSMUSG00000041180	-0.787	0.00245	3ss
chr19	36601469	36601528	+	Hectd2	ENSMUSG00000041180	-0.772	0.00903	SE
chr19	36601428	36601528	+	Hectd2	ENSMUSG00000041180	-0.441	0.0314	SE
chr19	36601431	36601528	+	Hectd2	ENSMUSG00000041180	-0.603	0.0172	SE
chr19	38954693	38955052	+	Hells	ENSMUSG00000025001	0.147	0.0163	RI
chr5	100792663	100792842	-	Helq	ENSMUSG00000035266	-0.159	0.00646	SE
chr7	56202100	56202208	+	Herc2	ENSMUSG00000030451	0.199	0.00275	SE
chr6	58832401	58832536	+	Herc3	ENSMUSG00000029804	0.405	0.00772	SE
chr1	91411482	91412802	-	Hes6	ENSMUSG00000067071	0.29	0.0291	RI
chr5	16560961	16561166	+	Hgf	ENSMUSG00000028864	1	9.1e-07	SE
chr5	16560961	16561124	+	Hgf	ENSMUSG00000028864	0.137	0.0488	SE
chr6	52570890	52571068	-	Hibadh	ENSMUSG00000029776	0.814	0.00206	MXE
chr12	73927985	73928335	+	Hif1a	ENSMUSG00000021109	0.111	0.0179	RI
chr9	44304781	44304848	-	Hinfp	ENSMUSG00000032119	0.756	0.00304	SE
chr5	135433025	135433142	-	Hip1	ENSMUSG00000039959	-0.346	0	5ss
chr2	104434337	104434714	-	Hipk3	ENSMUSG00000027177	0.267	0.00181	RI
chr1	88270053	88270299	-	Hjurp	ENSMUSG00000044783	0.764	0.000645	SE
chr3	20108754	20108867	+	Hltf	ENSMUSG00000002428	-0.188	0.03	SE
chr9	56477186	56477390	+	Hmg20a	ENSMUSG00000032329	-1	0.000945	3ss
chr10	81347985	81348032	-	Hmg20b	ENSMUSG00000020232	0.106	0.0168	SE
chr10	120475948	120476292	-	Hmga2	ENSMUSG00000056758	-1	0.00451	5ss
chr4	133966428	133966795	-	Hmgn2	ENSMUSG00000003038	0.21	0.012	RI
chr6	51461919	51462055	-	Hnrnpa2b1	ENSMUSG00000004980	0.102	0.0427	SE
chr5	99963730	99964081	-	Hnrnpd	ENSMUSG00000000568	0.168	0.00407	5ss
chr5	99970223	99970284	-	Hnrnpd	ENSMUSG00000000568	0.893	5.5e-05	MXE
chr5	99963730	99963880	-	Hnrnpd	ENSMUSG00000000568	0.13	0.0494	SE
chr5	99962133	99962204	-	Hnrnpd	ENSMUSG00000000568	0.13	0.000138	SE
chr5	99962097	99962204	-	Hnrnpd	ENSMUSG00000000568	0.244	5.24e-05	SE
chr5	99972894	99973136	-	Hnrnpd	ENSMUSG00000000568	0.794	0.000299	MXE
chr5	99963730	99963877	-	Hnrnpd	ENSMUSG00000000568	0.142	0.0238	SE
chr5	100035634	100035739	-	Hnrnpdl	ENSMUSG00000029328	0.302	4.84e-07	SE
chr5	100035637	100035739	-	Hnrnpdl	ENSMUSG00000029328	0.432	2.02e-06	SE
chr5	100035547	100035739	-	Hnrnpdl	ENSMUSG00000029328	0.37	2.8e-06	SE
chr11	50383830	50383908	+	Hnrnph1	ENSMUSG00000007850	-0.185	0.0205	5ss
chr13	58393852	58394159	-	Hnrnpk	ENSMUSG00000021546	0.109	0.0285	RI
chr1	178329221	178329407	-	Hnrnpu	ENSMUSG00000039630	0.674	0.0401	5ss
chr7	25732386	25732530	-	Hnrnpul1	ENSMUSG00000040725	-0.755	0.00763	3ss
chr13	93386344	93386380	+	Homer1	ENSMUSG00000007617	0.243	0.0374	SE
chr6	52157566	52158317	-	Hoxa1	ENSMUSG00000029844	0.418	0.00313	RI
chr2	74726875	74726932	+	Hoxd4	ENSMUSG00000101174	1	0.00456	3ss
chr5	112363428	112363662	+	Hps4	ENSMUSG00000042328	-0.844	0.00515	3ss
chr5	112343741	112344157	+	Hps4	ENSMUSG00000042328	-0.936	0.0109	SE
chr5	112343094	112343500	+	Hps4	ENSMUSG00000042328	-0.936	0.0064	5ss
chr5	112343094	112343163	+	Hps4	ENSMUSG00000042328	-0.412	0.0467	5ss
chr5	112344043	112344157	+	Hps4	ENSMUSG00000042328	-0.615	0.0357	SE
chr7	46775153	46775284	-	Hps5	ENSMUSG00000014418	0.321	0.0251	SE
chrX	51428657	51428744	-	Hs6st2	ENSMUSG00000062184	0.237	0.0166	SE
chrX	51428657	51428744	-	Hs6st2	ENSMUSG00000062184	-0.354	0.00467	MXE
chr15	76497797	76498290	+	Hsf1	ENSMUSG00000022556	0.13	0.0139	RI
chr8	105272445	105272584	+	Hsf4	ENSMUSG00000033249	0.641	0.00808	3ss
chr12	110693311	110693793	-	Hsp90aa1	ENSMUSG00000021270	0.134	2.59e-08	RI
chr10	86695659	86695923	-	Hsp90b1	ENSMUSG00000020048	0.176	3.05e-08	RI
chr10	86695476	86695923	-	Hsp90b1	ENSMUSG00000020048	0.245	2.02e-13	RI
chr2	131141593	131141918	+	Hspa12b	ENSMUSG00000074793	0.606	0.0158	SE
chr5	149632291	149632410	-	Hsph1	ENSMUSG00000029657	0.311	0.00395	SE
chr5	149630439	149630840	-	Hsph1	ENSMUSG00000029657	0.174	0.000365	RI
chr6	83052697	83053070	-	Htra2	ENSMUSG00000068329	0.123	0.0398	RI
chr6	83054083	83054442	-	Htra2	ENSMUSG00000068329	-1	0.00395	5ss
chr5	34790571	34790700	+	Htt	ENSMUSG00000029104	-0.393	0.0407	MXE
chrX	151906950	151907084	+	Huwe1	ENSMUSG00000025261	0.151	0.0439	SE
chrX	151859460	151859688	+	Huwe1	ENSMUSG00000025261	0.127	0.0046	SE
chrX	151804445	151804540	+	Huwe1	ENSMUSG00000025261	0.482	0.00946	SE
chrX	151859454	151859688	+	Huwe1	ENSMUSG00000025261	0.144	0.00911	SE
chr9	44387031	44387329	+	Hyou1	ENSMUSG00000032115	0.155	0.021	RI
chr9	44381292	44381555	+	Hyou1	ENSMUSG00000032115	0.117	0.000628	RI
chr13	49732339	49732733	+	Iars	ENSMUSG00000037851	0.158	0.013	RI
chr9	85722274	85722449	-	Ibtk	ENSMUSG00000035941	-0.17	0.0182	SE
chr4	152299136	152299245	+	Icmt	ENSMUSG00000039662	0.419	0.0193	SE
chr2	152736250	152737410	+	Id1	ENSMUSG00000042745	0.247	1.78e-06	RI
chr5	108680110	108680497	+	Idua	ENSMUSG00000033540	0.258	0.00995	RI
chr11	101457441	101457806	+	Ifi35	ENSMUSG00000010358	0.271	0.000813	RI
chr5	31286893	31287313	-	Ift172	ENSMUSG00000038564	-0.365	0.021	RI
chr15	78165969	78166033	-	Ift27	ENSMUSG00000016637	-0.839	0.00204	5ss
chr9	44786293	44786520	+	Ift46	ENSMUSG00000002031	0.105	0.0263	5ss
chr3	68950357	68950533	-	Ift80	ENSMUSG00000027778	0.354	0.000481	SE
chr3	68950353	68950533	-	Ift80	ENSMUSG00000027778	0.177	0.00325	SE
chr9	65131322	65131779	+	Igdcc4	ENSMUSG00000032816	0.185	0.0191	RI
chr11	95981048	95981130	-	Igf2bp1	ENSMUSG00000013415	-0.678	0.0297	SE
chr11	95967548	95967634	-	Igf2bp1	ENSMUSG00000013415	0.184	0.00736	3ss
chr19	3276755	3276919	-	Ighmbp2	ENSMUSG00000024831	-0.244	0.0398	MXE
chr3	59343689	59343766	-	Igsf10	ENSMUSG00000036334	-0.436	0.0298	SE
chr3	59343689	59343960	-	Igsf10	ENSMUSG00000036334	-0.51	0.0134	SE
chr3	59343689	59343868	-	Igsf10	ENSMUSG00000036334	-0.393	0.0309	SE
chr18	36748870	36749284	+	Ik	ENSMUSG00000024474	0.367	1.98e-09	RI
chr1	131259978	131260045	-	Ikbke	ENSMUSG00000042349	-0.526	0.00561	SE
chr1	131273398	131273555	-	Ikbke	ENSMUSG00000042349	1	0.000394	SE
chr1	131260005	131260045	-	Ikbke	ENSMUSG00000042349	-0.307	0.0063	SE
chrX	74439874	74439950	+	Ikbkg	ENSMUSG00000004221	0.118	0.0241	SE
chr8	70812477	70813371	+	Il12rb1	ENSMUSG00000000791	0.618	0.0114	RI
chr8	82402289	82402404	-	Il15	ENSMUSG00000031712	0.363	0.0317	MXE
chr8	82402738	82402873	-	Il15	ENSMUSG00000031712	0.739	0.00692	SE
chr2	11720012	11720105	+	Il15ra	ENSMUSG00000023206	0.53	0.0334	SE
chr8	110746817	110746935	-	Il34	ENSMUSG00000031750	-0.794	0.0345	SE
chr14	14348820	14348944	+	Il3ra	ENSMUSG00000068758	0.391	0.0112	3ss
chr7	125564551	125564736	+	Il4ra	ENSMUSG00000030748	-0.477	0.000469	5ss
chr7	125564551	125564727	+	Il4ra	ENSMUSG00000030748	0.153	0.0369	SE
chr1	166291415	166291472	+	Ildr2	ENSMUSG00000040612	0.78	1.33e-05	SE
chr1	166294590	166294737	+	Ildr2	ENSMUSG00000040612	0.674	6.4e-05	SE
chr1	166295751	166295928	+	Ildr2	ENSMUSG00000040612	0.634	7.66e-05	SE
chr1	166294516	166294737	+	Ildr2	ENSMUSG00000040612	0.721	0.000346	SE
chr9	21387682	21387797	+	Ilf3	ENSMUSG00000032178	0.45	0.0233	3ss
chr7	105742053	105742337	+	Ilk	ENSMUSG00000030890	0.157	0.0383	RI
chr7	105741148	105741483	+	Ilk	ENSMUSG00000030890	0.298	4.27e-09	RI
chr7	105740770	105741043	+	Ilk	ENSMUSG00000030890	0.232	1.16e-05	RI
chr7	105741373	105741707	+	Ilk	ENSMUSG00000030890	0.354	3.26e-07	RI
chr2	105908323	105908429	+	Immp1l	ENSMUSG00000042670	-0.219	0.0398	MXE
chr9	108563598	108563984	+	Impdh2	ENSMUSG00000062867	0.172	0.00148	5ss
chr9	108561596	108561857	+	Impdh2	ENSMUSG00000062867	0.148	0.00199	RI
chr16	56225726	56225794	+	Impg2	ENSMUSG00000035270	0.49	0.0427	SE
chr12	112609406	112609793	+	Inf2	ENSMUSG00000037679	0.2	0.0127	RI
chr12	112612120	112612604	+	Inf2	ENSMUSG00000037679	-0.469	0.0105	SE
chr12	112597434	112597649	+	Inf2	ENSMUSG00000037679	0.494	0.0309	MXE
chr12	112610139	112610564	+	Inf2	ENSMUSG00000037679	0.134	0.00257	RI
chr2	119451329	119451444	-	Ino80	ENSMUSG00000034154	1	0.00455	3ss
chr1	63102992	63103071	-	Ino80d	ENSMUSG00000040865	0.272	3.38e-05	SE
chr1	63102851	63103071	-	Ino80d	ENSMUSG00000040865	0.228	4.84e-07	SE
chr1	37379921	37380177	+	Inpp4a	ENSMUSG00000026113	0.314	0.0205	5ss
chr1	87697348	87697545	+	Inpp5d	ENSMUSG00000026288	-0.456	0.0492	3ss
chr8	3161338	3161498	-	Insr	ENSMUSG00000005534	0.136	0.00961	SE
chr11	86256421	86256497	-	Ints2	ENSMUSG00000018068	-0.415	0.0379	5ss
chr1	191580089	191580192	+	Ints7	ENSMUSG00000037461	-0.598	0.0309	MXE
chr1	191581758	191581893	+	Ints7	ENSMUSG00000037461	-0.58	0.0158	3ss
chr13	106919377	106919624	-	Ipo11	ENSMUSG00000042590	-1	0.00323	5ss
chr14	55627534	55627987	-	Ipo4	ENSMUSG00000002319	0.137	0.0314	RI
chr7	110029690	110029844	+	Ipo7	ENSMUSG00000066232	0.156	0	SE
chr7	110048944	110049693	+	Ipo7	ENSMUSG00000066232	0.136	0.00352	RI
chr7	110044617	110046251	+	Ipo7	ENSMUSG00000066232	0.227	1.24e-05	RI
chr5	140675077	140675238	-	Iqce	ENSMUSG00000036555	-0.28	0.0409	SE
chr5	140674336	140677506	-	Iqce	ENSMUSG00000036555	-0.137	0.039	RI
chr7	118899794	118899886	+	Iqck	ENSMUSG00000073856	-0.894	0.00327	3ss
chrX	74020407	74020469	-	Irak1	ENSMUSG00000031392	0.362	0.0462	SE
chr8	46740063	46740345	+	Irf2	ENSMUSG00000031627	-0.125	0.00148	SE
chr8	109677619	109677682	-	Ist1	ENSMUSG00000031729	-0.5	0.0404	SE
chr6	87833641	87833726	-	Isy1	ENSMUSG00000030056	0.264	0.00388	SE
chr8	70594619	70594984	+	Isyna1	ENSMUSG00000019139	-0.396	0.00297	RI
chr8	70594480	70594748	+	Isyna1	ENSMUSG00000019139	-0.484	0.00164	RI
chr8	70595138	70595554	+	Isyna1	ENSMUSG00000019139	-0.153	0.0452	RI
chr6	128413524	128413669	-	Itfg2	ENSMUSG00000001518	0.427	0.00233	SE
chr6	128413528	128413673	-	Itfg2	ENSMUSG00000001518	0.577	0.00576	SE
chr6	128413524	128413673	-	Itfg2	ENSMUSG00000001518	0.316	0.00431	SE
chr3	96651396	96651890	+	Itga10	ENSMUSG00000090210	0.247	0.022	RI
chr11	102457771	102458188	-	Itga2b	ENSMUSG00000034664	-0.286	0.0221	RI
chr10	128941444	128941576	+	Itga7	ENSMUSG00000025348	-0.264	0.0203	MXE
chr14	123843573	123843737	+	Itgbl1	ENSMUSG00000032925	-0.73	0.017	SE
chr12	4613069	4613305	+	Itsn2	ENSMUSG00000020640	-0.463	0.0116	3ss
chr18	32086272	32087152	+	Iws1	ENSMUSG00000024384	0.194	0.0123	RI
chr16	84815168	84815268	+	Jam2	ENSMUSG00000053062	0.345	0.04	5ss
chr13	44730858	44731157	+	Jarid2	ENSMUSG00000038518	-0.59	0.0479	5ss
chr17	25829941	25830206	+	Jmjd8	ENSMUSG00000025736	0.117	0.0256	RI
chr3	90232194	90232511	+	Jtb	ENSMUSG00000027937	0.239	0.00578	RI
chr4	95101057	95101307	+	Junos	ENSMUSG00000087366	0.493	0.0359	SE
chr1	66807524	66807604	-	Kansl1l	ENSMUSG00000026004	-0.259	1.54e-05	SE
chr1	66762047	66762216	-	Kansl1l	ENSMUSG00000026004	0.745	0.000467	3ss
chr1	36354097	36354214	-	Kansl3	ENSMUSG00000010453	-0.118	0.05	3ss
chr11	100709382	100709697	-	Kat2a	ENSMUSG00000020918	-0.15	0.0205	RI
chr11	100708208	100708452	-	Kat2a	ENSMUSG00000020918	-0.733	0.000945	3ss
chr11	100708208	100708400	-	Kat2a	ENSMUSG00000020918	1	0.00339	3ss
chr17	53665405	53665710	+	Kat2b	ENSMUSG00000000708	0.228	0.0205	RI
chr8	22861516	22861602	+	Kat6a	ENSMUSG00000031540	0.127	0.018	SE
chr8	22861516	22861641	+	Kat6a	ENSMUSG00000031540	0.157	0.0479	SE
chr14	21657877	21657960	+	Kat6b	ENSMUSG00000021767	0.174	0.0456	SE
chr18	77011989	77012104	-	Katnal2	ENSMUSG00000025420	0.561	0.0259	SE
chr8	95097623	95098031	+	Katnb1	ENSMUSG00000031787	0.217	0.0469	RI
chr4	152425604	152425842	-	Kcnab2	ENSMUSG00000028931	0.863	0.000186	SE
chr14	23441992	23442091	-	Kcnma1	ENSMUSG00000063142	0.704	0.00745	3ss
chr14	23435940	23436026	-	Kcnma1	ENSMUSG00000063142	0.644	0.0367	5ss
chr1	140509383	140509613	+	Kcnt2	ENSMUSG00000052726	-0.824	0.000721	3ss
chr7	34652583	34652682	-	Kctd15	ENSMUSG00000030499	0.321	0.00796	3ss
chr15	78436900	78436994	+	Kctd17	ENSMUSG00000033287	0.351	0.0018	SE
chr15	78436900	78437099	+	Kctd17	ENSMUSG00000033287	0.232	0.00532	SE
chr15	78437583	78437671	+	Kctd17	ENSMUSG00000033287	0.846	2.07e-05	SE
chr1	57969968	57970048	-	Kctd18	ENSMUSG00000054770	-0.827	0.0366	5ss
chr13	47068463	47068635	+	Kdm1b	ENSMUSG00000038080	0.365	0.00425	SE
chr6	71614390	71614535	-	Kdm3a	ENSMUSG00000053470	-0.121	0.00767	MXE
chr4	74318255	74318367	+	Kdm4c	ENSMUSG00000028397	0.472	0.04	MXE
chr6	120381534	120381669	+	Kdm5a	ENSMUSG00000030180	0.112	0.000188	SE
chr6	120381534	120381657	+	Kdm5a	ENSMUSG00000030180	0.253	0.000172	SE
chr6	120381534	120381827	+	Kdm5a	ENSMUSG00000030180	0.23	0.000276	SE
chr14	55893987	55894388	+	Khnyn	ENSMUSG00000047153	0.324	0.00585	RI
chr9	122993041	122993219	+	Kif15	ENSMUSG00000036768	-0.599	0.022	5ss
chr9	123002034	123002425	+	Kif15	ENSMUSG00000036768	-0.517	0.0129	RI
chr1	93043384	93043674	-	Kif1a	ENSMUSG00000014602	0.252	0.00262	RI
chr18	34628674	34628953	+	Kif20a	ENSMUSG00000003779	0.155	0.000129	RI
chr18	34627846	34628182	+	Kif20a	ENSMUSG00000003779	0.146	0.000388	RI
chr9	61923904	61924216	-	Kif23	ENSMUSG00000032254	0.203	0.0192	SE
chr9	61927036	61927486	-	Kif23	ENSMUSG00000032254	0.109	0.0191	RI
chr9	61919646	61919957	-	Kif23	ENSMUSG00000032254	0.121	0.0215	RI
chr9	61919646	61919957	-	Kif23	ENSMUSG00000032254	0.422	0.00252	RI
chr4	41414901	41414999	-	Kif24	ENSMUSG00000028438	1	0.000776	SE
chr11	53567715	53567928	+	Kif3a	ENSMUSG00000018395	-0.817	0.0227	5ss
chrX	100635683	100636307	+	Kif4	ENSMUSG00000034311	1	0.000105	RI
chr18	6211064	6211252	-	Kif5b	ENSMUSG00000006740	0.262	4.21e-05	RI
chr15	76660707	76660852	+	Kifc2	ENSMUSG00000004187	-0.538	0.0335	5ss
chr10	79920694	79921247	+	Kiss1r	ENSMUSG00000035773	1	0.000275	RI
chr12	111793648	111793699	+	Klc1	ENSMUSG00000021288	0.771	0.00991	SE
chr12	111795547	111795678	+	Klc1	ENSMUSG00000021288	0.19	0.000868	SE
chr12	69259500	69259613	+	Klhdc1	ENSMUSG00000051890	0.669	0.000346	SE
chr8	121801138	121801214	-	Klhdc4	ENSMUSG00000040263	0.194	0.0126	SE
chr9	108450278	108450492	-	Klhdc8b	ENSMUSG00000032609	0.639	0.0352	SE
chr1	161098262	161099285	-	Klhl20	ENSMUSG00000026705	0.226	0.0243	RI
chr6	38631687	38631857	-	Klrg2	ENSMUSG00000071537	0.397	0.0164	SE
chr5	25295397	25295610	-	Kmt2c	ENSMUSG00000038056	0.245	0.0076	SE
chr15	98846642	98847058	-	Kmt2d	ENSMUSG00000048154	0.108	0.0415	RI
chr15	98865788	98866216	-	Kmt2d	ENSMUSG00000048154	0.161	0.0382	RI
chr15	98854032	98854398	-	Kmt2d	ENSMUSG00000048154	0.145	0.0342	RI
chr11	106998112	106998238	-	Kpna2	ENSMUSG00000018362	0.203	7.25e-11	SE
chr3	69084049	69084150	-	Kpna4	ENSMUSG00000027782	1	0.00455	3ss
chr6	48413362	48414151	+	Krba1	ENSMUSG00000042810	0.402	0.0394	RI
chr5	3803404	3803689	+	Krit1	ENSMUSG00000000600	0.337	4.9e-06	5ss
chr10	111977111	111977398	+	Krr1	ENSMUSG00000063334	-0.163	0.0433	RI
chr14	47726225	47726672	+	Ktn1	ENSMUSG00000021843	-0.227	0.044	5ss
chr14	47726470	47726554	+	Ktn1	ENSMUSG00000021843	-0.25	0.00149	SE
chr14	47649167	47649650	+	Ktn1	ENSMUSG00000021843	1	0.00308	5ss
chr14	47726389	47726554	+	Ktn1	ENSMUSG00000021843	-0.283	0.00613	SE
chr14	47726470	47726672	+	Ktn1	ENSMUSG00000021843	-0.273	0.00292	SE
chr2	162966545	162967085	+	L3mbtl1	ENSMUSG00000035576	-0.457	0.0361	RI
chr14	77034004	77034101	-	Lacc1	ENSMUSG00000044350	-0.416	0.0263	SE
chr14	77034004	77034104	-	Lacc1	ENSMUSG00000044350	-0.42	0.0262	SE
chrX	74352604	74353002	-	Lage3	ENSMUSG00000015289	1	0.000556	5ss
chr2	180177102	180177433	-	Lama5	ENSMUSG00000015647	0.49	0	RI
chr2	180183319	180183638	-	Lama5	ENSMUSG00000015647	0.138	0.0199	RI
chr2	180178712	180179140	-	Lama5	ENSMUSG00000015647	0.339	1.78e-06	RI
chr2	180176887	180177215	-	Lama5	ENSMUSG00000015647	0.31	1.78e-06	RI
chr2	180179835	180180229	-	Lama5	ENSMUSG00000015647	0.253	0.00257	RI
chr9	108479856	108480156	+	Lamb2	ENSMUSG00000052911	0.167	0.00449	RI
chr3	137918505	137918692	+	Lamtor3	ENSMUSG00000091512	0.556	0.0319	5ss
chr8	73131877	73132275	-	Large1	ENSMUSG00000004383	0.662	0.000262	SE
chr8	73235039	73235098	-	Large1	ENSMUSG00000004383	-0.864	1.56e-05	MXE
chr2	92367753	92367866	-	Large2	ENSMUSG00000040434	-1	8.1e-05	MXE
chrX	95953221	95955211	-	Las1l	ENSMUSG00000057421	0.163	0.0147	RI
chr11	97800962	97801176	+	Lasp1	ENSMUSG00000038366	0.144	0	SE
chr11	97800962	97801114	+	Lasp1	ENSMUSG00000038366	0.176	0	SE
chr5	134603098	134603594	-	Lat2	ENSMUSG00000040751	-0.429	0.00196	RI
chr1	181836061	181836288	-	Lbr	ENSMUSG00000004880	0.557	0.00908	5ss
chr9	21743965	21744385	+	Ldlr	ENSMUSG00000032193	0.126	0.034	RI
chr3	65669507	65669613	+	Lekr1	ENSMUSG00000074579	-1	0.00256	SE
chr8	25579719	25579808	-	Letm2	ENSMUSG00000037363	-0.771	0.00721	3ss
chr7	28840580	28840952	+	Lgals4	ENSMUSG00000053964	-0.268	0.0448	RI
chr13	12451400	12451427	-	Lgals8	ENSMUSG00000057554	-0.212	0.0388	SE
chr3	53045254	53045403	+	Lhfp	ENSMUSG00000048332	0.603	0.00402	MXE
chr13	94078676	94078774	+	Lhfpl2	ENSMUSG00000045312	0.77	0.00169	MXE
chr13	94076054	94076137	+	Lhfpl2	ENSMUSG00000045312	0.798	0.00148	MXE
chr13	94076054	94076137	+	Lhfpl2	ENSMUSG00000045312	0.112	0.00136	SE
chr13	94063754	94063838	+	Lhfpl2	ENSMUSG00000045312	0.405	0.0333	MXE
chr1	180641849	180641992	+	Lin9	ENSMUSG00000058729	0.175	0.0032	SE
chr1	180641916	180641992	+	Lin9	ENSMUSG00000058729	0.22	0.00389	SE
chr11	60712920	60714186	+	Llgl1	ENSMUSG00000020536	0.158	0.0471	RI
chr18	65983820	65984290	-	Lman1	ENSMUSG00000041891	0.199	0.000953	RI
chr15	89354426	89354817	-	Lmf2	ENSMUSG00000022614	0.246	0.04	RI
chr3	88506443	88506520	-	Lmna	ENSMUSG00000028063	1	0.00152	SE
chr6	31197779	31197851	-	Lncpint	ENSMUSG00000044471	1	0.00154	SE
chr2	74547974	74548058	-	Lnpk	ENSMUSG00000009207	0.212	0.00414	MXE
chr2	74547782	74548058	-	Lnpk	ENSMUSG00000009207	0.179	0.0235	RI
chr2	74547974	74548058	-	Lnpk	ENSMUSG00000009207	-0.303	2.23e-08	SE
chr2	74547782	74548058	-	Lnpk	ENSMUSG00000009207	-0.371	2.75e-05	3ss
chr6	83050318	83050667	+	Loxl3	ENSMUSG00000000693	0.194	0.000609	RI
chr2	112242871	112243293	+	Lpcat4	ENSMUSG00000027134	0.268	0.00819	RI
chr12	16584507	16584651	-	Lpin1	ENSMUSG00000020593	-0.457	0.0424	SE
chr16	24442780	24442890	+	Lpp	ENSMUSG00000033306	0.149	3.78e-06	MXE
chr16	24456832	24456942	+	Lpp	ENSMUSG00000033306	-0.253	4.23e-11	MXE
chr16	24456832	24456942	+	Lpp	ENSMUSG00000033306	0.141	0.00191	MXE
chr16	24506545	24506656	+	Lpp	ENSMUSG00000033306	0.569	0.0112	MXE
chr16	24523433	24523555	+	Lpp	ENSMUSG00000033306	-0.555	0.00226	MXE
chr16	24523433	24523555	+	Lpp	ENSMUSG00000033306	-0.386	0.00398	MXE
chr16	24394725	24394861	+	Lpp	ENSMUSG00000033306	-0.323	0.0427	MXE
chr16	24442780	24442890	+	Lpp	ENSMUSG00000033306	0.129	0.00191	MXE
chr16	24523433	24523555	+	Lpp	ENSMUSG00000033306	-0.751	0.00107	MXE
chr16	24448105	24448248	+	Lpp	ENSMUSG00000033306	-0.252	0	SE
chr16	32986738	32986888	+	Lrch3	ENSMUSG00000022801	0.107	0.027	SE
chr16	32986738	32986888	+	Lrch3	ENSMUSG00000022801	0.162	0.0355	MXE
chr16	32986725	32986888	+	Lrch3	ENSMUSG00000022801	0.317	0.000315	SE
chr16	32986738	32986888	+	Lrch3	ENSMUSG00000022801	0.24	0.000343	SE
chr14	54467520	54467809	+	Lrp10	ENSMUSG00000022175	0.267	6.27e-05	RI
chr5	35097530	35098273	-	Lrpap1	ENSMUSG00000029103	0.221	0.00173	RI
chr5	35102091	35102539	-	Lrpap1	ENSMUSG00000029103	0.233	0.00344	5ss
chr5	35103180	35103315	-	Lrpap1	ENSMUSG00000029103	0.117	0.00717	SE
chr7	139216748	139216890	+	Lrrc27	ENSMUSG00000015980	0.704	0.00198	SE
chr7	67613003	67613082	-	Lrrc28	ENSMUSG00000030556	-0.188	0.00254	SE
chr8	105325881	105326259	-	Lrrc29	ENSMUSG00000041679	-0.673	0.0181	5ss
chr3	158041619	158041659	+	Lrrc40	ENSMUSG00000063052	-0.595	0.00113	SE
chr3	158041585	158041659	+	Lrrc40	ENSMUSG00000063052	-0.193	0.0308	SE
chr9	60680504	60680702	-	Lrrc49	ENSMUSG00000047766	0.254	0.0488	SE
chr1	91108579	91108672	+	Lrrfip1	ENSMUSG00000026305	1	0.00139	SE
chr1	91103246	91103318	+	Lrrfip1	ENSMUSG00000026305	-0.291	0.000724	SE
chr1	91088633	91088711	+	Lrrfip1	ENSMUSG00000026305	-0.928	0.00013	MXE
chr9	111207796	111207889	+	Lrrfip2	ENSMUSG00000032497	-0.613	0.00278	MXE
chr15	91737091	91737320	+	Lrrk2	ENSMUSG00000036273	1	0.000398	3ss
chr15	91745414	91745884	+	Lrrk2	ENSMUSG00000036273	0.234	0.000306	RI
chr6	56703005	56703409	-	Lsm5	ENSMUSG00000091625	0.253	0.0125	RI
chr17	75151264	75151434	+	Ltbp1	ENSMUSG00000001870	0.121	0.0214	MXE
chr12	84790994	84791117	-	Ltbp2	ENSMUSG00000002020	0.1	0.0308	SE
chr19	5757322	5757770	+	Ltbp3	ENSMUSG00000024940	0.103	0.0266	RI
chr6	125309149	125309565	-	Ltbr	ENSMUSG00000030339	0.25	0.000119	RI
chr6	125312993	125313467	-	Ltbr	ENSMUSG00000030339	0.231	0.0013	RI
chr15	74957776	74958388	+	Ly6e	ENSMUSG00000022587	0.189	0.0168	RI
chr7	67225025	67225159	+	Lysmd4	ENSMUSG00000043831	0.608	0.018	SE
chr16	17519327	17519526	+	Lztr1	ENSMUSG00000022761	-0.331	0.0142	3ss
chr16	17519220	17519526	+	Lztr1	ENSMUSG00000022761	-0.474	0.0124	3ss
chr16	17519332	17519526	+	Lztr1	ENSMUSG00000022761	-0.387	0.0159	3ss
chr16	17522976	17523433	+	Lztr1	ENSMUSG00000022761	0.586	0.0373	3ss
chr6	122313258	122315166	+	M6pr	ENSMUSG00000007458	0.309	2.21e-09	RI
chr5	140303417	140303697	-	Mad1l1	ENSMUSG00000029554	0.11	0.00228	SE
chr6	66535389	66535870	+	Mad2l1	ENSMUSG00000029910	0.172	0.0211	5ss
chr4	148143541	148143642	+	Mad2l2	ENSMUSG00000029003	0.518	0.000286	SE
chr15	76353137	76353460	+	Maf1	ENSMUSG00000022553	0.219	0.0433	RI
chrX	94537675	94538065	-	Maged1	ENSMUSG00000025151	0.156	0.000669	RI
chrX	150808720	150809152	-	Maged2	ENSMUSG00000025268	0.243	0.0132	RI
chr5	19437914	19438004	+	Magi2	ENSMUSG00000040003	-0.416	0.0263	MXE
chr5	19822519	19822601	+	Magi2	ENSMUSG00000040003	0.566	0.0467	MXE
chr5	19248230	19248462	+	Magi2	ENSMUSG00000040003	-0.924	9.76e-05	MXE
chr2	25349179	25349582	+	Man1b1	ENSMUSG00000036646	0.179	0.0196	RI
chr4	134593249	134593365	-	Man1c1	ENSMUSG00000037306	0.241	0.0226	MXE
chr7	80363153	80363590	-	Man2a2	ENSMUSG00000038886	0.212	0.0293	RI
chr7	80363153	80363590	-	Man2a2	ENSMUSG00000038886	-0.127	0.013	RI
chr7	80369592	80370929	-	Man2a2	ENSMUSG00000038886	0.223	0.00809	RI
chr5	36824091	36824207	-	Man2b2	ENSMUSG00000029119	0.146	0.00668	SE
chr9	57139499	57139964	+	Man2c1	ENSMUSG00000032295	0.203	0.0364	RI
chr9	57138396	57138520	+	Man2c1	ENSMUSG00000032295	-0.105	0.0309	3ss
chrX	16634181	16634276	+	Maoa	ENSMUSG00000025037	0.125	0.0198	MXE
chr8	70911817	70912266	+	Map1s	ENSMUSG00000019261	0.215	0.0312	5ss
chr9	63338741	63339121	-	Map2k5	ENSMUSG00000058444	-0.383	0.0207	RI
chr19	5688741	5688845	+	Map3k11	ENSMUSG00000004054	-0.853	0.0179	5ss
chr19	5688741	5688830	+	Map3k11	ENSMUSG00000004054	-0.949	0.00175	5ss
chr15	102509289	102509378	-	Map3k12	ENSMUSG00000023050	0.387	0.000706	SE
chr15	102509918	102510005	-	Map3k12	ENSMUSG00000023050	0.665	0.00124	SE
chr15	102501833	102502272	-	Map3k12	ENSMUSG00000023050	-0.139	0.0233	RI
chr7	28999772	28999881	+	Map4k1	ENSMUSG00000037337	0.58	0.00953	3ss
chr17	80629285	80629348	-	Map4k3	ENSMUSG00000024242	-0.383	0.00314	SE
chr1	40011629	40011841	+	Map4k4	ENSMUSG00000026074	0.123	0.00138	SE
chr1	40011649	40011841	+	Map4k4	ENSMUSG00000026074	0.102	0.0018	SE
chr11	61492903	61494266	-	Mapk7	ENSMUSG00000001034	0.176	0.0492	RI
chr17	24920471	24920495	-	Mapk8ip3	ENSMUSG00000024163	0.262	5.81e-05	SE
chr17	24920471	24920537	-	Mapk8ip3	ENSMUSG00000024163	0.122	0.000154	SE
chr16	14145667	14146089	-	Marf1	ENSMUSG00000060657	0.296	0.00126	RI
chr1	184928022	184928099	-	Mark1	ENSMUSG00000026620	-0.121	0.0211	5ss
chr4	116430405	116430555	-	Mast2	ENSMUSG00000003810	-0.684	0.0494	3ss
chr8	70796712	70796802	-	Mast3	ENSMUSG00000031833	-0.845	0.00275	SE
chr8	70788129	70788339	-	Mast3	ENSMUSG00000031833	0.309	0.0278	3ss
chr6	72432798	72435114	-	Mat2a	ENSMUSG00000053907	0.103	0.00755	RI
chr15	34344990	34347848	+	Matn2	ENSMUSG00000022324	0.754	0.00205	RI
chr15	34355565	34355685	+	Matn2	ENSMUSG00000022324	0.151	0.0336	SE
chr15	34355562	34355732	+	Matn2	ENSMUSG00000022324	0.169	0.0292	SE
chr15	34355565	34355732	+	Matn2	ENSMUSG00000022324	0.813	5.64e-05	SE
chr8	70031462	70031558	-	Mau2	ENSMUSG00000031858	0.535	0.0319	SE
chr2	49065318	49065399	+	Mbd5	ENSMUSG00000036792	-0.742	0.00505	SE
chr3	60614682	60614736	+	Mbnl1	ENSMUSG00000027763	0.272	4.77e-05	SE
chr3	60621422	60621458	+	Mbnl1	ENSMUSG00000027763	0.4	0.0116	SE
chr3	60622145	60622240	+	Mbnl1	ENSMUSG00000027763	0.252	0.0039	SE
chr3	60621422	60621458	+	Mbnl1	ENSMUSG00000027763	0.35	0.0147	SE
chr11	93887021	93887073	+	Mbtd1	ENSMUSG00000059474	0.363	0.0105	SE
chr11	93887021	93887073	+	Mbtd1	ENSMUSG00000059474	0.378	0.0184	SE
chr8	119515577	119518279	-	Mbtps1	ENSMUSG00000031835	0.174	0.0168	RI
chr8	119515577	119518279	-	Mbtps1	ENSMUSG00000031835	-0.553	0.0171	RI
chrX	157593724	157593873	-	Mbtps2	ENSMUSG00000046873	0.383	0.000893	SE
chr9	44141274	44141392	+	Mcam	ENSMUSG00000032135	0.201	0.0139	SE
chr9	44140380	44140693	+	Mcam	ENSMUSG00000032135	0.599	2.74e-08	RI
chr3	35989832	35989965	-	Mccc1	ENSMUSG00000027709	-0.261	0.00214	5ss
chr17	87264140	87264365	-	Mcfd2	ENSMUSG00000024150	0.275	0.0114	SE
chr5	138168616	138168906	-	Mcm7	ENSMUSG00000029730	0.152	0.000555	5ss
chr5	138168455	138168906	-	Mcm7	ENSMUSG00000029730	0.181	0.000288	RI
chr5	138168332	138168710	-	Mcm7	ENSMUSG00000029730	0.166	0.00416	3ss
chr10	53615851	53616175	-	Mcm9	ENSMUSG00000058298	-0.627	0.0173	3ss
chr8	3513461	3513555	+	Mcoln1	ENSMUSG00000004567	0.163	0.0184	SE
chr13	76741293	76741353	+	Mctp1	ENSMUSG00000021596	1	0.00115	SE
chr13	76731770	76731809	+	Mctp1	ENSMUSG00000021596	-0.899	0.0134	SE
chr10	59599927	59599976	-	Mcu	ENSMUSG00000009647	-0.2	0.0118	SE
chr17	47820813	47821041	-	Mdfi	ENSMUSG00000032717	0.493	0.0123	MXE
chr1	133009136	133009192	-	Mdm4	ENSMUSG00000054387	0.778	9.19e-09	SE
chr1	132996753	132996835	-	Mdm4	ENSMUSG00000054387	-0.187	0.0308	MXE
chr1	133019353	133019431	-	Mdm4	ENSMUSG00000054387	0.102	0	SE
chr1	132996562	132996835	-	Mdm4	ENSMUSG00000054387	-0.122	0.0064	5ss
chr4	32672896	32673015	+	Mdn1	ENSMUSG00000058006	0.182	2.01e-05	SE
chr4	32672826	32673015	+	Mdn1	ENSMUSG00000058006	0.128	0.000119	SE
chr4	32684266	32684738	+	Mdn1	ENSMUSG00000058006	0.596	0.0165	SE
chr4	32724925	32725132	+	Mdn1	ENSMUSG00000058006	-1	0.00386	3ss
chrX	12706298	12706692	-	Med14	ENSMUSG00000064127	0.138	0.00126	RI
chrX	12728578	12728654	-	Med14	ENSMUSG00000064127	-0.699	0.000416	MXE
chrX	12697008	12697085	-	Med14	ENSMUSG00000064127	1	8.94e-07	MXE
chr6	146647159	146648279	+	Med21	ENSMUSG00000030291	0.36	0.0426	RI
chr13	83625264	83625408	+	Mef2c	ENSMUSG00000005583	0.157	0.0214	MXE
chr13	83662306	83662631	+	Mef2c	ENSMUSG00000005583	-0.507	0.0296	3ss
chr12	109543712	109543778	+	Meg3	ENSMUSG00000021268	0.117	0.0158	SE
chr12	109543712	109543849	+	Meg3	ENSMUSG00000021268	0.14	1.16e-08	SE
chr12	109544953	109545041	+	Meg3	ENSMUSG00000021268	-0.477	0.00689	SE
chr7	25342364	25342769	+	Megf8	ENSMUSG00000045039	0.17	0.0126	RI
chr7	25326119	25326543	+	Megf8	ENSMUSG00000045039	0.314	0.0038	RI
chr17	74217026	74217103	-	Memo1	ENSMUSG00000058704	0.145	0.0163	SE
chr6	17487796	17488116	+	Met	ENSMUSG00000009376	0.272	0.033	RI
chr6	17487796	17487845	+	Met	ENSMUSG00000009376	0.393	0.0357	SE
chr2	71500778	71500869	+	Metap1d	ENSMUSG00000041921	0.156	0.0288	MXE
chr2	71495150	71495316	+	Metap1d	ENSMUSG00000041921	0.883	1.86e-05	MXE
chr10	105779587	105779681	-	Mettl25	ENSMUSG00000036009	0.312	0.0291	SE
chr4	122959269	122959401	-	Mfsd2a	ENSMUSG00000028655	0.177	0.041	3ss
chr10	39895511	39895996	-	Mfsd4b4	ENSMUSG00000096687	0.25	0.0426	SE
chr11	49257786	49257984	+	Mgat1	ENSMUSG00000020346	0.316	0.000827	SE
chr11	49254879	49255048	+	Mgat1	ENSMUSG00000020346	0.12	0.0151	SE
chr11	49257786	49257984	+	Mgat1	ENSMUSG00000020346	0.403	0.000212	SE
chr11	49251549	49251674	+	Mgat1	ENSMUSG00000020346	0.211	0.0436	SE
chr7	136919861	136920012	+	Mgmt	ENSMUSG00000054612	0.48	0.0408	MXE
chr7	136919855	136920012	+	Mgmt	ENSMUSG00000054612	-0.383	0.00336	MXE
chr12	59146335	59146362	+	Mia2	ENSMUSG00000021000	-0.15	0.0269	SE
chr1	183329585	183329819	-	Mia3	ENSMUSG00000056050	0.256	0.021	RI
chr1	183334109	183334516	-	Mia3	ENSMUSG00000056050	0.17	0.00357	RI
chr4	155661105	155661374	-	Mib2	ENSMUSG00000029060	0.201	0.00564	5ss
chr10	41478427	41478635	+	Mical1	ENSMUSG00000019823	0.167	0.00119	SE
chr10	41478009	41478635	+	Mical1	ENSMUSG00000019823	0.196	0.00174	5ss
chr4	103115271	103115660	+	Mier1	ENSMUSG00000028522	0.503	0.0465	5ss
chr4	103115414	103115509	+	Mier1	ENSMUSG00000028522	-0.196	0.0126	MXE
chr2	30383589	30383706	+	Miga2	ENSMUSG00000026858	0.136	0.0425	SE
chr4	147867330	147867602	-	Miip	ENSMUSG00000029022	-0.143	0.0158	SE
chr4	147868068	147868183	-	Miip	ENSMUSG00000029022	0.505	0.037	SE
chr3	95295272	95295425	+	Mindy1	ENSMUSG00000038712	0.395	0.00232	3ss
chr11	70609737	70610187	+	Mink1	ENSMUSG00000020827	1	0.000291	5ss
chr16	77459373	77459502	+	Mir99ahg	ENSMUSG00000090386	0.127	0.0477	MXE
chr16	77501502	77501610	+	Mir99ahg	ENSMUSG00000090386	0.284	6.13e-07	MXE
chr16	77459373	77459502	+	Mir99ahg	ENSMUSG00000090386	-0.141	0.0231	SE
chr16	77436354	77436402	+	Mir99ahg	ENSMUSG00000090386	0.142	0.0038	MXE
chr16	77518216	77518368	+	Mir99ahg	ENSMUSG00000090386	-0.773	0.0015	MXE
chr16	77679976	77680023	+	Mir99ahg	ENSMUSG00000090386	0.522	0.0377	SE
chr12	109733387	109733608	+	Mirg	ENSMUSG00000097391	0.249	0.00222	3ss
chr12	109733844	109733970	+	Mirg	ENSMUSG00000097391	0.306	0.0116	SE
chr12	109730987	109731350	+	Mirg	ENSMUSG00000097391	0.144	6.28e-05	RI
chr12	109733510	109733970	+	Mirg	ENSMUSG00000097391	0.133	0.0157	SE
chr12	109733546	109733608	+	Mirg	ENSMUSG00000097391	-0.223	0.00244	MXE
chr12	109733844	109734462	+	Mirg	ENSMUSG00000097391	-0.199	0.00218	5ss
chr12	109733546	109733970	+	Mirg	ENSMUSG00000097391	0.123	0.0177	SE
chr12	109733492	109733970	+	Mirg	ENSMUSG00000097391	0.17	0.0014	RI
chr12	109733510	109733608	+	Mirg	ENSMUSG00000097391	0.142	0.00224	3ss
chr11	71019858	71019978	+	Mis12	ENSMUSG00000040599	1	0.000317	5ss
chr9	111252863	111252976	-	Mlh1	ENSMUSG00000032498	0.231	0.00155	SE
chr2	18171042	18171075	+	Mllt10	ENSMUSG00000026743	-0.126	0.04	MXE
chr2	18126202	18126229	+	Mllt10	ENSMUSG00000026743	-0.788	0.0285	SE
chr11	97676140	97676499	+	Mllt6	ENSMUSG00000038437	-0.609	0.0441	3ss
chr5	114436705	114437122	-	Mmab	ENSMUSG00000029575	0.243	0.0214	RI
chr5	114436705	114436807	-	Mmab	ENSMUSG00000029575	1	6.7e-05	SE
chr1	173865398	173865557	-	Mndal	ENSMUSG00000090272	-0.492	0.03	SE
chr1	173879718	173880187	-	Mndal	ENSMUSG00000090272	-0.617	0.0496	RI
chr12	110826441	110826512	-	Mok	ENSMUSG00000056458	1	4.38e-05	SE
chr9	90103654	90103768	-	Morf4l1	ENSMUSG00000062270	0.117	0.0066	SE
chr9	90103654	90103771	-	Morf4l1	ENSMUSG00000062270	0.148	0.0014	SE
chrX	136740945	136741119	-	Morf4l2	ENSMUSG00000031422	0.182	0.000868	SE
chr17	80292324	80292378	+	Morn2	ENSMUSG00000045257	0.634	0.0191	SE
chrX	164963938	164964013	-	Mospd2	ENSMUSG00000061778	0.833	0.00024	MXE
chr4	81317593	81317704	-	Mpdz	ENSMUSG00000028402	0.286	0.00967	SE
chr4	81285462	81285506	-	Mpdz	ENSMUSG00000028402	1	0.00181	SE
chr6	50176876	50176918	+	Mpp6	ENSMUSG00000038388	-0.123	0.0263	SE
chr18	7440082	7440504	-	Mpp7	ENSMUSG00000057440	0.837	0.00346	3ss
chr18	67228012	67229004	-	Mppe1	ENSMUSG00000062526	0.348	0.00565	RI
chr11	59740176	59740666	+	Mprip	ENSMUSG00000005417	0.1	0.00371	SE
chr8	70760092	70760253	-	Mpv17l2	ENSMUSG00000035559	0.4	0.0155	SE
chr15	76448752	76448999	+	Mroh1	ENSMUSG00000022558	1	0.00159	5ss
chr15	76445627	76445707	+	Mroh1	ENSMUSG00000022558	-0.773	0.0149	5ss
chr15	76434062	76434787	+	Mroh1	ENSMUSG00000022558	0.159	0.0082	RI
chr1	37892942	37893023	+	Mrpl30	ENSMUSG00000026087	0.314	0.0381	SE
chr7	78791847	78791939	+	Mrps11	ENSMUSG00000030611	-1	0.000703	3ss
chr1	160195302	160195545	+	Mrps14	ENSMUSG00000058267	0.551	0.0216	5ss
chr1	160195302	160195545	+	Mrps14	ENSMUSG00000058267	1	0.000116	5ss
chr1	160195214	160195489	+	Mrps14	ENSMUSG00000058267	0.758	0.0115	5ss
chr13	99401269	99401392	+	Mrps27	ENSMUSG00000041632	-0.105	0.0409	SE
chr7	110929477	110929578	-	Mrvi1	ENSMUSG00000005611	0.412	0.0173	MXE
chr5	34917650	34917915	+	Msantd1	ENSMUSG00000051246	-0.619	0.00877	3ss
chr4	48549921	48549997	+	Msantd3	ENSMUSG00000039693	0.449	0.0262	SE
chr3	153874581	153874793	-	Msh4	ENSMUSG00000005493	1	0.00215	5ss
chr17	25752941	25753074	-	Msln	ENSMUSG00000063011	-0.652	0.04	MXE
chr17	25752941	25753062	-	Msln	ENSMUSG00000063011	-0.644	0.0418	MXE
chr17	25751252	25751677	-	Msln	ENSMUSG00000063011	0.294	0.013	RI
chr8	64722463	64723736	-	Msmo1	ENSMUSG00000031604	0.191	0.00106	RI
chr8	94179822	94180327	+	Mt1	ENSMUSG00000031765	0.241	0.00131	RI
chr15	34114941	34115359	+	Mtdh	ENSMUSG00000022255	0.16	0.0105	5ss
chr8	121107521	121107642	-	Mthfsd	ENSMUSG00000031816	0.556	0.00184	SE
chr8	121101802	121102149	-	Mthfsd	ENSMUSG00000031816	-0.5	0.00745	3ss
chr5	146963220	146963380	-	Mtif3	ENSMUSG00000016510	0.494	0.00181	SE
chr5	146963220	146963380	-	Mtif3	ENSMUSG00000016510	0.313	0.0381	SE
chr3	96164432	96164568	+	Mtmr11	ENSMUSG00000045934	0.202	0.0386	SE
chr13	12190233	12190404	-	Mtr	ENSMUSG00000021311	0.249	0.0161	SE
chr10	5818800	5818984	-	Mtrf1l	ENSMUSG00000019774	-0.802	0.000317	5ss
chr15	58947325	58947520	-	Mtss1	ENSMUSG00000022353	0.305	0.00262	SE
chr15	58948322	58948442	-	Mtss1	ENSMUSG00000022353	0.671	7.84e-05	SE
chr13	92849329	92849523	+	Mtx3	ENSMUSG00000021704	-0.848	0.000286	3ss
chr13	92849424	92849523	+	Mtx3	ENSMUSG00000021704	0.75	0.00509	SE
chr19	5483634	5483665	-	Mus81	ENSMUSG00000024906	-0.368	0.042	SE
chr4	116816312	116816507	+	Mutyh	ENSMUSG00000028687	0.465	0.014	RI
chr2	33887314	33887482	-	Mvb12b	ENSMUSG00000038740	-0.51	0.0326	5ss
chr2	33887092	33887482	-	Mvb12b	ENSMUSG00000038740	-0.645	0.0031	5ss
chr5	114445387	114446306	+	Mvk	ENSMUSG00000041939	0.199	0.00647	RI
chr11	116810787	116810867	-	Mxra7	ENSMUSG00000020814	-0.542	0.0236	SE
chr11	116810779	116810867	-	Mxra7	ENSMUSG00000020814	-0.554	0.0205	SE
chr2	125115437	125115490	-	Myef2	ENSMUSG00000027201	-0.133	0.0221	SE
chr2	125098796	125098847	-	Myef2	ENSMUSG00000027201	-0.352	0.00297	SE
chr15	77765327	77765828	-	Myh9	ENSMUSG00000022443	0.389	0	RI
chr15	77794179	77794283	-	Myh9	ENSMUSG00000022443	-0.408	0.0464	MXE
chr17	70996109	70996895	-	Myl12a	ENSMUSG00000024048	0.178	0.000195	RI
chr17	70999988	71000234	-	Myl12a	ENSMUSG00000024048	0.203	0.000101	SE
chr10	128493534	128493824	-	Myl6	ENSMUSG00000090841	0.1	0.0136	RI
chr10	128490860	128492136	-	Myl6	ENSMUSG00000090841	0.178	0.00529	RI
chr11	84907240	84907635	+	Myo19	ENSMUSG00000020527	-0.198	0.00965	RI
chr11	84880789	84881251	+	Myo19	ENSMUSG00000020527	0.282	0.0323	SE
chr11	84881157	84881253	+	Myo19	ENSMUSG00000020527	0.26	0.0136	SE
chr11	84880789	84881253	+	Myo19	ENSMUSG00000020527	0.299	0.0204	SE
chr11	84897002	84897463	+	Myo19	ENSMUSG00000020527	0.2	0.00503	RI
chr1	51768649	51768736	-	Myo1b	ENSMUSG00000018417	0.444	0.00802	SE
chr1	51766821	51766908	-	Myo1b	ENSMUSG00000018417	0.318	0.0145	SE
chr5	114361042	114361324	+	Myo1h	ENSMUSG00000066952	-0.245	0.00821	RI
chr9	75196125	75196200	+	Myo5a	ENSMUSG00000034593	-0.139	6.87e-05	SE
chr9	75251440	75251522	+	Myo5c	ENSMUSG00000033590	0.471	0.0411	SE
chr9	59790035	59790092	+	Myo9a	ENSMUSG00000039585	0.352	0.0268	SE
chr9	59843062	59843107	+	Myo9a	ENSMUSG00000039585	-0.192	0.0286	SE
chr8	71336875	71336965	+	Myo9b	ENSMUSG00000004677	0.104	0.0188	SE
chr4	94948101	94948159	-	Mysm1	ENSMUSG00000062627	1	0.00313	3ss
chr9	71552238	71555737	-	Myzap	ENSMUSG00000041361	-0.419	0.0207	RI
chr11	51648007	51648162	-	N4bp3	ENSMUSG00000001053	0.697	0.0167	SE
chr5	121429332	121429461	+	Naa25	ENSMUSG00000042719	0.159	0.03	SE
chr5	121417378	121417488	+	Naa25	ENSMUSG00000042719	0.871	0.000207	3ss
chr10	127662585	127662953	-	Nab2	ENSMUSG00000025402	-1	0.000227	3ss
chr10	127662585	127662956	-	Nab2	ENSMUSG00000025402	-1	0.000656	3ss
chr1	51477721	51478399	-	Nabp1	ENSMUSG00000026107	0.762	0.00633	5ss
chr8	104527377	104527449	-	Nae1	ENSMUSG00000031878	0.41	1.55e-06	SE
chr10	111496039	111496170	+	Nap1l1	ENSMUSG00000058799	0.206	0.000464	5ss
chr10	111490662	111491137	+	Nap1l1	ENSMUSG00000058799	0.117	0.000336	3ss
chr7	16112583	16113015	+	Napa	ENSMUSG00000006024	0.355	0.00121	SE
chr7	97031545	97031583	+	Nars2	ENSMUSG00000018995	0.205	0.015	3ss
chr6	85901952	85902326	-	Nat8f4	ENSMUSG00000068299	0.56	0.0191	RI
chr1	135464705	135464758	-	Nav1	ENSMUSG00000009418	0.159	0.0118	SE
chr10	109902859	109903114	-	Nav3	ENSMUSG00000020181	0.444	4.25e-05	SE
chr8	11511876	11511997	+	Naxd	ENSMUSG00000031505	0.156	0.0392	SE
chrX	153728861	153728939	+	Nbdy	ENSMUSG00000086316	0.395	0.00097	SE
chr1	60228621	60228708	+	Nbeal1	ENSMUSG00000073664	0.119	0.0183	SE
chr1	60319316	60319704	+	Nbeal1	ENSMUSG00000073664	-0.166	0.00463	RI
chr1	60227128	60227193	+	Nbeal1	ENSMUSG00000073664	0.369	0.0241	SE
chr9	110628573	110628884	-	Nbeal2	ENSMUSG00000056724	0.47	0.0336	RI
chr5	45691601	45693338	+	Ncapg	ENSMUSG00000015880	0.165	0.00676	RI
chr12	116405414	116405491	+	Ncapg2	ENSMUSG00000042029	1	0.000294	5ss
chr2	80508711	80508805	-	Nckap1	ENSMUSG00000027002	-0.105	0.0154	SE
chr2	80508711	80508804	-	Nckap1	ENSMUSG00000027002	-0.23	0.00903	SE
chr1	86356051	86356442	-	Ncl	ENSMUSG00000026234	0.109	0.0213	RI
chr10	81488548	81488704	-	Ncln	ENSMUSG00000020238	0.105	0.0142	3ss
chr14	32166627	32166719	+	Ncoa4	ENSMUSG00000056234	-1	0.00245	SE
chr1	172068185	172068679	-	Ncstn	ENSMUSG00000003458	0.206	0.0211	RI
chr2	25249793	25250197	-	Ndor1	ENSMUSG00000006471	-0.208	0.0478	RI
chr8	95712324	95712363	+	Ndrg4	ENSMUSG00000036564	-0.604	0.000229	SE
chr6	11905201	11906108	-	Ndufa4	ENSMUSG00000029632	0.117	0.000159	RI
chr6	24522658	24522775	-	Ndufa5	ENSMUSG00000023089	0.112	0.0418	SE
chr13	108100362	108100488	-	Ndufaf2	ENSMUSG00000068184	-1	9.78e-06	MXE
chr1	63172153	63172257	-	Ndufs1	ENSMUSG00000025968	0.307	0.0259	SE
chr1	63172153	63172257	-	Ndufs1	ENSMUSG00000025968	0.408	1e-06	SE
chr2	52161370	52161475	-	Neb	ENSMUSG00000026950	-0.542	0.0171	MXE
chr8	119464901	119465034	+	Necab2	ENSMUSG00000031837	-1	0.000317	5ss
chr4	141071577	141071695	-	Necap2	ENSMUSG00000028923	0.745	0.0246	5ss
chr9	57148083	57148305	-	Neil1	ENSMUSG00000032298	0.829	0.00406	5ss
chr8	61007158	61007255	+	Nek1	ENSMUSG00000031644	0.214	2.72e-06	SE
chr14	14885052	14885128	+	Nek10	ENSMUSG00000042567	0.67	0.0141	SE
chr14	14969597	14969735	+	Nek10	ENSMUSG00000042567	1	5.71e-05	SE
chr12	69324231	69324352	-	Nemf	ENSMUSG00000020982	-0.131	0.00958	3ss
chr12	69339718	69339800	-	Nemf	ENSMUSG00000020982	-1	0.00326	3ss
chr11	69911446	69911854	+	Neurl4	ENSMUSG00000047284	0.205	0.0236	RI
chr11	79440825	79441097	+	Nf1	ENSMUSG00000020716	-1	9.7e-05	3ss
chr8	107338294	107338356	+	Nfat5	ENSMUSG00000003847	0.342	3.21e-05	SE
chr8	84723727	84723850	-	Nfix	ENSMUSG00000001911	0.366	0.000865	SE
chr9	31402234	31403074	+	Nfrkb	ENSMUSG00000042185	0.161	0.0345	RI
chr4	120781471	120781539	-	Nfyc	ENSMUSG00000032897	0.277	0.00633	SE
chr12	87099983	87100115	-	Ngb	ENSMUSG00000021032	-0.693	0.0283	5ss
chr1	87486155	87486285	-	Ngef	ENSMUSG00000026259	1	4.38e-05	SE
chr10	18516028	18516160	+	Nhsl1	ENSMUSG00000039835	0.362	0.0135	SE
chr2	150955551	150955704	-	Ninl	ENSMUSG00000068115	-0.297	0.00122	5ss
chr14	31182498	31182640	-	Nisch	ENSMUSG00000021910	0.273	3.46e-05	SE
chr9	121738387	121738415	+	Nktr	ENSMUSG00000032525	0.113	0.042	SE
chr9	121727315	121729680	+	Nktr	ENSMUSG00000032525	-0.233	1.84e-05	RI
chr9	121728577	121728685	+	Nktr	ENSMUSG00000032525	-0.286	6.8e-09	SE
chr11	82904487	82904984	-	Nle1	ENSMUSG00000020692	-0.369	0.000177	5ss
chr11	82904089	82904572	-	Nle1	ENSMUSG00000020692	-0.259	0.011	RI
chr11	69833981	69834677	-	Nlgn2	ENSMUSG00000051790	0.572	0.0262	3ss
chr16	3949369	3949654	-	Nlrc3	ENSMUSG00000049871	-0.736	0.0248	SE
chr16	4715232	4715630	-	Nmral1	ENSMUSG00000063445	0.341	0.00244	SE
chr2	3306982	3307032	+	Nmt2	ENSMUSG00000026643	0.392	0.0129	SE
chr4	156242565	156243623	+	Noc2l	ENSMUSG00000095567	0.223	0.000677	RI
chr4	156241312	156241501	+	Noc2l	ENSMUSG00000095567	-0.328	0.026	3ss
chr6	54926522	54926753	-	Nod1	ENSMUSG00000038058	0.779	7.42e-05	SE
chr11	107180041	107181101	-	Nol11	ENSMUSG00000018433	0.237	0.000105	RI
chr13	43401300	43401577	+	Nol7	ENSMUSG00000063200	0.185	0.0229	RI
chr19	46078835	46079021	+	Nolc1	ENSMUSG00000015176	0.722	0.000227	3ss
chr19	46078702	46079021	+	Nolc1	ENSMUSG00000015176	0.12	0.00688	RI
chr7	46066161	46066565	+	Nomo1	ENSMUSG00000030835	0.112	0.0221	RI
chrX	101444687	101445334	+	Nono	ENSMUSG00000031311	0.142	0.0045	RI
chr2	130278155	130278570	+	Nop56	ENSMUSG00000027405	-0.191	0.00195	RI
chr2	130278155	130278570	+	Nop56	ENSMUSG00000027405	0.143	0.00183	5ss
chr2	130276461	130276858	+	Nop56	ENSMUSG00000027405	0.118	0.0332	RI
chr2	130278412	130278570	+	Nop56	ENSMUSG00000027405	0.147	5.63e-06	SE
chr2	130277035	130277373	+	Nop56	ENSMUSG00000027405	0.242	9.66e-08	5ss
chr2	130277031	130277314	+	Nop56	ENSMUSG00000027405	0.239	3.59e-07	5ss
chr2	130278412	130278531	+	Nop56	ENSMUSG00000027405	0.169	5.22e-06	SE
chr14	55750016	55750133	+	Nop9	ENSMUSG00000019297	0.815	0.00572	3ss
chr7	87287172	87287282	+	Nox4	ENSMUSG00000030562	-0.465	0.0281	SE
chr7	87287172	87287282	+	Nox4	ENSMUSG00000030562	-0.303	0.0194	SE
chr18	12195008	12195427	-	Npc1	ENSMUSG00000024413	0.259	0.0409	3ss
chr2	25407840	25408176	+	Npdc1	ENSMUSG00000015094	0.223	0.00305	RI
chr11	33154964	33155431	-	Npm1	ENSMUSG00000057113	0.101	0.000898	SE
chr11	33160827	33161220	-	Npm1	ENSMUSG00000057113	0.185	1.19e-05	RI
chr4	43643605	43644187	+	Npr2	ENSMUSG00000028469	0.259	0.000225	RI
chr4	43650148	43650492	+	Npr2	ENSMUSG00000028469	0.276	0.00259	RI
chr15	11906613	11906684	-	Npr3	ENSMUSG00000022206	-0.188	0.0172	SE
chr9	107544597	107544840	+	Nprl2	ENSMUSG00000010057	0.257	0.0248	RI
chr11	32255438	32255568	-	Nprl3	ENSMUSG00000020289	0.201	0.0164	SE
chr11	32255438	32255575	-	Nprl3	ENSMUSG00000020289	0.233	0.0112	SE
chr8	66701366	66701536	+	Npy1r	ENSMUSG00000036437	0.275	0.0184	SE
chr8	66699367	66699441	+	Npy1r	ENSMUSG00000036437	0.4	0.0217	SE
chr13	33972311	33972770	+	Nqo2	ENSMUSG00000046949	0.667	0.0114	RI
chr7	44551954	44552620	-	Nr1h2	ENSMUSG00000060601	0.187	0.0221	RI
chr15	76088866	76089255	-	Nrbp2	ENSMUSG00000075590	0.758	0.000651	SE
chr15	76088649	76088994	-	Nrbp2	ENSMUSG00000075590	0.185	0.024	RI
chr15	76089103	76089532	-	Nrbp2	ENSMUSG00000075590	0.223	0.041	RI
chr15	76088866	76089258	-	Nrbp2	ENSMUSG00000075590	0.825	0.000262	SE
chr15	76088866	76088994	-	Nrbp2	ENSMUSG00000075590	0.353	0.0104	5ss
chr15	76088866	76089127	-	Nrbp2	ENSMUSG00000075590	0.819	0.000339	SE
chr16	76352471	76352549	-	Nrip1	ENSMUSG00000048490	0.263	0.0129	SE
chr16	76330745	76330864	-	Nrip1	ENSMUSG00000048490	0.215	0.0177	SE
chr16	76352471	76352546	-	Nrip1	ENSMUSG00000048490	0.365	0.005	SE
chr8	128369075	128369173	+	Nrp1	ENSMUSG00000025810	-0.748	0.00144	MXE
chr1	62786280	62786316	+	Nrp2	ENSMUSG00000025969	0.295	0.0412	5ss
chr1	62812533	62812584	+	Nrp2	ENSMUSG00000025969	0.2	0.0286	SE
chr13	55211540	55211843	+	Nsd1	ENSMUSG00000021488	-0.873	0.000135	5ss
chr5	33821663	33821728	+	Nsd2	ENSMUSG00000057406	-0.722	0.0262	SE
chr4	6417164	6417877	-	Nsmaf	ENSMUSG00000028245	0.168	0.0259	RI
chr2	25060531	25060725	+	Nsmf	ENSMUSG00000006476	-0.129	0.027	RI
chr19	46898354	46898679	-	Nt5c2	ENSMUSG00000025041	0.186	0.0273	5ss
chr19	46915824	46916038	-	Nt5c2	ENSMUSG00000025041	-1	0.0034	3ss
chr16	13826882	13826904	+	Ntan1	ENSMUSG00000022681	-0.68	0.0436	SE
chr16	13826882	13827125	+	Ntan1	ENSMUSG00000022681	-0.229	0.0374	RI
chr5	24694699	24695590	+	Nub1	ENSMUSG00000028954	0.19	0.0416	RI
chr7	45495221	45495613	-	Nucb1	ENSMUSG00000030824	0.208	1.84e-11	RI
chr7	116530448	116530591	+	Nucb2	ENSMUSG00000030659	0.425	0.000724	SE
chr7	116530524	116530591	+	Nucb2	ENSMUSG00000030659	0.308	0.0349	SE
chr14	20306231	20307799	+	Nudt13	ENSMUSG00000021809	0.492	0.033	RI
chr14	20307232	20307364	+	Nudt13	ENSMUSG00000021809	0.687	0.0279	SE
chr2	90702380	90702562	+	Nup160	ENSMUSG00000051329	0.348	0.0387	5ss
chr2	90708822	90709185	+	Nup160	ENSMUSG00000051329	-0.936	0.000111	5ss
chr6	35225810	35225981	+	Nup205	ENSMUSG00000038759	1	0.00455	3ss
chr3	90192954	90193172	+	Nup210l	ENSMUSG00000027939	-0.362	0.0397	SE
chr3	90180149	90180212	+	Nup210l	ENSMUSG00000027939	1	0.000904	SE
chr11	70945202	70945358	-	Nup88	ENSMUSG00000040667	1	0.00455	3ss
chr11	70944111	70944556	-	Nup88	ENSMUSG00000040667	0.156	0.0142	RI
chr1	181139253	181139306	-	Nvl	ENSMUSG00000026516	-0.122	0.00833	3ss
chr9	48233210	48233282	+	Nxpe4	ENSMUSG00000044229	0.272	0.0339	SE
chr9	48232691	48232824	+	Nxpe4	ENSMUSG00000044229	0.143	0.0171	SE
chr17	48410824	48410904	+	Oard1	ENSMUSG00000040771	-0.755	0.000307	3ss
chrX	47916072	47916554	+	Ocrl	ENSMUSG00000001173	0.53	0.00847	SE
chrX	47947707	47947775	+	Ocrl	ENSMUSG00000001173	1	1.36e-05	SE
chrX	47916474	47916554	+	Ocrl	ENSMUSG00000001173	0.128	0.028	SE
chr14	32338991	32339386	+	Ogdhl	ENSMUSG00000021913	-1	0.00476	3ss
chr8	94038964	94039110	+	Ogfod1	ENSMUSG00000033009	0.13	0.0074	SE
chr8	94038917	94039110	+	Ogfod1	ENSMUSG00000033009	0.207	0.0134	SE
chr8	94038967	94039110	+	Ogfod1	ENSMUSG00000033009	0.196	0.0111	SE
chr5	124113927	124114192	+	Ogfod2	ENSMUSG00000023707	0.534	0.0391	SE
chr16	29614869	29615164	+	Opa1	ENSMUSG00000038084	-0.481	0.0375	3ss
chr16	29614125	29615164	+	Opa1	ENSMUSG00000038084	0.171	0.00437	RI
chr15	76296602	76297018	-	Oplah	ENSMUSG00000022562	0.534	0.0365	RI
chr2	5020641	5021481	-	Optn	ENSMUSG00000026672	0.145	0.00717	RI
chr2	48949851	48950277	-	Orc4	ENSMUSG00000026761	-0.196	0.0214	5ss
chr2	48948922	48949231	-	Orc4	ENSMUSG00000026761	-1	0.00494	5ss
chr10	127096914	127097079	-	Os9	ENSMUSG00000040462	0.295	0.000793	SE
chr10	127099612	127099989	-	Os9	ENSMUSG00000040462	0.119	0.0471	RI
chr18	12822177	12822292	-	Osbpl1a	ENSMUSG00000044252	-0.752	0.0383	MXE
chr6	50346010	50346103	-	Osbpl3	ENSMUSG00000029822	0.303	0.000118	SE
chr6	50346327	50346431	-	Osbpl3	ENSMUSG00000029822	0.145	0.0257	SE
chr6	50336214	50336345	-	Osbpl3	ENSMUSG00000029822	-0.248	0.0048	3ss
chr14	50916799	50917503	-	Osgep	ENSMUSG00000006289	0.314	0.012	RI
chr4	16013515	16013796	-	Osgin2	ENSMUSG00000041153	0.738	0.0151	5ss
chr15	6874200	6874969	-	Osmr	ENSMUSG00000022146	0.261	6.28e-06	5ss
chr8	79669307	79669412	+	Otud4	ENSMUSG00000036990	0.336	0.0495	3ss
chr8	79669276	79669412	+	Otud4	ENSMUSG00000036990	0.29	0.05	3ss
chr15	41813580	41813726	+	Oxr1	ENSMUSG00000022307	0.601	0.00363	MXE
chr16	17568260	17568370	+	P2rx6	ENSMUSG00000022758	-0.726	0.0031	SE
chr6	124845201	124845658	-	P3h3	ENSMUSG00000023191	0.29	0.00141	RI
chr6	124850917	124851131	-	P3h3	ENSMUSG00000023191	0.297	9.65e-06	RI
chr7	100300640	100300688	+	P4ha3	ENSMUSG00000051048	0.231	0.0267	SE
chr7	100314607	100314670	+	P4ha3	ENSMUSG00000051048	0.236	0.0252	SE
chr15	36597972	36598312	-	Pabpc1	ENSMUSG00000022283	0.142	0.00149	RI
chr4	123295749	123295839	+	Pabpc4	ENSMUSG00000011257	0.301	0.0066	SE
chr4	123295749	123295836	+	Pabpc4	ENSMUSG00000011257	0.25	0.00659	SE
chr11	74673948	74679614	-	Pafah1b1	ENSMUSG00000020745	0.173	0.000681	RI
chr7	97830854	97831058	+	Pak1	ENSMUSG00000030774	0.368	0.0459	SE
chr13	41009447	41011282	+	Pak1ip1	ENSMUSG00000038683	0.235	0.000588	RI
chrX	143672601	143672893	+	Pak3	ENSMUSG00000031284	-0.389	0.00659	SE
chrX	143665732	143665843	+	Pak3	ENSMUSG00000031284	-0.523	0.00256	SE
chrX	143665732	143665843	+	Pak3	ENSMUSG00000031284	-0.3	0.00352	SE
chr7	122117269	122117355	-	Palb2	ENSMUSG00000044702	-0.262	0.0135	SE
chr1	97825836	97826037	-	Pam	ENSMUSG00000026335	0.118	0.0135	SE
chr1	98058716	98058838	-	Pam	ENSMUSG00000026335	1	0.00124	SE
chr4	65155616	65156679	+	Pappa	ENSMUSG00000028370	-0.934	0.00695	5ss
chr1	61810123	61810246	+	Pard3b	ENSMUSG00000052062	-0.474	0.0122	MXE
chr1	61849489	61849594	+	Pard3b	ENSMUSG00000052062	-0.566	0.00928	MXE
chr1	61810123	61810246	+	Pard3b	ENSMUSG00000052062	1	5.22e-06	SE
chr1	62144846	62144935	+	Pard3b	ENSMUSG00000052062	0.142	0.0287	SE
chr16	13626166	13626333	-	Parn	ENSMUSG00000022685	0.765	0.00518	SE
chr6	127468031	127468152	+	Parp11	ENSMUSG00000037997	0.174	0.0224	SE
chr6	127453520	127453822	+	Parp11	ENSMUSG00000037997	-0.305	0.0282	SE
chr6	127471547	127471668	+	Parp11	ENSMUSG00000037997	-0.359	0.0107	SE
chr9	65235836	65236316	+	Parp16	ENSMUSG00000032392	-0.469	0.0112	SE
chr9	106476488	106476596	-	Parp3	ENSMUSG00000023249	0.215	0.0189	5ss
chr9	59639763	59639812	+	Parp6	ENSMUSG00000025237	0.543	0.000276	SE
chr9	59640039	59640149	+	Parp6	ENSMUSG00000025237	0.674	0.000139	SE
chr10	88146411	88146648	-	Parpbp	ENSMUSG00000035365	0.123	0.0116	SE
chr10	88146411	88146878	-	Parpbp	ENSMUSG00000035365	0.125	0.0105	5ss
chr10	88146560	88146648	-	Parpbp	ENSMUSG00000035365	0.296	0.019	SE
chr10	88146560	88146878	-	Parpbp	ENSMUSG00000035365	0.186	0.00912	5ss
chr10	88138473	88138818	-	Parpbp	ENSMUSG00000035365	1	0.00127	3ss
chr10	88146495	88146640	-	Parpbp	ENSMUSG00000035365	0.398	0.0448	SE
chr4	98638690	98638762	+	Patj	ENSMUSG00000061859	0.378	0.00482	SE
chr4	98638694	98638762	+	Patj	ENSMUSG00000061859	0.793	0.000103	SE
chr4	98535509	98535587	+	Patj	ENSMUSG00000061859	0.287	0.0403	MXE
chr19	11921922	11921994	+	Patl1	ENSMUSG00000046139	0.201	0.0189	SE
chr19	11921920	11921994	+	Patl1	ENSMUSG00000046139	0.338	0.000127	SE
chr19	11921901	11921994	+	Patl1	ENSMUSG00000046139	0.203	0.00923	SE
chr1	78193739	78193869	-	Pax3	ENSMUSG00000004872	0.778	0.0408	3ss
chr14	31113848	31114004	+	Pbrm1	ENSMUSG00000042323	0.178	0.00523	MXE
chr14	31113848	31114004	+	Pbrm1	ENSMUSG00000042323	0.381	1.21e-06	SE
chr14	31110414	31110579	+	Pbrm1	ENSMUSG00000042323	0.316	0.000105	SE
chr14	31113848	31114004	+	Pbrm1	ENSMUSG00000042323	0.21	8.98e-05	MXE
chr14	31113872	31114004	+	Pbrm1	ENSMUSG00000042323	0.221	0.015	SE
chr9	106461241	106461361	+	Pcbp4	ENSMUSG00000023495	1	6.05e-05	SE
chr9	106460992	106461361	+	Pcbp4	ENSMUSG00000023495	0.645	0.00323	5ss
chr9	106461241	106461363	+	Pcbp4	ENSMUSG00000023495	1	5.98e-05	SE
chr9	106461241	106461359	+	Pcbp4	ENSMUSG00000023495	0.722	0.00923	SE
chrX	120637594	120637624	+	Pcdh11x	ENSMUSG00000034755	-0.806	0.00106	SE
chrX	133632894	133632953	-	Pcdh19	ENSMUSG00000051323	-0.235	0.0334	SE
chr5	57740730	57740806	+	Pcdh7	ENSMUSG00000029108	-1	5.39e-05	MXE
chr5	57942166	57942262	+	Pcdh7	ENSMUSG00000029108	0.251	0.0417	SE
chr14	55544394	55545047	+	Pck2	ENSMUSG00000040618	0.332	0.0264	RI
chr8	41303986	41304151	+	Pcm1	ENSMUSG00000031592	-0.104	0.0488	SE
chr5	137605456	137605797	-	Pcolce	ENSMUSG00000029718	0.144	1.23e-06	RI
chr5	137605722	137607107	-	Pcolce	ENSMUSG00000029718	0.174	3.99e-09	RI
chr10	80322135	80322256	-	Pcsk4	ENSMUSG00000020131	1	0.00124	SE
chr10	80322135	80322209	-	Pcsk4	ENSMUSG00000020131	1	0.00155	SE
chr9	45926733	45926828	+	Pcsk7	ENSMUSG00000035382	0.145	0.00599	SE
chr9	45925879	45926067	+	Pcsk7	ENSMUSG00000035382	-0.543	0.0183	3ss
chr9	45927036	45927118	+	Pcsk7	ENSMUSG00000035382	0.493	0.000186	SE
chr9	45926733	45926824	+	Pcsk7	ENSMUSG00000035382	0.242	0.00121	SE
chr11	120612934	120613420	-	Pcyt2	ENSMUSG00000025137	0.179	0.0248	RI
chr9	113685306	113685438	-	Pdcd6ip	ENSMUSG00000032504	0.193	0.0142	3ss
chr9	21194240	21194624	+	Pde4a	ENSMUSG00000032177	0.639	0.00809	RI
chr9	21191326	21192431	+	Pde4a	ENSMUSG00000032177	0.404	0.0491	RI
chr3	97691484	97691545	-	Pde4dip	ENSMUSG00000038170	0.762	0.0126	SE
chr3	19243049	19243201	-	Pde7a	ENSMUSG00000069094	0.124	0.0399	SE
chr13	95085172	95085261	-	Pde8b	ENSMUSG00000021684	0.45	0.0039	SE
chr13	95086727	95086868	-	Pde8b	ENSMUSG00000021684	0.219	0.00135	SE
chr14	8172769	8172937	-	Pdhb	ENSMUSG00000021748	0.256	0.0416	RI
chr16	35490728	35490873	-	Pdia5	ENSMUSG00000022844	0.598	0.031	5ss
chr12	17280575	17281069	+	Pdia6	ENSMUSG00000020571	0.102	0.00328	RI
chr2	153014998	153015366	-	Pdrg1	ENSMUSG00000027472	-0.5	0.0113	5ss
chr16	13884569	13884628	-	Pdxdc1	ENSMUSG00000022680	0.408	0.00123	SE
chr16	13858856	13858958	-	Pdxdc1	ENSMUSG00000022680	0.159	0.03	SE
chr19	59315257	59315360	-	Pdzd8	ENSMUSG00000074746	0.127	0.0281	MXE
chr9	56390669	56390790	-	Peak1	ENSMUSG00000074305	0.285	0.00144	MXE
[truncated: 1,399 more rows]

## Sheet: Smchd1 null mESC
chr	start	end	strand	geneSym	geneID	IncDiff	FDR	event
chr19	55924529	55924580	+	Tcf7l2	ENSMUSG00000024985	-0.133	0.0424084	SE
chr19	46606711	46606759	+	Wbp1l	ENSMUSG00000047731	0.221	0.0291608	SE
chr19	45423132	45423240	+	Btrc	ENSMUSG00000025217	-0.172	0.0340944	SE
chr19	40376644	40377016	-	Sorbs1	ENSMUSG00000025006	-0.265	0.000738025	SE
chr19	40377653	40378379	-	Sorbs1	ENSMUSG00000025006	-0.354	0.0352867	SE
chr19	24193708	24193829	-	Tjp2	ENSMUSG00000024812	-0.124	0.00151693	SE
chr19	23215154	23215199	-	Smc5	ENSMUSG00000024943	-0.113	0.00362603	SE
chr19	5757034	5757175	+	Ltbp3	ENSMUSG00000024940	-0.103	0.0403628	SE
chr19	3875734	3875788	+	Chka	ENSMUSG00000024843	0.297	0.00274285	SE
chr19	3881997	3882120	+	Chka	ENSMUSG00000024843	-0.369	1.99778e-07	SE
chr18	67477949	67478061	+	Prelid3a	ENSMUSG00000024530	-0.205	0.00901926	SE
chr17	83425257	83425431	+	Eml4	ENSMUSG00000032624	0.146	2.32818e-07	SE
chr17	83427222	83427351	+	Eml4	ENSMUSG00000032624	0.143	3.18092e-08	SE
chr17	50284995	50285046	-	Dazl	ENSMUSG00000010592	-0.273	0.0122544	SE
chr17	48398981	48399065	-	Nfya	ENSMUSG00000023994	-0.236	9.08052e-05	SE
chr17	48398981	48399068	-	Nfya	ENSMUSG00000023994	-0.211	0.000632928	SE
chr17	48398984	48399065	-	Nfya	ENSMUSG00000023994	-0.205	0.000145527	SE
chr17	46022276	46022348	-	Vegfa	ENSMUSG00000023951	-0.278	0.00742766	SE
chr17	46022276	46022348	-	Vegfa	ENSMUSG00000023951	-0.188	0.00258967	SE
chr17	46022294	46022348	-	Vegfa	ENSMUSG00000023951	-0.162	0.000380528	SE
chr17	35904107	35904176	-	Atat1	ENSMUSG00000024426	-0.219	0.00419368	SE
chr17	31651645	31651712	-	U2af1	ENSMUSG00000061613	0.121	0.00391166	SE
chr16	96019418	96019460	-	Brwd1	ENSMUSG00000022914	0.187	3.3544e-06	SE
chr16	62801721	62801790	-	Arl13b	ENSMUSG00000022911	0.184	0.0422433	SE
chr16	49908702	49908735	+	Cd47	ENSMUSG00000055447	0.2	0.0068857	SE
chr16	23112350	23112457	+	Eif4a2	ENSMUSG00000022884	0.137	0	SE
chr16	18895902	18895927	+	Hira	ENSMUSG00000022702	-0.134	0.0289172	SE
chr16	18895902	18896046	+	Hira	ENSMUSG00000022702	-0.212	0.000102363	SE
chr16	17159989	17160176	-	Ube2l3	ENSMUSG00000038965	-0.551	1.40951e-06	SE
chr16	16318763	16318841	-	Dnm1l	ENSMUSG00000022789	-0.129	0.0426795	SE
chr16	4941898	4941987	-	Anks3	ENSMUSG00000022515	-0.191	0.00636081	SE
chr18	5057274	5057439	+	Svil	ENSMUSG00000024236	0.26	0.000767631	SE
chr15	81616725	81616863	+	Ep300	ENSMUSG00000055024	0.174	9.45023e-05	SE
chr19	46898327	46898521	-	Nt5c2	ENSMUSG00000025041	-0.115	4.3566e-06	SE
chr15	76074606	76074657	-	Puf60	ENSMUSG00000002524	0.141	0.00379891	SE
chr15	76049456	76049540	-	Scrib	ENSMUSG00000022568	-0.174	0.0469122	SE
chr15	55083404	55083593	-	Dscc1	ENSMUSG00000022422	-0.396	0.00040556	SE
chr15	39534837	39535017	+	Rims2	ENSMUSG00000037386	-0.192	0.0339242	SE
chr15	12814190	12814257	-	6030458C11Rik	ENSMUSG00000022195	0.167	0.000188391	SE
chr12	111651957	111651984	+	Mark3	ENSMUSG00000007411	-0.131	0.0193677	SE
chr12	108182176	108182208	+	Ccnk	ENSMUSG00000021258	0.11	0.0140026	SE
chr12	104737768	104737866	-	Dicer1	ENSMUSG00000041415	-0.129	0.00552605	SE
chr12	101045525	101045681	-	Ppp4r3a	ENSMUSG00000041846	-0.155	1.2655e-08	SE
chr12	99219597	99219663	-	Foxn3	ENSMUSG00000033713	0.117	0.0259626	SE
chr12	84952190	84952416	-	Arel1	ENSMUSG00000042350	-0.475	2.78868e-06	SE
chr12	80851213	80851276	+	Susd6	ENSMUSG00000021133	0.108	0.0297269	SE
chr12	80170182	80170248	-	Actn1	ENSMUSG00000015143	-0.102	0.00175481	SE
chr15	80882943	80883102	+	Tnrc6b	ENSMUSG00000047888	-0.129	0.0307254	SE
chr15	93393706	93393764	-	Zcrb1	ENSMUSG00000022635	-0.138	0.0449087	SE
chr12	59144698	59144770	+	Mia2	ENSMUSG00000021000	0.144	0.00399706	SE
chr12	3445451	3445454	+	Asxl2	ENSMUSG00000037486	-0.118	0.000540084	SE
chr13	99401269	99401392	+	Mrps27	ENSMUSG00000041632	-0.149	3.37422e-12	SE
chr13	62371562	62371623	-	Gm3604	ENSMUSG00000094942	-0.108	0.0406751	SE
chr11	120141599	120141645	-	Slc38a10	ENSMUSG00000061306	0.137	0.00314955	SE
chr11	120147720	120147838	-	Slc38a10	ENSMUSG00000061306	-0.152	1.00533e-06	SE
chr11	107044491	107044665	-	Bptf	ENSMUSG00000040481	-0.228	1.71007e-05	SE
chr11	107086711	107086897	-	Bptf	ENSMUSG00000040481	-0.207	2.38155e-05	SE
chr11	107095001	107095190	-	Bptf	ENSMUSG00000040481	-0.417	0	SE
chr11	106681031	106681085	-	Pecam1	ENSMUSG00000020717	0.224	5.7687e-06	SE
chr11	105210544	105210640	+	Tlk2	ENSMUSG00000020694	-0.145	5.76863e-05	SE
chr11	104342858	104343047	-	Kansl1	ENSMUSG00000018412	-0.165	0.0179903	SE
chr11	100503159	100503189	-	Acly	ENSMUSG00000020917	0.117	5.04574e-05	SE
chr11	94292406	94292472	-	Luc7l3	ENSMUSG00000020863	-0.129	0.0122544	SE
chr11	79243399	79243575	-	Wsb1	ENSMUSG00000017677	-0.386	0	SE
chr11	77822662	77822674	+	Myo18a	ENSMUSG00000000631	0.115	0.00354887	SE
chr11	70435515	70435572	+	Arrb2	ENSMUSG00000060216	0.178	0.00340295	SE
chr11	61548007	61548042	-	Epn2	ENSMUSG00000001036	-0.247	0.017375	SE
chr13	111447895	111447955	-	Gpbp1	ENSMUSG00000032745	0.116	0.0242772	SE
chr11	51270536	51270595	+	Clk4	ENSMUSG00000020385	0.179	0.00321713	SE
chr11	50905605	50905686	-	Zfp2	ENSMUSG00000049321	-0.171	0.00673863	SE
chr11	3143694	3143790	-	Sfi1	ENSMUSG00000023764	-0.236	0.035212	SE
chr9	123098922	123098974	-	Zdhhc3	ENSMUSG00000025786	-0.172	0.0461703	SE
chr9	122971688	122971786	+	Kif15	ENSMUSG00000036768	0.119	0.000524275	SE
chr9	122133986	122134076	+	Snrk	ENSMUSG00000038145	0.203	0.000391364	SE
chr9	118579541	118579606	+	Golga4	ENSMUSG00000038708	0.162	0.0333738	SE
chr9	110641410	110641491	-	Nbeal2	ENSMUSG00000056724	-0.188	0.0252977	SE
chr9	108582081	108582179	-	P4htm	ENSMUSG00000006675	-0.232	0.00141358	SE
chr9	108518702	108518826	+	Qrich1	ENSMUSG00000006673	0.163	0.00265918	SE
chr9	108518766	108518826	+	Qrich1	ENSMUSG00000006673	0.217	8.96953e-05	SE
chr9	96290579	96290627	+	Tfdp2	ENSMUSG00000032411	0.166	1.52217e-07	SE
chr9	72318723	72318841	+	Zfp280d	ENSMUSG00000038535	-0.112	0.00190853	SE
chr9	72329509	72329610	+	Zfp280d	ENSMUSG00000038535	-0.114	0.000742057	SE
chr9	72329708	72329953	+	Zfp280d	ENSMUSG00000038535	-0.149	1.36111e-05	SE
chr9	67029663	67029742	-	Tpm1	ENSMUSG00000032366	-0.112	2.79111e-09	SE
chr9	67031950	67032026	-	Tpm1	ENSMUSG00000032366	-0.146	8.34285e-13	SE
chr9	67032465	67032541	-	Tpm1	ENSMUSG00000032366	0.19	1.16935e-09	SE
chr9	58200271	58200443	-	Islr2	ENSMUSG00000051243	-0.158	0.000682412	SE
chr9	58200271	58200461	-	Islr2	ENSMUSG00000051243	-0.157	0.00717749	SE
chr9	57911716	57911825	+	Ubl7	ENSMUSG00000055720	-0.217	0.000735628	SE
chr12	76939429	76939514	-	Max	ENSMUSG00000059436	-0.126	0.00299299	SE
chr9	13812632	13812710	-	Cep57	ENSMUSG00000031922	0.142	0.0131145	SE
chr12	111825578	111825632	+	Zfyve21	ENSMUSG00000021286	0.194	0.0360788	SE
chr9	4303093	4303215	-	Aasdhppt	ENSMUSG00000025894	-0.114	0.030925	SE
chr16	94384345	94384388	+	Ttc3	ENSMUSG00000040785	0.175	0.00205073	SE
chr14	57643334	57643489	-	Xpo4	ENSMUSG00000021952	-0.121	1.23556e-05	SE
chr16	50320299	50320413	-	Bbx	ENSMUSG00000022641	-0.296	0.00717749	SE
chr14	52020190	52020374	-	Zfp219	ENSMUSG00000049295	-0.289	0.000749063	SE
chr14	47725928	47726000	+	Ktn1	ENSMUSG00000021843	-0.22	5.34966e-07	SE
chr14	31056235	31056280	+	Pbrm1	ENSMUSG00000042323	0.127	0.0307712	SE
chr9	120119882	120119955	+	Slc25a38	ENSMUSG00000032519	-0.299	0.0291608	SE
chr14	24495429	24495449	+	Rps24	ENSMUSG00000025290	-0.142	5.7687e-06	SE
chr14	20359754	20359916	+	Fam149b	ENSMUSG00000039599	-0.157	0.0166572	SE
chr15	89246257	89246340	+	Ppp6r2	ENSMUSG00000036561	0.111	0.00230045	SE
chr17	15233928	15234002	-	Gm5091	ENSMUSG00000097624	0.213	0.0291608	SE
chr11	62784878	62784993	-	Zfp286	ENSMUSG00000047342	-0.34	0.00543431	SE
chr11	62784878	62785009	-	Zfp286	ENSMUSG00000047342	-0.389	0.00043554	SE
chr9	20506727	20506882	-	Zfp266	ENSMUSG00000060510	0.109	0.0207103	SE
chr12	113157160	113157363	+	Tedc1	ENSMUSG00000037466	-0.2	0.00550718	SE
chr12	98779107	98779267	+	Zc3h14	ENSMUSG00000021012	-0.132	0.000168089	SE
chr12	98780047	98780280	+	Zc3h14	ENSMUSG00000021012	-0.118	0.00012278	SE
chr14	27467505	27467565	+	Tasor	ENSMUSG00000040651	0.164	0.0469122	SE
chr8	105357580	105357651	+	Slc9a5	ENSMUSG00000014786	-0.215	0.00014782	SE
chr8	105361560	105361638	+	Slc9a5	ENSMUSG00000014786	0.162	0.0485856	SE
chr8	85302795	85302959	+	Orc6	ENSMUSG00000031697	0.168	9.13353e-08	SE
chr8	84162299	84162404	+	4930432K21Rik	ENSMUSG00000008129	-0.254	0.000342511	SE
chr7	35429914	35430111	+	Cep89	ENSMUSG00000023072	-0.297	4.4114e-08	SE
chr4	131937014	131937464	-	Epb41	ENSMUSG00000028906	-0.224	0.000547343	SE
chr4	131962923	131962986	-	Epb41	ENSMUSG00000028906	0.199	0.00728033	SE
chr7	116156855	116156975	-	Plekha7	ENSMUSG00000045659	-0.116	5.61754e-05	SE
chr8	48138178	48138878	+	Dctd	ENSMUSG00000031562	0.158	0.0183423	SE
chr8	48138781	48138878	+	Dctd	ENSMUSG00000031562	0.194	7.56445e-08	SE
chr4	118231485	118231791	-	Ptprf	ENSMUSG00000033295	0.101	2.99715e-05	SE
chr16	43146896	43146943	+	Zbtb20	ENSMUSG00000022708	0.274	0.0127186	SE
chr7	30962810	30962867	-	Lsr	ENSMUSG00000001247	-0.203	0.0362605	SE
chr5	139230772	139230838	+	Sun1	ENSMUSG00000036817	0.273	0.0143362	SE
chr7	73507805	73507913	-	Chd2	ENSMUSG00000078671	-0.119	0.000405338	SE
chr5	100035634	100035739	-	Hnrnpdl	ENSMUSG00000029328	-0.23	0	SE
chr6	35024127	35024340	-	Cnot4	ENSMUSG00000038784	-0.201	0.00431406	SE
chr8	129221823	129221950	-	2610044O15Rik8	ENSMUSG00000071302	0.156	0.0171921	SE
chr3	95786319	95786397	-	Rprd2	ENSMUSG00000028106	0.271	9.68277e-05	SE
chr3	95786319	95786451	-	Rprd2	ENSMUSG00000028106	0.153	0.00358108	SE
chr4	140701143	140701204	+	Rcc2	ENSMUSG00000040945	-0.108	0.0265129	SE
chr7	98602582	98602747	-	Emsy	ENSMUSG00000035401	-0.107	0.0447924	SE
chr9	111193046	111193118	+	Lrrfip2	ENSMUSG00000032497	-0.197	2.49579e-06	SE
chr13	30921386	30921658	-	Exoc2	ENSMUSG00000021357	-0.106	0.0480478	SE
chr10	45686601	45686733	+	Hace1	ENSMUSG00000038822	-0.106	0.0416997	SE
chr9	15330504	15330648	-	Cep295	ENSMUSG00000046111	-0.1	0.00148546	SE
chr3	19241341	19241518	-	Pde7a	ENSMUSG00000069094	0.196	0.0182324	SE
chr4	150242121	150242180	+	Eno1	ENSMUSG00000063524	0.311	0.0381857	SE
chr2	155405474	155408450	-	Ncoa6	ENSMUSG00000038369	0.132	0.00559715	SE
chrX	108749282	108749441	-	Brwd3	ENSMUSG00000063663	-0.157	5.94073e-05	SE
chrX	151859454	151859688	+	Huwe1	ENSMUSG00000025261	-0.112	0.000869703	SE
chr17	26736788	26736983	+	Crebrf	ENSMUSG00000048249	-0.135	0.0454115	SE
chr15	98531322	98531437	-	Kansl2	ENSMUSG00000022992	-0.109	0.000470583	SE
chr4	117120970	117121096	-	Btbd19	ENSMUSG00000073771	-0.134	0.0014162	SE
chr1	40001429	40001591	+	Map4k4	ENSMUSG00000026074	-0.132	0.0409583	SE
chr1	40011649	40011841	+	Map4k4	ENSMUSG00000026074	0.108	0.000256391	SE
chr3	37529982	37530019	+	Spata5	ENSMUSG00000027722	0.156	0.0160213	SE
chrX	56494132	56494243	+	Ints6l	ENSMUSG00000035967	0.312	0.00291401	SE
chr11	116340337	116340378	-	Rnf157	ENSMUSG00000052949	0.226	0.00521731	SE
chr8	78819986	78820085	-	Lsm6	ENSMUSG00000031683	-0.132	0.00520945	SE
chr2	90852815	90852866	+	Mtch2	ENSMUSG00000027282	0.132	0.00154207	SE
chr1	189684532	189684666	-	Cenpf	ENSMUSG00000026605	0.143	0.00956536	SE
chr12	111795547	111795678	+	Klc1	ENSMUSG00000021288	-0.201	1.55366e-05	SE
chr13	34899314	34899455	+	Prpf4b	ENSMUSG00000021413	-0.209	0.00258967	SE
chr19	57673118	57673273	+	Atrnl1	ENSMUSG00000054843	-0.271	0.00296706	SE
chr2	131211262	131211473	+	Ap5s1	ENSMUSG00000068264	0.138	0.00489689	SE
chr3	40690695	40690758	+	Intu	ENSMUSG00000060798	0.227	0.00667271	SE
chr8	60975731	60975907	-	Clcn3	ENSMUSG00000004319	-0.219	3.15563e-05	SE
chr1	159244588	159244686	+	Cop1	ENSMUSG00000040782	0.213	0.0410992	SE
chr3	65955129	65955276	-	Ccnl1	ENSMUSG00000027829	-0.237	2.99715e-05	SE
chr3	65955203	65955276	-	Ccnl1	ENSMUSG00000027829	-0.262	2.71285e-05	SE
chr9	80098885	80098906	+	Senp6	ENSMUSG00000034252	-0.178	0.00179898	SE
chr9	13760417	13760488	+	Mtmr2	ENSMUSG00000031918	0.169	0.000761863	SE
chr2	84605183	84605246	-	Ctnnd1	ENSMUSG00000034101	0.103	0.0145786	SE
chr2	84612531	84612549	-	Ctnnd1	ENSMUSG00000034101	0.21	3.75744e-07	SE
chr14	20295087	20295209	+	Nudt13	ENSMUSG00000021809	-0.171	0.00544526	SE
chr14	20295087	20295266	+	Nudt13	ENSMUSG00000021809	-0.146	0.00660154	SE
chr14	20300586	20300679	+	Nudt13	ENSMUSG00000021809	-0.127	0.0449087	SE
chr1	136724570	136724678	+	Platr22	ENSMUSG00000097448	-0.21	0.00454626	SE
chr12	20902532	20902659	-	Zfp125	ENSMUSG00000069755	-0.148	0.00798881	SE
chr3	158041585	158041659	+	Lrrc40	ENSMUSG00000063052	0.102	0.00140511	SE
chr3	158041619	158041659	+	Lrrc40	ENSMUSG00000063052	0.143	0.0474083	SE
chr3	158041862	158041933	+	Lrrc40	ENSMUSG00000063052	-0.244	0.00272923	SE
chr6	83480842	83480942	-	Dguok	ENSMUSG00000014554	-0.134	1.55366e-05	SE
chr2	121925560	121925728	+	Casc4	ENSMUSG00000060227	-0.148	0.0175628	SE
chr2	150119480	150119628	-	Zfp120	ENSMUSG00000068134	-0.13	0.0280047	SE
chr4	111448505	111448654	+	Bend5	ENSMUSG00000028545	0.108	0.0261324	SE
chr16	21806970	21807119	+	1300002E11Rik	ENSMUSG00000097290	-0.335	0.00904594	SE
chr2	181511573	181511615	+	Tpd52l2	ENSMUSG00000000827	0.142	0.000120914	SE
chr15	10589258	10589345	-	Rai14	ENSMUSG00000022246	0.218	2.11811e-09	SE
chr13	33935568	33935794	-	Serpinb6a	ENSMUSG00000060147	-0.201	0.0156497	SE
chr13	33935572	33935794	-	Serpinb6a	ENSMUSG00000060147	-0.218	0.00964919	SE
chr13	33935618	33935794	-	Serpinb6a	ENSMUSG00000060147	-0.197	0.0151233	SE
chr1	176769232	176769526	-	Cep170	ENSMUSG00000057335	-0.155	0.0497664	SE
chr2	33464913	33465037	-	Zbtb43	ENSMUSG00000026788	0.162	0.0160244	SE
chr6	113110084	113110221	+	Setd5	ENSMUSG00000034269	-0.112	0.00128024	SE
chr1	152843229	152843379	-	Smg7	ENSMUSG00000042772	-0.164	0.000737682	SE
chr10	80410397	80410621	-	Tcf3	ENSMUSG00000020167	-0.151	8.18138e-05	SE
chr10	80410397	80410624	-	Tcf3	ENSMUSG00000020167	-0.124	2.77603e-05	SE
chr10	80412826	80413062	-	Tcf3	ENSMUSG00000020167	0.12	0.0145157	SE
chr4	103328837	103328966	+	Oma1	ENSMUSG00000035069	0.2	0.00205273	SE
chr14	31004694	31004790	+	Glt8d1	ENSMUSG00000021916	-0.39	0.00288486	SE
chr1	106006014	106006086	+	Zcchc2	ENSMUSG00000038866	0.203	0.00258413	SE
chr13	89702917	89705797	-	Vcan	ENSMUSG00000021614	0.202	0.0177251	SE
chr1	190932866	190933192	+	Angel2	ENSMUSG00000026634	-0.113	0.00654981	SE
chr5	33608330	33608489	-	Fam53a	ENSMUSG00000037339	-0.127	0.0122433	SE
chr2	181338234	181338354	+	Rtel1	ENSMUSG00000038685	-0.219	0.0110578	SE
chr11	86543930	86544045	-	Rps6kb1	ENSMUSG00000020516	-0.221	0.00930265	SE
chr12	4249835	4249890	-	Ncoa1	ENSMUSG00000020647	-0.167	0.00909087	SE
chr1	52204345	52204516	-	Gls	ENSMUSG00000026103	-0.125	2.79111e-09	SE
chr3	145127022	145127151	+	Odf2l	ENSMUSG00000028256	0.2	0.0196211	SE
chr1	135426930	135427041	-	Ipo9	ENSMUSG00000041879	-0.143	0.000142451	SE
chr8	11620261	11620373	-	Ankrd10	ENSMUSG00000031508	-0.142	0.00122563	SE
chr8	11623696	11623858	-	Ankrd10	ENSMUSG00000031508	-0.17	0.000910619	SE
chr4	24500036	24500086	+	Mms22l	ENSMUSG00000045751	0.14	1.22755e-07	SE
chr5	99963730	99963877	-	Hnrnpd	ENSMUSG00000000568	-0.121	3.37228e-08	SE
chr5	99976533	99976590	-	Hnrnpd	ENSMUSG00000000568	0.122	0.000517001	SE
chr1	128184399	128184654	+	R3hdm1	ENSMUSG00000056211	-0.11	0.0366885	SE
chr2	157101320	157101443	-	Samhd1	ENSMUSG00000027639	-0.102	1.17963e-07	SE
chr3	116590404	116590556	-	Trmt13	ENSMUSG00000033439	-0.169	0.0133364	SE
chr11	80393083	80393176	+	Zfp207	ENSMUSG00000017421	-0.187	0	SE
chr8	122387692	122387764	+	Zc3h18	ENSMUSG00000017478	0.218	0	SE
chr4	11338721	11338831	-	Esrp1	ENSMUSG00000040728	0.156	0.0413628	SE
chr11	5765508	5765571	+	Ube2d-ps	ENSMUSG00000083844	-0.4	0.000700133	SE
chr2	39048309	39048438	-	Golga1	ENSMUSG00000026754	-0.107	0.0002943	SE
chr1	87214345	87214495	+	Eif4e2	ENSMUSG00000026254	0.127	0.0156686	SE
chr18	35608737	35608819	+	Paip2	ENSMUSG00000037058	-0.433	0.000349507	SE
chr15	76730363	76730456	-	Arhgap39	ENSMUSG00000033697	0.296	0.012864	SE
chr2	30001099	30001159	+	Sptan1	ENSMUSG00000057738	0.124	0.000508624	SE
chr14	54678742	54678862	-	Acin1	ENSMUSG00000022185	-0.178	0.00544526	SE
chr15	79304304	79304469	-	Pla2g6	ENSMUSG00000042632	0.19	0.000700133	SE
chr2	60255070	60255097	-	Cd302	ENSMUSG00000060703	0.127	0.0228534	SE
chr2	22929743	22929857	+	Pdss1	ENSMUSG00000026784	-0.141	0.0142275	SE
chr10	61890078	61890144	-	Col13a1	ENSMUSG00000058806	0.284	0.000155177	SE
chr1	93275296	93275470	+	Sned1	ENSMUSG00000047793	-0.318	0.000697739	SE
chr4	138084256	138084370	+	Eif4g3	ENSMUSG00000028760	-0.172	0.0231798	SE
chr5	23498887	23499002	+	Kmt2e	ENSMUSG00000029004	-0.116	0.042549	SE
chr2	52116667	52116745	+	Rif1	ENSMUSG00000036202	0.182	0	SE
chr7	49551596	49552049	+	Nav2	ENSMUSG00000052512	-0.184	0.00116525	SE
chr12	109640266	109640328	+	Rian	ENSMUSG00000097451	-0.348	4.74963e-08	SE
chr10	81403351	81403428	-	Nfic	ENSMUSG00000055053	-0.105	0.0217169	SE
chr1	58534484	58534652	-	Fam126b	ENSMUSG00000038174	-0.184	0.00154267	SE
chr2	91064905	91065007	-	Slc39a13	ENSMUSG00000002105	-0.126	0.00560644	SE
chr3	152290790	152290909	-	Miga1	ENSMUSG00000054942	-0.137	1.39652e-05	SE
chr2	27453399	27453450	-	Brd3	ENSMUSG00000026918	-0.126	0.0269308	SE
chr1	156041074	156041134	+	Tor1aip2	ENSMUSG00000050565	0.144	0.00934875	SE
chr4	134836766	134837034	-	Maco1	ENSMUSG00000028826	-0.148	0.000841438	SE
chr2	119022068	119022225	-	Ccdc32	ENSMUSG00000039983	0.142	0.00299299	SE
chr11	61755409	61755462	-	Prpsap2	ENSMUSG00000020528	0.129	0.00471073	SE
chr8	121813706	121813843	-	Klhdc4	ENSMUSG00000040263	0.101	0.00789412	SE
chr4	126177861	126178557	-	Thrap3	ENSMUSG00000043962	0.178	8.34285e-13	SE
chr2	156174096	156174168	-	Rbm39	ENSMUSG00000027620	-0.144	0.000947412	SE
chr2	156177632	156177906	-	Rbm39	ENSMUSG00000027620	-0.151	4.27384e-06	SE
chr1	24030741	24030896	-	Fam135a	ENSMUSG00000026153	0.146	0.0260334	SE
chr1	24049129	24049207	-	Fam135a	ENSMUSG00000026153	-0.114	0.0449087	SE
chr4	21817500	21817644	+	Usp45	ENSMUSG00000040455	-0.171	7.93336e-05	SE
chr2	92187032	92187408	+	Phf21a	ENSMUSG00000058318	-0.255	0.00205073	SE
chr2	92187043	92187408	+	Phf21a	ENSMUSG00000058318	-0.247	0.00205273	SE
chr5	23966133	23966431	-	Fam126a	ENSMUSG00000028995	-0.131	0.000998934	SE
chr10	9778020	9778071	-	Stxbp5	ENSMUSG00000019790	0.249	0.00410883	SE
chr8	122900601	122900698	-	Ankrd11	ENSMUSG00000035569	-0.112	0.00580656	SE
chr5	23629331	23629477	-	Srpk2	ENSMUSG00000062604	-0.334	0.000176517	SE
chr5	48380123	48380231	+	5730480H06Rik	ENSMUSG00000029089	-0.109	0.00755876	SE
chr16	59529222	59529255	-	Crybg3	ENSMUSG00000022723	0.18	0.00875662	SE
chr5	69563082	69563222	+	Guf1	ENSMUSG00000029208	0.174	0.00919953	SE
chr5	73293965	73294010	+	Ociad1	ENSMUSG00000029152	0.122	2.15672e-05	SE
chr5	32745468	32745682	-	Pisd	ENSMUSG00000023452	0.31	0.00234519	SE
chr9	66762402	66762432	+	Car12	ENSMUSG00000032373	-0.169	0.000346651	SE
chr7	123169535	123172118	+	Tnrc6a	ENSMUSG00000052707	0.144	0.00016907	SE
chr4	95800556	95800664	+	Fggy	ENSMUSG00000028573	0.147	0.0424084	SE
chr13	113934063	113934123	+	Arl15	ENSMUSG00000042348	0.115	2.36432e-05	SE
chr5	129559468	129559621	+	Sfswap	ENSMUSG00000029439	-0.267	0.00258413	SE
chr5	143328677	143328897	-	Zdhhc4	ENSMUSG00000001844	-0.23	0.00128823	SE
chr12	106073618	106073678	+	Vrk1	ENSMUSG00000021115	-0.151	6.09241e-06	SE
chr1	173454223	173454313	+	Aim2	ENSMUSG00000037860	0.18	0.00645924	SE
chr11	12306957	12307128	-	Cobl	ENSMUSG00000020173	-0.142	7.76788e-06	SE
chr6	38554979	38555063	+	Luc7l2	ENSMUSG00000029823	-0.113	5.33131e-09	SE
chr7	116442590	116442678	-	Pik3c2a	ENSMUSG00000030660	0.164	0.0480417	SE
chr6	51464427	51464451	-	Hnrnpa2b1	ENSMUSG00000004980	-0.11	0.0206506	SE
chr6	51464427	51464547	-	Hnrnpa2b1	ENSMUSG00000004980	-0.102	0.00208595	SE
chr7	16432773	16433022	+	Zc3h4	ENSMUSG00000059273	-0.304	3.02988e-10	SE
chr9	113959375	113959483	+	Ubp1	ENSMUSG00000009741	-0.166	0.00122563	SE
chr6	83928652	83930165	+	Zfp638	ENSMUSG00000030016	0.112	0.000275305	SE
chr6	83956693	83956762	+	Zfp638	ENSMUSG00000030016	-0.122	0.015348	SE
chr6	83981683	83981785	+	Zfp638	ENSMUSG00000030016	-0.113	0.0463574	SE
chr7	143830138	143830265	+	Dhcr7	ENSMUSG00000058454	-0.254	0.0121713	SE
chr6	86419100	86419133	+	Tia1	ENSMUSG00000071337	0.224	1.55366e-05	SE
chr6	86423605	86423671	+	Tia1	ENSMUSG00000071337	-0.162	0.000485554	SE
chr6	90664021	90664071	-	Iqsec1	ENSMUSG00000034312	-0.169	0.0242325	SE
chr6	92909905	92909989	-	Adamts9	ENSMUSG00000030022	0.146	0.00338264	SE
chr7	127420009	127420105	-	Zfp688	ENSMUSG00000045251	-0.245	0.00258413	SE
chr5	29756233	29756338	+	Dnajb6	ENSMUSG00000029131	0.101	0.00174499	SE
chr6	119953770	119953902	-	Wnk1	ENSMUSG00000045962	-0.11	0.00508849	SE
chr6	119953770	119954232	-	Wnk1	ENSMUSG00000045962	-0.118	5.46618e-05	SE
chr2	30135368	30135552	+	Tbc1d13	ENSMUSG00000039678	-0.268	0.00148632	SE
chr2	30135408	30135552	+	Tbc1d13	ENSMUSG00000039678	-0.301	9.28475e-05	SE
chr10	59355349	59355420	+	P4ha1	ENSMUSG00000019916	-0.174	0.00595851	SE
chr3	16203186	16203219	+	Ythdf3	ENSMUSG00000047213	-0.195	2.41712e-05	SE
chr6	140580346	140580535	+	Plekha5	ENSMUSG00000030231	-0.107	5.28018e-06	SE
chr10	117709653	117709784	-	Mdm2	ENSMUSG00000020184	-0.142	0.0178733	SE
chr7	4831672	4831723	-	Shisa7	ENSMUSG00000053550	-0.313	1.05762e-05	SE
chr5	134624440	134624500	-	Eif4h	ENSMUSG00000040731	0.131	0.0139171	SE
chr4	135329003	135329045	-	Srrm1	ENSMUSG00000028809	-0.123	0.0175014	SE
chr9	61923904	61924216	-	Kif23	ENSMUSG00000032254	-0.241	0	SE
chr6	146574701	146574776	-	Ints13	ENSMUSG00000040250	0.144	3.37665e-07	SE
chr11	96261611	96261763	+	Gm53	ENSMUSG00000078706	-0.125	0.0140582	SE
chr3	79885987	79887130	+	Gask1b	ENSMUSG00000027955	0.156	0.0265318	SE
chr7	27664949	27665098	-	Map3k10	ENSMUSG00000040390	-0.16	0.0255479	SE
chr7	38268470	38268659	-	Pop4	ENSMUSG00000030423	-0.151	0.000121922	SE
chr7	43189042	43189150	+	Zfp936	ENSMUSG00000064194	-0.323	3.38707e-07	SE
chr7	45899631	45899736	+	Tmem143	ENSMUSG00000002781	-0.14	0.00082113	SE
chr2	28448691	28448908	+	Ppp1r26	ENSMUSG00000035829	-0.152	0.00258413	SE
chr7	67579689	67579750	-	Lrrc28	ENSMUSG00000030556	0.141	0.0454196	SE
chr8	61050027	61050159	+	Nek1	ENSMUSG00000031644	-0.414	0	SE
chr17	34905609	34905711	+	Ehmt2	ENSMUSG00000013787	-0.115	0.00633756	SE
chr5	108069161	108069363	+	Mtf2	ENSMUSG00000029267	-0.115	2.5869e-05	SE
chr5	108069161	108069523	+	Mtf2	ENSMUSG00000029267	-0.129	9.28475e-05	SE
chr5	108073306	108073454	+	Mtf2	ENSMUSG00000029267	-0.137	0.000114452	SE
chr5	108094124	108094248	+	Mtf2	ENSMUSG00000029267	0.106	0	SE
chr15	99399656	99399871	+	Tmbim6	ENSMUSG00000023010	-0.222	0.000616836	SE
chr7	90182218	90182368	+	Picalm	ENSMUSG00000039361	0.132	0.0197696	SE
chr15	66623760	66623883	+	Phf20l1	ENSMUSG00000072501	-0.309	0.00110213	SE
chr12	87155472	87155569	+	Gstz1	ENSMUSG00000021033	0.436	8.07133e-05	SE
chr19	60817530	60817610	+	Fam45a	ENSMUSG00000024993	0.122	0.000256391	SE
chr8	27151596	27153159	-	Rab11fip1	ENSMUSG00000031488	0.156	0.00161091	SE
chr7	44837988	44838190	+	Il4i1	ENSMUSG00000074141	-0.324	0.000176517	SE
chr7	127023481	127023706	-	Maz	ENSMUSG00000030678	-0.139	0.00127947	SE
chr7	127750147	127750366	+	Fbxl19	ENSMUSG00000030811	-0.167	3.17014e-07	SE
chr7	141324441	141324616	-	Deaf1	ENSMUSG00000058886	-0.251	1.39321e-07	SE
chr7	137376954	137377117	-	9430038I01Rik	ENSMUSG00000040139	-0.136	0.0291652	SE
chr7	137376954	137377117	-	9430038I01Rik	ENSMUSG00000040139	-0.2	0.000261343	SE
chr7	137387539	137387701	-	9430038I01Rik	ENSMUSG00000040139	-0.115	0.00140594	SE
chr10	20334498	20334645	+	Bclaf1	ENSMUSG00000037608	-0.128	8.65958e-07	SE
chr10	39455065	39455135	+	Fyn	ENSMUSG00000019843	0.162	6.44483e-05	SE
chr10	74978790	74978856	+	Gnaz	ENSMUSG00000040009	0.148	0.0497484	SE
chr10	81644975	81645143	+	Ankrd24	ENSMUSG00000054708	-0.272	0.0174412	SE
chr15	8213706	8213815	+	Cplane1	ENSMUSG00000039801	0.135	0.0293649	SE
chr10	89794482	89794624	+	Uhrf1bp1l	ENSMUSG00000019951	0.105	0.000363139	SE
chr10	95392413	95392936	-	Socs2	ENSMUSG00000020027	-0.172	0.0100291	SE
chr4	146165539	146165615	+	Zfp600	ENSMUSG00000066007	0.161	4.35158e-06	SE
chr10	116537220	116537278	-	Cnot2	ENSMUSG00000020166	-0.276	0.00572991	SE
chr8	26123846	26123987	+	Rnf170	ENSMUSG00000013878	-0.213	0.028528	SE
chr8	43131071	43131573	-	Triml1	ENSMUSG00000031651	-0.117	3.75744e-07	SE
chr8	43302874	43302979	-	Zfp42	ENSMUSG00000051176	-0.124	0.00952818	SE
chr8	46471872	46472049	+	Acsl1	ENSMUSG00000018796	0.149	0.00974044	SE
chr19	47045809	47045942	-	Pcgf6	ENSMUSG00000025050	0.11	0.000910619	SE
chr19	40376649	40377016	-	Sorbs1	ENSMUSG00000025006	-0.273	0.00472666	SE
chr19	38057060	38057480	+	Cep55	ENSMUSG00000024989	-0.325	0.0013171	SE
chr19	36990722	36990857	+	Btaf1	ENSMUSG00000040565	-0.123	1.76603e-06	SE
chr19	23215154	23215223	-	Smc5	ENSMUSG00000024943	-0.101	0.00196334	SE
chr19	3881978	3882120	+	Chka	ENSMUSG00000024843	-0.263	0.000957481	SE
chr19	3881978	3882170	+	Chka	ENSMUSG00000024843	-0.146	0.00274285	SE
chr19	3881997	3882170	+	Chka	ENSMUSG00000024843	-0.322	4.38835e-08	SE
chr18	65598597	65598667	+	Zfp532	ENSMUSG00000042439	0.125	0.0451081	SE
chr19	38200870	38200958	-	Fra10ac1	ENSMUSG00000054237	-0.13	0.000519215	SE
chr18	56958117	56958187	-	C330018D20Rik	ENSMUSG00000024592	-0.113	0.0435618	SE
chr17	94749385	94749505	-	Mettl4	ENSMUSG00000055660	-0.173	6.05938e-05	SE
chr17	94749436	94749505	-	Mettl4	ENSMUSG00000055660	-0.238	9.67995e-06	SE
chr17	48398857	48399065	-	Nfya	ENSMUSG00000023994	-0.102	0.000516636	SE
chr17	47370287	47370370	+	Mrps10	ENSMUSG00000034729	-0.352	0.022739	SE
chr17	46022278	46022348	-	Vegfa	ENSMUSG00000023951	-0.155	0.000246697	SE
chr17	31651645	31651664	-	U2af1	ENSMUSG00000061613	0.247	3.13571e-11	SE
chr16	91690703	91691137	-	Cryzl1	ENSMUSG00000058240	-0.241	0.000242874	SE
chr16	23109193	23109259	+	Eif4a2	ENSMUSG00000022884	-0.133	1.19192e-06	SE
chr16	23112350	23112453	+	Eif4a2	ENSMUSG00000022884	0.107	0	SE
chr16	23112350	23112461	+	Eif4a2	ENSMUSG00000022884	0.139	0	SE
chr16	18895954	18896046	+	Hira	ENSMUSG00000022702	-0.131	0.0156442	SE
chr16	4941898	4941982	-	Anks3	ENSMUSG00000022515	-0.294	0.00685162	SE
chr15	39534765	39535017	+	Rims2	ENSMUSG00000037386	-0.231	0.0199791	SE
chr12	109743492	109743847	+	Mirg	ENSMUSG00000097391	0.394	0.000902359	SE
chr12	109743492	109743851	+	Mirg	ENSMUSG00000097391	0.53	2.36432e-05	SE
chr12	109743670	109743847	+	Mirg	ENSMUSG00000097391	0.32	0.00987476	SE
chr12	109743670	109743851	+	Mirg	ENSMUSG00000097391	0.482	4.75259e-05	SE
chr19	10624764	10624916	+	Ddb1	ENSMUSG00000024740	-0.393	0.000675565	SE
chr19	10624767	10624916	+	Ddb1	ENSMUSG00000024740	-0.335	0.00657822	SE
chr12	71132506	71132798	-	Timm9	ENSMUSG00000021079	0.172	0.0291608	SE
chr12	51363951	51364020	+	G2e3	ENSMUSG00000035293	0.254	0.00198439	SE
chr12	20902269	20902659	-	3110053B16Rik	ENSMUSG00000085642	0.572	0.0160244	SE
chr12	16935150	16935318	+	Rock2	ENSMUSG00000020580	-0.1	0.00657076	SE
chr12	16955669	16955799	+	Rock2	ENSMUSG00000020580	0.145	0.0256107	SE
chr12	11256199	11256305	-	Gen1	ENSMUSG00000051235	-0.32	0.000124862	SE
chr12	4891177	4891421	-	Ubxn2a	ENSMUSG00000020634	-0.303	0.000926129	SE
chr18	64483312	64483457	-	Fech	ENSMUSG00000024588	-0.186	0.00520075	SE
chr13	103768057	103768217	-	Srek1	ENSMUSG00000032621	-0.177	0.00272923	SE
chr11	116058326	116058424	+	Unk	ENSMUSG00000020770	-0.195	7.25823e-05	SE
chr11	115938009	115938444	+	Sap30bp	ENSMUSG00000020755	0.137	0.00331149	SE
chr11	106783430	106783856	-	Ddx5	ENSMUSG00000020719	-0.102	0	SE
chr11	104342858	104343070	-	Kansl1	ENSMUSG00000018412	-0.171	0.0426795	SE
chr11	96046279	96046287	+	Snf8	ENSMUSG00000006058	0.182	0.0366885	SE
chr11	95276468	95276549	-	Kat7	ENSMUSG00000038909	-0.127	0.0242772	SE
chr11	95309377	95309638	-	Kat7	ENSMUSG00000038909	-0.221	0.00106382	SE
chr11	79243411	79243575	-	Wsb1	ENSMUSG00000017677	-0.492	0	SE
chr11	61547746	61548042	-	Epn2	ENSMUSG00000001036	-0.336	5.8897e-05	SE
chr11	53380588	53380672	+	Aff4	ENSMUSG00000049470	0.125	0.0333338	SE
chr11	23268622	23268690	+	Xpo1	ENSMUSG00000020290	0.241	0.0161973	SE
chr9	122971697	122971786	+	Kif15	ENSMUSG00000036768	0.197	0.00452055	SE
chr9	122134002	122134076	+	Snrk	ENSMUSG00000038145	0.164	0.0426795	SE
chr9	108529887	108530015	+	Qrich1	ENSMUSG00000006673	-0.244	0.0013227	SE
chr9	72481184	72481440	-	Tex9	ENSMUSG00000090626	-0.109	1.39205e-05	SE
chr9	72329476	72329821	+	Zfp280d	ENSMUSG00000038535	-0.102	4.04402e-06	SE
chr9	72329476	72329953	+	Zfp280d	ENSMUSG00000038535	-0.17	1.19192e-06	SE
chr9	72329509	72329821	+	Zfp280d	ENSMUSG00000038535	-0.13	4.88558e-06	SE
chr9	58644101	58644194	+	Nptn	ENSMUSG00000032336	-0.294	0.0188171	SE
chr9	57633994	57634257	-	Csk	ENSMUSG00000032312	0.334	0.010616	SE
chr9	56318456	56318820	-	Peak1	ENSMUSG00000074305	-0.109	0.0139445	SE
chr12	65152339	65152830	-	Mis18bp1	ENSMUSG00000047534	0.161	6.30832e-05	SE
chr12	76939413	76939514	-	Max	ENSMUSG00000059436	-0.106	0.00297148	SE
chr12	76939425	76939514	-	Max	ENSMUSG00000059436	-0.106	0.0109652	SE
chr12	76939441	76939514	-	Max	ENSMUSG00000059436	-0.111	0.00685589	SE
chr9	13812632	13812706	-	Cep57	ENSMUSG00000031922	0.138	0.00674964	SE
chr12	111825578	111825632	+	Zfyve21	ENSMUSG00000021286	0.189	0.000952302	SE
chr9	4308727	4308919	-	Aasdhppt	ENSMUSG00000025894	-0.123	0.0258199	SE
chr9	4308733	4308919	-	Aasdhppt	ENSMUSG00000025894	-0.119	0.0254254	SE
chr14	67734140	67734290	+	Kctd9	ENSMUSG00000034327	0.135	0.0139329	SE
chr14	47725934	47726000	+	Ktn1	ENSMUSG00000021843	-0.22	4.2398e-06	SE
chr14	34259455	34259732	-	Shld2	ENSMUSG00000041471	-0.127	0.0442384	SE
chr18	60831265	60831680	-	Tcof1	ENSMUSG00000024613	-0.117	0.00566358	SE
chr18	60832081	60832309	-	Tcof1	ENSMUSG00000024613	-0.104	0.0101712	SE
chr8	111538273	111538703	+	Znrf1	ENSMUSG00000033545	0.161	0.00921633	SE
chr14	27467442	27467565	+	Tasor	ENSMUSG00000040651	0.141	0.0203513	SE
chr8	85302861	85302959	+	Orc6	ENSMUSG00000031697	0.185	0.000274599	SE
chr8	84969097	84969384	-	Rnaseh2a	ENSMUSG00000052926	-0.298	0.000388656	SE
chr8	84969285	84969384	-	Rnaseh2a	ENSMUSG00000052926	-0.255	0.000252451	SE
chr8	84689258	84689376	+	Trmt1	ENSMUSG00000001909	-0.313	0.00260121	SE
chr7	35429914	35430039	+	Cep89	ENSMUSG00000023072	-0.208	0.000102424	SE
chr7	35429914	35430053	+	Cep89	ENSMUSG00000023072	-0.209	3.98765e-05	SE
chr3	95097165	95097379	-	Pip5k1a	ENSMUSG00000028126	-0.161	4.59474e-05	SE
chr4	62455810	62455886	-	Wdr31	ENSMUSG00000028391	0.129	0.00116054	SE
chr4	62455939	62455973	-	Wdr31	ENSMUSG00000028391	0.163	0.000736305	SE
chr2	91651498	91651823	+	Arhgap1	ENSMUSG00000027247	0.14	0.00218873	SE
chr4	45106614	45106667	-	Tomm5	ENSMUSG00000078713	-0.302	0.0112765	SE
chr7	73507805	73507911	-	Chd2	ENSMUSG00000078671	-0.196	0.00180492	SE
chr15	58909576	58909649	-	Tatdn1	ENSMUSG00000050891	0.111	0.0429282	SE
chr3	137623636	137623883	+	Ddit4l	ENSMUSG00000046818	0.113	0.0499894	SE
chr6	35023932	35024340	-	Cnot4	ENSMUSG00000038784	-0.337	0.0188171	SE
chr6	35024127	35024210	-	Cnot4	ENSMUSG00000038784	-0.273	0.0159327	SE
chr8	70408894	70409365	-	Crtc1	ENSMUSG00000003575	-0.295	0.00385254	SE
chr8	129221823	129221990	-	2610044O15Rik8	ENSMUSG00000071302	0.19	0.0167282	SE
chr8	129221823	129221999	-	2610044O15Rik8	ENSMUSG00000071302	0.195	0.0160244	SE
chr3	90001817	90001835	-	Ubap2l	ENSMUSG00000042520	0.137	0.00254802	SE
chr3	89169614	89169734	+	Clk2	ENSMUSG00000068917	-0.125	0.0395277	SE
chr14	56944685	56944763	+	Zmym2	ENSMUSG00000021945	0.304	0.0167883	SE
chr7	98602582	98602778	-	Emsy	ENSMUSG00000035401	-0.146	0.0496204	SE
chr1	127797632	127797719	+	Ccnt2	ENSMUSG00000026349	0.361	0.000491633	SE
chr9	111192960	111193118	+	Lrrfip2	ENSMUSG00000032497	-0.26	0.000357472	SE
chr9	15330495	15330648	-	Cep295	ENSMUSG00000046111	-0.132	0.00265918	SE
chr3	27148794	27148901	-	Ect2	ENSMUSG00000027699	0.272	0.00365819	SE
chr4	129183488	129183717	-	S100pbp	ENSMUSG00000040928	-0.112	0.00331149	SE
chr15	83104805	83104932	+	Serhl	ENSMUSG00000058586	-0.113	9.18095e-05	SE
chrX	108749282	108749435	-	Brwd3	ENSMUSG00000063663	-0.265	0.000490781	SE
chrX	151804445	151804592	+	Huwe1	ENSMUSG00000025261	-0.194	0.0228534	SE
chrX	151804480	151804540	+	Huwe1	ENSMUSG00000025261	-0.181	0.0261324	SE
chrX	151859454	151859692	+	Huwe1	ENSMUSG00000025261	-0.12	0.000613985	SE
chr17	26736788	26737203	+	Crebrf	ENSMUSG00000048249	-0.236	0.0324401	SE
chr1	134407816	134408005	+	Cyb5r1	ENSMUSG00000026456	-0.169	1.66115e-10	SE
chr1	134407816	134408024	+	Cyb5r1	ENSMUSG00000026456	-0.165	1.59911e-10	SE
chr1	134407816	134408245	+	Cyb5r1	ENSMUSG00000026456	-0.127	6.53075e-12	SE
chr1	134407816	134408257	+	Cyb5r1	ENSMUSG00000026456	-0.122	1.06182e-11	SE
chr1	40001429	40001594	+	Map4k4	ENSMUSG00000026074	-0.125	0.0469083	SE
chrX	74080482	74080584	-	Mecp2	ENSMUSG00000031393	-0.133	0.000742057	SE
chr16	32900596	32900711	+	Fyttd1	ENSMUSG00000022800	-0.267	0.0313328	SE
chr10	45470050	45470237	-	Lin28b	ENSMUSG00000063804	-0.209	0.00108824	SE
chr10	45470050	45470304	-	Lin28b	ENSMUSG00000063804	-0.222	0.000637503	SE
chr10	45470050	45470340	-	Lin28b	ENSMUSG00000063804	-0.204	0.000707632	SE
chr10	45470050	45470345	-	Lin28b	ENSMUSG00000063804	-0.193	0.00106709	SE
chr3	95324308	95324388	-	Setdb1	ENSMUSG00000015697	-0.392	0.0207103	SE
chr4	104713621	104713811	+	Dab1	ENSMUSG00000028519	0.24	0.0223984	SE
chr2	90852792	90852866	+	Mtch2	ENSMUSG00000027282	0.127	0.00116525	SE
chr2	90852931	90853293	+	Mtch2	ENSMUSG00000027282	0.305	0.0109835	SE
chr2	90853023	90853293	+	Mtch2	ENSMUSG00000027282	0.301	0.0223317	SE
chr3	88158220	88158300	+	Mef2d	ENSMUSG00000001419	-0.222	0.0220926	SE
chr13	34899314	34899362	+	Prpf4b	ENSMUSG00000021413	-0.121	0.000564371	SE
chr13	34899317	34899455	+	Prpf4b	ENSMUSG00000021413	-0.136	2.45487e-05	SE
chr13	34899351	34899455	+	Prpf4b	ENSMUSG00000021413	-0.157	7.81466e-05	SE
chr8	60975731	60975899	-	Clcn3	ENSMUSG00000004319	-0.175	5.81848e-05	SE
chr8	60975731	60975902	-	Clcn3	ENSMUSG00000004319	-0.171	7.20537e-05	SE
chr3	65955199	65955276	-	Ccnl1	ENSMUSG00000027829	-0.275	5.45237e-05	SE
chr14	20295070	20295268	+	Nudt13	ENSMUSG00000021809	-0.172	0.00448826	SE
chr14	20295087	20295268	+	Nudt13	ENSMUSG00000021809	-0.16	0.00559585	SE
chr11	61349130	61349195	-	Slc47a1	ENSMUSG00000010122	0.119	0.00198439	SE
chr1	136724488	136724839	+	Platr22	ENSMUSG00000097448	-0.101	0.00442629	SE
chr18	77760746	77761030	-	Haus1	ENSMUSG00000041840	0.168	0.0455537	SE
chr4	98727394	98727789	+	L1td1	ENSMUSG00000087166	0.13	0.00036844	SE
chr2	72978536	72979029	-	Sp3	ENSMUSG00000027109	-0.195	0.0156158	SE
chr3	158040507	158040622	+	Lrrc40	ENSMUSG00000063052	-0.274	0.00373623	SE
chr1	87334269	87334417	+	Gigyf2	ENSMUSG00000048000	-0.316	5.88364e-05	SE
chr2	121925601	121925728	+	Casc4	ENSMUSG00000060227	-0.103	0.0332982	SE
chr11	52254908	52255171	-	Tcf7	ENSMUSG00000000782	-0.134	0.0493557	SE
chr11	52255098	52255171	-	Tcf7	ENSMUSG00000000782	-0.185	0.0495889	SE
chr14	120404679	120404732	+	Mbnl2	ENSMUSG00000022139	0.142	9.17303e-05	SE
chr13	33935576	33935794	-	Serpinb6a	ENSMUSG00000060147	-0.166	0.018715	SE
chr3	135348326	135348427	+	Slc9b1	ENSMUSG00000050150	0.168	0.0127319	SE
chr3	135348329	135348427	+	Slc9b1	ENSMUSG00000050150	0.301	0.000240754	SE
chr10	80410397	80410673	-	Tcf3	ENSMUSG00000020167	-0.167	0.000104123	SE
chr10	80410404	80410624	-	Tcf3	ENSMUSG00000020167	-0.304	0.000137255	SE
chr10	80412833	80413062	-	Tcf3	ENSMUSG00000020167	-0.203	0.0392448	SE
chr10	80412965	80413062	-	Tcf3	ENSMUSG00000020167	-0.145	0.0173225	SE
chr4	103328841	103328966	+	Oma1	ENSMUSG00000035069	0.243	0.0118709	SE
chr2	10056718	10056806	-	Atp5c1	ENSMUSG00000025781	0.137	3.45486e-07	SE
chr7	138870417	138870502	+	Ppp2r2d	ENSMUSG00000041769	0.416	4.35359e-05	SE
chr1	13627351	13627721	-	Lactb2	ENSMUSG00000025937	-0.331	2.92658e-05	SE
chr3	90502196	90502253	-	Chtop	ENSMUSG00000001017	-0.124	0.00175481	SE
chr12	70984652	70984745	+	Psma3	ENSMUSG00000060073	-0.41	0.00829694	SE
chr1	52201169	52201219	-	Gls	ENSMUSG00000026103	-0.277	0.000753997	SE
chr1	60222066	60222162	+	Nbeal1	ENSMUSG00000073664	-0.177	0.033392	SE
chr1	60283982	60284156	+	Nbeal1	ENSMUSG00000073664	-0.104	0.00040556	SE
chr7	122127048	122127507	-	Palb2	ENSMUSG00000044702	0.281	0.00212281	SE
chr7	122127048	122127540	-	Palb2	ENSMUSG00000044702	0.287	0.00156989	SE
chr8	56550062	56550121	-	Cep44	ENSMUSG00000038215	0.187	0.00131508	SE
chr2	71887685	71887824	+	Pdk1	ENSMUSG00000006494	-0.11	0.0157123	SE
chr9	97089490	97089876	-	Slc25a36	ENSMUSG00000032449	-0.106	0.000927678	SE
chr5	99963730	99963899	-	Hnrnpd	ENSMUSG00000000568	-0.137	7.73466e-07	SE
chr5	99963742	99963877	-	Hnrnpd	ENSMUSG00000000568	-0.125	6.3457e-06	SE
chr18	7443984	7444105	-	Mpp7	ENSMUSG00000057440	-0.148	0.0375278	SE
chr5	108584273	108584378	-	Gak	ENSMUSG00000062234	-0.228	0.00452055	SE
chr4	116610402	116610562	-	Nasp	ENSMUSG00000028693	-0.1	0.000377862	SE
chr4	116610402	116610630	-	Nasp	ENSMUSG00000028693	-0.11	0.000573696	SE
chr19	14544787	14544862	-	Tle4	ENSMUSG00000024642	-0.105	0.0149323	SE
chr15	76730083	76730456	-	Arhgap39	ENSMUSG00000033697	0.192	0.0345252	SE
chr15	79304304	79304339	-	Pla2g6	ENSMUSG00000042632	0.13	0.0382052	SE
chr15	79304304	79304398	-	Pla2g6	ENSMUSG00000042632	0.175	0.00583059	SE
chr2	22929750	22929857	+	Pdss1	ENSMUSG00000026784	-0.22	0.0262279	SE
chr5	41791796	41791933	-	Bod1l	ENSMUSG00000061755	0.105	0.0120965	SE
chr2	69735868	69735897	+	Ppig	ENSMUSG00000042133	0.23	0.0469122	SE
chr2	52116667	52116752	+	Rif1	ENSMUSG00000036202	0.15	2.63881e-11	SE
chr2	26592169	26592249	+	Egfl7	ENSMUSG00000026921	-0.303	2.38155e-05	SE
chr7	49551596	49551694	+	Nav2	ENSMUSG00000052512	-0.298	0.0345385	SE
chr12	109605104	109605301	+	Rian	ENSMUSG00000097451	-0.16	0.00130419	SE
chr5	135635781	135635856	+	Rhbdd2	ENSMUSG00000039917	-0.221	0.00742766	SE
chr10	81402986	81403428	-	Nfic	ENSMUSG00000055053	-0.277	0.0309914	SE
chrX	159567742	159567795	+	Bclaf3	ENSMUSG00000044150	-0.135	0.0160213	SE
chrX	101084900	101084978	-	Slc7a3	ENSMUSG00000031297	-0.1	0.00521731	SE
chr2	118877660	118877792	+	Ivd	ENSMUSG00000027332	-0.123	0.0130726	SE
chr17	56716383	56716800	-	Vmac	ENSMUSG00000054723	0.4	1.70525e-05	SE
chr4	134836939	134837034	-	Maco1	ENSMUSG00000028826	-0.125	0.00772681	SE
chr8	88249158	88249233	+	Tent4b	ENSMUSG00000036779	0.127	0.00124124	SE
chr2	181587728	181587851	-	Zfp512b	ENSMUSG00000000823	-0.248	0.00742462	SE
chr2	156174096	156174194	-	Rbm39	ENSMUSG00000027620	-0.167	0.00012278	SE
chr1	24030741	24030908	-	Fam135a	ENSMUSG00000026153	0.225	0.0384123	SE
chr17	37004473	37004554	+	Zfp57	ENSMUSG00000036036	-0.44	0.00187178	SE
chr2	92187230	92187408	+	Phf21a	ENSMUSG00000058318	-0.504	0.015415	SE
chr5	23966133	23966463	-	Fam126a	ENSMUSG00000028995	-0.148	0.000573696	SE
chr4	149128510	149128928	-	Cenps	ENSMUSG00000073705	0.132	8.80369e-05	SE
chr8	70166613	70166644	+	Mef2b	ENSMUSG00000079033	-0.259	0.000380528	SE
chr8	70166613	70166665	+	Mef2b	ENSMUSG00000079033	-0.239	0.000616836	SE
chr8	70166613	70166700	+	Mef2b	ENSMUSG00000079033	-0.318	0.0308867	SE
chr8	70166613	70166700	+	Mef2b	ENSMUSG00000079033	-0.228	0.00303777	SE
chr8	70166613	70166732	+	Mef2b	ENSMUSG00000079033	-0.323	0.0202498	SE
chr8	70166613	70166732	+	Mef2b	ENSMUSG00000079033	-0.236	0.00192605	SE
chr15	80234433	80234558	+	Mief1	ENSMUSG00000022412	-0.444	6.33404e-08	SE
chr8	122900601	122900720	-	Ankrd11	ENSMUSG00000035569	-0.106	0.00131279	SE
chr17	48410824	48410930	+	Oard1	ENSMUSG00000040771	-0.129	0.025515	SE
chr5	31598726	31598831	+	Mrpl33	ENSMUSG00000106918	0.155	0.021034	SE
chr5	32844427	32844564	-	Prr14l	ENSMUSG00000054280	-0.164	0.0119547	SE
chr7	25621972	25622047	+	Dmac2	ENSMUSG00000057229	-0.247	0.000551549	SE
chr13	65284753	65285016	+	Zfp369	ENSMUSG00000021514	0.164	0.00258413	SE
chr5	65663855	65663884	-	Pds5a	ENSMUSG00000029202	0.203	0.00118581	SE
chr2	181361000	181361096	-	Arfrp1	ENSMUSG00000038671	-0.135	0.000226279	SE
chr2	181361000	181361139	-	Arfrp1	ENSMUSG00000038671	-0.16	0.000133792	SE
chr5	69563090	69563222	+	Guf1	ENSMUSG00000029208	0.149	0.00373623	SE
chr9	66762399	66762432	+	Car12	ENSMUSG00000032373	-0.165	0.0463937	SE
chr5	100667891	100668058	-	Coq2	ENSMUSG00000029319	0.109	2.45487e-05	SE
chr14	55899574	55899729	-	Sdr39u1	ENSMUSG00000022223	-0.147	0.0109835	SE
chr5	129559346	129559621	+	Sfswap	ENSMUSG00000029439	-0.236	0.00446202	SE
chr5	129559468	129559608	+	Sfswap	ENSMUSG00000029439	-0.252	0.00499942	SE
chr17	31854897	31855064	-	Sik1	ENSMUSG00000024042	-0.157	0.00835398	SE
chr12	65097301	65097504	+	Fancm	ENSMUSG00000055884	-0.229	1.40951e-06	SE
chr12	65097412	65097508	+	Fancm	ENSMUSG00000055884	-0.131	1.55366e-05	SE
chr12	65097415	65097508	+	Fancm	ENSMUSG00000055884	-0.129	1.62607e-05	SE
chr2	156872357	156872740	+	Rab5if	ENSMUSG00000027637	-0.243	0.0202996	SE
chr6	21950037	21950320	+	Ing3	ENSMUSG00000029670	-0.26	0.000923432	SE
chr7	116442590	116442674	-	Pik3c2a	ENSMUSG00000030660	0.159	0.0145786	SE
chr16	20673570	20673655	+	Eif4g1	ENSMUSG00000045983	0.139	8.52794e-05	SE
chr6	51464427	51464532	-	Hnrnpa2b1	ENSMUSG00000004980	-0.115	0.0173225	SE
chr11	115419191	115419293	-	Atp5h	ENSMUSG00000034566	0.213	0.0139329	SE
chr9	113959375	113959457	+	Ubp1	ENSMUSG00000009741	-0.165	0.0173081	SE
chr6	83928652	83929070	+	Zfp638	ENSMUSG00000030016	0.192	0.033739	SE
chr6	86419350	86419812	+	Tia1	ENSMUSG00000071337	-0.21	3.08361e-06	SE
chr6	86419432	86419812	+	Tia1	ENSMUSG00000071337	-0.108	0.000504403	SE
chr6	86419432	86419876	+	Tia1	ENSMUSG00000071337	-0.17	3.75744e-07	SE
chr6	86419693	86419876	+	Tia1	ENSMUSG00000071337	-0.202	3.54526e-07	SE
chr6	86423586	86423671	+	Tia1	ENSMUSG00000071337	-0.128	0.000735628	SE
chr6	86423607	86423671	+	Tia1	ENSMUSG00000071337	-0.134	0.000451405	SE
chr6	92909905	92909985	-	Adamts9	ENSMUSG00000030022	0.187	0.00256462	SE
chr7	127420009	127420109	-	Zfp688	ENSMUSG00000045251	-0.202	0.0140582	SE
chr7	127420009	127420319	-	Zfp688	ENSMUSG00000045251	-0.169	0.0042973	SE
chr6	119952493	119952878	-	Wnk1	ENSMUSG00000045962	0.158	0.00268374	SE
chr6	119952493	119952969	-	Wnk1	ENSMUSG00000045962	0.124	1.61214e-05	SE
chr6	119952684	119952878	-	Wnk1	ENSMUSG00000045962	0.1	1.61214e-05	SE
chr6	119952833	119952969	-	Wnk1	ENSMUSG00000045962	0.183	9.38707e-08	SE
chr6	119954144	119954232	-	Wnk1	ENSMUSG00000045962	-0.103	0.000109634	SE
chr2	30135368	30135654	+	Tbc1d13	ENSMUSG00000039678	-0.21	0.00672753	SE
chr2	30135408	30135654	+	Tbc1d13	ENSMUSG00000039678	-0.281	0.000485554	SE
chr2	30135408	30135888	+	Tbc1d13	ENSMUSG00000039678	-0.233	0.000573696	SE
chr3	16203194	16203219	+	Ythdf3	ENSMUSG00000047213	-0.126	0.000473318	SE
chr6	131375973	131376051	-	Ybx3	ENSMUSG00000030189	-0.136	1.67908e-07	SE
chr7	28996088	28996203	+	Map4k1	ENSMUSG00000037337	0.111	0.00457095	SE
chr3	121991002	121991122	+	Arhgap29	ENSMUSG00000039831	0.236	9.67995e-06	SE
chr9	61923750	61924216	-	Kif23	ENSMUSG00000032254	-0.275	0	SE
chr11	96261611	96261988	+	Gm53	ENSMUSG00000078706	-0.197	0.000380528	SE
chr11	96261611	96262046	+	Gm53	ENSMUSG00000078706	-0.102	0.0303787	SE
chr11	96261678	96262009	+	Gm53	ENSMUSG00000078706	-0.108	0.0218856	SE
chr11	96261678	96262046	+	Gm53	ENSMUSG00000078706	-0.122	0.0151554	SE
chr7	27664925	27665098	-	Map3k10	ENSMUSG00000040390	-0.189	0.000259025	SE
chr10	108252792	108252924	+	Ppp1r12a	ENSMUSG00000019907	-0.181	0.000156589	SE
chr5	108069108	108069363	+	Mtf2	ENSMUSG00000029267	-0.14	7.25823e-05	SE
chr5	108069108	108069493	+	Mtf2	ENSMUSG00000029267	-0.181	0.00029001	SE
chr5	108069108	108069523	+	Mtf2	ENSMUSG00000029267	-0.145	0.000247426	SE
chr5	108069161	108069493	+	Mtf2	ENSMUSG00000029267	-0.159	7.8119e-05	SE
chr5	108094091	108094248	+	Mtf2	ENSMUSG00000029267	0.153	0	SE
chr5	108094129	108094248	+	Mtf2	ENSMUSG00000029267	0.187	0	SE
chr7	92868124	92868198	-	Ddias	ENSMUSG00000030641	-0.102	0.0365016	SE
chr19	60817530	60817606	+	Fam45a	ENSMUSG00000024993	0.168	0.00227801	SE
chr7	126787944	126788116	-	Ppp4c	ENSMUSG00000030697	-0.25	0.0293756	SE
chr7	127023474	127023706	-	Maz	ENSMUSG00000030678	-0.136	0.00171766	SE
chr7	127023476	127023706	-	Maz	ENSMUSG00000030678	-0.137	0.00123547	SE
chr7	127023625	127023706	-	Maz	ENSMUSG00000030678	-0.139	0.0195465	SE
chr7	127218406	127218455	-	Septin1	ENSMUSG00000000486	-0.159	0.000706759	SE
chr7	127750154	127750366	+	Fbxl19	ENSMUSG00000030811	-0.266	0.00108824	SE
chr7	127750260	127750366	+	Fbxl19	ENSMUSG00000030811	-0.27	0.000700133	SE
chr9	37513613	37513749	+	Msantd2	ENSMUSG00000042138	-0.289	0.0392168	SE
chr7	137376932	137377117	-	9430038I01Rik	ENSMUSG00000040139	-0.151	0.00703091	SE
chr7	137376932	137377117	-	9430038I01Rik	ENSMUSG00000040139	-0.344	5.27324e-06	SE
chr10	20334498	20334635	+	Bclaf1	ENSMUSG00000037608	-0.184	0.00019403	SE
chr10	20334498	20334651	+	Bclaf1	ENSMUSG00000037608	-0.158	6.51218e-06	SE
chr10	20334511	20334645	+	Bclaf1	ENSMUSG00000037608	-0.161	0.000126433	SE
chr10	41809439	41809663	-	Cep57l1	ENSMUSG00000019813	-0.231	0.00332283	SE
chr10	80667517	80667656	-	Mknk2	ENSMUSG00000020190	0.128	0.0147113	SE
chr10	127658329	127658461	+	Stat6	ENSMUSG00000002147	0.102	0.00234519	SE
chr8	43302874	43302983	-	Zfp42	ENSMUSG00000051176	-0.121	0.0170568	SE
chr8	64964332	64964532	+	Tmem192	ENSMUSG00000025521	-0.344	0.00964919	SE
chr17	28328966	28329522	+	Rpl10a	ENSMUSG00000037805	0.151	3.95665e-05	RI
chr17	6447344	6448616	-	Tmem181b-ps	ENSMUSG00000096780	-0.277	0.0296136	RI
chr16	5048749	5049857	-	Glyr1	ENSMUSG00000022536	-0.193	5.20982e-07	RI
chr12	83660594	83664259	+	Rbm25	ENSMUSG00000010608	-0.137	0	RI
chr17	23631790	23632633	-	Mmp25	ENSMUSG00000023903	-0.605	7.24862e-08	RI
chr11	120782382	120783160	-	Rfng	ENSMUSG00000025158	-0.233	0.00678687	RI
chr11	106782468	106784018	-	Ddx5	ENSMUSG00000020719	-0.145	1.96781e-13	RI
chr12	111539407	111540302	+	Eif5	ENSMUSG00000021282	-0.147	0.000608561	RI
chr9	49471861	49472543	-	Ttc12	ENSMUSG00000040219	-0.168	0.0498195	RI
chr14	31257880	31258530	+	Bap1	ENSMUSG00000021901	-0.164	3.39351e-06	RI
chr8	105845259	105846391	-	Cenpt	ENSMUSG00000036672	-0.124	5.16161e-06	RI
chr8	105849625	105849923	-	Cenpt	ENSMUSG00000036672	-0.126	0.000941389	RI
chr15	89127593	89128018	-	Hdac10	ENSMUSG00000062906	0.409	0.0481391	RI
chr3	89168694	89170115	+	Clk2	ENSMUSG00000068917	-0.191	0.0103929	RI
chr1	37987393	37990457	-	Txndc9	ENSMUSG00000058407	-0.132	3.52745e-08	RI
chr9	44355698	44356429	-	Vps11	ENSMUSG00000032127	-0.331	0.000106068	RI
chrX	103569567	103572561	-	Ftx	ENSMUSG00000086370	-0.243	0.00830648	RI
chr2	26373318	26374185	-	Snapc4	ENSMUSG00000036281	-0.224	4.32602e-05	RI
chr1	160740751	160740931	-	Rabgap1l	ENSMUSG00000026721	0.193	0.000167962	RI
chr2	181108443	181109117	-	Kcnq2	ENSMUSG00000016346	0.375	0.00035535	RI
chr5	67342093	67344569	+	Slc30a9	ENSMUSG00000029221	-0.124	0.026869	RI
chr1	74735553	74736036	+	Cyp27a1	ENSMUSG00000026170	-0.28	0.00678687	RI
chr2	181354352	181355552	+	Rtel1	ENSMUSG00000038685	-0.302	0.0153028	RI
chr2	167063220	167063727	+	Zfas1	ENSMUSG00000074578	0.108	0.015787	RI
chr14	55832222	55833624	+	Nfatc4	ENSMUSG00000023411	-0.122	0.0340463	RI
chr4	62495997	62497298	+	Bspry	ENSMUSG00000028392	-0.124	0.00130294	RI
chr1	161036207	161036579	+	Gas5	ENSMUSG00000053332	0.105	2.21311e-05	RI
chr1	161036819	161037315	+	Gas5	ENSMUSG00000053332	0.117	1.34636e-05	RI
chr13	8984765	8985319	-	Gtpbp4	ENSMUSG00000021149	0.142	0.0335374	RI
chr2	180584405	180584871	+	Mrgbp	ENSMUSG00000027569	-0.137	0.0171813	RI
chr2	158635306	158636147	+	Actr5	ENSMUSG00000037761	-0.145	0.00163664	RI
chr8	84923728	84924113	-	Mast1	ENSMUSG00000053693	-0.252	0.00949402	RI
chr14	69247580	69249622	-	Slc25a37	ENSMUSG00000034248	-0.231	2.04749e-08	RI
chr9	15306872	15307821	+	Taf1d	ENSMUSG00000031939	0.115	3.21361e-06	RI
chr4	155817922	155820428	+	Ccnl2	ENSMUSG00000029068	-0.114	0.0415224	RI
chr8	8681383	8683973	-	Arglu1	ENSMUSG00000040459	-0.136	0	RI
chr6	72432798	72435114	-	Mat2a	ENSMUSG00000053907	-0.253	0	RI
chr6	86423605	86424420	+	Tia1	ENSMUSG00000071337	0.223	0.00192949	RI
chr2	35728057	35730994	+	Dab2ip	ENSMUSG00000026883	-0.189	0.00167076	RI
chr7	3671273	3672110	-	Tmc4	ENSMUSG00000019734	0.691	3.21361e-06	RI
chr1	9942024	9942391	-	Snhg6	ENSMUSG00000098234	0.112	0.0148289	RI
chr7	28370237	28371042	-	Plekhg2	ENSMUSG00000037552	-0.141	0.000843388	RI
chr7	44551954	44552620	-	Nr1h2	ENSMUSG00000060601	-0.112	0.0423267	RI
chr7	141441611	141442564	-	Pidd1	ENSMUSG00000025507	-0.13	0.0335374	RI
chr7	45000371	45001022	+	Irf3	ENSMUSG00000003184	-0.207	0.00906235	RI
chr18	37964007	37964409	-	Fchsd1	ENSMUSG00000038524	-0.171	0.000482705	RI
chr17	47698572	47698970	+	Frs3	ENSMUSG00000023266	-0.695	0.000138091	RI
chr17	46503471	46503851	-	Cul9	ENSMUSG00000040327	0.358	0.0469111	RI
chr17	26922675	26923302	+	Kifc5b	ENSMUSG00000024301	0.251	0.00630682	RI
chr16	23108718	23109149	+	Eif4a2	ENSMUSG00000022884	0.129	0	RI
chr16	18250771	18251270	+	Trmt2a	ENSMUSG00000022721	-0.134	0.0315408	RI
chr16	4770670	4771512	-	Cdip1	ENSMUSG00000004071	-0.469	0.0148289	RI
chr15	76427899	76428394	+	Mroh1	ENSMUSG00000022558	-0.102	0.0353787	RI
chr15	58096215	58096705	-	Atad2	ENSMUSG00000022360	-0.61	0.000370475	RI
chr12	113133184	113133581	+	Mta1	ENSMUSG00000021144	-0.336	0.00567806	RI
chr12	109733492	109733970	+	Mirg	ENSMUSG00000097391	-0.257	0.0271025	RI
chr18	61701906	61702370	-	Pcyox1l	ENSMUSG00000024579	0.446	0.000138091	RI
chr11	115429634	115430026	+	Kctd2	ENSMUSG00000016940	0.329	0.00607919	RI
chr11	101442437	101442799	+	Rpl27	ENSMUSG00000063316	0.116	0.000269211	RI
chr17	32527840	32528154	+	Cyp4f17	ENSMUSG00000091586	-0.323	0.00240521	RI
chr11	69684316	69684738	-	Tnfsfm13	ENSMUSG00000018752	-0.101	0.0301596	RI
chr11	29153231	29154215	+	Pnpt1	ENSMUSG00000020464	0.122	0.0272801	RI
chr9	54592198	54592477	+	Idh3a	ENSMUSG00000032279	-0.212	0.0167728	RI
chr9	50753085	50753477	+	Cryab	ENSMUSG00000032060	0.131	0.000256996	RI
chr11	3537315	3537605	-	Smtn	ENSMUSG00000020439	0.113	0.00528222	RI
chr9	92588600	92589030	+	Plod2	ENSMUSG00000032374	-0.335	5.93576e-05	RI
chr14	52075254	52075720	-	Hnrnpc	ENSMUSG00000060373	0.116	7.24761e-05	RI
chr14	47271778	47272231	-	Wdhd1	ENSMUSG00000037572	-0.357	9.27439e-05	RI
chr14	20581456	20581893	-	Usp54	ENSMUSG00000034235	-0.397	0.0039176	RI
chr8	123259459	123259883	+	Zfp276	ENSMUSG00000001065	0.503	6.90365e-06	RI
chr3	122544543	122544942	-	Fnbp1l	ENSMUSG00000039735	0.16	0.038072	RI
chr2	158826304	158827999	+	Dhx35	ENSMUSG00000027655	0.196	0.00741432	RI
chr11	98845842	98846289	+	Rapgefl1	ENSMUSG00000038020	-0.355	0.00229844	RI
chr3	88325059	88326312	+	Glmp	ENSMUSG00000001418	0.267	0.00917419	RI
chr13	30885945	30886314	-	Exoc2	ENSMUSG00000021357	0.363	0.00434231	RI
chr9	64175193	64175722	+	Rpl4	ENSMUSG00000032399	0.119	0.0171454	RI
chrX	73788843	73789153	+	Ssr4	ENSMUSG00000002014	0.332	0.000638362	RI
chr8	78809946	78810210	-	Lsm6	ENSMUSG00000031683	0.172	0.0206896	RI
chr13	100771473	100771703	-	Cenph	ENSMUSG00000045273	0.208	0.0319723	RI
chr3	132677004	132677368	-	Aimp1	ENSMUSG00000028029	-0.311	0.000237154	RI
chr5	92291012	92291331	-	Sdad1	ENSMUSG00000029415	0.522	9.15764e-06	RI
chr1	134630432	134631522	+	Kdm5b	ENSMUSG00000042207	-0.174	0.000227335	RI
chr7	126581425	126581742	-	Cln3	ENSMUSG00000030720	-0.34	9.02167e-07	RI
chr9	31402234	31403074	+	Nfrkb	ENSMUSG00000042185	-0.174	0.0148309	RI
chr11	98707265	98707715	-	Med24	ENSMUSG00000017210	-0.225	0.02451	RI
chr7	34229306	34229794	-	Gpi1	ENSMUSG00000036427	0.261	1.98586e-05	RI
chr4	139440413	139440822	+	Ubr4	ENSMUSG00000066036	-0.435	0.00308757	RI
chr5	139339148	139339575	-	Cox19	ENSMUSG00000045438	0.335	8.6928e-05	RI
chr3	116591987	116592510	-	Trmt13	ENSMUSG00000033439	0.489	6.03284e-05	RI
chr7	45126114	45126536	-	Rpl13a	ENSMUSG00000074129	0.22	0.0496269	RI
chr2	28859012	28859472	+	Ddx31	ENSMUSG00000026806	0.36	0.0396118	RI
chr2	32618204	32618604	+	St6galnac6	ENSMUSG00000026811	0.278	0.000951667	RI
chr1	63535134	63535489	+	Adam23	ENSMUSG00000025964	-0.274	0.00087119	RI
chrX	73919764	73920008	-	Arhgap4	ENSMUSG00000031389	-0.224	0.00023109	RI
chrX	101084900	101085352	-	Slc7a3	ENSMUSG00000031297	0.204	0.013797	RI
chr3	116010621	116010899	+	Extl2	ENSMUSG00000027963	-0.434	1.98586e-05	RI
chr8	88252189	88252573	+	Tent4b	ENSMUSG00000036779	-0.118	8.32213e-06	RI
chr4	43573750	43574134	-	Gba2	ENSMUSG00000028467	-0.122	0.0146692	RI
chr2	164763032	164763281	+	Dnttip1	ENSMUSG00000017299	-0.124	0.00843636	RI
chr4	152311715	152312172	-	Rnf207	ENSMUSG00000058498	0.143	0.0123984	RI
chr4	156233290	156233713	-	Plekhn1	ENSMUSG00000078485	0.119	0.0122493	RI
chr5	23749804	23750113	-	Pus7	ENSMUSG00000057541	0.18	0.00597301	RI
chr5	30890873	30891219	+	Agbl5	ENSMUSG00000029165	0.277	0.000843388	RI
chr5	35572495	35574194	-	Trmt44	ENSMUSG00000029097	0.25	0.0498195	RI
chr7	97314729	97315178	-	Usp35	ENSMUSG00000035713	0.225	0.0463297	RI
chr5	107601730	107601969	+	Rpap2	ENSMUSG00000033773	0.183	0.00118714	RI
chr7	137458842	137459295	+	Glrx3	ENSMUSG00000031068	-0.42	0.000878773	RI
chr5	138299966	138300211	+	Stag3	ENSMUSG00000036928	0.102	9.38271e-05	RI
chr5	138300922	138301325	+	Stag3	ENSMUSG00000036928	0.111	0.0411446	RI
chr7	24175059	24175541	+	Zfp114	ENSMUSG00000068962	0.44	0.00192949	RI
chr10	95490534	95490862	-	Mrpl42	ENSMUSG00000062981	0.255	0.0145376	RI
chr6	48413362	48414151	+	Krba1	ENSMUSG00000042810	-0.752	5.0755e-08	RI
chr16	20686780	20687275	+	Eif4g1	ENSMUSG00000045983	0.221	0.0272801	RI
chr11	62603209	62603646	+	2410006H16Rik	ENSMUSG00000086841	0.123	4.9133e-09	RI
chr4	117876861	117877219	-	B4galt2	ENSMUSG00000028541	-0.157	0.00979615	RI
chr7	44535016	44535460	-	Pold1	ENSMUSG00000038644	-0.152	0.0303561	RI
chr7	29850950	29851302	-	Zfp940	ENSMUSG00000050855	0.27	0.00249811	RI
chr15	79209952	79210381	+	Gm10863	ENSMUSG00000075555	0.402	0.00186326	RI
chr19	6108457	6108872	+	Naaladl1	ENSMUSG00000054999	0.455	0.000120049	RI
chr12	87433807	87434209	-	Alkbh1	ENSMUSG00000079036	0.322	3.93878e-05	RI
chr2	120666372	120666550	+	Stard9	ENSMUSG00000033705	-0.419	0.00830648	RI
chr10	78037872	78038258	-	Aire	ENSMUSG00000000731	0.111	0.000681514	RI
chr10	81115025	81115492	+	Map2k2	ENSMUSG00000035027	0.434	0.02703	RI
chr3	108427852	108428331	-	Sars	ENSMUSG00000068739	-0.138	0.0120771	RI
chr8	84867562	84867944	+	Farsa	ENSMUSG00000003808	-0.228	0.000524626	RI
chr8	70602231	70602676	-	Ssbp4	ENSMUSG00000070003	-0.111	0.00410863	RI
chr19	3875734	3875788	+	Chka	ENSMUSG00000024843	0.217	0.00577656	MXE
chr16	23111502	23111592	+	Eif4a2	ENSMUSG00000022884	-0.103	0	MXE
chr12	101044489	101044659	-	Ppp4r3a	ENSMUSG00000041846	-0.105	1.71286e-11	MXE
chr11	53380585	53380672	+	Aff4	ENSMUSG00000049470	0.112	0.047369	MXE
chr9	67031950	67032026	-	Tpm1	ENSMUSG00000032366	0.177	0	MXE
chr15	10587837	10587924	-	Rai14	ENSMUSG00000022246	0.127	0.000624588	MXE
chr15	10589258	10589345	-	Rai14	ENSMUSG00000022246	-0.188	6.04953e-08	MXE
chr1	38079289	38079398	-	Rev1	ENSMUSG00000026082	-0.132	0.0450228	MXE
chr10	80410397	80410624	-	Tcf3	ENSMUSG00000020167	0.11	0.00737388	MXE
chr2	167446501	167446536	+	Slc9a8	ENSMUSG00000039463	0.34	0.00618785	MXE
chr3	145126092	145126225	+	Odf2l	ENSMUSG00000028256	-0.169	0.00115815	MXE
chr2	125097976	125098075	-	Myef2	ENSMUSG00000027201	0.101	0.00164649	MXE
chr10	9778020	9778071	-	Stxbp5	ENSMUSG00000019790	-0.38	0.0475509	MXE
chr7	44710510	44710531	+	Izumo2	ENSMUSG00000066500	-0.18	0.027131	MXE
chr2	30135408	30135552	+	Tbc1d13	ENSMUSG00000039678	-0.23	0.00054058	MXE
chr2	30136672	30136713	+	Tbc1d13	ENSMUSG00000039678	-0.197	0.000652703	MXE
chr10	59354339	59354410	+	P4ha1	ENSMUSG00000019916	0.126	4.30824e-10	MXE
chr8	40908055	40908195	+	Slc7a2	ENSMUSG00000031596	0.264	0.00191892	MXE
chr19	3875734	3875788	+	Chka	ENSMUSG00000024843	0.129	0.0192786	MXE
chr17	31651645	31651664	-	U2af1	ENSMUSG00000061613	-0.15	1.66724e-06	MXE
chr16	36081262	36081403	+	Ccdc58	ENSMUSG00000075229	0.111	0.0114067	MXE
chr12	109733475	109733608	+	Mirg	ENSMUSG00000097391	-0.115	0.000247862	MXE
chr12	109733492	109733608	+	Mirg	ENSMUSG00000097391	-0.102	0.000475987	MXE
chr12	101044186	101044659	-	Ppp4r3a	ENSMUSG00000041846	-0.198	1.68514e-09	MXE
chr12	80170182	80170245	-	Actn1	ENSMUSG00000015143	0.11	0.000133633	MXE
chr12	51363951	51364020	+	G2e3	ENSMUSG00000035293	0.153	0.0143581	MXE
chr13	74582190	74582375	-	Gm46430	ENSMUSG00000113204	0.356	0.00680629	MXE
chr10	39621440	39621568	+	Traf3ip2	ENSMUSG00000019842	0.332	0.034614	MXE
chr12	72903007	72903166	-	4930447C04Rik	ENSMUSG00000021098	-0.263	0.014057	MXE
chr12	72903087	72903166	-	4930447C04Rik	ENSMUSG00000021098	-0.183	0.0297687	MXE
chr10	80410397	80410673	-	Tcf3	ENSMUSG00000020167	0.103	0.0408636	MXE
chr4	62495997	62496095	+	Bspry	ENSMUSG00000028392	-0.159	0.000690084	MXE
chr5	105704824	105705023	+	Lrrc8d	ENSMUSG00000046079	0.114	0.0183535	MXE
chr1	63579355	63579719	+	Adam23	ENSMUSG00000025964	-0.365	0.00918703	MXE
chr1	63579483	63579719	+	Adam23	ENSMUSG00000025964	-0.386	0.0171474	MXE
chr1	133009136	133009192	-	Mdm4	ENSMUSG00000054387	-0.107	0.0372832	MXE
chr1	133009136	133009192	-	Mdm4	ENSMUSG00000054387	-0.105	0.0448154	MXE
chr2	156168992	156169158	-	Rbm39	ENSMUSG00000027620	0.503	0.0101738	MXE
chr17	37002446	37002777	+	Zfp57	ENSMUSG00000036036	-0.105	0.049591	MXE
chr11	4390152	4390188	-	Hormad2	ENSMUSG00000020419	-0.381	0.0193841	MXE
chr5	92662049	92662252	-	Ccdc158	ENSMUSG00000050050	0.149	0.0302226	MXE
chr6	71894956	71895013	-	Ptcd3	ENSMUSG00000063884	0.231	0.0139236	MXE
chr6	98940994	98941164	-	Foxp1	ENSMUSG00000030067	-0.121	0.0313221	MXE
chr6	119952833	119952969	-	Wnk1	ENSMUSG00000045962	-0.11	1.92069e-07	MXE
chr2	30135408	30135552	+	Tbc1d13	ENSMUSG00000039678	-0.161	0.0109489	MXE
chr2	30135408	30135552	+	Tbc1d13	ENSMUSG00000039678	-0.157	0.00519265	MXE
chr10	4418555	4418631	-	Rmnd1	ENSMUSG00000019763	-0.109	0.00677122	MXE
chr19	44078888	44079266	-	Chuk	ENSMUSG00000025199	-0.105	0.00609154	3ss
chr16	34013136	34013681	-	Kalrn	ENSMUSG00000061751	0.12	0.0082585	3ss
chr8	48138178	48138878	+	Dctd	ENSMUSG00000031562	-0.144	1.93741e-07	3ss
chr4	3939378	3939526	+	Chchd7	ENSMUSG00000042198	-0.1	0.00697669	3ss
chrX	166385390	166388988	+	Gpm6b	ENSMUSG00000031342	-0.591	6.50116e-05	3ss
chr1	134407816	134408487	+	Cyb5r1	ENSMUSG00000026456	-0.195	4.33908e-12	3ss
chr2	155974249	155974483	+	Cep250	ENSMUSG00000038241	-0.195	0.0187501	3ss
chr13	54683960	54684150	-	Rnf44	ENSMUSG00000034928	-0.161	0.0080703	3ss
chr2	24718029	24718122	-	Cacna1b	ENSMUSG00000004113	0.577	0.0001339	3ss
chr1	97782926	97783232	+	Gin1	ENSMUSG00000026333	-0.159	0.0001339	3ss
chr7	101868397	101868470	-	Folr1	ENSMUSG00000001827	0.305	8.62978e-05	3ss
chr6	120350206	120350444	-	Ccdc77	ENSMUSG00000030177	-0.169	0.000507275	3ss
chr7	28185713	28186029	+	Dyrk1b	ENSMUSG00000002409	-0.274	0.0162231	3ss
chr17	34905609	34906058	+	Ehmt2	ENSMUSG00000013787	-0.115	0.0339889	3ss
chr7	141094781	141095317	-	Sigirr	ENSMUSG00000025494	0.204	0.00292371	3ss
chr10	80395063	80395285	-	Mbd3	ENSMUSG00000035478	-0.104	8.62978e-05	3ss
chr15	102338252	102338712	-	Aaas	ENSMUSG00000036678	-0.168	0.00126305	3ss
chr13	74563738	74564057	-	Gm47469	ENSMUSG00000113047	-0.208	0.00697669	3ss
chr9	64288107	64288243	+	Tipin	ENSMUSG00000032397	-0.159	0.00161462	3ss
chr14	32099105	32099500	+	Oxnad1	ENSMUSG00000021906	-0.1	0.0431892	3ss
chr12	112913389	112913776	-	Jag2	ENSMUSG00000002799	0.246	0.000691182	3ss
chr3	89997519	89998103	-	Hax1	ENSMUSG00000027944	0.291	0.0459509	3ss
chr7	98639730	98639883	-	Emsy	ENSMUSG00000035401	-0.109	0.0339889	3ss
chrX	18246013	18246416	+	Kdm6a	ENSMUSG00000037369	-0.224	0.0108459	3ss
chr14	55072546	55073064	-	Zfhx2	ENSMUSG00000040721	-0.116	0.00714928	3ss
chr2	29125482	29125963	+	Setx	ENSMUSG00000043535	0.116	0.00697669	3ss
chr2	26592149	26592443	+	Egfl7	ENSMUSG00000026921	-0.155	0.00063491	3ss
chr2	26592169	26592443	+	Egfl7	ENSMUSG00000026921	-0.149	0.00080061	3ss
chr14	34460498	34460615	-	Bmpr1a	ENSMUSG00000021796	0.368	0.000964248	3ss
chr7	25621972	25622387	+	Dmac2	ENSMUSG00000057229	-0.182	0.00714928	3ss
chr5	143328446	143328897	-	Zdhhc4	ENSMUSG00000001844	-0.239	0.000534664	3ss
chr7	16115548	16115650	+	Napa	ENSMUSG00000006024	-0.206	0.00697669	3ss
chr7	101897941	101898152	+	Anapc15	ENSMUSG00000030649	0.136	0.00255054	3ss
chr10	78037872	78037988	-	Aire	ENSMUSG00000000731	0.337	0.0252146	3ss
chr10	127658329	127658700	+	Stat6	ENSMUSG00000002147	0.209	0.00517856	3ss
chr19	5717661	5720407	-	Ehbp1l1	ENSMUSG00000024937	0.255	0.0154617	5ss
chr16	18896453	18896773	+	Hira	ENSMUSG00000022702	-0.119	0.00212163	5ss
chr13	9690277	9690514	-	Zmynd11	ENSMUSG00000021156	-0.252	0.000433874	5ss
chr16	91030415	91030556	-	Paxbp1	ENSMUSG00000022974	-0.267	0.000586952	5ss
chr13	84283984	84284185	+	Tmem161b	ENSMUSG00000035762	0.11	0.0223455	5ss
chr11	50910705	50910876	-	Zfp2	ENSMUSG00000049321	0.237	0.0355154	5ss
chr9	75257958	75258224	+	Myo5c	ENSMUSG00000033590	0.402	0.00350275	5ss
chr9	72479923	72480775	-	Tex9	ENSMUSG00000090626	-0.206	7.08192e-05	5ss
chr14	46767175	46767711	+	Cdkn3	ENSMUSG00000037628	-0.132	0.00188807	5ss
chr9	65441612	65441799	+	Mtfmt	ENSMUSG00000059183	-0.175	0.0498939	5ss
chr8	105846164	105846391	-	Cenpt	ENSMUSG00000036672	-0.107	0.000623112	5ss
chr4	94851722	94851877	+	Tek	ENSMUSG00000006386	0.175	0.0359028	5ss
chr9	65631076	65631354	+	Rbpms2	ENSMUSG00000032387	0.262	4.7357e-05	5ss
chr4	109321127	109321325	+	Eps15	ENSMUSG00000028552	-0.122	0.000871237	5ss
chr18	24471061	24471146	+	2700062C07Rik	ENSMUSG00000024273	-0.254	4.7357e-05	5ss
chrX	101798101	101798165	+	8030474K03Rik	ENSMUSG00000046774	-0.259	0.0153784	5ss
chr19	6840333	6840405	-	Rps6ka4	ENSMUSG00000024952	0.128	0.0230825	5ss
chr2	26372730	26372825	-	Snapc4	ENSMUSG00000036281	0.106	0.049048	5ss
chr1	162679484	162679607	-	Prrc2c	ENSMUSG00000040225	0.181	0.0153784	5ss
chr1	152848595	152849016	-	Smg7	ENSMUSG00000042772	-0.165	4.14315e-08	5ss
chr2	53130411	53130505	+	Fmnl2	ENSMUSG00000036053	-0.256	4.7357e-05	5ss
chr2	25621360	25621458	-	Tmem141	ENSMUSG00000026939	0.128	0.0313647	5ss
chr2	165807518	165807929	-	Zmynd8	ENSMUSG00000039671	-0.244	0.000659373	5ss
chr8	95733070	95733323	-	Cnot1	ENSMUSG00000036550	0.12	3.02512e-06	5ss
chr11	113463950	113464095	-	Slc39a11	ENSMUSG00000041654	-0.277	0.037997	5ss
chr14	69248882	69249622	-	Slc25a37	ENSMUSG00000034248	-0.24	8.22132e-08	5ss
chr5	31293394	31293486	-	Fndc4	ENSMUSG00000038552	0.157	0.0399073	5ss
chr2	181361000	181361472	-	Arfrp1	ENSMUSG00000038671	-0.19	0.000369366	5ss
chr5	121373137	121373474	-	Trafd1	ENSMUSG00000042726	-0.247	6.92455e-06	5ss
chr5	121373149	121373474	-	Trafd1	ENSMUSG00000042726	-0.25	6.64317e-06	5ss
chr5	129543213	129543379	+	Sfswap	ENSMUSG00000029439	-0.215	0.000524193	5ss
chr14	51889146	51889397	+	Mettl17	ENSMUSG00000004561	-0.206	0.0318017	5ss
chr7	92659404	92659888	-	Pcf11	ENSMUSG00000041328	-0.12	0.0308092	5ss
chr8	45999616	45999867	-	Ankrd37	ENSMUSG00000050914	0.127	0.0154885	5ss
chr18	31902329	31902677	+	Wdr33	ENSMUSG00000024400	-0.119	3.9169e-06	5ss
chr17	57250741	57251006	+	Trip10	ENSMUSG00000019487	-0.258	0.000367824	5ss
chr17	23733822	23734316	+	Pkmyt1	ENSMUSG00000023908	-0.292	0.000190222	5ss
chr17	22309204	22309597	-	Gm7072	ENSMUSG00000117284	-0.122	0.0194005	5ss
chr15	102338643	102338881	-	Aaas	ENSMUSG00000036678	-0.103	0.0135163	5ss
chr15	99702613	99702686	+	Smarcd1	ENSMUSG00000023018	0.261	0.0472263	5ss
chr12	109733844	109734462	+	Mirg	ENSMUSG00000097391	-0.449	0.00216785	5ss
chr13	103760415	103760594	-	Srek1	ENSMUSG00000032621	0.127	0.000653807	5ss
chr11	120782628	120783078	-	Rfng	ENSMUSG00000025158	-0.193	0.0155886	5ss
chr11	117076463	117076954	+	Snhg20	ENSMUSG00000086859	-0.307	0.000433874	5ss
chr12	111539550	111539911	+	Eif5	ENSMUSG00000021282	-0.131	0.00169725	5ss
chr11	35889259	35889406	-	Wwc1	ENSMUSG00000018849	0.226	9.87064e-05	5ss
chr9	64293987	64294386	+	Tipin	ENSMUSG00000032397	0.132	3.96594e-05	5ss
chr9	45854626	45854711	+	Bace1	ENSMUSG00000032086	0.353	0.00218899	5ss
chr18	60831507	60831995	-	Tcof1	ENSMUSG00000024613	-0.103	0.0152538	5ss
chr3	97215111	97215428	-	Bcl9	ENSMUSG00000038256	-0.413	0.0291879	5ss
chr9	15330495	15330910	-	Cep295	ENSMUSG00000046111	-0.181	0.0279167	5ss
chr7	64369019	64369221	-	Fan1	ENSMUSG00000033458	-0.261	0.000714234	5ss
chr1	134407573	134408005	+	Cyb5r1	ENSMUSG00000026456	-0.122	3.92298e-07	5ss
chr1	134407573	134408024	+	Cyb5r1	ENSMUSG00000026456	-0.119	3.65946e-07	5ss
chr13	34899197	34899455	+	Prpf4b	ENSMUSG00000021413	-0.196	0.00948746	5ss
chr1	133655344	133661318	-	Gm38394	ENSMUSG00000094410	0.172	0.0318017	5ss
chr6	83481342	83481462	-	Dguok	ENSMUSG00000014554	-0.413	0.0406238	5ss
chr3	88177586	88177785	-	1700113A16Rik	ENSMUSG00000096935	0.333	0.000586952	5ss
chr1	33719886	33720173	+	Rab23	ENSMUSG00000004768	-0.243	3.96594e-05	5ss
chr3	135348028	135348427	+	Slc9b1	ENSMUSG00000050150	0.275	0.000596564	5ss
chr1	93826466	93826871	+	D2hgdh	ENSMUSG00000073609	-0.271	0.0359028	5ss
chr3	89340712	89341157	-	Adam15	ENSMUSG00000028041	-0.373	0.0223455	5ss
chr8	123964878	123965126	-	Abcb10	ENSMUSG00000031974	-0.184	0.00572514	5ss
chr8	56550544	56550857	-	Cep44	ENSMUSG00000038215	0.174	0.00272933	5ss
chr12	3885448	3885655	+	Dnmt3a	ENSMUSG00000020661	0.242	0.00700779	5ss
chr2	39008156	39008570	+	Arpc5l	ENSMUSG00000026755	-0.245	0.0200297	5ss
chr6	38298863	38299259	-	Zc3hav1l	ENSMUSG00000047749	-0.171	0.00464384	5ss
chr2	104559178	104559410	+	Platr14	ENSMUSG00000086454	0.223	0.00445502	5ss
chr2	126152140	126152577	+	Dtwd1	ENSMUSG00000023330	0.492	8.49059e-05	5ss
chr8	121821274	121821358	-	Klhdc4	ENSMUSG00000040263	0.115	0.0456004	5ss
chr6	124711850	124712057	-	Emg1	ENSMUSG00000004268	-0.192	0.0126304	5ss
chr8	70166292	70166644	+	Mef2b	ENSMUSG00000079033	-0.475	0.000771619	5ss
chr8	70166292	70166665	+	Mef2b	ENSMUSG00000079033	-0.481	0.000586952	5ss
chr8	70166292	70166700	+	Mef2b	ENSMUSG00000079033	-0.376	0.0131534	5ss
chr8	70166292	70166732	+	Mef2b	ENSMUSG00000079033	-0.373	0.0115715	5ss
chr8	70166292	70166700	+	Mef2b	ENSMUSG00000079033	-0.479	3.79912e-06	5ss
chr8	70166292	70166732	+	Mef2b	ENSMUSG00000079033	-0.458	3.79912e-06	5ss
chr8	33385080	33385527	-	Wrn	ENSMUSG00000031583	0.325	0.00559539	5ss
chr5	30888955	30889447	+	Agbl5	ENSMUSG00000029165	-0.194	0.00474693	5ss
chr5	76951347	76951668	+	Paics	ENSMUSG00000029247	0.133	0.000623112	5ss
chr5	76951381	76951502	+	Paics	ENSMUSG00000029247	0.161	0.0257598	5ss
chr5	107601730	107601859	+	Rpap2	ENSMUSG00000033773	0.172	0.0104043	5ss
chr5	114436418	114436807	-	Mmab	ENSMUSG00000029575	-0.496	1.20134e-05	5ss
chr5	130255089	130255310	-	Sbds	ENSMUSG00000025337	-0.175	0.0160105	5ss
chr5	142962952	142963347	+	Fscn1	ENSMUSG00000029581	-0.227	0.0358587	5ss
chr5	142962952	142963370	+	Fscn1	ENSMUSG00000029581	-0.235	0.037997	5ss
chr6	42673352	42673638	-	Tcaf1	ENSMUSG00000036667	-0.307	0.0225111	5ss
chr12	80948128	80948555	+	Srsf5	ENSMUSG00000021134	-0.268	0.0324494	5ss
chr6	91698988	91699238	+	Slc6a6	ENSMUSG00000030096	-0.682	0.000433874	5ss
chr6	106769169	106769576	+	Trnt1	ENSMUSG00000013736	-0.248	0.0104043	5ss
chr11	120673025	120673188	+	Aspscr1	ENSMUSG00000025142	-0.377	0.000623112	5ss
chr16	15863155	15863369	-	Mzt2	ENSMUSG00000022671	-0.148	0.0244572	5ss
chr19	6989422	6989834	-	Dnajc4	ENSMUSG00000024963	-0.117	0.0279167	5ss
chr19	7230095	7230283	-	Naa40	ENSMUSG00000024764	-0.171	0.0153784	5ss
