# Supplementary material for: DNMT3B splicing dysregulation mediated by SMCHD1 loss contributes to DUX4 overexpression and FSHD pathogenesis
Source: Sci Adv. 2024 May 29;10(22):eadn7732. doi: 10.1126/sciadv.adn7732 (PMC11135424; doi:10.1126/sciadv.adn7732)
Supplement: Supplementary file 2 — Tables S1 to S4 [file sciadv.adn7732_tables_s1_to_s4.zip › Table_S2.xlsx]

## Sheet: FSHD2 to healthy
Table S2: Human phenotype enrichment
Alternatively spliced genes in human FSHD2 patient muscle compared to healthy
Term name	Term ID	Adjusted p value	Negative log10 of adjusted p value	Term size	Intersection size	Intersections
Abnormal circulating creatine kinase concentration	HP:0040081	9.24364e-06	5.03416	264	33	ACADM,ACADVL,ACTN2,ALDOA,C19ORF12,CACNA1S,CAPN3,DAG1,DES,FHL1,HADH,HADHB,HSPG2,ITGA7,KLHL41,LDB3,MB,MYH7,MYL1,MYOT,MYPN,NSUN2,PGM1,PHKA1,PYGM,SLC30A9,SUOX,SVIL,TOR1AIP1,TPM2,TTN,UBA1,VPS13A
Abnormality of circulating enzyme level	HP:0011021	1.22975e-05	4.91018	267	33	ACADM,ACADVL,ACTN2,ALDOA,C19ORF12,CACNA1S,CAPN3,DAG1,DES,FHL1,HADH,HADHB,HSPG2,ITGA7,KLHL41,LDB3,MB,MYH7,MYL1,MYOT,MYPN,NSUN2,PGM1,PHKA1,PYGM,SLC30A9,SUOX,SVIL,TOR1AIP1,TPM2,TTN,UBA1,VPS13A
Elevated circulating creatine kinase concentration	HP:0003236	5.23317e-05	4.28124	255	31	ACADM,ACADVL,ACTN2,ALDOA,C19ORF12,CACNA1S,CAPN3,DAG1,DES,FHL1,HADH,HADHB,HSPG2,ITGA7,KLHL41,LDB3,MB,MYH7,MYOT,MYPN,NSUN2,PGM1,PHKA1,PYGM,SUOX,SVIL,TOR1AIP1,TPM2,TTN,UBA1,VPS13A
Muscle weakness	HP:0001324	8.44761e-05	4.07327	795	64	ACADM,ACADVL,ACTN2,ADCY6,ALDOA,ATP7A,ATP7B,ATXN2,BAP1,BMS1,BOLA3,BTD,C19ORF12,CACNA1S,CAPN3,CDH23,CLCN2,COQ6,DAG1,DES,FHL1,HADHB,HS6ST1,HSPG2,ITGA7,KLHL24,KLHL41,LDB3,MB,MDH2,MECR,MFN2,MRPS25,MTM1,MYBPC1,MYH2,MYH7,MYL1,MYOT,MYPN,NAGA,NDUFAF6,NUP54,NUP62,PGM1,PHKA1,PI4KA,PYGM,RRAS2,SDHB,SMPD1,SOS2,SPG21,SVIL,TOR1AIP1,TPM2,TRDN,TRMT1,TTN,UBA1,UBA5,UBE3B,VPS13A,VWA1
Proximal muscle weakness	HP:0003701	8.58016e-05	4.0665	206	27	ACADM,ACTN2,ATP7B,CACNA1S,CAPN3,DAG1,DES,FHL1,HSPG2,ITGA7,LDB3,MB,MFN2,MYBPC1,MYH2,MYH7,MYL1,MYOT,MYPN,PHKA1,PYGM,SDHB,TPM2,TRDN,TTN,UBA1,VWA1
Dilated cardiomyopathy	HP:0001644	0.000134754	3.87046	123	20	ACADVL,ACTN2,BOLA3,CAP2,COL7A1,CSRP3,DES,FHL1,HADH,HADHB,HSPG2,LDB3,MYH7,MYPN,PGM1,RNF220,TRDN,TTN,TXNRD2,VPS13A
Foot joint contracture	HP:0008366	0.000189739	3.72184	114	19	C19ORF12,CAPN3,COL7A1,DAG1,FHL1,HSPG2,ITGA7,KIAA0319L,MYBPC1,MYOT,NSD1,NSUN2,PI4KA,RTTN,SVIL,TOR1AIP1,TPM2,TTN,UBA1
Abnormality of the musculature	HP:0003011	0.000276466	3.55836	2133	130	ACACA,ACADM,ACADVL,ACAT1,ACTN2,ADCY6,AIMP2,ALDOA,ARHGEF9,ASH1L,ATP7A,ATP7B,ATXN2,AUH,BAP1,BMS1,BOLA3,BTD,C19ORF12,CACNA1S,CAP2,CAPN3,CBY1,CDH23,CEP120,CEP57,CHKA,CLCN2,CNPY3,COL7A1,COQ6,CSNK2A1,CSRP3,DAG1,DDX11,DES,DOCK6,DOCK7,DST,FHL1,FOXP2,GIGYF2,GPT2,GRB10,HADH,HADHB,HS6ST1,HSPG2,IFT172,INPPL1,ITGA7,JARID2,KIAA0319L,KLHL24,KLHL41,LDB3,MB,MDH2,MDM2,MECR,MEG3,MFN2,MITF,MMAB,MRPS25,MST1,MTFMT,MTM…
Abnormal circulating protein concentration	HP:0010876	0.000298244	3.52543	460	43	ACADM,ACADVL,ACTN2,ALDOA,ARPC1B,ATP7A,ATP7B,C19ORF12,CACNA1S,CAPN3,COL7A1,DAAM2,DAG1,DES,FHL1,HADH,HADHB,HSPG2,ITGA7,KLHL41,LDB3,MB,MST1,MYH7,MYL1,MYOT,MYPN,NSUN2,PGM1,PHKA1,PYGM,SLC22A4,SLC30A9,STEAP3,SUOX,SVIL,TOR1AIP1,TPM2,TTN,UBA1,UNC13D,VPS13A,ZBTB20
Abnormality of skeletal muscle fiber size	HP:0012084	0.000761914	3.11809	101	17	ACTN2,ALDOA,CACNA1S,CAPN3,DAG1,FHL1,ITGA7,KLHL41,MB,MTM1,MYH2,MYL1,MYOT,MYPN,TOR1AIP1,TPM2,TTN
Abnormal pattern of respiration	HP:0002793	0.00144255	2.84087	521	45	ACADM,ACADVL,ACAT1,ACTN2,ACVRL1,ADCY6,ATXN2,BAP1,BOLA3,BTD,CACNA1S,CAP2,CBY1,CEP120,CEP57,CSRP3,DES,DST,HSPG2,KLHL24,KLHL41,LDB3,MMAB,MTM1,MYH7,MYL1,MYL3,MYPN,PGM1,PI4KA,PLCB4,PYGM,RNF13,SMPD1,SSR4,STX16,TMEM218,TPM2,TRPM4,TSC2,TTN,TXNRD2,UBA1,UBE3B,WAS
Abnormality of the musculoskeletal system	HP:0033127	0.00149656	2.8249	2633	150	ACACA,ACADM,ACADVL,ACAT1,ACTN2,ACVRL1,ADCY6,AIMP2,ALDOA,ALPK3,ARHGEF9,ARPC1B,ASH1L,ATP7A,ATP7B,ATXN2,AUH,BAP1,BMS1,BOLA3,BTD,BTRC,C19ORF12,CACNA1S,CAP2,CAPN3,CBY1,CDH23,CEP120,CEP57,CHKA,CLCN2,CNNM4,CNPY3,COL7A1,COQ6,CSNK2A1,CSRP3,DAG1,DDX11,DES,DOCK6,DOCK7,DST,EDC3,FBXL3,FBXW4,FHL1,FOXP2,GIGYF2,GLMN,GPT2,GRB10,HADH,HADHB,HLA-A,HS6ST1,HSPG2,IFT172,INPPL1,ITGA7,JARID2,KIAA0319L,KLHL24,KLHL41,LDB3,…
Abnormal muscle physiology	HP:0011804	0.00170795	2.76753	1925	117	ACACA,ACADM,ACADVL,ACAT1,ACTN2,ADCY6,ALDOA,ARHGEF9,ASH1L,ATP7A,ATP7B,ATXN2,AUH,BAP1,BMS1,BOLA3,BTD,C19ORF12,CACNA1S,CAP2,CAPN3,CBY1,CDH23,CEP120,CEP57,CHKA,CLCN2,CNPY3,COQ6,CSNK2A1,CSRP3,DAG1,DDX11,DES,DOCK6,DOCK7,DST,FHL1,FOXP2,GIGYF2,GPT2,HADH,HADHB,HS6ST1,HSPG2,IFT172,INPPL1,ITGA7,JARID2,KLHL24,KLHL41,LDB3,MB,MDH2,MECR,MEG3,MFN2,MITF,MMAB,MRPS25,MTFMT,MTM1,MYBPC1,MYH2,MYH7,MYL1,MYOT,MYPN,NAGA,…
Myopathy	HP:0003198	0.00171154	2.76661	253	28	ACACA,ACADM,ACTN2,ALDOA,CACNA1S,CAP2,CAPN3,CSRP3,DES,FHL1,HADHB,HSPG2,KLHL41,LDB3,MYBPC1,MYH2,MYH7,MYOT,MYPN,SDHB,SVIL,TPM2,TTN,TXNRD2,UBA1,VPS13A,VWA1,ZBTB20
Ankle flexion contracture	HP:0006466	0.00181014	2.74229	45	11	C19ORF12,CAPN3,DAG1,ITGA7,NSD1,PI4KA,RTTN,SVIL,TOR1AIP1,TPM2,UBA1
Abnormality of cardiovascular system electrophysiology	HP:0030956	0.00186953	2.72827	393	37	ACADM,ACADVL,ACTN2,ALDOA,ALPK3,CACNA1S,CAP2,CDH23,CSRP3,DES,DST,FHL1,HADH,HADHB,HSPG2,KLHL24,LDB3,MDH2,MTFMT,MYH7,MYL3,MYPN,PGM1,PYGM,RRAS2,SDHB,SOS2,STX16,SVIL,TOR1AIP1,TPM2,TRDN,TRPM4,TSC2,TTN,TXNRD2,WAS
Increased variability in muscle fiber diameter	HP:0003557	0.00189917	2.72144	96	16	ACTN2,ALDOA,CACNA1S,CAPN3,DAG1,FHL1,ITGA7,KLHL41,MB,MYH2,MYL1,MYOT,MYPN,TOR1AIP1,TPM2,TTN
Reduced systolic function	HP:0006673	0.0021363	2.67034	16	7	ALPK3,CACNA1S,CSRP3,DES,MYPN,TPM2,TRDN
Ventricular arrhythmia	HP:0004308	0.00249766	2.60247	134	19	ACADVL,ACTN2,CACNA1S,CDH23,CSRP3,DST,FHL1,LDB3,MTFMT,MYH7,MYL3,PGM1,PYGM,SDHB,TOR1AIP1,TRDN,TRPM4,TSC2,TTN
Lower-limb joint contracture	HP:0005750	0.00250042	2.60199	173	22	C19ORF12,CAPN3,COL7A1,DAG1,FHL1,HSPG2,ITGA7,KIAA0319L,MYBPC1,MYL1,MYOT,NSD1,NSUN2,PI4KA,RTTN,SDHB,SVIL,TOR1AIP1,TPM2,TTN,UBA1,ZBTB20
Ankle contracture	HP:0034677	0.00288844	2.53934	47	11	C19ORF12,CAPN3,DAG1,ITGA7,NSD1,PI4KA,RTTN,SVIL,TOR1AIP1,TPM2,UBA1
Spinal rigidity	HP:0003306	0.00288844	2.53934	47	11	CAPN3,DES,FHL1,HSPG2,KLHL41,MYBPC1,MYH7,MYPN,TOR1AIP1,TPM2,TTN
Dyspnea	HP:0002094	0.00370783	2.43088	340	33	ACADM,ACADVL,ACTN2,ACVRL1,ADCY6,ATXN2,BAP1,BOLA3,BTD,CAP2,CSRP3,DES,KLHL24,LDB3,MMAB,MTM1,MYH7,MYL3,MYPN,PGM1,PLCB4,PYGM,RNF13,SMPD1,SSR4,STX16,TRPM4,TSC2,TTN,TXNRD2,UBA1,UBE3B,WAS
Arrhythmia	HP:0011675	0.00373365	2.42787	356	34	ACADM,ACADVL,ACTN2,ALDOA,ALPK3,CACNA1S,CAP2,CDH23,CSRP3,DES,DST,FHL1,HADHB,HSPG2,KLHL24,LDB3,MDH2,MTFMT,MYH7,MYL3,MYPN,PGM1,PYGM,RRAS2,SDHB,SOS2,TOR1AIP1,TPM2,TRDN,TRPM4,TSC2,TTN,TXNRD2,WAS
Abnormality of metabolism/homeostasis	HP:0001939	0.00451726	2.34513	1814	110	ACADM,ACADVL,ACAT1,ACTN2,ACVRL1,ALDOA,ALPK3,ARPC1B,ATP7A,ATP7B,AUH,BAP1,BCAT2,BOLA3,BTD,C19ORF12,CACNA1S,CAP2,CAPN3,CDH23,CEP57,CLCN2,COL4A4,COL7A1,COQ6,CSNK2A1,CSRP3,DAAM2,DAG1,DES,DST,FHL1,FOXP2,GLMN,GRB10,HADH,HADHB,HLA-A,HSPG2,IFT172,INPPL1,IRAK4,ITGA7,KIAA0319L,KLHL41,LDB3,LMF1,MB,MDH2,MECR,MEF2A,MEG3,MFN2,MMAB,MRPS25,MST1,MTFMT,MTM1,MYH7,MYL1,MYOT,MYPN,NAGA,NDUFAF6,NSD1,NSUN2,PAK1,PDGFRB,PG…
Abnormal skeletal muscle morphology	HP:0011805	0.00461912	2.33544	1401	90	ACACA,ACADM,ACADVL,ACTN2,ADCY6,AIMP2,ALDOA,ASH1L,ATP7A,ATP7B,ATXN2,BAP1,BMS1,BTD,C19ORF12,CACNA1S,CAP2,CAPN3,CDH23,CEP57,COL7A1,CSRP3,DAG1,DES,DOCK6,DST,FHL1,FOXP2,GIGYF2,GPT2,GRB10,HADHB,HS6ST1,HSPG2,IFT172,ITGA7,JARID2,KIAA0319L,KLHL41,LDB3,MB,MDH2,MECR,MEG3,MFN2,MST1,MTM1,MYBPC1,MYH2,MYH7,MYL1,MYOT,MYPN,NAGA,NDUFAF6,NSD1,NSUN2,NUP54,NUP62,PDGFRB,PGM1,PHKA1,PI4KA,POR,PORCN,PQBP1,PYGM,RNF13,RPS1…
EMG abnormality	HP:0003457	0.00473976	2.32424	222	25	ACTN2,ADCY6,ALDOA,ATP7A,CACNA1S,CAP2,CSRP3,DES,FHL1,HSPG2,KLHL41,LDB3,MFN2,MYBPC1,MYH7,MYL1,MYOT,MYPN,SVIL,TPM2,TTN,TXNRD2,UBA1,VPS13A,VWA1
Abnormal circulating metabolite concentration	HP:0032180	0.00493297	2.30689	968	68	ACADM,ACADVL,ACAT1,ACTN2,ALDOA,ARPC1B,ATP7A,ATP7B,BCAT2,BOLA3,BTD,C19ORF12,CACNA1S,CAPN3,CDH23,CLCN2,COL7A1,DAAM2,DAG1,DES,FHL1,HADH,HADHB,HSPG2,IFT172,INPPL1,ITGA7,KLHL41,LDB3,LMF1,MB,MDH2,MEF2A,MEG3,MMAB,MST1,MYH7,MYL1,MYOT,MYPN,NDUFAF6,NSD1,NSUN2,PDGFRB,PGM1,PHKA1,POR,PSPH,PYGM,SDHB,SLC20A2,SLC22A4,SLC30A9,SMPD1,STEAP3,STX16,SUOX,SVIL,TOR1AIP1,TPM2,TRDN,TTN,TXNRD2,UBA1,UBE3B,UNC13D,VPS13A,ZBTB…
Limb muscle weakness	HP:0003690	0.00884006	2.05354	275	28	ACTN2,ATP7B,ATXN2,BAP1,BTD,CACNA1S,CAPN3,DES,FHL1,HADHB,HSPG2,ITGA7,KLHL41,LDB3,MB,MFN2,MYH7,MYOT,MYPN,NUP54,NUP62,PHKA1,PI4KA,SPG21,TPM2,TTN,VPS13A,VWA1
Skeletal muscle atrophy	HP:0003202	0.0111792	1.95159	458	39	ACADM,ACTN2,ADCY6,ATP7A,ATXN2,C19ORF12,CAPN3,CDH23,COL7A1,DAG1,DES,FHL1,FOXP2,HSPG2,IFT172,ITGA7,KLHL41,LDB3,MB,MDH2,MFN2,MST1,MYBPC1,MYH7,MYOT,MYPN,NAGA,NDUFAF6,PHKA1,PYGM,SDHB,SMPD1,TOR1AIP1,TPM2,TTN,UBA1,VPS13A,VWA1,ZBTB20
Constitutional symptom	HP:0025142	0.0139837	1.85438	825	59	ACADM,ACADVL,ACAT1,ACTN2,ALDOA,ATP7A,ATP7B,ATXN2,AUH,BAP1,CAP2,CAPN3,CDH23,COL7A1,COQ6,CSRP3,DAAM2,DES,FHL1,HADHB,HSPG2,ITGA7,KIAA0319L,KLHL24,KLHL41,LDB3,MDH2,MEF2A,MFN2,MITF,MST1,MYH7,MYL3,MYOT,MYPN,NDUFAF6,NPRL3,PDGFRB,PGM1,PHKA1,PORCN,PRDM8,PYGM,SDHB,SLC20A2,SLC22A4,SMPD1,STEAP3,STX16,SVIL,TPM2,TRDN,TRPM4,TSC2,TTN,TXNRD2,UBA1,VWA1,WAS
Axial muscle weakness	HP:0003327	0.0181602	1.74088	37	9	CACNA1S,DES,KLHL41,MB,MYBPC1,MYH7,MYL1,TPM2,TTN
Limb joint contracture	HP:0003121	0.018414	1.73485	350	32	C19ORF12,CAPN3,COL7A1,DAG1,FHL1,HSPG2,ITGA7,JARID2,KIAA0319L,MECR,MEG3,MYBPC1,MYL1,MYOT,NSD1,NSUN2,PDGFRB,PI4KA,POR,PORCN,PQBP1,RTTN,SDHB,SVIL,TMEM218,TNNI2,TNNT3,TOR1AIP1,TPM2,TTN,UBA1,ZBTB20
Left ventricular systolic dysfunction	HP:0025169	0.0264337	1.57784	69	12	ACADVL,ACTN2,CAP2,CSRP3,DES,KLHL24,LDB3,MYH7,MYL3,MYPN,TTN,TXNRD2
Childhood onset	HP:0011463	0.0279087	1.55426	565	44	ALPK3,ARHGEF9,ATP7B,BTD,C19ORF12,CACNA1S,CAPN3,CHKA,CLCN2,COQ6,DAAM2,DAG1,EDC3,FHL1,FOXP2,HADHB,HSPG2,MECR,MFN2,MYH7,MYPN,NDUFAF6,NSD1,NUP62,PDGFRB,PI4KA,PYGM,RNF220,RPGR,RPS19,SDHB,SLC20A2,SLC30A9,SMPD1,SPG21,STEAP3,SVIL,TPM2,TRDN,TTN,UBA5,UNC13D,VWA1,ZNF711
Weakness of muscles of respiration	HP:0004347	0.0296954	1.52731	93	14	CACNA1S,DES,FHL1,ITGA7,KLHL41,MB,MFN2,MYH7,MYL1,MYOT,MYPN,TPM2,TTN,UBA1
Clinical course	HP:0031797	0.0299763	1.52322	2259	127	ACADVL,ACTN2,ADCY6,AIMP2,ALDOA,ALPK3,ARHGEF9,ARPC1B,ASH1L,ATP7A,ATP7B,ATXN2,AUH,BAP1,BOLA3,BTD,C19ORF12,CACNA1S,CAPN3,CAST,CDH23,CEP120,CHKA,CLCN2,CNNM4,CNPY3,COL4A4,COL7A1,COQ6,CSNK2A1,CSRP3,DAAM2,DAG1,DDX11,DES,DIP2B,DOCK6,DOCK7,DST,EDC3,EEF2,FBXL3,FHL1,FOXP2,GPT2,HADH,HADHB,HSPG2,IFT172,INPPL1,ITGA7,KLHL24,LDB3,LMF1,MAPKAPK5,MB,MDH2,MECR,MEF2A,MEG3,MFN2,MITF,MMAB,MRPS25,MSRB3,MTFMT,MYBPC1,MYH2…
Abnormal muscle fiber morphology	HP:0004303	0.0344695	1.46257	218	23	ACTN2,ALDOA,CACNA1S,CAPN3,DAG1,DES,FHL1,ITGA7,KLHL41,LDB3,MB,MTM1,MYH2,MYH7,MYL1,MYOT,MYPN,PHKA1,TOR1AIP1,TPM2,TTN,UBA1,VPS13A
Abnormal respiratory system physiology	HP:0002795	0.0355072	1.44968	1007	67	ACADM,ACADVL,ACAT1,ACTN2,ACVRL1,ADCY6,ATXN2,BAP1,BOLA3,BTD,CACNA1S,CAP2,CBY1,CEP120,CEP57,CSRP3,DAG1,DES,DOCK6,DST,FHL1,FOXP2,GRB10,HADHB,HSPG2,IFT172,INPPL1,ITGA7,KIAA0319L,KLHL24,KLHL41,LDB3,MB,MEG3,MFN2,MMAB,MTFMT,MTM1,MYBPC1,MYH7,MYL1,MYL3,MYOT,MYPN,NDUFAF6,NSUN2,PGM1,PI4KA,PLCB4,POR,PYGM,RNF13,RPGR,SLC30A9,SMPD1,SSR4,STX16,TMEM218,TOR1AIP1,TPM2,TRPM4,TSC2,TTN,TXNRD2,UBA1,UBE3B,WAS
Reduced vital capacity	HP:0002792	0.0358447	1.44557	23	7	ACTN2,KLHL41,MYH7,MYOT,MYPN,TPM2,TTN
Clinical modifier	HP:0012823	0.0372183	1.42924	2269	127	ACADVL,ACTN2,ADCY6,AIMP2,ALDOA,ALPK3,ARHGEF9,ARPC1B,ASH1L,ATP7A,ATP7B,ATXN2,AUH,BAP1,BOLA3,BTD,C19ORF12,CACNA1S,CAPN3,CAST,CDH23,CEP120,CHKA,CLCN2,CNNM4,CNPY3,COL4A4,COL7A1,COQ6,CSNK2A1,CSRP3,DAAM2,DAG1,DDX11,DES,DIP2B,DOCK6,DOCK7,DST,EDC3,EEF2,FBXL3,FHL1,FOXP2,GPT2,HADH,HADHB,HSPG2,IFT172,INPPL1,ITGA7,KLHL24,LDB3,LMF1,MAPKAPK5,MB,MDH2,MECR,MEF2A,MEG3,MFN2,MITF,MMAB,MRPS25,MSRB3,MTFMT,MYBPC1,MYH2…
Flexion contracture	HP:0001371	0.0387294	1.41196	609	46	ACADM,ADCY6,AIMP2,C19ORF12,CAPN3,COL7A1,DAG1,DST,FHL1,GPT2,HS6ST1,HSPG2,ITGA7,JARID2,KIAA0319L,KLHL41,MECR,MEG3,MFN2,MTM1,MYBPC1,MYH2,MYH7,MYL1,MYOT,MYPN,NSD1,NSUN2,PDGFRB,PI4KA,POR,PORCN,PQBP1,RNF13,RTTN,SDHB,SVIL,TMEM218,TNNI2,TNNT3,TOR1AIP1,TPM2,TTN,UBA1,VWA1,ZBTB20
Abnormal scapula morphology	HP:0000782	0.0494372	1.30595	150	18	ASH1L,C19ORF12,CAPN3,FHL1,HSPG2,INPPL1,KLHL41,MEG3,MYBPC1,MYH2,MYH7,MYPN,POR,RPS19,SLC35D1,TPM2,TTN,VWA1

## Sheet: FSHD2 to FSHD1
Table S2: Human phenotype enrichment
Alternatively spliced genes in human FSHD2 patient muscle compared to FSHD1
Term name	Term ID	Adjusted p value	Negative log10 of adjusted p value	Term size	Intersection size	Intersections
Proximal muscle weakness	HP:0003701	6.40682e-07	6.19336	206	29	ATP7B,CACNA1S,COL12A1,COL6A1,COL6A2,DAG1,DES,DMD,GAA,GDAP1,HSPG2,ITGA7,LAMB2,MB,MYBPC1,MYL1,MYO9A,MYPN,POLG2,RAPSN,RBCK1,SECISBP2,SGCA,TNNT1,TPM2,TRDN,TTN,UBA1,VWA1
EMG abnormality	HP:0003457	1.60019e-05	4.79583	222	28	ATP13A2,CACNA1S,COL12A1,COL6A1,COL6A2,DES,DMD,FGFR1,FRG1,GDAP1,HSPG2,JPH2,LAMB2,MYBPC1,MYL1,MYO9A,MYPN,POLG2,RAPSN,SGCA,TNNT1,TNNT2,TPM2,TTN,TXNRD2,UBA1,UBAP1,VWA1
Quadriceps muscle weakness	HP:0003731	3.54223e-05	4.45072	21	9	COL12A1,COL6A1,COL6A2,DMD,GDAP1,HSPG2,POLG2,TNNT1,TTN
Axial muscle weakness	HP:0003327	8.24335e-05	4.0839	37	11	CACNA1S,COL12A1,COL6A1,COL6A2,DES,LAMB2,MB,MYBPC1,MYL1,TPM2,TTN
Spinal rigidity	HP:0003306	0.000132543	3.87764	47	12	COL12A1,COL6A1,COL6A2,DES,ERLIN2,HSPG2,MYBPC1,MYO9A,MYPN,TNNT1,TPM2,TTN
Abnormality of the shoulder girdle musculature	HP:0001435	0.000161211	3.7926	123	19	C19ORF12,COL12A1,COL6A1,COL6A2,CSGALNACT1,DMD,FRG1,GDAP1,ITGA7,LAMB2,MYBPC1,MYPN,POLG2,RAPSN,SGCA,TNNT1,TPM2,TTN,VWA1
Weakness of muscles of respiration	HP:0004347	0.0003661	3.4364	93	16	CACNA1S,COL12A1,COL6A1,COL6A2,DES,DMD,GAA,ITGA7,MB,MYL1,MYO9A,MYPN,TNNT1,TPM2,TTN,UBA1
Proximal muscle weakness in lower limbs	HP:0008994	0.000467633	3.33009	62	13	ATP7B,COL12A1,COL6A1,COL6A2,DMD,GDAP1,HSPG2,MB,POLG2,SECISBP2,TNNT1,TTN,VWA1
Limitation of joint mobility	HP:0001376	0.000975514	3.01077	301	30	APC,COL12A1,COL6A1,COL6A2,CSGALNACT1,CTNNB1,DMD,ERLIN2,FGFR1,GDAP1,GNB1,GTF2I,HERC1,HLA-B,HSPG2,IDUA,ITGA7,LAMB2,MYBPC1,MYL1,NAE1,PCNT,PPP1R12A,SGCA,TBC1D20,TNNT1,TNNT3,TPM2,TTN,UBA1
Gowers sign	HP:0003391	0.00100742	2.99679	66	13	COL12A1,COL6A1,COL6A2,DAG1,DMD,ITGA7,MYPN,RAPSN,SECISBP2,SGCA,TNNT1,TPM2,TTN
Ankle contracture	HP:0034677	0.00120679	2.91837	47	11	C19ORF12,COL12A1,COL6A1,COL6A2,DAG1,ERLIN2,ITGA7,SGCA,TNNT1,TPM2,UBA1
Limb-girdle muscle weakness	HP:0003325	0.00144747	2.83939	79	14	COL12A1,COL6A1,COL6A2,DAG1,FRG1,GDAP1,ITGA7,MYO9A,POLG2,RAPSN,SGCA,TNNT1,TPM2,TTN
Abnormal circulating creatine kinase concentration	HP:0040081	0.00219303	2.65896	264	27	C19ORF12,CACNA1S,COL12A1,COL6A1,COL6A2,DAG1,DES,DMD,ENO3,FRG1,GAA,GTF2I,HADHB,HSPG2,ITGA7,MB,MPDU1,MYL1,MYPN,OTUD5,POLG2,RBCK1,SGCA,TNNT1,TPM2,TTN,UBA1
Respiratory insufficiency due to muscle weakness	HP:0002747	0.00231408	2.63562	82	14	COL6A1,COL6A2,DES,DMD,GAA,ITGA7,MB,MYL1,MYO9A,MYPN,TNNT1,TPM2,TTN,UBA1
Muscle weakness	HP:0001324	0.0023595	2.62718	795	56	AAAS,ADNP,ANK1,ATP13A2,ATP7B,BTD,C19ORF12,CACNA1S,CDH23,CLCN2,CNOT1,COL12A1,COL6A1,COL6A2,COQ6,CTNNB1,DAG1,DES,DMD,ERLIN2,FGFR1,FRG1,GAA,GDAP1,GNB1,HADHB,HEXA,HLA-B,HSPG2,ITGA7,LAMB2,MB,MYBPC1,MYL1,MYO9A,MYPN,NDUFAF1,NDUFAF6,NDUFB10,PACS2,POLG2,RAPSN,RBCK1,RRAS2,SECISBP2,SGCA,TBL1XR1,TNNT1,TPM2,TRAK1,TRDN,TTN,UBA1,UBA5,UBAP1,VWA1
Abnormality of circulating enzyme level	HP:0011021	0.00273148	2.5636	267	27	C19ORF12,CACNA1S,COL12A1,COL6A1,COL6A2,DAG1,DES,DMD,ENO3,FRG1,GAA,GTF2I,HADHB,HSPG2,ITGA7,MB,MPDU1,MYL1,MYPN,OTUD5,POLG2,RBCK1,SGCA,TNNT1,TPM2,TTN,UBA1
Myopathy	HP:0003198	0.00315418	2.50111	253	26	CACNA1S,COL12A1,COL6A1,COL6A2,DES,DMD,FGFR1,GTF2I,HADHB,HSPG2,JPH2,LAMB2,MYBPC1,MYO9A,MYPN,NDUFAF1,POLG2,RAPSN,SGCA,TNNT1,TNNT2,TPM2,TTN,TXNRD2,UBA1,VWA1
Elevated circulating creatine kinase concentration	HP:0003236	0.00365677	2.4369	255	26	C19ORF12,CACNA1S,COL12A1,COL6A1,COL6A2,DAG1,DES,DMD,ENO3,FRG1,GAA,GTF2I,HADHB,HSPG2,ITGA7,MB,MPDU1,MYPN,OTUD5,POLG2,RBCK1,SGCA,TNNT1,TPM2,TTN,UBA1
Abnormal central motor function	HP:0011442	0.00419449	2.37732	1447	86	AAAS,ANK1,APC,ARHGEF9,ARID1B,ARNT2,ARVCF,ATP13A2,ATP7B,BBS1,BCAP31,BTD,C19ORF12,CACNA1S,CDH23,CDK10,CEP164,CLCN2,CNOT1,COL12A1,COL6A1,COL6A2,COLGALT1,COQ5,COQ6,CTNNB1,CYB5R3,DMD,EPM2A,ERLIN2,ERMARD,FGFR1,FOXP2,GAA,GALT,GDAP1,GNB1,GTF2I,HADHB,HERC1,HEXA,HLA-B,HSPG2,IDUA,IMPDH1,ITGA7,LAMB2,MCCC2,MCEE,MPDU1,MSL3,MUTYH,MYBPC1,MYO9A,MYPN,NDUFAF1,NDUFAF6,NDUFB10,NPHP1,PACS2,PAK1,POLG2,PQBP1,PRDM8,PRDX1…
Neurodevelopmental abnormality	HP:0012759	0.00479415	2.31929	2091	114	AAAS,ABCD4,ADNP,AIMP2,ANGPT2,ANK1,APC,ARHGEF9,ARID1B,ARNT2,ARVCF,ATP13A2,ATP7B,BBS1,BCAP31,BTD,C19ORF12,CACNA1S,CAD,CDH23,CDK10,CEP164,CLCN2,CNOT1,COL12A1,COL6A1,COL6A2,COLGALT1,COQ5,CSGALNACT1,CTNNB1,CYB5R3,DAG1,DMD,DNAH1,ERLIN2,ERMARD,FAM161A,FANCG,FBXO31,FGFR1,FLCN,FOXP2,FRA10AC1,FRG1,GAA,GALT,GDAP1,GNB1,GTF2I,HADHB,HERC1,HLA-B,HS6ST2,HSPG2,IDUA,IFT88,IMPDH1,ITGA7,KCNQ5,LAMB2,MCCC2,MCEE,MPDU1,…
Generalized muscle weakness	HP:0003324	0.00602892	2.21976	101	15	ATP13A2,COL12A1,COL6A1,COL6A2,DMD,GAA,HADHB,ITGA7,LAMB2,MYL1,MYO9A,RAPSN,TPM2,TTN,UBA1
Scapular winging	HP:0003691	0.00636022	2.19653	89	14	C19ORF12,COL12A1,COL6A1,COL6A2,CSGALNACT1,FRG1,LAMB2,MYBPC1,MYPN,SGCA,TNNT1,TPM2,TTN,VWA1
Ankle flexion contracture	HP:0006466	0.00644624	2.19069	45	10	C19ORF12,COL12A1,COL6A1,COL6A2,DAG1,ERLIN2,ITGA7,SGCA,TPM2,UBA1
EMG: myopathic abnormalities	HP:0003458	0.00683596	2.1652	102	15	COL12A1,COL6A1,COL6A2,DES,FGFR1,MYBPC1,MYO9A,MYPN,POLG2,RAPSN,SGCA,TNNT1,TPM2,TTN,VWA1
Abnormality of the musculoskeletal system	HP:0033127	0.00701886	2.15373	2633	136	AAAS,ABCD4,ADNP,AIMP2,ANGPT2,ANK1,APC,ARHGEF9,ARID1B,ARNT2,ARVCF,ATP13A2,ATP7B,BBS1,BCAP31,BTD,BTRC,C19ORF12,CACNA1S,CAD,CD81,CDH23,CDK10,CEP164,CLCN2,CNOT1,COL12A1,COL6A1,COL6A2,COLGALT1,COQ5,COQ6,CSGALNACT1,CTNNB1,CYB5R3,DAG1,DES,DMD,DNAH1,ENO3,EPM2A,EPS15L1,ERLIN2,ERMARD,FAM20A,FANCG,FBXO31,FGFR1,FLCN,FOXP2,FRA10AC1,FRG1,GAA,GALT,GDAP1,GNB1,GTF2I,HADHB,HERC1,HEXA,HLA-A,HLA-B,HLA-C,HS6ST2,HSPG2…
Phenotypic abnormality	HP:0000118	0.00767883	2.11471	3254	161	AAAS,ABCD4,ADNP,AIMP2,ANGPT2,ANK1,APC,ARHGEF1,ARHGEF9,ARID1B,ARNT2,ARVCF,ATP13A2,ATP7B,AVIL,BBS1,BCAP31,BTD,BTRC,C19ORF12,CACNA1S,CAD,CAST,CD81,CDH23,CDK10,CEP164,CLCC1,CLCN2,CNOT1,COL12A1,COL6A1,COL6A2,COLGALT1,COQ5,COQ6,CSGALNACT1,CTNNB1,CYB5R3,DAG1,DES,DMD,DNAH1,DNHD1,ENO3,EPM2A,EPS15L1,ERLIN2,ERMARD,FAM161A,FAM20A,FANCG,FBXO31,FGFR1,FKBP5,FLCN,FOXP2,FRA10AC1,FRG1,FYCO1,GAA,GALT,GDAP1,GNB1,GTF…
Abnormal muscle physiology	HP:0011804	0.00780833	2.10744	1925	106	AAAS,ABCD4,ADNP,ANK1,APC,ARHGEF9,ARID1B,ARNT2,ARVCF,ATP13A2,ATP7B,BBS1,BTD,C19ORF12,CACNA1S,CAD,CDH23,CDK10,CLCN2,CNOT1,COL12A1,COL6A1,COL6A2,COLGALT1,COQ5,COQ6,CSGALNACT1,CTNNB1,CYB5R3,DAG1,DES,DMD,EPM2A,ERLIN2,ERMARD,FGFR1,FLCN,FOXP2,FRA10AC1,FRG1,GAA,GDAP1,GNB1,GTF2I,HADHB,HERC1,HEXA,HLA-B,HSPG2,IDUA,IMPDH1,ITGA7,JPH2,KCNQ5,LAMB2,MB,MCCC2,MCEE,MPDU1,MSL3,MUTYH,MYBPC1,MYL1,MYO9A,MYPN,NAE1,NDUFA…
Abnormal ankle morphology	HP:0034673	0.00783753	2.10582	67	12	ANGPT2,C19ORF12,COL12A1,COL6A1,COL6A2,DAG1,ERLIN2,ITGA7,SGCA,TNNT1,TPM2,UBA1
Abnormal nervous system physiology	HP:0012638	0.00874667	2.05816	2595	134	AAAS,ABCD4,ADNP,AIMP2,ANGPT2,ANK1,APC,ARHGEF9,ARID1B,ARNT2,ARVCF,ATP13A2,ATP7B,BBS1,BCAP31,BTD,C19ORF12,CACNA1S,CAD,CDH23,CDK10,CEP164,CLCC1,CLCN2,CNOT1,COL12A1,COL6A1,COL6A2,COLGALT1,COQ5,COQ6,CSGALNACT1,CTNNB1,CYB5R3,DAG1,DES,DMD,DNAH1,EPM2A,ERLIN2,ERMARD,FAM161A,FANCG,FBXO31,FGFR1,FKBP5,FLCN,FOXP2,FRA10AC1,FRG1,GAA,GALT,GDAP1,GNB1,GTF2I,HADHB,HERC1,HEXA,HLA-A,HLA-B,HS6ST2,HSPG2,IDUA,IFT88,IMPD…
Type 1 muscle fiber predominance	HP:0003803	0.00919361	2.03651	57	11	COL6A1,COL6A2,GDAP1,LAMB2,MB,MYL1,MYPN,RAPSN,TNNT1,TPM2,TTN
Difficulty climbing stairs	HP:0003551	0.0109778	1.95949	58	11	DAG1,DMD,GAA,HADHB,MYPN,POLG2,SGCA,TNNT1,TPM2,TTN,WDR62
Abnormality of the musculature of the limbs	HP:0009127	0.0119496	1.92265	503	39	AAAS,ATP13A2,ATP7B,BTD,C19ORF12,CACNA1S,COL12A1,COL6A1,COL6A2,CSGALNACT1,DAG1,DES,DMD,ERLIN2,FRG1,GAA,GDAP1,GNB1,HADHB,HSPG2,IDUA,ITGA7,LAMB2,MB,MYBPC1,MYO9A,MYPN,PACS2,POLG2,RAPSN,SECISBP2,SGCA,TNNT1,TPM2,TRAK1,TTN,UBA5,UBAP1,VWA1
Limb muscle weakness	HP:0003690	0.0146173	1.83513	275	26	ATP7B,BTD,CACNA1S,COL12A1,COL6A1,COL6A2,DES,DMD,ERLIN2,GAA,GDAP1,GNB1,HADHB,HSPG2,ITGA7,MB,MYO9A,MYPN,POLG2,RAPSN,SECISBP2,TNNT1,TPM2,TTN,UBAP1,VWA1
Abnormal muscle fiber-type distribution	HP:0033684	0.0146579	1.83393	71	12	COL6A1,COL6A2,COQ5,GDAP1,LAMB2,MB,MYL1,MYPN,RAPSN,TNNT1,TPM2,TTN
Increased variability in muscle fiber diameter	HP:0003557	0.015791	1.80159	96	14	CACNA1S,COL12A1,COL6A1,COL6A2,DAG1,DMD,ITGA7,MB,MYL1,MYPN,SGCA,TNNT1,TPM2,TTN
Abnormality of the respiratory system	HP:0002086	0.0173601	1.76045	1477	85	AAAS,ABCD4,ADNP,APC,ARHGEF1,ARID1B,ARNT2,ARVCF,BBS1,BTD,CACNA1S,CD81,CDH23,CNOT1,COL12A1,COL6A1,COL6A2,CSGALNACT1,CTNNB1,CYB5R3,DAG1,DES,DMD,DNAH1,EPM2A,FANCG,FGFR1,FLCN,FOXP2,FRA10AC1,FRG1,GAA,GDAP1,GNB1,GTF2I,HADHB,HEXA,HLA-B,HSPG2,IDUA,ITGA7,JPH2,LAMB2,MB,MCCC2,MDM2,MPDU1,MRPL3,MST1,MYBPC1,MYL1,MYL3,MYO9A,MYPN,NAE1,NDUFAF1,NDUFAF6,NDUFB10,NPHP1,NUP85,OTUD5,PCNT,PLAGL1,PLCB4,POLG2,RAPSN,RPGR,RR…
Skeletal muscle atrophy	HP:0003202	0.0202042	1.69456	458	36	ATP13A2,BBS1,C19ORF12,CDH23,COL12A1,COL6A1,COL6A2,DAG1,DES,DMD,ERLIN2,FOXP2,FRG1,GDAP1,HSPG2,IDUA,ITGA7,LAMB2,MB,MCCC2,MST1,MYBPC1,MYO9A,MYPN,NDUFAF6,NPHP1,RAPSN,RBCK1,RBM28,SGCA,TNNT1,TPM2,TTN,UBA1,UBAP1,VWA1
Abnormality of the musculature	HP:0003011	0.0211921	1.67383	2133	113	AAAS,ABCD4,ADNP,AIMP2,ANK1,APC,ARHGEF9,ARID1B,ARNT2,ARVCF,ATP13A2,ATP7B,BBS1,BTD,C19ORF12,CACNA1S,CAD,CDH23,CDK10,CLCN2,CNOT1,COL12A1,COL6A1,COL6A2,COLGALT1,COQ5,COQ6,CSGALNACT1,CTNNB1,CYB5R3,DAG1,DES,DMD,ENO3,EPM2A,ERLIN2,ERMARD,FGFR1,FLCN,FOXP2,FRA10AC1,FRG1,GAA,GDAP1,GNB1,GTF2I,HADHB,HERC1,HEXA,HLA-B,HSPG2,IDUA,IMPDH1,ITGA7,JPH2,KCNQ5,LAMB2,MB,MCCC2,MCEE,MDM2,MPDU1,MSL3,MST1,MUTYH,MYBPC1,MYL1,…
Reduced systolic function	HP:0006673	0.0224533	1.64872	16	6	CACNA1S,DES,JPH2,MYPN,TPM2,TRDN
Abnormality of the nervous system	HP:0000707	0.0230172	1.63795	2716	137	AAAS,ABCD4,ADNP,AIMP2,ANGPT2,ANK1,APC,ARHGEF9,ARID1B,ARNT2,ARVCF,ATP13A2,ATP7B,BBS1,BCAP31,BTD,C19ORF12,CACNA1S,CAD,CDH23,CDK10,CEP164,CLCC1,CLCN2,CNOT1,COL12A1,COL6A1,COL6A2,COLGALT1,COQ5,COQ6,CSGALNACT1,CTNNB1,CYB5R3,DAG1,DES,DMD,DNAH1,DNHD1,EPM2A,ERLIN2,ERMARD,FAM161A,FANCG,FBXO31,FGFR1,FKBP5,FLCN,FOXP2,FRA10AC1,FRG1,GAA,GALT,GDAP1,GNB1,GTF2I,HADHB,HERC1,HEXA,HLA-A,HLA-B,HS6ST2,HSPG2,IDUA,IFT8…
Abnormal curvature of the vertebral column	HP:0010674	0.0254156	1.5949	902	58	ADNP,AIMP2,APC,ARID1B,ARVCF,CACNA1S,COL12A1,COL6A1,COL6A2,COQ6,CSGALNACT1,CTNNB1,DAG1,DES,DMD,ERLIN2,ERMARD,FANCG,FGFR1,FLCN,FOXP2,FRG1,GDAP1,GTF2I,HERC1,HLA-B,HSPG2,IDUA,ITGA7,LAMB2,MYBPC1,MYO9A,MYPN,NDUFAF1,NDUFAF6,NPHP1,NUP85,PCNT,PPP1R12A,PQBP1,PRDM5,RAPSN,RBCK1,RBM28,RRAS2,SGCA,SLC35B2,SMC5,TBC1D20,TBL1XR1,TCTN1,TMEM38B,TNNT1,TNNT3,TPM2,TTN,TUBGCP4,UBA1
Abnormal muscle fiber morphology	HP:0004303	0.0261263	1.58292	218	22	CACNA1S,COL12A1,COL6A1,COL6A2,COQ5,DAG1,DES,DMD,GDAP1,ITGA7,LAMB2,MB,MYL1,MYO9A,MYPN,POLG2,RAPSN,SGCA,TNNT1,TPM2,TTN,UBA1
Neck muscle weakness	HP:0000467	0.0262043	1.58163	75	12	COL12A1,COL6A1,COL6A2,DES,LAMB2,MYL1,MYO9A,MYPN,RAPSN,TNNT1,TPM2,TTN
Foot joint contracture	HP:0008366	0.0273539	1.56298	114	15	C19ORF12,COL12A1,COL6A1,COL6A2,DAG1,DMD,ERLIN2,HSPG2,ITGA7,MYBPC1,SGCA,TNNT1,TPM2,TTN,UBA1
Abnormal circulating metabolite concentration	HP:0032180	0.0277175	1.55725	968	61	ABCD4,ANK1,ARNT2,ARVCF,ATP7B,BBS1,BCAP31,BTD,C19ORF12,CACNA1S,CAD,CDH23,CLCN2,CNOT1,COL12A1,COL6A1,COL6A2,CTNNB1,DAG1,DES,DMD,ENO3,FGFR1,FLCN,FRG1,GAA,GALT,GTF2I,HADHB,HS6ST2,HSPG2,ITGA7,LAMB2,MB,MCCC2,MCEE,MEF2A,MPDU1,MRPL3,MST1,MUTYH,MYL1,MYPN,NDUFAF1,NDUFAF6,NDUFB10,NPHP1,NUP85,OTUD5,POLG2,PRDX1,RBCK1,SECISBP2,SGCA,TNNT1,TNNT2,TPM2,TRDN,TTN,TXNRD2,UBA1
Abnormality of skeletal muscle fiber size	HP:0012084	0.0286588	1.54274	101	14	CACNA1S,COL12A1,COL6A1,COL6A2,DAG1,DMD,ITGA7,MB,MYL1,MYPN,SGCA,TNNT1,TPM2,TTN
Abnormality of body weight	HP:0004323	0.0365929	1.4366	1304	76	ABCD4,ADNP,ARID1B,ARNT2,ARVCF,ATP7B,BBS1,BCAP31,CACNA1S,CAD,CD81,CDH23,CDK10,CEP164,CNOT1,COL12A1,COL6A1,COL6A2,CTNNB1,CYB5R3,ERMARD,FAM161A,FANCG,FGFR1,FLCN,GAA,GALT,GNB1,GTF2I,HADHB,HERC1,HLA-B,HSPG2,IFT88,IMPDH1,ITGA7,MCCC2,MCEE,MEF2A,MPDU1,MRPL3,MST1,MUTYH,MYPN,NDUFAF1,NDUFAF6,NDUFB10,NPHP1,NUP85,OTUD5,PACS2,PCNT,PLAGL1,POLG2,PQBP1,PRDX1,RAPSN,RBCK1,RNF135,RPGR,SECISBP2,SHOC2,STAMBP,TAPT1,TBL…
Increased endomysial connective tissue	HP:0100297	0.0374524	1.42652	25	7	CACNA1S,COL12A1,COL6A1,COL6A2,MYL1,SGCA,TTN
Neurodevelopmental delay	HP:0012758	0.0375077	1.42588	1783	97	AAAS,ABCD4,ADNP,AIMP2,ANK1,ARHGEF9,ARID1B,ARNT2,ARVCF,BBS1,BCAP31,BTD,C19ORF12,CACNA1S,CAD,CDH23,CDK10,CEP164,CNOT1,COL12A1,COL6A1,COL6A2,COLGALT1,COQ5,CSGALNACT1,CTNNB1,CYB5R3,DAG1,DMD,DNAH1,ERLIN2,ERMARD,FANCG,FGFR1,FLCN,FOXP2,FRA10AC1,GAA,GALT,GDAP1,GNB1,HADHB,HERC1,HS6ST2,HSPG2,IDUA,IMPDH1,ITGA7,KCNQ5,LAMB2,MCCC2,MCEE,MPDU1,MRPL3,MSL3,MYL1,MYO9A,MYPN,NAE1,NDUFAF1,NDUFAF6,NDUFB10,NPHP1,NUP85,O…
Hypoventilation	HP:0002791	0.0390065	1.40886	34	8	COL12A1,COL6A1,COL6A2,DMD,LAMB2,MYPN,TPM2,TTN
Abnormality of the musculature of the upper limbs	HP:0001446	0.0399725	1.39824	224	22	AAAS,C19ORF12,COL12A1,COL6A1,COL6A2,CSGALNACT1,DMD,FRG1,GDAP1,IDUA,ITGA7,LAMB2,MB,MYBPC1,MYPN,POLG2,RAPSN,SGCA,TNNT1,TPM2,TTN,VWA1
Abnormal muscle tissue metabolite concentration	HP:0034370	0.0404197	1.39341	44	9	CACNA1S,COL12A1,COL6A1,COL6A2,ENO3,GAA,MYPN,TPM2,TTN
Scoliosis	HP:0002650	0.0412058	1.38504	833	54	ADNP,AIMP2,APC,ARID1B,ARVCF,CACNA1S,COL12A1,COL6A1,COL6A2,COQ6,CSGALNACT1,CTNNB1,DES,DMD,ERLIN2,ERMARD,FANCG,FGFR1,FLCN,FOXP2,GDAP1,GTF2I,HERC1,HSPG2,IDUA,ITGA7,LAMB2,MYBPC1,MYO9A,MYPN,NDUFAF1,NDUFAF6,NPHP1,NUP85,PCNT,PPP1R12A,PQBP1,PRDM5,RAPSN,RBCK1,RBM28,RRAS2,SGCA,SLC35B2,TBC1D20,TBL1XR1,TCTN1,TMEM38B,TNNT1,TNNT3,TPM2,TTN,TUBGCP4,UBA1
Mode of inheritance	HP:0000005	0.0460228	1.33703	3075	150	AAAS,ABCD4,ADNP,AIMP2,ANGPT2,ANK1,ANXA5,APC,ARHGEF1,ARHGEF9,ARID1B,ARNT2,ATP13A2,ATP7B,AVIL,BBS1,BCAP31,BTD,C19ORF12,CACNA1S,CAD,CAST,CD81,CDH23,CDK10,CEP164,CLCC1,CLCN2,CNOT1,COL12A1,COL6A1,COL6A2,COLGALT1,COQ5,COQ6,CSGALNACT1,CTNNB1,CYB5R3,DAG1,DES,DMD,DNAH1,DNHD1,ENO3,EPM2A,ERLIN2,ERMARD,FAM161A,FAM20A,FBXO31,FGFR1,FKBP5,FLCN,FOXP2,FRA10AC1,FRG1,FYCO1,GAA,GALT,GDAP1,GNB1,HADHB,HERC1,HEXA,HLA-B…
Hyperlordosis	HP:0003307	0.0466319	1.33132	163	18	ADNP,COL12A1,COL6A1,COL6A2,CSGALNACT1,DAG1,DMD,FRG1,GTF2I,HERC1,HSPG2,ITGA7,MYBPC1,MYPN,SGCA,TNNT1,TPM2,TTN
Abnormal respiratory system physiology	HP:0002795	0.0476151	1.32226	1007	62	AAAS,ABCD4,ADNP,APC,ARVCF,BBS1,BTD,CACNA1S,CD81,CNOT1,COL12A1,COL6A1,COL6A2,CSGALNACT1,CYB5R3,DAG1,DES,DMD,DNAH1,FGFR1,FOXP2,FRG1,GAA,GDAP1,GNB1,HADHB,HEXA,HLA-B,HSPG2,IDUA,ITGA7,JPH2,LAMB2,MB,MCCC2,MRPL3,MYBPC1,MYL1,MYL3,MYO9A,MYPN,NDUFAF1,NDUFAF6,NDUFB10,NPHP1,PLAGL1,PLCB4,POLG2,RAPSN,RPGR,SMC5,TBL1XR1,TCTN1,TNNT1,TNNT2,TPM2,TRAK1,TRPM4,TTC12,TTN,TXNRD2,UBA1

## Sheet: Mice NSC
Table S2: Human phenotype enrichment
Alternatively spliced genes in Smchd1 null mice NSC
Term name	Term ID	Adjusted p value	Negative log10 of adjusted p value	Term size	Intersection size	Intersections
Abnormal nervous system physiology	HP:0012638	1.1757e-40	39.9297	3705	143	ATRIP,IARS2,HNRNPH2,ANKRD11,IL17RC,PNPLA6,ATP5O,HNRNPU,POLA1,TCF4,YIPF5,ABCA2,KDM4B,FAM149B,VPS13D,HAX1,ATXN7,SMARCA2,WDPCP,KCNT1,CAMK2G,PSMB1,IRAK1,NTRK2,PANK2,PIGA,TIAM1,FANCG,SLC39A14,TSEN34,PORCN,PSMC3IP,RPL27,ABCA7,OXR1,SLC25A36,ST3GAL3,ACSL4,CDKN1A,DMPK,PHKG2,SPP1,CRLF1,DDX59,EHMT1,ORC1,MAMLD1,PDSS1,WDR48,PALB2,ORC6,SH3KBP1,SARS,LUZP1,MOCS2,ZEB1,SLC30A9,VLDLR,MTPAP,4933427D14RIK,FTSJ1,ATR,L…
Abnormality of the nervous system	HP:0000707	5.93268e-39	38.2267	4042	147	ATRIP,IARS2,HNRNPH2,ANKRD11,IL17RC,PNPLA6,ATP5O,HNRNPU,POLA1,TCF4,YIPF5,ABCA2,KDM4B,FAM149B,VPS13D,HAX1,ATXN7,SMARCA2,WDPCP,KCNT1,CAMK2G,PSMB1,IRAK1,NTRK2,PANK2,PIGA,TIAM1,FANCG,SLC39A14,TSEN34,PORCN,PSMC3IP,RPL27,ABCA7,OXR1,SLC25A36,ST3GAL3,ACSL4,CDKN1A,DMPK,PHKG2,SPP1,CRLF1,DDX59,EHMT1,ORC1,MAMLD1,PDSS1,WDR48,PALB2,ORC6,SH3KBP1,SARS,LUZP1,MOCS2,ZEB1,SLC30A9,VLDLR,MTPAP,4933427D14RIK,FTSJ1,ATR,L…
Abnormality of the musculoskeletal system	HP:0033127	5.30459e-37	36.2753	3729	138	ATRIP,IARS2,HNRNPH2,SVIL,ANKRD11,IL17RC,PNPLA6,ATP5O,HNRNPU,POLA1,TCF4,YIPF5,ABCA2,KDM4B,FAM149B,VPS13D,ATXN7,SMARCA2,WDPCP,KCNT1,CAMK2G,PSMB1,IRAK1,NTRK2,PANK2,PIGA,TIAM1,FANCG,SLC39A14,TSEN34,PORCN,PSMC3IP,RPL27,ABCA7,OXR1,ST3GAL3,ACSL4,CDKN1A,DMPK,PHKG2,SPP1,CRLF1,DDX59,EHMT1,ORC1,MAMLD1,PDSS1,WDR48,PALB2,ORC6,SH3KBP1,SARS,LUZP1,MOCS2,ZEB1,SLC30A9,VLDLR,MTPAP,4933427D14RIK,FTSJ1,ATR,LRP4,GMPPB…
Neurodevelopmental abnormality	HP:0012759	1.56971e-35	34.8042	2893	119	ATRIP,IARS2,HNRNPH2,ANKRD11,PNPLA6,ATP5O,HNRNPU,POLA1,TCF4,YIPF5,ABCA2,KDM4B,FAM149B,VPS13D,HAX1,ATXN7,SMARCA2,WDPCP,KCNT1,CAMK2G,PSMB1,NTRK2,PANK2,PIGA,TIAM1,FANCG,SLC39A14,TSEN34,PORCN,RPL27,ABCA7,OXR1,SLC25A36,ST3GAL3,ACSL4,DMPK,PHKG2,CRLF1,DDX59,EHMT1,ORC1,PDSS1,WDR48,PALB2,ORC6,SARS,LUZP1,MOCS2,SLC30A9,VLDLR,MTPAP,4933427D14RIK,FTSJ1,ATR,LRP4,GMPPB,SLC25A19,TCTN3,EBF3,DALRD3,MPV17,FANCI,POGZ…
Abnormality of mental function	HP:0011446	5.10208e-33	32.2923	3123	120	ATRIP,HNRNPH2,ANKRD11,PNPLA6,HNRNPU,POLA1,TCF4,ABCA2,KDM4B,FAM149B,VPS13D,HAX1,ATXN7,SMARCA2,WDPCP,KCNT1,CAMK2G,PSMB1,IRAK1,NTRK2,PANK2,PIGA,TIAM1,FANCG,SLC39A14,TSEN34,PORCN,RPL27,ABCA7,OXR1,SLC25A36,ST3GAL3,ACSL4,CDKN1A,DMPK,PHKG2,SPP1,CRLF1,DDX59,EHMT1,ORC1,MAMLD1,PDSS1,WDR48,PALB2,ORC6,SH3KBP1,SARS,LUZP1,MOCS2,ZEB1,SLC30A9,VLDLR,MTPAP,4933427D14RIK,FTSJ1,ATR,LRP4,GMPPB,SLC25A19,EIF2B2,TCTN3,E…
Abnormality of the musculature	HP:0003011	3.1663e-32	31.4994	2837	113	IARS2,HNRNPH2,SVIL,PNPLA6,ATP5O,HNRNPU,POLA1,TCF4,ABCA2,KDM4B,FAM149B,VPS13D,ATXN7,SMARCA2,WDPCP,KCNT1,CAMK2G,PSMB1,IRAK1,NTRK2,PANK2,PIGA,TIAM1,SLC39A14,TSEN34,PORCN,RPL27,ABCA7,OXR1,ST3GAL3,ACSL4,DMPK,PHKG2,SPP1,CRLF1,EHMT1,ORC1,MAMLD1,WDR48,ORC6,SARS,LUZP1,MOCS2,SLC30A9,VLDLR,MTPAP,4933427D14RIK,ATR,LRP4,GMPPB,SLC25A19,EIF2B2,TCTN3,EBF3,DALRD3,MPV17,SGCE,POGZ,KANK1,HERC1,PPP2R2B,PBX1,SLC25A26,…
Global developmental delay	HP:0001263	8.76218e-31	30.0574	1921	91	ATRIP,IARS2,HNRNPH2,ANKRD11,ATP5O,HNRNPU,POLA1,TCF4,YIPF5,ABCA2,KDM4B,FAM149B,HAX1,ATXN7,SMARCA2,WDPCP,KCNT1,CAMK2G,PSMB1,NTRK2,PANK2,PIGA,TIAM1,FANCG,SLC39A14,TSEN34,OXR1,SLC25A36,ST3GAL3,PHKG2,DDX59,EHMT1,ORC1,PALB2,ORC6,SARS,LUZP1,MOCS2,SLC30A9,VLDLR,4933427D14RIK,FTSJ1,ATR,GMPPB,SLC25A19,TCTN3,EBF3,DALRD3,MPV17,FANCI,POGZ,HERC1,PBX1,SLC25A26,ARID1B,ARV1,SETD5,GMPPA,MAN1B1,MAN2B1,IPO8,ZMIZ1,PC…
Abnormality of the eye	HP:0000478	2.25541e-30	29.6468	3025	114	ATRIP,IARS2,HNRNPH2,ANKRD11,IL17RC,PNPLA6,HNRNPU,POLA1,TCF4,ABCA2,FAM149B,VPS13D,ATXN7,SMARCA2,WDPCP,KCNT1,CAMK2G,IRAK1,NTRK2,PANK2,ZFP644,PIGA,FANCG,SLC39A14,TSEN34,PORCN,RPL27,ABCA7,OXR1,ACSL4,DMPK,SPP1,CRLF1,DDX59,EHMT1,ORC1,PDSS1,WDR48,PALB2,LUZP1,MOCS2,LOXL3,ZEB1,SLC30A9,VLDLR,MTPAP,4933427D14RIK,ATR,LRP4,GMPPB,SLC25A19,EIF2B2,TCTN3,EBF3,DALRD3,MPV17,FANCI,DRAM2,POGZ,KANK1,HERC1,PPP2R2B,PBX1…
Neurodevelopmental delay	HP:0012758	7.09547e-30	29.149	2429	101	ATRIP,IARS2,HNRNPH2,ANKRD11,ATP5O,HNRNPU,POLA1,TCF4,YIPF5,ABCA2,KDM4B,FAM149B,VPS13D,HAX1,ATXN7,SMARCA2,WDPCP,KCNT1,CAMK2G,PSMB1,NTRK2,PANK2,PIGA,TIAM1,FANCG,SLC39A14,TSEN34,RPL27,OXR1,SLC25A36,ST3GAL3,ACSL4,DMPK,PHKG2,DDX59,EHMT1,ORC1,PALB2,ORC6,SARS,LUZP1,MOCS2,SLC30A9,VLDLR,MTPAP,4933427D14RIK,FTSJ1,ATR,LRP4,GMPPB,SLC25A19,TCTN3,EBF3,DALRD3,MPV17,FANCI,POGZ,HERC1,PBX1,SLC25A26,NLGN3,ARID1B,ARV…
Abnormality of the skeletal system	HP:0000924	5.90625e-29	28.2287	3241	116	ATRIP,IARS2,HNRNPH2,SVIL,ANKRD11,IL17RC,PNPLA6,ATP5O,HNRNPU,POLA1,TCF4,YIPF5,ABCA2,KDM4B,FAM149B,VPS13D,SMARCA2,WDPCP,KCNT1,CAMK2G,PSMB1,IRAK1,NTRK2,PANK2,PIGA,FANCG,SLC39A14,TSEN34,PORCN,PSMC3IP,RPL27,OXR1,ACSL4,CDKN1A,DMPK,PHKG2,SPP1,CRLF1,DDX59,EHMT1,ORC1,MAMLD1,PDSS1,PALB2,ORC6,SH3KBP1,SARS,LUZP1,MOCS2,SLC30A9,4933427D14RIK,FTSJ1,ATR,LRP4,GMPPB,SLC25A19,TCTN3,EBF3,DALRD3,MPV17,FANCI,POGZ,HERC…
Abnormal skeletal muscle morphology	HP:0011805	2.46147e-28	27.6088	1849	86	IARS2,SVIL,PNPLA6,TCF4,KDM4B,VPS13D,SMARCA2,WDPCP,CAMK2G,IRAK1,NTRK2,PANK2,PIGA,SLC39A14,TSEN34,PORCN,RPL27,ABCA7,DMPK,PHKG2,SPP1,CRLF1,EHMT1,ORC1,MAMLD1,WDR48,ORC6,LUZP1,SLC30A9,VLDLR,MTPAP,4933427D14RIK,ATR,LRP4,GMPPB,SLC25A19,EIF2B2,TCTN3,EBF3,DALRD3,MPV17,SGCE,POGZ,HERC1,PPP2R2B,PBX1,SLC25A26,ARID1B,DNAJB2,ARV1,GMPPA,MAN1B1,MAN2B1,IPO8,TGFB2,ZMIZ1,LPIN2,PCCA,CHN1,RPS6KA3,SECISBP2,SMARCE1,PHF6…
Abnormal muscle physiology	HP:0011804	3.55635e-28	27.449	2501	100	IARS2,HNRNPH2,SVIL,PNPLA6,ATP5O,HNRNPU,POLA1,TCF4,ABCA2,KDM4B,FAM149B,VPS13D,ATXN7,SMARCA2,WDPCP,KCNT1,CAMK2G,PSMB1,IRAK1,NTRK2,PANK2,PIGA,TIAM1,SLC39A14,TSEN34,ABCA7,OXR1,ST3GAL3,ACSL4,DMPK,PHKG2,SPP1,CRLF1,EHMT1,MAMLD1,WDR48,SARS,LUZP1,MOCS2,SLC30A9,VLDLR,MTPAP,4933427D14RIK,LRP4,GMPPB,SLC25A19,EIF2B2,TCTN3,EBF3,DALRD3,MPV17,SGCE,POGZ,KANK1,HERC1,PBX1,SLC25A26,ARID1B,DNAJB2,ARV1,SETD5,GMPPA,MAN…
Abnormal skeletal morphology	HP:0011842	7.00807e-28	27.1544	3123	112	ATRIP,IARS2,HNRNPH2,SVIL,ANKRD11,PNPLA6,ATP5O,HNRNPU,POLA1,TCF4,YIPF5,ABCA2,KDM4B,FAM149B,VPS13D,SMARCA2,WDPCP,KCNT1,CAMK2G,PSMB1,IRAK1,NTRK2,PIGA,FANCG,SLC39A14,TSEN34,PORCN,PSMC3IP,RPL27,OXR1,ACSL4,CDKN1A,DMPK,PHKG2,SPP1,CRLF1,DDX59,EHMT1,ORC1,MAMLD1,PDSS1,PALB2,ORC6,SH3KBP1,SARS,LUZP1,MOCS2,SLC30A9,4933427D14RIK,FTSJ1,ATR,LRP4,GMPPB,SLC25A19,TCTN3,EBF3,DALRD3,MPV17,FANCI,POGZ,HERC1,ARID1B,ARV1…
Abnormality of limbs	HP:0040064	7.40162e-28	27.1307	2428	98	ATRIP,IARS2,HNRNPH2,SVIL,ANKRD11,PNPLA6,POLA1,TCF4,KDM4B,FAM149B,VPS13D,SMARCA2,WDPCP,CAMK2G,NTRK2,PANK2,PIGA,FANCG,SLC39A14,TSEN34,PORCN,PSMC3IP,RPL27,ACSL4,DMPK,CRLF1,DDX59,EHMT1,ORC1,WDR48,PALB2,ORC6,SARS,LUZP1,SLC30A9,VLDLR,MTPAP,4933427D14RIK,FTSJ1,ATR,LRP4,GMPPB,SLC25A19,EIF2B2,TCTN3,EBF3,DALRD3,MPV17,FANCI,POGZ,HERC1,ARID1B,DNAJB2,ARV1,SETD5,GMPPA,MAN1B1,MAN2B1,IPO8,CTNND1,TGFB2,ZMIZ1,LPIN…
Abnormal forebrain morphology	HP:0100547	1.09614e-27	26.9601	2067	90	ATRIP,IARS2,HNRNPH2,ANKRD11,PNPLA6,ATP5O,HNRNPU,POLA1,TCF4,YIPF5,ABCA2,KDM4B,FAM149B,VPS13D,ATXN7,SMARCA2,KCNT1,PSMB1,NTRK2,PANK2,PIGA,TIAM1,FANCG,SLC39A14,TSEN34,PORCN,PSMC3IP,RPL27,ABCA7,ACSL4,DMPK,DDX59,EHMT1,ORC1,PALB2,ORC6,SARS,LUZP1,MOCS2,SLC30A9,VLDLR,4933427D14RIK,ATR,GMPPB,SLC25A19,EIF2B2,TCTN3,EBF3,DALRD3,MPV17,FANCI,POGZ,KANK1,HERC1,PPP2R2B,ARID1B,ARV1,SETD5,GMPPA,MAN2B1,IPO8,TGFB2,ZMI…
Growth abnormality	HP:0001507	1.3372e-27	26.8738	2690	103	ATRIP,IARS2,HNRNPH2,ANKRD11,PNPLA6,HNRNPU,POLA1,TCF4,YIPF5,FAM149B,ATXN7,SMARCA2,WDPCP,KCNT1,CAMK2G,IRAK1,NTRK2,PANK2,PIGA,TIAM1,FANCG,PORCN,PSMC3IP,RPL27,SLC25A36,CDKN1A,DMPK,PHKG2,SPP1,CRLF1,EHMT1,ORC1,MAMLD1,PDSS1,PALB2,ORC6,SH3KBP1,SARS,LUZP1,MOCS2,SLC30A9,VLDLR,4933427D14RIK,ATR,LRP4,SLC25A19,TCTN3,EBF3,DALRD3,MPV17,FANCI,POGZ,HERC1,PBX1,ARID1B,ARV1,SETD5,GMPPA,MAN1B1,MAN2B1,IPO8,TGFB2,ZMIZ1…
Abnormality of head or neck	HP:0000152	1.35849e-27	26.8669	3304	115	ATRIP,IARS2,HNRNPH2,SVIL,ANKRD11,IL17RC,PNPLA6,ATP5O,HNRNPU,POLA1,TCF4,YIPF5,ABCA2,KDM4B,FAM149B,VPS13D,SMARCA2,WDPCP,KCNT1,CAMK2G,PSMB1,IRAK1,NTRK2,PANK2,PIGA,FANCG,SLC39A14,TSEN34,PORCN,PSMC3IP,RPL27,ACSL4,CDKN1A,DMPK,SPP1,CRLF1,DDX59,EHMT1,ORC1,MAMLD1,PDSS1,PALB2,ORC6,SH3KBP1,SARS,LUZP1,MOCS2,SLC30A9,MTPAP,4933427D14RIK,FTSJ1,ATR,LRP4,GMPPB,SLC25A19,TCTN3,EBF3,DALRD3,MICAL1,FANCI,SGCE,POGZ,HER…
Abnormal cerebral morphology	HP:0002060	1.89e-27	26.7235	2037	89	ATRIP,IARS2,HNRNPH2,ANKRD11,PNPLA6,ATP5O,HNRNPU,POLA1,TCF4,YIPF5,ABCA2,KDM4B,FAM149B,VPS13D,ATXN7,SMARCA2,KCNT1,PSMB1,NTRK2,PANK2,PIGA,TIAM1,FANCG,SLC39A14,TSEN34,PORCN,PSMC3IP,RPL27,ABCA7,ACSL4,DMPK,DDX59,EHMT1,ORC1,PALB2,ORC6,SARS,LUZP1,MOCS2,SLC30A9,VLDLR,4933427D14RIK,ATR,GMPPB,SLC25A19,EIF2B2,TCTN3,EBF3,DALRD3,MPV17,FANCI,POGZ,KANK1,HERC1,PPP2R2B,ARID1B,ARV1,GMPPA,MAN2B1,IPO8,TGFB2,ZMIZ1,PCC…
Abnormality of the head	HP:0000234	2.62582e-27	26.5807	3276	114	ATRIP,IARS2,HNRNPH2,SVIL,ANKRD11,IL17RC,PNPLA6,ATP5O,HNRNPU,POLA1,TCF4,YIPF5,ABCA2,KDM4B,FAM149B,VPS13D,SMARCA2,WDPCP,KCNT1,CAMK2G,PSMB1,IRAK1,NTRK2,PANK2,PIGA,FANCG,SLC39A14,TSEN34,PORCN,PSMC3IP,RPL27,ACSL4,CDKN1A,DMPK,SPP1,CRLF1,DDX59,EHMT1,ORC1,MAMLD1,PDSS1,PALB2,ORC6,SH3KBP1,SARS,LUZP1,MOCS2,SLC30A9,MTPAP,4933427D14RIK,FTSJ1,ATR,LRP4,GMPPB,SLC25A19,TCTN3,EBF3,DALRD3,MICAL1,FANCI,POGZ,HERC1,PP…
Seizure	HP:0001250	3.61928e-27	26.4414	1965	87	HNRNPH2,ANKRD11,IL17RC,PNPLA6,ATP5O,HNRNPU,POLA1,TCF4,YIPF5,ABCA2,KDM4B,FAM149B,VPS13D,HAX1,SMARCA2,WDPCP,KCNT1,CAMK2G,IRAK1,NTRK2,PANK2,PIGA,TIAM1,TSEN34,ABCA7,OXR1,SLC25A36,ST3GAL3,CDKN1A,SPP1,CRLF1,EHMT1,SARS,LUZP1,MOCS2,VLDLR,4933427D14RIK,FTSJ1,ATR,ANK2,GMPPB,SLC25A19,TCTN3,EBF3,DALRD3,MICAL1,MPV17,POGZ,HERC1,NLGN3,ARID1B,ARV1,SETD5,GMPPA,MAN1B1,ZMIZ1,PCCA,CHN1,RPS6KA3,SMARCE1,PHF6,GALT,NPHP…
Abnormal eye physiology	HP:0012373	9.14554e-27	26.0388	2459	97	ATRIP,IARS2,HNRNPH2,ANKRD11,IL17RC,PNPLA6,HNRNPU,POLA1,TCF4,FAM149B,VPS13D,ATXN7,SMARCA2,WDPCP,KCNT1,CAMK2G,NTRK2,PANK2,ZFP644,PIGA,FANCG,SLC39A14,TSEN34,PORCN,RPL27,ABCA7,OXR1,ACSL4,CRLF1,DDX59,EHMT1,ORC1,WDR48,PALB2,LUZP1,MOCS2,LOXL3,ZEB1,SLC30A9,VLDLR,MTPAP,4933427D14RIK,ATR,LRP4,GMPPB,SLC25A19,TCTN3,EBF3,DALRD3,MPV17,FANCI,DRAM2,POGZ,KANK1,HERC1,PPP2R2B,PBX1,ARID1B,ARV1,SETD5,GMPPA,MAN1B1,MAN…
Intellectual disability	HP:0001249	2.56644e-26	25.5907	2020	87	ATRIP,HNRNPH2,ANKRD11,PNPLA6,HNRNPU,POLA1,TCF4,ABCA2,KDM4B,FAM149B,VPS13D,HAX1,SMARCA2,WDPCP,KCNT1,CAMK2G,PSMB1,NTRK2,TIAM1,FANCG,SLC39A14,PORCN,ABCA7,OXR1,SLC25A36,ST3GAL3,ACSL4,DMPK,PHKG2,CRLF1,DDX59,EHMT1,ORC1,PDSS1,WDR48,PALB2,ORC6,SARS,LUZP1,VLDLR,4933427D14RIK,FTSJ1,ATR,GMPPB,TCTN3,EBF3,DALRD3,FANCI,POGZ,KANK1,HERC1,NLGN3,ARID1B,ARV1,SETD5,GMPPA,MAN1B1,MAN2B1,IPO8,ZMIZ1,PCCA,RPS6KA3,SECISBP…
Abnormality of the mouth	HP:0000153	3.16191e-26	25.5001	2306	93	ATRIP,IARS2,HNRNPH2,ANKRD11,IL17RC,PNPLA6,HNRNPU,POLA1,TCF4,KDM4B,FAM149B,SMARCA2,WDPCP,CAMK2G,IRAK1,NTRK2,PANK2,PIGA,FANCG,SLC39A14,PORCN,RPL27,ACSL4,CDKN1A,DMPK,SPP1,CRLF1,DDX59,EHMT1,ORC1,MAMLD1,PALB2,ORC6,SARS,LUZP1,MOCS2,MTPAP,4933427D14RIK,FTSJ1,ATR,LRP4,GMPPB,SLC25A19,TCTN3,EBF3,DALRD3,FANCI,POGZ,HERC1,PBX1,ARID1B,ARV1,SETD5,GMPPA,MAN1B1,MAN2B1,IPO8,CTNND1,TGFB2,ZMIZ1,CHN1,RPS6KA3,SMARCE1,…
Abnormal brain morphology	HP:0012443	4.76593e-26	25.3219	2711	101	ATRIP,IARS2,HNRNPH2,ANKRD11,PNPLA6,ATP5O,HNRNPU,POLA1,TCF4,YIPF5,ABCA2,KDM4B,FAM149B,VPS13D,ATXN7,SMARCA2,KCNT1,PSMB1,NTRK2,PANK2,PIGA,TIAM1,FANCG,SLC39A14,TSEN34,PORCN,PSMC3IP,RPL27,ABCA7,OXR1,ACSL4,CDKN1A,DMPK,DDX59,EHMT1,ORC1,PALB2,ORC6,SARS,LUZP1,MOCS2,SLC30A9,VLDLR,4933427D14RIK,ATR,GMPPB,SLC25A19,EIF2B2,TCTN3,EBF3,DALRD3,MPV17,FANCI,POGZ,KANK1,HERC1,PPP2R2B,ARID1B,ARV1,SETD5,GMPPA,MAN1B1,MA…
Abnormal nervous system morphology	HP:0012639	5.11383e-26	25.2913	3020	107	ATRIP,IARS2,HNRNPH2,ANKRD11,PNPLA6,ATP5O,HNRNPU,POLA1,TCF4,YIPF5,ABCA2,KDM4B,FAM149B,VPS13D,ATXN7,SMARCA2,WDPCP,KCNT1,PSMB1,NTRK2,PANK2,PIGA,TIAM1,FANCG,SLC39A14,TSEN34,PORCN,PSMC3IP,RPL27,ABCA7,OXR1,ACSL4,CDKN1A,DMPK,DDX59,EHMT1,ORC1,WDR48,PALB2,ORC6,SARS,LUZP1,MOCS2,SLC30A9,VLDLR,4933427D14RIK,ATR,LRP4,MSH3,GMPPB,SLC25A19,EIF2B2,TCTN3,EBF3,DALRD3,MPV17,FANCI,POGZ,KANK1,HERC1,PPP2R2B,ARID1B,ARV1…
Abnormal axial skeleton morphology	HP:0009121	5.21581e-26	25.2827	2664	100	ATRIP,IARS2,HNRNPH2,SVIL,ANKRD11,PNPLA6,ATP5O,HNRNPU,POLA1,TCF4,YIPF5,ABCA2,KDM4B,FAM149B,VPS13D,SMARCA2,WDPCP,KCNT1,CAMK2G,PSMB1,NTRK2,PIGA,FANCG,SLC39A14,TSEN34,PORCN,PSMC3IP,RPL27,OXR1,ACSL4,DMPK,CRLF1,DDX59,EHMT1,ORC1,MAMLD1,PDSS1,PALB2,ORC6,SH3KBP1,SARS,LUZP1,MOCS2,SLC30A9,4933427D14RIK,ATR,LRP4,GMPPB,SLC25A19,TCTN3,EBF3,DALRD3,FANCI,POGZ,HERC1,ARID1B,ARV1,SETD5,GMPPA,MAN1B1,MAN2B1,IPO8,TGFB…
Aplasia/Hypoplasia involving the central nervous system	HP:0002977	6.12076e-26	25.2132	1864	83	ATRIP,IARS2,HNRNPH2,ANKRD11,PNPLA6,ATP5O,HNRNPU,POLA1,TCF4,YIPF5,ABCA2,KDM4B,FAM149B,VPS13D,ATXN7,SMARCA2,KCNT1,PSMB1,NTRK2,PANK2,PIGA,TIAM1,FANCG,SLC39A14,TSEN34,PORCN,PSMC3IP,RPL27,ABCA7,OXR1,ACSL4,DMPK,DDX59,EHMT1,ORC1,PALB2,ORC6,SARS,LUZP1,MOCS2,SLC30A9,VLDLR,4933427D14RIK,ATR,GMPPB,SLC25A19,TCTN3,EBF3,DALRD3,FANCI,POGZ,KANK1,HERC1,PPP2R2B,ARID1B,ARV1,GMPPA,MAN1B1,MAN2B1,IPO8,ZMIZ1,PCCA,CHN1,…
Morphological central nervous system abnormality	HP:0002011	8.48923e-26	25.0711	2935	105	ATRIP,IARS2,HNRNPH2,ANKRD11,PNPLA6,ATP5O,HNRNPU,POLA1,TCF4,YIPF5,ABCA2,KDM4B,FAM149B,VPS13D,ATXN7,SMARCA2,WDPCP,KCNT1,PSMB1,NTRK2,PANK2,PIGA,TIAM1,FANCG,SLC39A14,TSEN34,PORCN,PSMC3IP,RPL27,ABCA7,OXR1,ACSL4,CDKN1A,DMPK,DDX59,EHMT1,ORC1,PALB2,ORC6,SARS,LUZP1,MOCS2,SLC30A9,VLDLR,4933427D14RIK,ATR,MSH3,GMPPB,SLC25A19,EIF2B2,TCTN3,EBF3,DALRD3,MPV17,FANCI,POGZ,KANK1,HERC1,PPP2R2B,ARID1B,ARV1,SETD5,GMPP…
Abnormal oral morphology	HP:0031816	1.78119e-25	24.7493	2217	90	ATRIP,IARS2,HNRNPH2,ANKRD11,IL17RC,PNPLA6,HNRNPU,POLA1,TCF4,KDM4B,FAM149B,SMARCA2,WDPCP,CAMK2G,IRAK1,NTRK2,PANK2,PIGA,FANCG,PORCN,RPL27,ACSL4,CDKN1A,DMPK,SPP1,CRLF1,DDX59,EHMT1,ORC1,MAMLD1,PALB2,ORC6,SARS,LUZP1,MOCS2,4933427D14RIK,FTSJ1,ATR,LRP4,GMPPB,SLC25A19,TCTN3,EBF3,DALRD3,FANCI,POGZ,HERC1,PBX1,ARID1B,ARV1,SETD5,GMPPA,MAN1B1,MAN2B1,IPO8,CTNND1,TGFB2,ZMIZ1,CHN1,RPS6KA3,SMARCE1,ASPH,PHF6,RNASE…
Abnormal oral cavity morphology	HP:0000163	1.78119e-25	24.7493	2217	90	ATRIP,IARS2,HNRNPH2,ANKRD11,IL17RC,PNPLA6,HNRNPU,POLA1,TCF4,KDM4B,FAM149B,SMARCA2,WDPCP,CAMK2G,IRAK1,NTRK2,PANK2,PIGA,FANCG,PORCN,RPL27,ACSL4,CDKN1A,DMPK,SPP1,CRLF1,DDX59,EHMT1,ORC1,MAMLD1,PALB2,ORC6,SARS,LUZP1,MOCS2,4933427D14RIK,FTSJ1,ATR,LRP4,GMPPB,SLC25A19,TCTN3,EBF3,DALRD3,FANCI,POGZ,HERC1,PBX1,ARID1B,ARV1,SETD5,GMPPA,MAN1B1,MAN2B1,IPO8,CTNND1,TGFB2,ZMIZ1,CHN1,RPS6KA3,SMARCE1,ASPH,PHF6,RNASE…
Abnormality of the face	HP:0000271	7.44857e-25	24.1279	2963	104	ATRIP,IARS2,HNRNPH2,SVIL,ANKRD11,IL17RC,PNPLA6,HNRNPU,POLA1,TCF4,KDM4B,FAM149B,SMARCA2,WDPCP,CAMK2G,IRAK1,NTRK2,PANK2,PIGA,FANCG,SLC39A14,TSEN34,PORCN,RPL27,ACSL4,CDKN1A,DMPK,SPP1,CRLF1,DDX59,EHMT1,ORC1,MAMLD1,PALB2,ORC6,SH3KBP1,SARS,LUZP1,MOCS2,SLC30A9,MTPAP,4933427D14RIK,FTSJ1,ATR,LRP4,GMPPB,SLC25A19,TCTN3,EBF3,DALRD3,MICAL1,FANCI,POGZ,HERC1,PPP2R2B,PBX1,ARID1B,ARV1,SETD5,GMPPA,MAN1B1,MAN2B1,IP…
Abnormality of movement	HP:0100022	1.27261e-24	23.8953	2042	85	IARS2,HNRNPH2,PNPLA6,ATP5O,HNRNPU,TCF4,ABCA2,FAM149B,VPS13D,ATXN7,SMARCA2,KCNT1,PSMB1,IRAK1,NTRK2,PANK2,PIGA,FANCG,SLC39A14,TSEN34,ABCA7,OXR1,ST3GAL3,ACSL4,SPP1,PDSS1,WDR48,PALB2,SARS,LUZP1,MOCS2,SLC30A9,VLDLR,MTPAP,4933427D14RIK,LRP4,GMPPB,SLC25A19,EIF2B2,TCTN3,EBF3,DALRD3,MPV17,FANCI,SGCE,POGZ,KANK1,HERC1,PPP2R2B,ARID1B,DNAJB2,ARV1,GMPPA,MAN1B1,MAN2B1,TGFB2,PCCA,CHN1,RPS6KA3,SMARCE1,GALT,RNASEH…
Abnormal communication	HP:0034434	1.32046e-24	23.8793	1726	78	HNRNPH2,ANKRD11,PNPLA6,HNRNPU,POLA1,TCF4,ABCA2,KDM4B,VPS13D,ATXN7,SMARCA2,WDPCP,KCNT1,CAMK2G,PSMB1,IRAK1,NTRK2,PANK2,PIGA,TIAM1,SLC39A14,ABCA7,OXR1,SLC25A36,ST3GAL3,ACSL4,DMPK,PHKG2,SPP1,EHMT1,ORC6,LUZP1,SLC30A9,VLDLR,MTPAP,4933427D14RIK,FTSJ1,GMPPB,EIF2B2,EBF3,DALRD3,POGZ,HERC1,PPP2R2B,PBX1,NLGN3,ARID1B,ARV1,SETD5,GMPPA,MAN1B1,MAN2B1,ZMIZ1,RPS6KA3,SMARCE1,GALT,RNASEH1,NPHP1,MRPS14,TBCE,MAPT,NBEA…
Abnormal muscle tone	HP:0003808	1.77707e-24	23.7503	2146	87	IARS2,HNRNPH2,PNPLA6,ATP5O,HNRNPU,POLA1,TCF4,KDM4B,FAM149B,VPS13D,ATXN7,SMARCA2,WDPCP,KCNT1,CAMK2G,PSMB1,NTRK2,PANK2,PIGA,TIAM1,SLC39A14,TSEN34,ABCA7,OXR1,ST3GAL3,ACSL4,DMPK,PHKG2,CRLF1,EHMT1,MAMLD1,WDR48,LUZP1,MOCS2,SLC30A9,VLDLR,MTPAP,4933427D14RIK,GMPPB,SLC25A19,EIF2B2,TCTN3,EBF3,DALRD3,MPV17,SGCE,POGZ,KANK1,HERC1,PBX1,SLC25A26,ARID1B,ARV1,SETD5,GMPPA,MAN1B1,MAN2B1,IPO8,ZMIZ1,PCCA,MCEE,RPS6KA3…
Abnormal skull morphology	HP:0000929	6.55766e-24	23.1833	2381	91	ATRIP,IARS2,HNRNPH2,SVIL,ANKRD11,PNPLA6,ATP5O,HNRNPU,POLA1,TCF4,YIPF5,ABCA2,KDM4B,FAM149B,VPS13D,SMARCA2,WDPCP,KCNT1,CAMK2G,PSMB1,NTRK2,PIGA,FANCG,SLC39A14,TSEN34,PORCN,PSMC3IP,RPL27,ACSL4,DMPK,CRLF1,DDX59,EHMT1,ORC1,MAMLD1,PDSS1,PALB2,ORC6,SH3KBP1,SARS,LUZP1,MOCS2,SLC30A9,4933427D14RIK,ATR,LRP4,GMPPB,SLC25A19,TCTN3,EBF3,DALRD3,FANCI,POGZ,HERC1,ARID1B,ARV1,SETD5,GMPPA,MAN1B1,MAN2B1,IPO8,TGFB2,ZMI…
Abnormal eye morphology	HP:0012372	1.24026e-23	22.9065	2452	92	IARS2,HNRNPH2,ANKRD11,PNPLA6,HNRNPU,POLA1,TCF4,ABCA2,FAM149B,ATXN7,SMARCA2,WDPCP,IRAK1,NTRK2,PANK2,PIGA,FANCG,SLC39A14,PORCN,RPL27,DMPK,SPP1,CRLF1,DDX59,EHMT1,PDSS1,PALB2,LUZP1,MOCS2,LOXL3,ZEB1,SLC30A9,VLDLR,MTPAP,4933427D14RIK,ATR,LRP4,GMPPB,SLC25A19,EIF2B2,TCTN3,EBF3,DALRD3,MPV17,FANCI,DRAM2,POGZ,HERC1,PBX1,ARID1B,ARV1,SETD5,GMPPA,MAN1B1,MAN2B1,IPO8,CTNND1,TGFB2,ZMIZ1,CHN1,RPS6KA3,SMARCE1,ASPH,…
Language impairment	HP:0002463	4.27065e-23	22.3695	1145	62	HNRNPH2,ANKRD11,HNRNPU,TCF4,KDM4B,SMARCA2,WDPCP,CAMK2G,PSMB1,IRAK1,NTRK2,PIGA,TIAM1,SLC39A14,ABCA7,OXR1,SLC25A36,ACSL4,DMPK,PHKG2,SPP1,EHMT1,ORC6,LUZP1,SLC30A9,VLDLR,MTPAP,4933427D14RIK,FTSJ1,GMPPB,EBF3,DALRD3,POGZ,HERC1,PBX1,NLGN3,ARID1B,ARV1,SETD5,GMPPA,MAN2B1,ZMIZ1,RPS6KA3,SMARCE1,GALT,NPHP1,MRPS14,TBCE,MAPT,NBEA,FUS,GLB1,CHD3,HACE1,MADD,BBIP1,TELO2,SHANK3,ZBTB20,UNC13A,RYR3,SHROOM4
Abnormality of body weight	HP:0004323	1.90594e-22	21.7199	1867	78	ATRIP,HNRNPH2,PNPLA6,POLA1,TCF4,YIPF5,FAM149B,ATXN7,SMARCA2,WDPCP,KCNT1,IRAK1,NTRK2,PANK2,PIGA,FANCG,RPL27,CDKN1A,DMPK,PHKG2,SPP1,CRLF1,EHMT1,ORC1,MAMLD1,PDSS1,PALB2,ORC6,SH3KBP1,SARS,LUZP1,SLC30A9,4933427D14RIK,ATR,SLC25A19,TCTN3,DALRD3,MPV17,FANCI,POGZ,HERC1,PBX1,ARID1B,ARV1,MAN1B1,IPO8,LPIN2,PCCA,MCEE,RPS6KA3,SECISBP2,SMARCE1,PHF6,GALT,NPHP1,EXOSC8,MRPS14,FUS,SURF1,GLB1,HACE1,RAB23,MADD,ABHD5,…
Onset	HP:0003674	1.94153e-22	21.7119	3290	106	IARS2,HNRNPH2,SVIL,IL17RC,PNPLA6,ATP5O,HNRNPU,POLA1,TCF4,YIPF5,KDM4B,VPS13D,HAX1,SMARCA2,WDPCP,KCNT1,CAMK2G,NTRK2,PANK2,ZFP644,PIGA,TIAM1,SLC39A14,PORCN,PSMC3IP,RPL27,ABCA7,SLC25A36,ST3GAL3,ACSL4,PHKG2,DDX59,ORC1,MAMLD1,PDSS1,ORC6,SH3KBP1,SARS,MOCS2,LOXL3,ZEB1,SLC30A9,VLDLR,MTPAP,4933427D14RIK,FTSJ1,ATR,LRP4,MSH3,GMPPB,SLC25A19,ALG10B,TNC,TCTN3,EBF3,MICAL1,MPV17,SGCE,DRAM2,POGZ,KANK1,HERC1,SLC25A…
Abnormality of body height	HP:0000002	2.03254e-22	21.692	1468	69	ATRIP,IARS2,HNRNPH2,ANKRD11,PNPLA6,HNRNPU,POLA1,FAM149B,SMARCA2,WDPCP,CAMK2G,NTRK2,PIGA,FANCG,PORCN,PSMC3IP,RPL27,SLC25A36,CDKN1A,PHKG2,EHMT1,ORC1,PALB2,ORC6,SARS,LUZP1,VLDLR,4933427D14RIK,ATR,LRP4,TCTN3,EBF3,DALRD3,MPV17,FANCI,POGZ,HERC1,PBX1,ARID1B,ARV1,GMPPA,MAN1B1,MAN2B1,IPO8,TGFB2,PCCA,RPS6KA3,SECISBP2,SMARCE1,PHF6,NPHP1,TBCE,GLB1,HACE1,RAB23,MADD,ABHD5,BBIP1,TGDS,DNMT3B,TELO2,TOM1,SHANK3,ZB…
Abnormal central motor function	HP:0011442	4.67085e-22	21.3306	1988	80	HNRNPH2,PNPLA6,HNRNPU,POLA1,TCF4,ABCA2,KDM4B,FAM149B,VPS13D,HAX1,ATXN7,SMARCA2,WDPCP,KCNT1,IRAK1,NTRK2,PANK2,PIGA,SLC39A14,TSEN34,PSMC3IP,ABCA7,OXR1,ST3GAL3,DMPK,SPP1,CRLF1,WDR48,SARS,LUZP1,MOCS2,SLC30A9,VLDLR,MTPAP,4933427D14RIK,LRP4,GMPPB,SLC25A19,EIF2B2,TCTN3,EBF3,DALRD3,MPV17,SGCE,POGZ,KANK1,HERC1,PPP2R2B,ARID1B,ARV1,GMPPA,MAN1B1,MAN2B1,TGFB2,MCEE,CHN1,RPS6KA3,SMARCE1,GALT,RNASEH1,NPHP1,EXOSC…
Clinical course	HP:0031797	4.87429e-22	21.3121	3440	108	IARS2,HNRNPH2,SVIL,IL17RC,PNPLA6,ATP5O,HNRNPU,POLA1,TCF4,YIPF5,KDM4B,VPS13D,HAX1,SMARCA2,WDPCP,KCNT1,CAMK2G,NTRK2,PANK2,ZFP644,PIGA,TIAM1,SLC39A14,PORCN,PSMC3IP,RPL27,ABCA7,SLC25A36,ST3GAL3,ACSL4,PHKG2,CRLF1,DDX59,ORC1,MAMLD1,PDSS1,ORC6,SH3KBP1,SARS,MOCS2,LOXL3,ZEB1,SLC30A9,VLDLR,MTPAP,4933427D14RIK,FTSJ1,ATR,LRP4,MSH3,GMPPB,SLC25A19,ALG10B,TNC,TCTN3,EBF3,MICAL1,MPV17,SGCE,DRAM2,POGZ,KANK1,HERC1,…
Abnormality of speech or vocalization	HP:0002167	6.55739e-22	21.1833	1675	73	HNRNPH2,ANKRD11,PNPLA6,HNRNPU,TCF4,ABCA2,KDM4B,VPS13D,ATXN7,SMARCA2,WDPCP,CAMK2G,PSMB1,NTRK2,PANK2,PIGA,TIAM1,SLC39A14,ABCA7,OXR1,SLC25A36,ACSL4,DMPK,PHKG2,EHMT1,ORC6,LUZP1,SLC30A9,VLDLR,MTPAP,4933427D14RIK,FTSJ1,GMPPB,EIF2B2,EBF3,DALRD3,POGZ,HERC1,PPP2R2B,PBX1,NLGN3,ARID1B,ARV1,SETD5,GMPPA,MAN1B1,MAN2B1,ZMIZ1,RPS6KA3,SMARCE1,GALT,RNASEH1,NPHP1,MRPS14,TBCE,MAPT,NBEA,FUS,KCND3,DEPDC5,GLB1,CHD3,HAC…
Abnormality of the digestive system	HP:0025031	6.65539e-22	21.1768	2961	99	IARS2,HNRNPH2,ANKRD11,IL17RC,PNPLA6,HNRNPU,POLA1,TCF4,FAM149B,BAX,ATXN7,SMARCA2,WDPCP,IRAK1,NTRK2,PANK2,PIGA,FANCG,TSEN34,PORCN,RPL27,SLC25A36,CDKN1A,DMPK,PHKG2,SPP1,CRLF1,DDX59,EHMT1,ORC1,MAMLD1,PALB2,ORC6,ABCB1B,SH3KBP1,LUZP1,MOCS2,ZEB1,SLC30A9,4933427D14RIK,LRP4,MSH3,GMPPB,SLC25A19,TCTN3,EBF3,DALRD3,MPV17,FANCI,POGZ,PBX1,SLC25A26,ARID1B,ARV1,SETD5,GMPPA,MAN2B1,IPO8,CTNND1,TGFB2,ZMIZ1,LPIN2,PCC…
Clinical modifier	HP:0012823	8.06698e-22	21.0933	3462	108	IARS2,HNRNPH2,SVIL,IL17RC,PNPLA6,ATP5O,HNRNPU,POLA1,TCF4,YIPF5,KDM4B,VPS13D,HAX1,SMARCA2,WDPCP,KCNT1,CAMK2G,NTRK2,PANK2,ZFP644,PIGA,TIAM1,SLC39A14,PORCN,PSMC3IP,RPL27,ABCA7,SLC25A36,ST3GAL3,ACSL4,PHKG2,CRLF1,DDX59,ORC1,MAMLD1,PDSS1,ORC6,SH3KBP1,SARS,MOCS2,LOXL3,ZEB1,SLC30A9,VLDLR,MTPAP,4933427D14RIK,FTSJ1,ATR,LRP4,MSH3,GMPPB,SLC25A19,ALG10B,TNC,TCTN3,EBF3,MICAL1,MPV17,SGCE,DRAM2,POGZ,KANK1,HERC1,…
Abnormal eyelid morphology	HP:0000492	1.08348e-21	20.9652	1341	65	ATRIP,HNRNPH2,ANKRD11,PNPLA6,HNRNPU,POLA1,TCF4,KDM4B,FAM149B,SMARCA2,WDPCP,CAMK2G,NTRK2,PIGA,FANCG,RPL27,ACSL4,DDX59,EHMT1,ORC1,PALB2,ORC6,SARS,LUZP1,SLC30A9,4933427D14RIK,FTSJ1,ATR,LRP4,TCTN3,EBF3,DALRD3,FANCI,POGZ,HERC1,PBX1,ARID1B,ARV1,SETD5,MAN1B1,MAN2B1,IPO8,CTNND1,TGFB2,ZMIZ1,CHN1,RPS6KA3,SMARCE1,ASPH,PHF6,NPHP1,EXOSC1,TRAF3IP2,CHD3,RAB23,MADD,ABHD5,BBIP1,TGDS,DNMT3B,TELO2,SHANK3,ZBTB20,RYR…
Abnormality of the vertebral column	HP:0000925	1.26604e-21	20.8976	1516	69	ATRIP,IARS2,HNRNPH2,SVIL,ANKRD11,HNRNPU,POLA1,TCF4,SMARCA2,WDPCP,KCNT1,CAMK2G,PIGA,FANCG,SLC39A14,PORCN,PSMC3IP,RPL27,OXR1,DMPK,CRLF1,DDX59,ORC1,PALB2,LUZP1,SLC30A9,4933427D14RIK,ATR,LRP4,GMPPB,TCTN3,FANCI,POGZ,HERC1,ARID1B,SETD5,MAN1B1,MAN2B1,IPO8,TGFB2,ZMIZ1,CHN1,RPS6KA3,SMARCE1,PHF6,RNASEH1,NPHP1,TBCE,MAPT,FUS,CCM2,SURF1,GLB1,CHD3,HACE1,RAB23,MADD,BBIP1,TGDS,DNMT3B,TELO2,SHANK3,ZBTB20,RYR3,COL…
Abnormality of eye movement	HP:0000496	2.17153e-21	20.6632	1755	74	IARS2,HNRNPH2,ANKRD11,PNPLA6,HNRNPU,POLA1,TCF4,FAM149B,VPS13D,ATXN7,WDPCP,CAMK2G,NTRK2,FANCG,PORCN,RPL27,ABCA7,OXR1,ACSL4,DDX59,ORC1,WDR48,PALB2,LUZP1,MOCS2,ZEB1,SLC30A9,VLDLR,MTPAP,4933427D14RIK,ATR,LRP4,GMPPB,TCTN3,EBF3,DALRD3,MPV17,FANCI,POGZ,KANK1,PPP2R2B,PBX1,ARID1B,ARV1,SETD5,GMPPA,MAN1B1,MAN2B1,IPO8,ZMIZ1,CHN1,RPS6KA3,SMARCE1,PHF6,RNASEH1,NPHP1,EXOSC8,MAPT,FUS,KCND3,EXOSC1,SURF1,CHD3,HACE1…
Atypical behavior	HP:0000708	3.93392e-21	20.4052	1819	75	HNRNPH2,ANKRD11,PNPLA6,POLA1,TCF4,ABCA2,KDM4B,VPS13D,ATXN7,SMARCA2,WDPCP,KCNT1,CAMK2G,PSMB1,IRAK1,NTRK2,PANK2,PIGA,TIAM1,RPL27,ABCA7,SLC25A36,ACSL4,CDKN1A,DMPK,SPP1,DDX59,EHMT1,MAMLD1,PDSS1,PALB2,SH3KBP1,SARS,LUZP1,ZEB1,MTPAP,FTSJ1,ATR,SLC25A19,EBF3,DALRD3,SGCE,DRAM2,POGZ,HERC1,PPP2R2B,PBX1,NLGN3,ARID1B,ARV1,SETD5,MAN1B1,MAN2B1,ZMIZ1,PCCA,RPS6KA3,SMARCE1,GALT,NPHP1,MAPT,NBEA,FUS,DEPDC5,CHD3,MADD,…
Abnormality of the lower limb	HP:0002814	1.22261e-20	19.9127	1807	74	ATRIP,IARS2,HNRNPH2,SVIL,PNPLA6,TCF4,KDM4B,FAM149B,VPS13D,SMARCA2,WDPCP,CAMK2G,PANK2,PIGA,FANCG,SLC39A14,PORCN,DMPK,CRLF1,DDX59,EHMT1,ORC1,PALB2,ORC6,SARS,LUZP1,VLDLR,MTPAP,4933427D14RIK,ATR,LRP4,GMPPB,SLC25A19,TCTN3,MPV17,FANCI,POGZ,HERC1,ARID1B,DNAJB2,SETD5,GMPPA,MAN1B1,MAN2B1,IPO8,TGFB2,ZMIZ1,CHN1,RPS6KA3,SECISBP2,SMARCE1,ASPH,PHF6,RNASEH1,NPHP1,TBCE,MAPT,GLB1,CHD3,HACE1,RAB23,MADD,BBIP1,TGDS,…
Abnormality of digestive system physiology	HP:0025032	1.23993e-20	19.9066	2343	85	IARS2,HNRNPH2,ANKRD11,IL17RC,POLA1,TCF4,FAM149B,ATXN7,SMARCA2,WDPCP,IRAK1,NTRK2,PANK2,PIGA,TSEN34,PORCN,SLC25A36,CDKN1A,DMPK,PHKG2,SPP1,CRLF1,DDX59,EHMT1,ORC1,MAMLD1,PALB2,ORC6,ABCB1B,SH3KBP1,LUZP1,MOCS2,SLC30A9,4933427D14RIK,LRP4,GMPPB,SLC25A19,TCTN3,EBF3,DALRD3,MPV17,POGZ,PBX1,SLC25A26,ARID1B,ARV1,SETD5,GMPPA,MAN2B1,IPO8,TGFB2,ZMIZ1,LPIN2,PCCA,MCEE,RPS6KA3,SMARCE1,PHF6,GALT,RNASEH1,NPHP1,EXOSC8…
Autosomal recessive inheritance	HP:0000007	1.31525e-20	19.881	3029	98	IARS2,SVIL,IL17RC,PNPLA6,ATP5O,YIPF5,ABCA2,FAM149B,VPS13D,HAX1,WDPCP,PSMB1,PANK2,TIAM1,PPIP5K2,SLC39A14,TSEN34,PSMC3IP,OXR1,SLC25A36,ST3GAL3,PHKG2,CRLF1,DDX59,ORC1,PDSS1,PALB2,ORC6,SARS,MOCS2,LOXL3,SLC30A9,VLDLR,MTPAP,4933427D14RIK,ATR,LRP4,MSH3,GMPPB,SLC25A19,EIF2B2,TCTN3,DALRD3,MPV17,FANCI,DRAM2,HERC1,SLC25A26,DNAJB2,ARV1,GMPPA,MAN1B1,MAN2B1,IPO8,LPIN2,PCCA,MCEE,SECISBP2,ASPH,GALT,RNASEH1,ELMOD…
Abnormality of skull size	HP:0000240	1.71956e-20	19.7646	1588	69	ATRIP,HNRNPH2,ANKRD11,PNPLA6,ATP5O,HNRNPU,POLA1,TCF4,YIPF5,ABCA2,FAM149B,VPS13D,SMARCA2,KCNT1,CAMK2G,PSMB1,NTRK2,PIGA,FANCG,SLC39A14,TSEN34,PORCN,PSMC3IP,RPL27,ACSL4,DMPK,DDX59,EHMT1,ORC1,PDSS1,PALB2,ORC6,SARS,LUZP1,MOCS2,SLC30A9,ATR,LRP4,GMPPB,SLC25A19,TCTN3,EBF3,DALRD3,FANCI,POGZ,HERC1,ARID1B,ARV1,GMPPA,MAN1B1,MAN2B1,IPO8,CHN1,RPS6KA3,SMARCE1,PHF6,EXOSC8,TBCE,NBEA,FUS,EXOSC1,CHD3,HACE1,DNMT3B,N…
Abnormal curvature of the vertebral column	HP:0010674	1.99961e-20	19.6991	1164	59	ATRIP,IARS2,HNRNPH2,SVIL,ANKRD11,HNRNPU,POLA1,TCF4,SMARCA2,KCNT1,PIGA,FANCG,SLC39A14,PORCN,OXR1,DMPK,CRLF1,DDX59,PALB2,LUZP1,SLC30A9,4933427D14RIK,ATR,LRP4,GMPPB,TCTN3,FANCI,HERC1,ARID1B,SETD5,MAN2B1,IPO8,TGFB2,ZMIZ1,RPS6KA3,SMARCE1,PHF6,RNASEH1,NPHP1,TBCE,MAPT,FUS,CCM2,SURF1,GLB1,CHD3,HACE1,RAB23,MADD,TGDS,DNMT3B,TELO2,ZBTB20,RYR3,COL27A1,PPIB,DDRGK1,RBM28,SHROOM4
Abnormality of the ocular adnexa	HP:0032039	3.4609e-20	19.4608	1563	68	ATRIP,IARS2,HNRNPH2,ANKRD11,PNPLA6,HNRNPU,POLA1,TCF4,KDM4B,FAM149B,SMARCA2,WDPCP,CAMK2G,NTRK2,PANK2,PIGA,FANCG,RPL27,ACSL4,DDX59,EHMT1,ORC1,PALB2,ORC6,SARS,LUZP1,SLC30A9,4933427D14RIK,FTSJ1,ATR,LRP4,TCTN3,EBF3,DALRD3,FANCI,POGZ,HERC1,PBX1,ARID1B,ARV1,SETD5,MAN1B1,MAN2B1,IPO8,CTNND1,TGFB2,ZMIZ1,CHN1,RPS6KA3,SMARCE1,ASPH,PHF6,NPHP1,MAPT,EXOSC1,TRAF3IP2,CHD3,RAB23,MADD,ABHD5,BBIP1,TGDS,DNMT3B,TELO2,…
Short stature	HP:0004322	4.88327e-20	19.3113	1353	63	ATRIP,IARS2,HNRNPH2,ANKRD11,PNPLA6,HNRNPU,POLA1,FAM149B,SMARCA2,WDPCP,CAMK2G,NTRK2,PIGA,FANCG,PORCN,PSMC3IP,RPL27,SLC25A36,PHKG2,EHMT1,ORC1,PALB2,ORC6,SARS,LUZP1,VLDLR,4933427D14RIK,ATR,TCTN3,EBF3,DALRD3,MPV17,FANCI,POGZ,PBX1,ARID1B,ARV1,GMPPA,MAN1B1,IPO8,PCCA,RPS6KA3,SECISBP2,SMARCE1,PHF6,NPHP1,TBCE,GLB1,HACE1,RAB23,MADD,ABHD5,BBIP1,TGDS,DNMT3B,TELO2,TOM1,ZBTB20,COL27A1,PPIB,DDRGK1,RBM28,SHROOM4
Hypotonia	HP:0001252	5.7415e-20	19.241	1808	73	IARS2,HNRNPH2,PNPLA6,ATP5O,HNRNPU,POLA1,TCF4,KDM4B,FAM149B,VPS13D,ATXN7,SMARCA2,KCNT1,CAMK2G,PSMB1,NTRK2,PIGA,TIAM1,SLC39A14,TSEN34,OXR1,ST3GAL3,ACSL4,DMPK,PHKG2,EHMT1,MAMLD1,LUZP1,MOCS2,SLC30A9,VLDLR,4933427D14RIK,GMPPB,SLC25A19,TCTN3,EBF3,DALRD3,MPV17,SGCE,POGZ,KANK1,HERC1,PBX1,SLC25A26,ARID1B,ARV1,SETD5,GMPPA,MAN1B1,MAN2B1,IPO8,ZMIZ1,PCCA,RPS6KA3,SMARCE1,PHF6,NPHP1,EXOSC8,MRPS14,TBCE,NBEA,EXOS…
Abnormal ocular adnexa morphology	HP:0030669	8.59223e-20	19.0659	1544	67	ATRIP,IARS2,HNRNPH2,ANKRD11,PNPLA6,HNRNPU,POLA1,TCF4,KDM4B,FAM149B,SMARCA2,WDPCP,CAMK2G,NTRK2,PIGA,FANCG,RPL27,ACSL4,DDX59,EHMT1,ORC1,PALB2,ORC6,SARS,LUZP1,SLC30A9,4933427D14RIK,FTSJ1,ATR,LRP4,TCTN3,EBF3,DALRD3,FANCI,POGZ,HERC1,PBX1,ARID1B,ARV1,SETD5,MAN1B1,MAN2B1,IPO8,CTNND1,TGFB2,ZMIZ1,CHN1,RPS6KA3,SMARCE1,ASPH,PHF6,NPHP1,MAPT,EXOSC1,TRAF3IP2,CHD3,RAB23,MADD,ABHD5,BBIP1,TGDS,DNMT3B,TELO2,SHANK3…
Abnormality of the orbital region	HP:0000315	8.86159e-20	19.0525	1590	68	ATRIP,IARS2,HNRNPH2,ANKRD11,PNPLA6,HNRNPU,POLA1,TCF4,KDM4B,FAM149B,SMARCA2,WDPCP,CAMK2G,NTRK2,PANK2,PIGA,FANCG,RPL27,ACSL4,DDX59,EHMT1,ORC1,PALB2,ORC6,SARS,LUZP1,SLC30A9,4933427D14RIK,FTSJ1,ATR,LRP4,TCTN3,EBF3,DALRD3,FANCI,POGZ,HERC1,PBX1,ARID1B,ARV1,SETD5,MAN1B1,MAN2B1,IPO8,CTNND1,TGFB2,ZMIZ1,CHN1,RPS6KA3,SMARCE1,ASPH,PHF6,NPHP1,MAPT,EXOSC1,TRAF3IP2,CHD3,RAB23,MADD,ABHD5,BBIP1,TGDS,DNMT3B,TELO2,…
Delayed speech and language development	HP:0000750	1.27144e-19	18.8957	1086	56	HNRNPH2,ANKRD11,HNRNPU,TCF4,KDM4B,SMARCA2,WDPCP,CAMK2G,PSMB1,NTRK2,PIGA,TIAM1,SLC39A14,OXR1,SLC25A36,ACSL4,DMPK,PHKG2,EHMT1,ORC6,LUZP1,SLC30A9,VLDLR,MTPAP,4933427D14RIK,FTSJ1,GMPPB,EBF3,DALRD3,POGZ,HERC1,PBX1,NLGN3,ARID1B,ARV1,SETD5,GMPPA,MAN2B1,ZMIZ1,RPS6KA3,SMARCE1,GALT,NPHP1,MRPS14,TBCE,NBEA,GLB1,CHD3,HACE1,MADD,BBIP1,TELO2,SHANK3,ZBTB20,RYR3,SHROOM4
Growth delay	HP:0001510	1.57921e-19	18.8016	1840	73	ATRIP,IARS2,HNRNPH2,ANKRD11,PNPLA6,HNRNPU,POLA1,TCF4,FAM149B,SMARCA2,WDPCP,CAMK2G,NTRK2,PIGA,TIAM1,FANCG,PORCN,PSMC3IP,RPL27,SLC25A36,PHKG2,EHMT1,ORC1,PALB2,ORC6,SARS,LUZP1,MOCS2,SLC30A9,VLDLR,4933427D14RIK,ATR,TCTN3,EBF3,DALRD3,MPV17,FANCI,POGZ,PBX1,ARID1B,ARV1,GMPPA,MAN1B1,MAN2B1,IPO8,ZMIZ1,LPIN2,PCCA,RPS6KA3,SECISBP2,SMARCE1,PHF6,GALT,NPHP1,TBCE,EXOSC1,GLB1,HACE1,RAB23,MADD,ABHD5,BBIP1,TGDS,DN…
Pediatric onset	HP:0410280	1.95504e-19	18.7088	1943	75	IARS2,HNRNPH2,SVIL,IL17RC,PNPLA6,HNRNPU,POLA1,TCF4,YIPF5,KDM4B,VPS13D,HAX1,KCNT1,CAMK2G,NTRK2,PANK2,ZFP644,PIGA,TIAM1,SLC39A14,PSMC3IP,SLC25A36,ST3GAL3,ACSL4,PHKG2,PDSS1,SH3KBP1,SARS,LOXL3,SLC30A9,VLDLR,MTPAP,FTSJ1,ATR,GMPPB,SLC25A19,ALG10B,TNC,EBF3,MICAL1,MPV17,SGCE,POGZ,SLC25A26,NLGN3,ARV1,SETD5,GMPPA,ZMIZ1,MCEE,RPS6KA3,ASPH,NPHP1,EXOSC8,TBCE,MAST3,NBEA,HSCB,KCND3,TRAF3IP2,SURF1,GLB1,CHD3,MMAA,…
Cognitive impairment	HP:0100543	3.48972e-19	18.4572	990	53	ATRIP,HNRNPH2,ANKRD11,PNPLA6,POLA1,KDM4B,ATXN7,SMARCA2,WDPCP,KCNT1,PSMB1,IRAK1,NTRK2,PANK2,PIGA,TIAM1,SLC39A14,PORCN,ABCA7,SLC25A36,CDKN1A,DMPK,SPP1,CRLF1,SH3KBP1,ATR,GMPPB,EIF2B2,DALRD3,PPP2R2B,ARV1,SETD5,MAN2B1,ZMIZ1,SECISBP2,SMARCE1,GALT,RNASEH1,NPHP1,MAPT,NBEA,FUS,KCND3,CCM2,DEPDC5,GLB1,CHD3,MADD,BBIP1,ZBTB20,UNC13A,RBM28,NPRL2
Abnormality of the ear	HP:0000598	5.53907e-19	18.2566	2381	83	ATRIP,IARS2,ANKRD11,PNPLA6,POLA1,TCF4,KDM4B,FAM149B,HAX1,SMARCA2,WDPCP,CAMK2G,PSMB1,PIGA,FANCG,PPIP5K2,SLC39A14,PORCN,PSMC3IP,RPL27,ACSL4,CRLF1,DDX59,EHMT1,ORC1,PDSS1,PALB2,ORC6,SH3KBP1,LUZP1,SLC30A9,4933427D14RIK,FTSJ1,ATR,LRP4,ANK2,GMPPB,TNC,TCTN3,EBF3,FANCI,POGZ,HERC1,PBX1,ARID1B,SETD5,GMPPA,MAN1B1,MAN2B1,IPO8,CTNND1,ZMIZ1,CHN1,RPS6KA3,SMARCE1,PHF6,RNASEH1,ELMOD3,NPHP1,EXOSC8,MRPS14,TBCE,FUS,S…
Abnormality of the hand	HP:0001155	9.96578e-19	18.0015	1570	66	ATRIP,IARS2,HNRNPH2,SVIL,ANKRD11,PNPLA6,POLA1,TCF4,KDM4B,FAM149B,SMARCA2,WDPCP,CAMK2G,PIGA,FANCG,TSEN34,PORCN,PSMC3IP,RPL27,ACSL4,CRLF1,DDX59,EHMT1,ORC1,PALB2,ORC6,LUZP1,4933427D14RIK,FTSJ1,ATR,LRP4,TCTN3,EBF3,MPV17,FANCI,POGZ,HERC1,ARID1B,SETD5,GMPPA,MAN1B1,IPO8,TGFB2,ZMIZ1,CHN1,RPS6KA3,SMARCE1,ASPH,PHF6,NPHP1,TBCE,MAPT,GLB1,RAB23,MADD,BBIP1,TGDS,GYG,TELO2,SHANK3,ZBTB20,RYR3,BTRC,COL27A1,RBM28,C…
Abnormality of the upper limb	HP:0002817	1.12698e-18	17.9481	1713	69	ATRIP,IARS2,HNRNPH2,SVIL,ANKRD11,PNPLA6,POLA1,TCF4,KDM4B,FAM149B,SMARCA2,WDPCP,CAMK2G,PIGA,FANCG,TSEN34,PORCN,PSMC3IP,RPL27,ACSL4,CRLF1,DDX59,EHMT1,ORC1,PALB2,ORC6,LUZP1,MTPAP,4933427D14RIK,FTSJ1,ATR,LRP4,GMPPB,TCTN3,EBF3,MPV17,FANCI,POGZ,HERC1,ARID1B,SETD5,GMPPA,MAN1B1,IPO8,TGFB2,ZMIZ1,CHN1,RPS6KA3,SMARCE1,ASPH,PHF6,NPHP1,TBCE,MAPT,GLB1,RAB23,MADD,ABHD5,BBIP1,TGDS,GYG,TELO2,SHANK3,ZBTB20,RYR3,BT…
Abnormal foot morphology	HP:0001760	1.30177e-18	17.8855	1487	64	ATRIP,IARS2,HNRNPH2,SVIL,TCF4,KDM4B,FAM149B,VPS13D,SMARCA2,WDPCP,CAMK2G,PANK2,FANCG,SLC39A14,PORCN,DMPK,CRLF1,DDX59,EHMT1,ORC1,PALB2,ORC6,SARS,LUZP1,VLDLR,4933427D14RIK,ATR,LRP4,GMPPB,SLC25A19,TCTN3,MPV17,FANCI,POGZ,HERC1,ARID1B,DNAJB2,SETD5,GMPPA,MAN1B1,MAN2B1,IPO8,TGFB2,ZMIZ1,CHN1,RPS6KA3,SMARCE1,ASPH,PHF6,NPHP1,TBCE,GLB1,CHD3,HACE1,RAB23,BBIP1,TGDS,TELO2,SHANK3,ZBTB20,RYR3,COL27A1,SHROOM4,TDP1
Scoliosis	HP:0002650	2.13009e-18	17.6716	1071	54	ATRIP,IARS2,HNRNPH2,ANKRD11,HNRNPU,POLA1,TCF4,SMARCA2,KCNT1,PIGA,FANCG,SLC39A14,PORCN,OXR1,DMPK,CRLF1,DDX59,PALB2,LUZP1,4933427D14RIK,ATR,LRP4,GMPPB,TCTN3,FANCI,HERC1,ARID1B,SETD5,IPO8,TGFB2,ZMIZ1,RPS6KA3,SMARCE1,PHF6,RNASEH1,NPHP1,TBCE,MAPT,FUS,CCM2,SURF1,GLB1,CHD3,HACE1,RAB23,MADD,TGDS,TELO2,ZBTB20,RYR3,COL27A1,PPIB,DDRGK1,RBM28
Abnormality of the integument	HP:0001574	2.84343e-18	17.5462	2550	85	ATRIP,IARS2,HNRNPH2,ANKRD11,IL17RC,PNPLA6,HNRNPU,POLA1,TCF4,ABCA2,KDM4B,FAM149B,SMARCA2,WDPCP,CAMK2G,IRAK1,NTRK2,PANK2,PIGA,FANCG,SLC39A14,TSEN34,PORCN,PSMC3IP,RPL27,ST3GAL3,ACSL4,CDKN1A,DMPK,SPP1,CRLF1,EHMT1,ORC1,PDSS1,PALB2,ORC6,LUZP1,SLC30A9,4933427D14RIK,ATR,LRP4,MSH3,TCTN3,EBF3,MPV17,FANCI,POGZ,HERC1,ARID1B,SETD5,GMPPA,MAN1B1,MAN2B1,IPO8,CTNND1,TGFB2,LPIN2,PCCA,CHN1,RPS6KA3,SMARCE1,PHF6,GALT…
Abdominal symptom	HP:0011458	3.5183e-18	17.4537	1943	73	HNRNPH2,ANKRD11,IL17RC,POLA1,TCF4,FAM149B,ATXN7,SMARCA2,WDPCP,IRAK1,NTRK2,PANK2,PIGA,TSEN34,PORCN,SLC25A36,CDKN1A,DMPK,PHKG2,SPP1,CRLF1,DDX59,EHMT1,ORC1,MAMLD1,PALB2,ORC6,LUZP1,MOCS2,SLC30A9,4933427D14RIK,LRP4,GMPPB,SLC25A19,TCTN3,DALRD3,MPV17,POGZ,PBX1,SLC25A26,ARID1B,ARV1,SETD5,GMPPA,IPO8,ZMIZ1,PCCA,RPS6KA3,SMARCE1,PHF6,GALT,RNASEH1,NPHP1,EXOSC8,MAPT,FUS,CCM2,TRAF3IP2,GLB1,CHD3,HACE1,MADD,MMAA,…
Recurrent maladaptive behavior	HP:5200241	3.6776e-18	17.4344	1084	54	HNRNPH2,ANKRD11,POLA1,TCF4,ABCA2,KDM4B,ATXN7,SMARCA2,KCNT1,CAMK2G,PSMB1,IRAK1,NTRK2,PANK2,TIAM1,ABCA7,SLC25A36,CDKN1A,DMPK,SPP1,DDX59,EHMT1,PDSS1,PALB2,SH3KBP1,SARS,LUZP1,FTSJ1,ATR,EBF3,DALRD3,SGCE,POGZ,NLGN3,ARID1B,ARV1,SETD5,MAN1B1,ZMIZ1,RPS6KA3,SMARCE1,GALT,NPHP1,MAPT,NBEA,FUS,DEPDC5,CHD3,MADD,TELO2,SHANK3,ZBTB20,UNC13A,SHROOM4
Abnormality of coordination	HP:0011443	4.17185e-18	17.3797	1170	56	HNRNPH2,PNPLA6,TCF4,ABCA2,KDM4B,FAM149B,VPS13D,HAX1,ATXN7,SMARCA2,WDPCP,NTRK2,PANK2,PIGA,SLC39A14,PSMC3IP,ABCA7,OXR1,DMPK,SARS,SLC30A9,VLDLR,MTPAP,4933427D14RIK,LRP4,GMPPB,TCTN3,EBF3,DALRD3,MPV17,POGZ,HERC1,PPP2R2B,ARID1B,ARV1,GMPPA,MAN1B1,MAN2B1,SMARCE1,GALT,RNASEH1,NPHP1,EXOSC8,TBCE,MAPT,FUS,KCND3,SURF1,GLB1,HACE1,ABHD5,BBIP1,TELO2,ZBTB20,RYR3,TDP1
Aplasia/Hypoplasia of the cerebrum	HP:0007364	4.31329e-18	17.3652	1568	65	ATRIP,HNRNPH2,ANKRD11,PNPLA6,ATP5O,HNRNPU,POLA1,TCF4,YIPF5,ABCA2,KDM4B,FAM149B,VPS13D,SMARCA2,KCNT1,PSMB1,NTRK2,PIGA,FANCG,SLC39A14,TSEN34,PORCN,PSMC3IP,RPL27,ACSL4,DDX59,EHMT1,ORC1,PALB2,ORC6,SARS,LUZP1,MOCS2,SLC30A9,4933427D14RIK,ATR,GMPPB,SLC25A19,TCTN3,EBF3,DALRD3,FANCI,POGZ,ARID1B,ARV1,GMPPA,IPO8,ZMIZ1,CHN1,RPS6KA3,SMARCE1,PHF6,NPHP1,EXOSC8,TBCE,NBEA,FUS,EXOSC1,HACE1,RAB23,NSUN3,TELO2,SHANK3…
Abnormal finger morphology	HP:0001167	1.56777e-17	16.8047	1204	56	ATRIP,IARS2,HNRNPH2,SVIL,ANKRD11,PNPLA6,POLA1,TCF4,KDM4B,FAM149B,SMARCA2,WDPCP,PIGA,FANCG,PORCN,PSMC3IP,RPL27,ACSL4,CRLF1,DDX59,EHMT1,ORC1,PALB2,ORC6,LUZP1,4933427D14RIK,FTSJ1,ATR,LRP4,TCTN3,EBF3,FANCI,POGZ,HERC1,ARID1B,SETD5,MAN1B1,IPO8,TGFB2,ZMIZ1,CHN1,RPS6KA3,SMARCE1,ASPH,PHF6,NPHP1,RAB23,MADD,BBIP1,TGDS,TELO2,SHANK3,ZBTB20,RYR3,COL27A1,CNTN1
Decreased body weight	HP:0004325	2.16157e-17	16.6652	1571	64	ATRIP,HNRNPH2,PNPLA6,POLA1,TCF4,YIPF5,FAM149B,ATXN7,SMARCA2,KCNT1,IRAK1,NTRK2,PANK2,PIGA,FANCG,RPL27,CDKN1A,DMPK,PHKG2,SPP1,CRLF1,EHMT1,ORC1,MAMLD1,PALB2,ORC6,SARS,LUZP1,SLC30A9,4933427D14RIK,ATR,SLC25A19,TCTN3,DALRD3,MPV17,FANCI,POGZ,HERC1,PBX1,ARID1B,ARV1,IPO8,LPIN2,PCCA,MCEE,RPS6KA3,GALT,EXOSC8,MRPS14,FUS,SURF1,GLB1,HACE1,MADD,MMAA,TGDS,DNMT3B,NSUN3,TOM1,UNC13A,MRPL3,RYR3,CNTN1,SHROOM4
Feeding difficulties	HP:0011968	3.39325e-17	16.4694	1139	54	HNRNPH2,ANKRD11,IL17RC,POLA1,TCF4,FAM149B,ATXN7,SMARCA2,WDPCP,NTRK2,PANK2,TSEN34,DMPK,CRLF1,DDX59,EHMT1,ORC1,MAMLD1,ORC6,LUZP1,MOCS2,SLC30A9,4933427D14RIK,LRP4,GMPPB,SLC25A19,TCTN3,DALRD3,POGZ,PBX1,ARID1B,ARV1,SETD5,GMPPA,IPO8,ZMIZ1,PCCA,RPS6KA3,SMARCE1,PHF6,GALT,RNASEH1,NPHP1,EXOSC8,FUS,TRAF3IP2,GLB1,CHD3,MMAA,TELO2,TOM1,SHANK3,MRPL3,CNTN1
Gait disturbance	HP:0001288	3.88516e-17	16.4106	1185	55	HNRNPH2,PNPLA6,TCF4,ABCA2,FAM149B,VPS13D,SMARCA2,KCNT1,PSMB1,NTRK2,PANK2,PIGA,SLC39A14,ST3GAL3,WDR48,LUZP1,SLC30A9,VLDLR,MTPAP,4933427D14RIK,LRP4,GMPPB,SLC25A19,EIF2B2,TCTN3,EBF3,DALRD3,MPV17,POGZ,HERC1,PPP2R2B,ARID1B,DNAJB2,ARV1,MAN1B1,MAN2B1,RPS6KA3,SMARCE1,GALT,RNASEH1,NPHP1,MAPT,NBEA,FUS,KCND3,SURF1,GLB1,CHD3,HACE1,ABHD5,GYG,TELO2,SHANK3,ZBTB20,TDP1
Microcephaly	HP:0000252	3.94337e-17	16.4041	1316	58	ATRIP,HNRNPH2,ANKRD11,PNPLA6,ATP5O,HNRNPU,POLA1,TCF4,YIPF5,ABCA2,VPS13D,SMARCA2,KCNT1,PSMB1,NTRK2,PIGA,FANCG,SLC39A14,TSEN34,PORCN,PSMC3IP,RPL27,ACSL4,DDX59,EHMT1,ORC1,PALB2,ORC6,SARS,LUZP1,MOCS2,SLC30A9,ATR,GMPPB,SLC25A19,TCTN3,EBF3,DALRD3,FANCI,POGZ,ARID1B,ARV1,GMPPA,IPO8,CHN1,RPS6KA3,SMARCE1,PHF6,EXOSC8,TBCE,NBEA,FUS,EXOSC1,HACE1,NSUN3,TELO2,SHANK3,RBM28
Decreased head circumference	HP:0040195	6.25334e-17	16.2039	1329	58	ATRIP,HNRNPH2,ANKRD11,PNPLA6,ATP5O,HNRNPU,POLA1,TCF4,YIPF5,ABCA2,VPS13D,SMARCA2,KCNT1,PSMB1,NTRK2,PIGA,FANCG,SLC39A14,TSEN34,PORCN,PSMC3IP,RPL27,ACSL4,DDX59,EHMT1,ORC1,PALB2,ORC6,SARS,LUZP1,MOCS2,SLC30A9,ATR,GMPPB,SLC25A19,TCTN3,EBF3,DALRD3,FANCI,POGZ,ARID1B,ARV1,GMPPA,IPO8,CHN1,RPS6KA3,SMARCE1,PHF6,EXOSC8,TBCE,NBEA,FUS,EXOSC1,HACE1,NSUN3,TELO2,SHANK3,RBM28
Abnormal hand morphology	HP:0005922	6.68103e-17	16.1752	1031	51	ATRIP,ANKRD11,PNPLA6,POLA1,TCF4,KDM4B,FAM149B,SMARCA2,WDPCP,CAMK2G,FANCG,PORCN,RPL27,CRLF1,DDX59,ORC1,PALB2,ORC6,LUZP1,4933427D14RIK,FTSJ1,ATR,LRP4,TCTN3,MPV17,FANCI,HERC1,ARID1B,MAN1B1,ZMIZ1,CHN1,RPS6KA3,SMARCE1,ASPH,PHF6,NPHP1,TBCE,MAPT,GLB1,RAB23,MADD,BBIP1,TGDS,TELO2,SHANK3,ZBTB20,RYR3,BTRC,COL27A1,RBM28,CNTN1
Abnormal appendicular skeleton morphology	HP:0011844	9.18579e-17	16.0369	1859	69	ATRIP,IARS2,HNRNPH2,SVIL,ANKRD11,PNPLA6,POLA1,TCF4,KDM4B,FAM149B,SMARCA2,WDPCP,CAMK2G,PIGA,FANCG,PORCN,PSMC3IP,RPL27,ACSL4,CRLF1,DDX59,EHMT1,ORC1,PALB2,ORC6,LUZP1,4933427D14RIK,FTSJ1,ATR,LRP4,GMPPB,TCTN3,EBF3,MPV17,FANCI,POGZ,HERC1,ARID1B,SETD5,MAN1B1,MAN2B1,IPO8,CTNND1,TGFB2,ZMIZ1,LPIN2,CHN1,RPS6KA3,SMARCE1,ASPH,PHF6,NPHP1,TBCE,GLB1,HACE1,RAB23,MADD,BBIP1,TGDS,TELO2,SHANK3,ZBTB20,RYR3,BTRC,COL27…
Abnormal musculoskeletal physiology	HP:0011843	1.42839e-16	15.8452	1631	64	ATRIP,IARS2,HNRNPH2,SVIL,ANKRD11,PNPLA6,POLA1,SMARCA2,WDPCP,PANK2,PIGA,SLC39A14,PORCN,PSMC3IP,CDKN1A,CRLF1,ORC1,MAMLD1,ORC6,LUZP1,4933427D14RIK,ATR,LRP4,GMPPB,SLC25A19,TCTN3,MPV17,FANCI,POGZ,HERC1,ARID1B,MAN1B1,MAN2B1,IPO8,TGFB2,ZMIZ1,LPIN2,CHN1,RPS6KA3,SECISBP2,SMARCE1,ASPH,PHF6,NPHP1,EXOSC8,TBCE,FUS,GLB1,CHD3,HACE1,RAB23,MADD,BBIP1,TGDS,TELO2,TOM1,SHANK3,ZBTB20,RYR3,COL27A1,PPIB,DDRGK1,RBM28,CN…
Abnormality of limb bone	HP:0040068	1.79808e-16	15.7452	1735	66	ATRIP,IARS2,HNRNPH2,SVIL,ANKRD11,PNPLA6,POLA1,TCF4,KDM4B,FAM149B,SMARCA2,WDPCP,CAMK2G,PIGA,FANCG,PORCN,PSMC3IP,RPL27,ACSL4,CRLF1,DDX59,EHMT1,ORC1,PALB2,ORC6,LUZP1,4933427D14RIK,FTSJ1,ATR,LRP4,TCTN3,EBF3,MPV17,FANCI,POGZ,HERC1,ARID1B,SETD5,MAN1B1,MAN2B1,IPO8,CTNND1,TGFB2,ZMIZ1,LPIN2,CHN1,RPS6KA3,SMARCE1,ASPH,PHF6,NPHP1,TBCE,GLB1,RAB23,MADD,BBIP1,TGDS,TELO2,SHANK3,ZBTB20,RYR3,BTRC,COL27A1,PPIB,DDRG…
Abnormal limb bone morphology	HP:0002813	1.79808e-16	15.7452	1735	66	ATRIP,IARS2,HNRNPH2,SVIL,ANKRD11,PNPLA6,POLA1,TCF4,KDM4B,FAM149B,SMARCA2,WDPCP,CAMK2G,PIGA,FANCG,PORCN,PSMC3IP,RPL27,ACSL4,CRLF1,DDX59,EHMT1,ORC1,PALB2,ORC6,LUZP1,4933427D14RIK,FTSJ1,ATR,LRP4,TCTN3,EBF3,MPV17,FANCI,POGZ,HERC1,ARID1B,SETD5,MAN1B1,MAN2B1,IPO8,CTNND1,TGFB2,ZMIZ1,LPIN2,CHN1,RPS6KA3,SMARCE1,ASPH,PHF6,NPHP1,TBCE,GLB1,RAB23,MADD,BBIP1,TGDS,TELO2,SHANK3,ZBTB20,RYR3,BTRC,COL27A1,PPIB,DDRG…
Abnormality of the palpebral fissures	HP:0008050	1.95319e-16	15.7093	856	46	ATRIP,HNRNPH2,ANKRD11,HNRNPU,POLA1,TCF4,KDM4B,SMARCA2,WDPCP,CAMK2G,NTRK2,PIGA,FANCG,ACSL4,DDX59,EHMT1,ORC1,PALB2,ORC6,SARS,SLC30A9,FTSJ1,ATR,LRP4,EBF3,DALRD3,FANCI,POGZ,HERC1,ARID1B,ARV1,SETD5,MAN1B1,IPO8,TGFB2,ZMIZ1,CHN1,RPS6KA3,ASPH,PHF6,NPHP1,MADD,BBIP1,TGDS,TELO2,ZBTB20
Hearing impairment	HP:0000365	2.90659e-16	15.5366	1559	62	IARS2,ANKRD11,PNPLA6,FAM149B,HAX1,WDPCP,PSMB1,PIGA,FANCG,PPIP5K2,SLC39A14,PORCN,PSMC3IP,ACSL4,DDX59,EHMT1,ORC1,PDSS1,PALB2,ORC6,LUZP1,SLC30A9,4933427D14RIK,LRP4,ANK2,GMPPB,TNC,TCTN3,FANCI,POGZ,PBX1,ARID1B,GMPPA,MAN2B1,CTNND1,ZMIZ1,CHN1,RPS6KA3,SMARCE1,PHF6,RNASEH1,ELMOD3,NPHP1,EXOSC8,FUS,SURF1,GLB1,HACE1,RAB23,MADD,ABHD5,CDHR1,BBIP1,DNMT3B,SRP72,TELO2,SHANK3,ZBTB20,BTRC,CEP250,COL27A1,WBP2
Abnormality of the cardiovascular system	HP:0001626	3.2439e-16	15.4889	2752	85	IARS2,HNRNPH2,SVIL,ANKRD11,IL17RC,PNPLA6,HNRNPU,POLA1,TCF4,FAM149B,ATXN7,SMARCA2,WDPCP,KCNT1,IRAK1,PIGA,TIAM1,FANCG,PORCN,RPL27,SLC25A36,ACSL4,CDKN1A,DMPK,PHKG2,SPP1,CRLF1,DDX59,EHMT1,PDSS1,PALB2,LUZP1,SLC30A9,4933427D14RIK,ATR,LRP4,ANK2,GMPPB,ALG10B,TCTN3,FANCI,POGZ,PBX1,SLC25A26,ARID1B,ARV1,SETD5,GMPPA,MAN2B1,IPO8,TGFB2,ZMIZ1,LPIN2,PCCA,CHN1,RPS6KA3,SMARCE1,RNASEH1,NPHP1,MRPS14,MAPT,KCND3,CCM2,…
Abnormal conjugate eye movement	HP:0000549	4.66765e-16	15.3309	1165	53	IARS2,HNRNPH2,ANKRD11,PNPLA6,HNRNPU,POLA1,TCF4,FAM149B,WDPCP,CAMK2G,FANCG,PORCN,RPL27,ACSL4,DDX59,ORC1,PALB2,LUZP1,ZEB1,SLC30A9,VLDLR,4933427D14RIK,ATR,GMPPB,TCTN3,EBF3,FANCI,POGZ,PBX1,ARID1B,SETD5,GMPPA,MAN1B1,MAN2B1,ZMIZ1,CHN1,RPS6KA3,SMARCE1,RNASEH1,NPHP1,EXOSC8,MAPT,FUS,EXOSC1,CHD3,HACE1,MADD,ABHD5,BBIP1,TELO2,SHANK3,ZBTB20,SHROOM4
Ataxia	HP:0001251	5.15416e-16	15.2878	1040	50	HNRNPH2,PNPLA6,TCF4,ABCA2,KDM4B,FAM149B,VPS13D,ATXN7,SMARCA2,WDPCP,NTRK2,PANK2,PIGA,PSMC3IP,ABCA7,OXR1,SARS,SLC30A9,VLDLR,MTPAP,4933427D14RIK,LRP4,GMPPB,TCTN3,EBF3,DALRD3,MPV17,HERC1,PPP2R2B,ARID1B,ARV1,GMPPA,MAN1B1,MAN2B1,SMARCE1,GALT,RNASEH1,NPHP1,EXOSC8,TBCE,FUS,KCND3,SURF1,GLB1,HACE1,ABHD5,BBIP1,TELO2,ZBTB20,TDP1
Hearing abnormality	HP:0000364	6.29326e-16	15.2011	1584	62	IARS2,ANKRD11,PNPLA6,FAM149B,HAX1,WDPCP,PSMB1,PIGA,FANCG,PPIP5K2,SLC39A14,PORCN,PSMC3IP,ACSL4,DDX59,EHMT1,ORC1,PDSS1,PALB2,ORC6,LUZP1,SLC30A9,4933427D14RIK,LRP4,ANK2,GMPPB,TNC,TCTN3,FANCI,POGZ,PBX1,ARID1B,GMPPA,MAN2B1,CTNND1,ZMIZ1,CHN1,RPS6KA3,SMARCE1,PHF6,RNASEH1,ELMOD3,NPHP1,EXOSC8,FUS,SURF1,GLB1,HACE1,RAB23,MADD,ABHD5,CDHR1,BBIP1,DNMT3B,SRP72,TELO2,SHANK3,ZBTB20,BTRC,CEP250,COL27A1,WBP2
Abnormality of the genitourinary system	HP:0000119	9.49643e-16	15.0224	2801	85	ANKRD11,IL17RC,PNPLA6,HNRNPU,POLA1,TCF4,FAM149B,BAX,SMARCA2,WDPCP,KCNT1,IRAK1,PANK2,PIGA,TIAM1,FANCG,PORCN,PSMC3IP,RPL27,ACSL4,CDKN1A,DMPK,PHKG2,SPP1,DDX59,EHMT1,ORC1,MAMLD1,PALB2,ORC6,SARS,LUZP1,MOCS2,SLC30A9,4933427D14RIK,ATR,LRP4,MSH3,GMPPB,SLC25A19,EIF2B2,TCTN3,EBF3,FANCI,POGZ,HERC1,PBX1,ARID1B,SETD5,MAN2B1,IPO8,TGFB2,ZMIZ1,LPIN2,PCCA,MCEE,CHN1,RPS6KA3,SMARCE1,ASPH,PHF6,GALT,NPHP1,TBCE,MAPT,F…
Abnormal digit morphology	HP:0011297	1.23953e-15	14.9067	1511	60	ATRIP,IARS2,HNRNPH2,SVIL,ANKRD11,PNPLA6,POLA1,TCF4,KDM4B,FAM149B,SMARCA2,WDPCP,CAMK2G,PIGA,FANCG,PORCN,PSMC3IP,RPL27,ACSL4,CRLF1,DDX59,EHMT1,ORC1,PALB2,ORC6,LUZP1,4933427D14RIK,FTSJ1,ATR,LRP4,TCTN3,EBF3,MPV17,FANCI,POGZ,HERC1,ARID1B,SETD5,MAN1B1,IPO8,CTNND1,TGFB2,ZMIZ1,CHN1,RPS6KA3,SMARCE1,ASPH,PHF6,NPHP1,RAB23,MADD,BBIP1,TGDS,TELO2,SHANK3,ZBTB20,RYR3,BTRC,COL27A1,CNTN1
Abnormal ear physiology	HP:0031704	1.53521e-15	14.8138	1662	63	IARS2,ANKRD11,PNPLA6,FAM149B,HAX1,WDPCP,PSMB1,PIGA,FANCG,PPIP5K2,SLC39A14,PORCN,PSMC3IP,ACSL4,DDX59,EHMT1,ORC1,PDSS1,PALB2,ORC6,LUZP1,SLC30A9,4933427D14RIK,LRP4,ANK2,GMPPB,TNC,TCTN3,FANCI,POGZ,PBX1,ARID1B,GMPPA,MAN2B1,CTNND1,ZMIZ1,CHN1,RPS6KA3,SMARCE1,PHF6,RNASEH1,ELMOD3,NPHP1,EXOSC8,FUS,SURF1,GLB1,HACE1,RAB23,MADD,ABHD5,CDHR1,BBIP1,GYG,DNMT3B,SRP72,TELO2,SHANK3,ZBTB20,BTRC,CEP250,COL27A1,WBP2
Abnormal skin adnexa morphology	HP:0011138	1.81218e-15	14.7418	1476	59	ATRIP,IARS2,HNRNPH2,ANKRD11,IL17RC,PNPLA6,HNRNPU,POLA1,TCF4,ABCA2,KDM4B,FAM149B,SMARCA2,WDPCP,CAMK2G,IRAK1,PIGA,PORCN,PSMC3IP,RPL27,ACSL4,DMPK,SPP1,EHMT1,ORC1,ORC6,LUZP1,SLC30A9,4933427D14RIK,ATR,LRP4,TCTN3,EBF3,POGZ,HERC1,ARID1B,SETD5,GMPPA,MAN1B1,MAN2B1,IPO8,CTNND1,CHN1,RPS6KA3,SMARCE1,PHF6,NPHP1,TRAF3IP2,GLB1,MADD,ABHD5,BBIP1,TGDS,DNMT3B,TELO2,SHANK3,ZBTB20,RBM28,SHROOM4
Abnormality of the urinary system	HP:0000079	2.11589e-15	14.6745	2025	70	ANKRD11,IL17RC,PNPLA6,HNRNPU,POLA1,TCF4,FAM149B,BAX,SMARCA2,WDPCP,KCNT1,IRAK1,PANK2,PIGA,FANCG,PORCN,RPL27,ACSL4,CDKN1A,DMPK,PHKG2,SPP1,DDX59,EHMT1,ORC1,MAMLD1,PALB2,ORC6,SARS,LUZP1,MOCS2,SLC30A9,4933427D14RIK,ATR,LRP4,MSH3,SLC25A19,TCTN3,EBF3,FANCI,POGZ,PBX1,ARID1B,SETD5,MAN2B1,IPO8,ZMIZ1,LPIN2,PCCA,MCEE,CHN1,SMARCE1,ASPH,GALT,NPHP1,MAPT,FUS,KCND3,TRAF3IP2,DEPDC5,SURF1,GLB1,HACE1,RAB23,BBIP1,MMA…
Strabismus	HP:0000486	2.8261e-15	14.5488	1127	51	IARS2,HNRNPH2,ANKRD11,PNPLA6,HNRNPU,POLA1,TCF4,FAM149B,WDPCP,CAMK2G,FANCG,PORCN,RPL27,ACSL4,DDX59,ORC1,PALB2,LUZP1,ZEB1,SLC30A9,VLDLR,4933427D14RIK,ATR,GMPPB,TCTN3,EBF3,FANCI,POGZ,PBX1,ARID1B,SETD5,GMPPA,MAN1B1,MAN2B1,ZMIZ1,CHN1,RPS6KA3,SMARCE1,RNASEH1,NPHP1,EXOSC8,EXOSC1,CHD3,HACE1,MADD,ABHD5,BBIP1,TELO2,SHANK3,ZBTB20,SHROOM4
Abnormality of globe location	HP:0100886	3.17889e-15	14.4977	1087	50	IARS2,HNRNPH2,ANKRD11,HNRNPU,POLA1,TCF4,FAM149B,SMARCA2,WDPCP,PIGA,FANCG,SLC39A14,RPL27,DDX59,EHMT1,PALB2,LUZP1,MOCS2,4933427D14RIK,LRP4,TCTN3,EBF3,FANCI,POGZ,HERC1,ARID1B,MAN1B1,MAN2B1,IPO8,CTNND1,TGFB2,ZMIZ1,CHN1,RPS6KA3,SMARCE1,PHF6,NPHP1,MRPS14,TBCE,GLB1,CHD3,HACE1,BBIP1,TGDS,DNMT3B,TELO2,SHANK3,ZBTB20,COL27A1,CNTN1
Abnormality of the nose	HP:0000366	5.1466e-15	14.2885	1704	63	ATRIP,IARS2,HNRNPH2,ANKRD11,POLA1,TCF4,KDM4B,FAM149B,SMARCA2,WDPCP,PIGA,FANCG,SLC39A14,PORCN,RPL27,ACSL4,CRLF1,EHMT1,PALB2,ORC6,SH3KBP1,LUZP1,MOCS2,4933427D14RIK,FTSJ1,ATR,LRP4,TCTN3,EBF3,MICAL1,FANCI,POGZ,HERC1,PBX1,ARID1B,SETD5,GMPPA,MAN1B1,MAN2B1,IPO8,ZMIZ1,CHN1,RPS6KA3,SMARCE1,ASPH,NPHP1,MRPS14,TBCE,MDM4,EXOSC1,GLB1,CHD3,RAB23,MADD,BBIP1,TGDS,DNMT3B,TOM1,SHANK3,ZBTB20,RYR3,COL27A1,SHROOM4
Abnormal lip morphology	HP:0000159	6.47917e-15	14.1885	1194	52	IARS2,HNRNPH2,ANKRD11,IL17RC,HNRNPU,TCF4,KDM4B,SMARCA2,WDPCP,CAMK2G,IRAK1,PORCN,RPL27,ACSL4,DMPK,SPP1,CRLF1,DDX59,EHMT1,ORC1,ORC6,SARS,LUZP1,MOCS2,4933427D14RIK,FTSJ1,LRP4,TCTN3,EBF3,POGZ,PBX1,ARID1B,SETD5,GMPPA,MAN1B1,CTNND1,ZMIZ1,CHN1,RPS6KA3,SMARCE1,NPHP1,TBCE,EXOSC1,TRAF3IP2,GLB1,MADD,ABHD5,BBIP1,TGDS,SHANK3,ZBTB20,DDRGK1
Abnormality of the gastrointestinal tract	HP:0011024	7.45256e-15	14.1277	1767	64	IARS2,HNRNPH2,ANKRD11,HNRNPU,POLA1,TCF4,BAX,ATXN7,SMARCA2,WDPCP,IRAK1,NTRK2,PANK2,PIGA,FANCG,TSEN34,PORCN,RPL27,CDKN1A,DMPK,PHKG2,SPP1,CRLF1,DDX59,EHMT1,ORC1,MAMLD1,PALB2,ORC6,ABCB1B,SH3KBP1,LUZP1,4933427D14RIK,MSH3,GMPPB,TCTN3,EBF3,DALRD3,MPV17,FANCI,POGZ,ARID1B,ARV1,SETD5,GMPPA,MAN2B1,IPO8,TGFB2,MCEE,CHN1,RPS6KA3,SMARCE1,RNASEH1,NPHP1,TBCE,MAPT,FUS,KCND3,GLB1,MADD,BBIP1,TOM1,SHANK3,UNC13A
Abnormal hair morphology	HP:0001595	1.53511e-14	13.8139	1310	54	ATRIP,IARS2,HNRNPH2,ANKRD11,PNPLA6,HNRNPU,POLA1,TCF4,ABCA2,KDM4B,FAM149B,SMARCA2,WDPCP,CAMK2G,IRAK1,PORCN,PSMC3IP,RPL27,ACSL4,DMPK,SPP1,EHMT1,ORC1,ORC6,LUZP1,SLC30A9,4933427D14RIK,ATR,TCTN3,EBF3,POGZ,HERC1,ARID1B,SETD5,GMPPA,MAN1B1,MAN2B1,IPO8,CTNND1,CHN1,RPS6KA3,SMARCE1,PHF6,NPHP1,GLB1,MADD,ABHD5,BBIP1,TGDS,DNMT3B,SHANK3,ZBTB20,RBM28,SHROOM4
Abnormal nasal bridge morphology	HP:0000422	1.56801e-14	13.8046	1001	47	IARS2,ANKRD11,POLA1,TCF4,KDM4B,FAM149B,SMARCA2,WDPCP,PIGA,PORCN,RPL27,ACSL4,CRLF1,ORC6,LUZP1,4933427D14RIK,FTSJ1,TCTN3,EBF3,POGZ,HERC1,PBX1,ARID1B,SETD5,MAN1B1,MAN2B1,IPO8,ZMIZ1,CHN1,RPS6KA3,SMARCE1,ASPH,NPHP1,MRPS14,TBCE,EXOSC1,GLB1,CHD3,RAB23,MADD,BBIP1,DNMT3B,SHANK3,ZBTB20,RYR3,COL27A1,SHROOM4
Abnormal pinna morphology	HP:0000377	1.74195e-14	13.759	1268	53	ATRIP,ANKRD11,PNPLA6,POLA1,TCF4,KDM4B,FAM149B,SMARCA2,WDPCP,CAMK2G,PIGA,FANCG,PORCN,RPL27,CRLF1,DDX59,EHMT1,ORC1,PALB2,ORC6,LUZP1,4933427D14RIK,FTSJ1,ATR,LRP4,TCTN3,EBF3,FANCI,POGZ,HERC1,PBX1,ARID1B,SETD5,MAN1B1,MAN2B1,IPO8,ZMIZ1,CHN1,RPS6KA3,PHF6,NPHP1,MRPS14,TBCE,GLB1,CHD3,RAB23,MADD,ABHD5,BBIP1,TGDS,DNMT3B,SHANK3,ZBTB20
Abnormal mandible morphology	HP:0000277	1.89818e-14	13.7217	1092	49	ATRIP,IARS2,HNRNPH2,SVIL,ANKRD11,HNRNPU,POLA1,KDM4B,FAM149B,WDPCP,PIGA,FANCG,RPL27,CRLF1,EHMT1,ORC1,MAMLD1,PALB2,ORC6,4933427D14RIK,ATR,LRP4,SLC25A19,TCTN3,FANCI,POGZ,HERC1,ARID1B,SETD5,MAN2B1,IPO8,TGFB2,ZMIZ1,CHN1,RPS6KA3,ASPH,NPHP1,TBCE,EXOSC1,GLB1,RAB23,MADD,BBIP1,TGDS,DNMT3B,TELO2,SHANK3,ZBTB20,RYR3
Abnormal facial skeleton morphology	HP:0011821	2.09118e-14	13.6796	1366	55	ATRIP,IARS2,HNRNPH2,SVIL,ANKRD11,HNRNPU,POLA1,KDM4B,FAM149B,WDPCP,PIGA,FANCG,SLC39A14,RPL27,ACSL4,CRLF1,EHMT1,ORC1,MAMLD1,PALB2,ORC6,SH3KBP1,4933427D14RIK,ATR,LRP4,SLC25A19,TCTN3,FANCI,POGZ,HERC1,ARID1B,SETD5,MAN1B1,MAN2B1,IPO8,TGFB2,ZMIZ1,CHN1,RPS6KA3,ASPH,NPHP1,TBCE,MDM4,EXOSC1,GLB1,RAB23,MADD,BBIP1,TGDS,DNMT3B,TELO2,SHANK3,ZBTB20,RYR3,CNTN1
Abnormal jaw morphology	HP:0030791	2.62358e-14	13.5811	1145	50	ATRIP,IARS2,HNRNPH2,SVIL,ANKRD11,HNRNPU,POLA1,KDM4B,FAM149B,WDPCP,PIGA,FANCG,RPL27,CRLF1,EHMT1,ORC1,MAMLD1,PALB2,ORC6,4933427D14RIK,ATR,LRP4,SLC25A19,TCTN3,FANCI,POGZ,HERC1,ARID1B,SETD5,MAN2B1,IPO8,TGFB2,ZMIZ1,CHN1,RPS6KA3,ASPH,NPHP1,TBCE,EXOSC1,GLB1,RAB23,MADD,BBIP1,TGDS,DNMT3B,TELO2,SHANK3,ZBTB20,RYR3,CNTN1
Hypertelorism	HP:0000316	2.79015e-14	13.5544	810	42	HNRNPH2,ANKRD11,HNRNPU,FAM149B,SMARCA2,WDPCP,PIGA,FANCG,RPL27,DDX59,EHMT1,PALB2,MOCS2,4933427D14RIK,LRP4,TCTN3,EBF3,FANCI,POGZ,HERC1,ARID1B,MAN1B1,MAN2B1,IPO8,CTNND1,TGFB2,ZMIZ1,RPS6KA3,NPHP1,MRPS14,TBCE,GLB1,CHD3,HACE1,BBIP1,TGDS,DNMT3B,TELO2,SHANK3,ZBTB20,COL27A1,CNTN1
Abnormality of the outer ear	HP:0000356	2.95291e-14	13.5297	1284	53	ATRIP,ANKRD11,PNPLA6,POLA1,TCF4,KDM4B,FAM149B,SMARCA2,WDPCP,CAMK2G,PIGA,FANCG,PORCN,RPL27,CRLF1,DDX59,EHMT1,ORC1,PALB2,ORC6,LUZP1,4933427D14RIK,FTSJ1,ATR,LRP4,TCTN3,EBF3,FANCI,POGZ,HERC1,PBX1,ARID1B,SETD5,MAN1B1,MAN2B1,IPO8,ZMIZ1,CHN1,RPS6KA3,PHF6,NPHP1,MRPS14,TBCE,GLB1,CHD3,RAB23,MADD,ABHD5,BBIP1,TGDS,DNMT3B,SHANK3,ZBTB20
Aplasia/hypoplasia involving the skeleton	HP:0009115	4.00468e-14	13.3974	1202	51	ATRIP,IARS2,HNRNPH2,ANKRD11,HNRNPU,POLA1,TCF4,KDM4B,FAM149B,SMARCA2,CAMK2G,PIGA,FANCG,PORCN,RPL27,CRLF1,ORC1,PALB2,ORC6,LUZP1,4933427D14RIK,FTSJ1,ATR,LRP4,SLC25A19,TCTN3,FANCI,POGZ,ARID1B,SETD5,IPO8,TGFB2,ZMIZ1,CHN1,RPS6KA3,SMARCE1,ASPH,PHF6,TBCE,GLB1,RAB23,MADD,TGDS,DNMT3B,TELO2,SHANK3,ZBTB20,RYR3,BTRC,PPIB,DDRGK1
Abnormality of the respiratory system	HP:0002086	5.82515e-14	13.2347	2159	70	IL17RC,POLA1,TCF4,FAM149B,SMARCA2,WDPCP,KCNT1,IRAK1,PANK2,PIGA,FANCG,TSEN34,PORCN,PSMC3IP,DMPK,SPP1,CRLF1,DDX59,EHMT1,ORC1,MAMLD1,PDSS1,PALB2,ORC6,SH3KBP1,SLC30A9,4933427D14RIK,LRP4,GMPPB,TCTN3,MPV17,FANCI,PBX1,SLC25A26,ARID1B,ARV1,GMPPA,MAN2B1,IPO8,TGFB2,LPIN2,PCCA,SMARCE1,RNASEH1,NPHP1,EXOSC8,MRPS14,TBCE,MAPT,MDM4,FUS,TRAF3IP2,DEPDC5,SURF1,GLB1,HACE1,MADD,TYK2,BBIP1,MMAA,GYG,DNMT3B,TOM1,UNC13A,…
Abnormal anterior eye segment morphology	HP:0004328	9.54377e-14	13.0203	1274	52	IARS2,ANKRD11,PNPLA6,POLA1,TCF4,ABCA2,WDPCP,FANCG,PORCN,RPL27,DMPK,CRLF1,EHMT1,PALB2,LUZP1,MOCS2,LOXL3,ZEB1,VLDLR,4933427D14RIK,LRP4,GMPPB,EIF2B2,TCTN3,EBF3,MPV17,FANCI,POGZ,PBX1,ARID1B,SETD5,GMPPA,MAN2B1,TGFB2,ZMIZ1,CHN1,RPS6KA3,ASPH,PHF6,GALT,NPHP1,TBCE,GLB1,CHD3,RAB23,ABHD5,CDHR1,BBIP1,TELO2,ZBTB20,BTRC,SHROOM4
Abnormality of connective tissue	HP:0003549	9.67728e-14	13.0142	1512	57	ATRIP,IARS2,SVIL,IL17RC,POLA1,TCF4,SMARCA2,PIGA,FANCG,SLC39A14,PORCN,CDKN1A,CRLF1,DDX59,EHMT1,ORC1,MAMLD1,PALB2,ORC6,LUZP1,ZEB1,4933427D14RIK,ATR,LRP4,GMPPB,SLC25A19,TCTN3,MPV17,FANCI,POGZ,PBX1,ARID1B,MAN1B1,MAN2B1,IPO8,TGFB2,LPIN2,CHN1,RPS6KA3,SMARCE1,PHF6,EXOSC8,TBCE,FUS,TRAF3IP2,GLB1,CHD3,RAB23,TGDS,DNMT3B,TELO2,SHANK3,ZBTB20,RYR3,PPIB,RBM28,CNTN1
Abnormal palate morphology	HP:0000174	9.70739e-14	13.0129	1138	49	HNRNPH2,ANKRD11,HNRNPU,POLA1,TCF4,FAM149B,SMARCA2,WDPCP,PIGA,FANCG,PORCN,RPL27,CRLF1,DDX59,ORC1,MAMLD1,PALB2,ORC6,4933427D14RIK,ATR,LRP4,GMPPB,SLC25A19,TCTN3,FANCI,POGZ,HERC1,ARID1B,SETD5,IPO8,CTNND1,TGFB2,CHN1,RPS6KA3,ASPH,RNASEH1,NPHP1,TBCE,SURF1,CHD3,RAB23,MADD,BBIP1,TGDS,TELO2,SHANK3,ZBTB20,RYR3,CNTN1
Abnormal ear morphology	HP:0031703	1.16638e-13	12.9332	1617	59	ATRIP,ANKRD11,PNPLA6,POLA1,TCF4,KDM4B,FAM149B,HAX1,SMARCA2,WDPCP,CAMK2G,PIGA,FANCG,PORCN,RPL27,CRLF1,DDX59,EHMT1,ORC1,PALB2,ORC6,SH3KBP1,LUZP1,4933427D14RIK,FTSJ1,ATR,LRP4,TCTN3,EBF3,FANCI,POGZ,HERC1,PBX1,ARID1B,SETD5,MAN1B1,MAN2B1,IPO8,CTNND1,ZMIZ1,CHN1,RPS6KA3,PHF6,ELMOD3,NPHP1,MRPS14,TBCE,GLB1,CHD3,RAB23,MADD,ABHD5,CDHR1,BBIP1,TGDS,DNMT3B,TELO2,SHANK3,ZBTB20
Abnormal calvaria morphology	HP:0002683	1.23658e-13	12.9078	970	45	ATRIP,ANKRD11,PNPLA6,HNRNPU,POLA1,KDM4B,FAM149B,SMARCA2,PIGA,FANCG,SLC39A14,DDX59,EHMT1,ORC1,PALB2,ORC6,LUZP1,MOCS2,4933427D14RIK,ATR,LRP4,TCTN3,EBF3,FANCI,POGZ,HERC1,ARID1B,SETD5,MAN1B1,MAN2B1,IPO8,TGFB2,CHN1,RPS6KA3,PHF6,NPHP1,TBCE,GLB1,CHD3,RAB23,MADD,SHANK3,ZBTB20,PPIB,CNTN1
Abnormal cardiovascular system morphology	HP:0030680	1.5007e-13	12.8237	1933	65	HNRNPH2,SVIL,ANKRD11,IL17RC,PNPLA6,HNRNPU,POLA1,TCF4,FAM149B,SMARCA2,WDPCP,KCNT1,IRAK1,PIGA,TIAM1,FANCG,PORCN,RPL27,SLC25A36,ACSL4,DMPK,PHKG2,SPP1,DDX59,EHMT1,PALB2,LUZP1,SLC30A9,4933427D14RIK,GMPPB,TCTN3,FANCI,POGZ,PBX1,ARID1B,SETD5,IPO8,TGFB2,ZMIZ1,PCCA,CHN1,RPS6KA3,SMARCE1,RNASEH1,NPHP1,MRPS14,MAPT,CCM2,TRAF3IP2,SURF1,GLB1,CHD3,RAB23,ABHD5,BBIP1,TGDS,GYG,DNMT3B,TELO2,TOM1,SHANK3,MRPL3,RYR3,KIF…
Abnormal nasal morphology	HP:0005105	1.78505e-13	12.7484	1436	55	ATRIP,IARS2,HNRNPH2,ANKRD11,POLA1,TCF4,KDM4B,FAM149B,SMARCA2,WDPCP,PIGA,PORCN,RPL27,ACSL4,CRLF1,EHMT1,ORC6,LUZP1,MOCS2,4933427D14RIK,FTSJ1,ATR,LRP4,TCTN3,EBF3,POGZ,HERC1,PBX1,ARID1B,SETD5,GMPPA,MAN1B1,MAN2B1,IPO8,ZMIZ1,CHN1,RPS6KA3,SMARCE1,ASPH,NPHP1,MRPS14,TBCE,EXOSC1,GLB1,CHD3,RAB23,MADD,BBIP1,TGDS,DNMT3B,SHANK3,ZBTB20,RYR3,COL27A1,SHROOM4
High palate	HP:0000218	2.19837e-13	12.6579	778	40	HNRNPH2,ANKRD11,HNRNPU,FAM149B,SMARCA2,WDPCP,PIGA,FANCG,RPL27,CRLF1,DDX59,ORC1,MAMLD1,PALB2,ORC6,4933427D14RIK,ATR,LRP4,GMPPB,TCTN3,FANCI,POGZ,HERC1,ARID1B,IPO8,TGFB2,RPS6KA3,ASPH,RNASEH1,NPHP1,SURF1,CHD3,RAB23,MADD,BBIP1,TGDS,SHANK3,ZBTB20,RYR3,CNTN1
Abnormality of joint mobility	HP:0011729	2.88929e-13	12.5392	1309	52	ATRIP,IARS2,HNRNPH2,SVIL,ANKRD11,SMARCA2,WDPCP,PIGA,SLC39A14,PORCN,CRLF1,ORC1,MAMLD1,ORC6,LUZP1,4933427D14RIK,ATR,LRP4,GMPPB,SLC25A19,TCTN3,FANCI,POGZ,HERC1,ARID1B,MAN1B1,MAN2B1,IPO8,TGFB2,ZMIZ1,LPIN2,CHN1,RPS6KA3,SMARCE1,ASPH,PHF6,NPHP1,EXOSC8,FUS,GLB1,CHD3,RAB23,BBIP1,TGDS,TELO2,SHANK3,ZBTB20,RYR3,COL27A1,DDRGK1,RBM28,CNTN1
Abnormal joint physiology	HP:0034430	2.88929e-13	12.5392	1309	52	ATRIP,IARS2,HNRNPH2,SVIL,ANKRD11,SMARCA2,WDPCP,PIGA,SLC39A14,PORCN,CRLF1,ORC1,MAMLD1,ORC6,LUZP1,4933427D14RIK,ATR,LRP4,GMPPB,SLC25A19,TCTN3,FANCI,POGZ,HERC1,ARID1B,MAN1B1,MAN2B1,IPO8,TGFB2,ZMIZ1,LPIN2,CHN1,RPS6KA3,SMARCE1,ASPH,PHF6,NPHP1,EXOSC8,FUS,GLB1,CHD3,RAB23,BBIP1,TGDS,TELO2,SHANK3,ZBTB20,RYR3,COL27A1,DDRGK1,RBM28,CNTN1
Abnormal cerebral subcortex morphology	HP:0010993	3.17553e-13	12.4982	1173	49	ANKRD11,HNRNPU,TCF4,KDM4B,FAM149B,VPS13D,SMARCA2,KCNT1,NTRK2,PANK2,PIGA,TIAM1,SLC39A14,TSEN34,PORCN,DDX59,EHMT1,SARS,LUZP1,MOCS2,SLC30A9,4933427D14RIK,ATR,GMPPB,SLC25A19,TCTN3,DALRD3,FANCI,POGZ,HERC1,ARID1B,ARV1,MAN2B1,ZMIZ1,RPS6KA3,SMARCE1,NPHP1,EXOSC8,TBCE,MAPT,MAST3,EXOSC1,GLB1,CHD3,HACE1,RAB23,NSUN3,SHANK3,ZBTB20
Infantile onset	HP:0003593	3.47226e-13	12.4594	1268	51	IARS2,HNRNPH2,SVIL,IL17RC,HNRNPU,YIPF5,KDM4B,VPS13D,HAX1,KCNT1,CAMK2G,NTRK2,PANK2,PIGA,TIAM1,SLC39A14,SLC25A36,ST3GAL3,PHKG2,SH3KBP1,SARS,SLC30A9,VLDLR,MTPAP,FTSJ1,ATR,GMPPB,EBF3,MPV17,POGZ,SLC25A26,ARV1,SETD5,GMPPA,ZMIZ1,MCEE,RPS6KA3,EXOSC8,TBCE,MAST3,NBEA,SURF1,GLB1,CHD3,MMAA,NSUN3,TELO2,TOM1,MRPL3,COL27A1,CNTN1
Abnormal cerebral white matter morphology	HP:0002500	3.78083e-13	12.4224	1088	47	ANKRD11,HNRNPU,TCF4,KDM4B,FAM149B,VPS13D,SMARCA2,KCNT1,NTRK2,PIGA,TIAM1,SLC39A14,TSEN34,PORCN,DDX59,EHMT1,SARS,LUZP1,MOCS2,SLC30A9,4933427D14RIK,GMPPB,SLC25A19,TCTN3,DALRD3,FANCI,POGZ,HERC1,ARID1B,ARV1,MAN2B1,ZMIZ1,RPS6KA3,SMARCE1,NPHP1,EXOSC8,TBCE,MAPT,MAST3,EXOSC1,GLB1,CHD3,HACE1,RAB23,NSUN3,SHANK3,ZBTB20
Abnormal corpus callosum morphology	HP:0001273	3.87478e-13	12.4118	915	43	ANKRD11,HNRNPU,TCF4,KDM4B,FAM149B,SMARCA2,KCNT1,NTRK2,PIGA,TIAM1,TSEN34,PORCN,DDX59,EHMT1,SARS,LUZP1,MOCS2,SLC30A9,4933427D14RIK,GMPPB,SLC25A19,TCTN3,DALRD3,FANCI,POGZ,HERC1,ARID1B,ARV1,MAN2B1,ZMIZ1,RPS6KA3,SMARCE1,NPHP1,EXOSC8,TBCE,MAST3,EXOSC1,GLB1,CHD3,HACE1,RAB23,SHANK3,ZBTB20
Aplasia/hypoplasia involving bones of the extremities	HP:0045060	3.89995e-13	12.4089	636	36	ANKRD11,POLA1,TCF4,KDM4B,SMARCA2,CAMK2G,FANCG,PORCN,RPL27,CRLF1,ORC1,PALB2,ORC6,LUZP1,4933427D14RIK,FTSJ1,ATR,LRP4,TCTN3,FANCI,ARID1B,ZMIZ1,CHN1,RPS6KA3,SMARCE1,ASPH,PHF6,TBCE,RAB23,TGDS,TELO2,ZBTB20,RYR3,BTRC,PPIB,DDRGK1
Slanting of the palpebral fissure	HP:0200006	4.21923e-13	12.3748	714	38	ATRIP,ANKRD11,HNRNPU,POLA1,TCF4,KDM4B,SMARCA2,WDPCP,NTRK2,PIGA,FANCG,ACSL4,DDX59,EHMT1,PALB2,ORC6,SARS,SLC30A9,ATR,LRP4,EBF3,DALRD3,FANCI,POGZ,HERC1,ARID1B,ARV1,SETD5,MAN1B1,TGFB2,ZMIZ1,RPS6KA3,ASPH,NPHP1,BBIP1,TGDS,TELO2,ZBTB20
Joint hypermobility	HP:0001382	5.58951e-13	12.2526	534	33	ATRIP,IARS2,HNRNPH2,SMARCA2,WDPCP,PORCN,ORC1,MAMLD1,ORC6,ATR,GMPPB,TCTN3,POGZ,HERC1,ARID1B,MAN1B1,MAN2B1,IPO8,TGFB2,ZMIZ1,RPS6KA3,SMARCE1,ASPH,PHF6,NPHP1,GLB1,CHD3,BBIP1,TGDS,TELO2,SHANK3,ZBTB20,DDRGK1
Aplasia/hypoplasia of the extremities	HP:0009815	5.72419e-13	12.2423	682	37	ANKRD11,POLA1,TCF4,KDM4B,SMARCA2,CAMK2G,FANCG,PORCN,RPL27,CRLF1,ORC1,PALB2,ORC6,LUZP1,4933427D14RIK,FTSJ1,ATR,LRP4,TCTN3,FANCI,ARID1B,ZMIZ1,CHN1,RPS6KA3,SMARCE1,ASPH,PHF6,TBCE,GLB1,RAB23,TGDS,TELO2,ZBTB20,RYR3,BTRC,PPIB,DDRGK1
Disinhibition	HP:0000734	8.23644e-13	12.0843	614	35	HNRNPH2,ANKRD11,POLA1,KDM4B,SMARCA2,KCNT1,PSMB1,NTRK2,PANK2,TIAM1,ABCA7,SLC25A36,DMPK,DDX59,SH3KBP1,ATR,DALRD3,POGZ,NLGN3,ARID1B,ARV1,SETD5,ZMIZ1,SMARCE1,GALT,MAPT,NBEA,FUS,DEPDC5,CHD3,MADD,TELO2,SHANK3,ZBTB20,SHROOM4
Abnormality of refraction	HP:0000539	9.04916e-13	12.0434	692	37	IARS2,ANKRD11,PNPLA6,TCF4,WDPCP,CAMK2G,ZFP644,FANCG,ACSL4,EHMT1,PALB2,LUZP1,LOXL3,ZEB1,4933427D14RIK,GMPPB,EBF3,FANCI,POGZ,HERC1,PBX1,ARID1B,ARV1,SETD5,MAN1B1,MAN2B1,IPO8,ZMIZ1,SMARCE1,ASPH,NPHP1,TBCE,CHD3,HACE1,MADD,BBIP1,SHANK3
Abnormality of metabolism/homeostasis	HP:0001939	1.17417e-12	11.9303	2631	76	IARS2,SVIL,IL17RC,PNPLA6,ATP5O,POLA1,TCF4,YIPF5,ABCA2,WDPCP,IRAK1,PANK2,PIGA,TIAM1,FANCG,SLC39A14,PSMC3IP,RPL27,SLC25A36,ACSL4,CDKN1A,PHKG2,SPP1,CRLF1,PDSS1,PALB2,SH3KBP1,LUZP1,MOCS2,ZEB1,SLC30A9,ANK2,GMPPB,SLC25A19,MPV17,FANCI,POGZ,HERC1,PBX1,SLC25A26,MAN1B1,MAN2B1,IPO8,LPIN2,PCCA,MCEE,SECISBP2,SMARCE1,ASPH,GALT,RNASEH1,NPHP1,MRPS14,TBCE,FUS,TRAF3IP2,SURF1,GLB1,HACE1,MADD,TYK2,ABHD5,CDHR1,BBIP1,…
Abnormality of the forehead	HP:0000290	1.33533e-12	11.8744	1171	48	IARS2,ANKRD11,PNPLA6,HNRNPU,TCF4,KDM4B,FAM149B,SMARCA2,CAMK2G,NTRK2,PIGA,FANCG,TSEN34,RPL27,DDX59,ORC1,PALB2,SARS,LUZP1,MOCS2,4933427D14RIK,ATR,LRP4,SLC25A19,TCTN3,EBF3,DALRD3,FANCI,POGZ,HERC1,ARID1B,ARV1,SETD5,GMPPA,MAN1B1,MAN2B1,IPO8,CTNND1,RPS6KA3,SMARCE1,TBCE,EXOSC1,GLB1,CHD3,MADD,ZBTB20,RYR3,COL27A1
Atrophy/Degeneration affecting the central nervous system	HP:0007367	1.35008e-12	11.8696	863	41	IARS2,PNPLA6,ATP5O,POLA1,ATXN7,KCNT1,NTRK2,PANK2,PIGA,TIAM1,SLC39A14,ABCA7,DMPK,EHMT1,LUZP1,MOCS2,GMPPB,TCTN3,DALRD3,POGZ,KANK1,HERC1,PPP2R2B,ARV1,MAN2B1,ZMIZ1,PCCA,RPS6KA3,RNASEH1,EXOSC8,MAPT,FUS,EXOSC1,GLB1,HACE1,RAB23,ABHD5,ZBTB20,UNC13A,RBM28,TDP1
Abnormal involuntary eye movements	HP:0012547	1.58374e-12	11.8003	1085	46	IARS2,ANKRD11,PNPLA6,FAM149B,VPS13D,ATXN7,WDPCP,NTRK2,FANCG,PORCN,OXR1,WDR48,PALB2,LUZP1,MOCS2,VLDLR,MTPAP,4933427D14RIK,LRP4,GMPPB,TCTN3,DALRD3,MPV17,FANCI,POGZ,KANK1,PBX1,ARID1B,ARV1,GMPPA,MAN2B1,IPO8,CHN1,PHF6,NPHP1,EXOSC8,FUS,KCND3,SURF1,HACE1,ABHD5,CDHR1,BBIP1,NSUN3,TELO2,TDP1
Nystagmus	HP:0000639	3.45522e-12	11.4615	1063	45	IARS2,ANKRD11,PNPLA6,FAM149B,VPS13D,ATXN7,WDPCP,NTRK2,FANCG,PORCN,OXR1,WDR48,PALB2,LUZP1,MOCS2,VLDLR,MTPAP,4933427D14RIK,LRP4,GMPPB,TCTN3,DALRD3,MPV17,FANCI,POGZ,KANK1,PBX1,ARID1B,ARV1,GMPPA,MAN2B1,IPO8,CHN1,PHF6,NPHP1,EXOSC8,FUS,KCND3,SURF1,ABHD5,CDHR1,BBIP1,NSUN3,TELO2,TDP1
Autistic behavior	HP:0000729	4.02543e-12	11.3952	572	33	HNRNPH2,ANKRD11,POLA1,TCF4,KDM4B,SMARCA2,WDPCP,NTRK2,TIAM1,ACSL4,DMPK,EHMT1,LUZP1,FTSJ1,DALRD3,POGZ,NLGN3,ARID1B,ARV1,SETD5,MAN1B1,ZMIZ1,SMARCE1,GALT,NPHP1,NBEA,DEPDC5,CHD3,MADD,BBIP1,SHANK3,ZBTB20,NPRL2
Abnormality of vision	HP:0000504	6.71493e-12	11.173	1318	50	ANKRD11,IL17RC,PNPLA6,POLA1,TCF4,ATXN7,WDPCP,KCNT1,NTRK2,PANK2,PIGA,FANCG,SLC39A14,TSEN34,PORCN,ABCA7,PALB2,LUZP1,ZEB1,VLDLR,LRP4,GMPPB,SLC25A19,DALRD3,FANCI,DRAM2,POGZ,ARID1B,ARV1,SETD5,GMPPA,CTNND1,ZMIZ1,CHN1,SMARCE1,ASPH,PHF6,RNASEH1,NPHP1,EXOSC8,MAPT,KCND3,TRAF3IP2,GLB1,CHD3,CDHR1,BBIP1,TELO2,SHANK3,CEP250
Deviation of the hand or of fingers of the hand	HP:0009484	7.62571e-12	11.1177	548	32	ATRIP,ANKRD11,PNPLA6,POLA1,TCF4,KDM4B,FAM149B,SMARCA2,WDPCP,FANCG,CRLF1,ORC1,PALB2,ORC6,LUZP1,4933427D14RIK,ATR,TCTN3,FANCI,ARID1B,MAN1B1,NPHP1,RAB23,MADD,BBIP1,TGDS,TELO2,SHANK3,RYR3,COL27A1,RBM28,CNTN1
Cryptorchidism	HP:0000028	1.35566e-11	10.8678	755	37	ANKRD11,PNPLA6,POLA1,TCF4,FAM149B,SMARCA2,WDPCP,TIAM1,FANCG,PORCN,DDX59,EHMT1,ORC1,MAMLD1,PALB2,ORC6,LUZP1,4933427D14RIK,ATR,GMPPB,TCTN3,EBF3,FANCI,PBX1,ARID1B,SETD5,ZMIZ1,SMARCE1,PHF6,GALT,NPHP1,TBCE,RAB23,MADD,BBIP1,TGDS,ZBTB20
Abnormality of the skin	HP:0000951	1.72955e-11	10.7621	2083	64	ATRIP,IARS2,HNRNPH2,ANKRD11,IL17RC,PNPLA6,HNRNPU,POLA1,TCF4,KDM4B,SMARCA2,CAMK2G,IRAK1,NTRK2,PANK2,PIGA,FANCG,TSEN34,PORCN,RPL27,ST3GAL3,CDKN1A,SPP1,EHMT1,ORC1,PDSS1,PALB2,LUZP1,ATR,LRP4,MSH3,MPV17,FANCI,POGZ,ARID1B,SETD5,GMPPA,MAN1B1,MAN2B1,IPO8,CTNND1,TGFB2,LPIN2,PCCA,CHN1,RPS6KA3,SMARCE1,GALT,NBEA,FUS,CCM2,TRAF3IP2,DEPDC5,GLB1,HACE1,RAB23,ABHD5,TGDS,TELO2,TOM1,SHANK3,WDR1,RBM28,NPRL2
Thin corpus callosum	HP:0033725	1.7383e-11	10.7599	845	39	ANKRD11,HNRNPU,TCF4,KDM4B,FAM149B,SMARCA2,KCNT1,PIGA,TIAM1,TSEN34,PORCN,DDX59,EHMT1,SARS,LUZP1,MOCS2,SLC30A9,4933427D14RIK,GMPPB,SLC25A19,TCTN3,FANCI,POGZ,ARID1B,MAN2B1,ZMIZ1,RPS6KA3,SMARCE1,NPHP1,EXOSC8,TBCE,MAST3,EXOSC1,GLB1,CHD3,HACE1,RAB23,SHANK3,ZBTB20
Abnormal external nose morphology	HP:0010938	1.87257e-11	10.7276	890	40	ATRIP,IARS2,HNRNPH2,ANKRD11,TCF4,KDM4B,FAM149B,SMARCA2,PIGA,PORCN,ACSL4,CRLF1,EHMT1,LUZP1,4933427D14RIK,ATR,LRP4,TCTN3,EBF3,POGZ,PBX1,ARID1B,SETD5,MAN1B1,MAN2B1,ZMIZ1,CHN1,RPS6KA3,SMARCE1,ASPH,NPHP1,TBCE,EXOSC1,GLB1,MADD,TGDS,DNMT3B,SHANK3,ZBTB20,COL27A1
Aplasia/hypoplasia involving bones of the upper limbs	HP:0006496	2.26901e-11	10.6442	533	31	ANKRD11,POLA1,TCF4,KDM4B,SMARCA2,CAMK2G,FANCG,PORCN,RPL27,CRLF1,ORC1,PALB2,4933427D14RIK,FTSJ1,ATR,LRP4,TCTN3,FANCI,ARID1B,ZMIZ1,CHN1,RPS6KA3,SMARCE1,ASPH,PHF6,TBCE,TGDS,TELO2,ZBTB20,RYR3,BTRC
Abnormal facial shape	HP:0001999	3.18351e-11	10.4971	1085	44	ATRIP,ANKRD11,POLA1,TCF4,KDM4B,FAM149B,SMARCA2,CAMK2G,NTRK2,PIGA,FANCG,TSEN34,PORCN,CRLF1,DDX59,EHMT1,PALB2,ORC6,MOCS2,4933427D14RIK,ATR,LRP4,TCTN3,EBF3,FANCI,POGZ,HERC1,PBX1,ARID1B,GMPPA,MAN1B1,MAN2B1,CTNND1,CHN1,RPS6KA3,SMARCE1,ASPH,PHF6,NPHP1,GLB1,DNMT3B,TELO2,RYR3,CNTN1
Abnormal respiratory system physiology	HP:0002795	3.27708e-11	10.4845	1474	52	IL17RC,TCF4,FAM149B,WDPCP,KCNT1,IRAK1,PANK2,PIGA,TSEN34,DMPK,SPP1,CRLF1,ORC1,MAMLD1,PDSS1,ORC6,SLC30A9,4933427D14RIK,LRP4,GMPPB,TCTN3,MPV17,PBX1,SLC25A26,ARV1,GMPPA,IPO8,TGFB2,LPIN2,PCCA,SMARCE1,RNASEH1,NPHP1,EXOSC8,MRPS14,MAPT,FUS,TRAF3IP2,DEPDC5,SURF1,GLB1,HACE1,MADD,BBIP1,MMAA,GYG,TOM1,UNC13A,MRPL3,KIF20A,DDRGK1,CNTN1
Abnormal midface morphology	HP:0000309	3.41969e-11	10.466	617	33	IARS2,HNRNPH2,ANKRD11,HNRNPU,TCF4,SMARCA2,PIGA,ACSL4,CRLF1,EHMT1,LUZP1,MOCS2,LRP4,TCTN3,POGZ,HERC1,ARID1B,MAN1B1,MAN2B1,IPO8,TGFB2,ZMIZ1,CHN1,ASPH,MRPS14,TBCE,CHD3,RAB23,TGDS,DNMT3B,SHANK3,ZBTB20,COL27A1
Short digit	HP:0011927	4.59941e-11	10.3373	585	32	IARS2,PNPLA6,POLA1,FAM149B,SMARCA2,WDPCP,CAMK2G,PORCN,RPL27,EHMT1,PALB2,LUZP1,4933427D14RIK,FTSJ1,LRP4,TCTN3,FANCI,POGZ,ARID1B,ZMIZ1,CHN1,RPS6KA3,SMARCE1,ASPH,PHF6,NPHP1,RAB23,BBIP1,TGDS,TELO2,ZBTB20,RYR3
Abnormality of muscle size	HP:0030236	5.17403e-11	10.2862	706	35	PNPLA6,TCF4,VPS13D,WDPCP,PIGA,PHKG2,EHMT1,VLDLR,LRP4,GMPPB,SLC25A19,DALRD3,MPV17,DNAJB2,MAN2B1,IPO8,CHN1,RPS6KA3,PHF6,RNASEH1,NPHP1,EXOSC8,TBCE,FUS,TRAF3IP2,SURF1,GLB1,BBIP1,GYG,DNMT3B,ZBTB20,UNC13A,RYR3,RBM28,TDP1
Abnormality of the musculature of the limbs	HP:0009127	6.12166e-11	10.2131	630	33	PNPLA6,VPS13D,NTRK2,PIGA,SLC39A14,TSEN34,RPL27,WDR48,SLC30A9,MTPAP,LRP4,GMPPB,SLC25A19,EIF2B2,DALRD3,MPV17,DNAJB2,ARV1,GMPPA,PCCA,SECISBP2,SMARCE1,RNASEH1,TBCE,MAPT,FUS,HACE1,ABHD5,GYG,DNMT3B,UNC13A,RYR3,TDP1
Skeletal muscle atrophy	HP:0003202	6.67934e-11	10.1753	555	31	PNPLA6,TCF4,VPS13D,WDPCP,PIGA,PHKG2,VLDLR,LRP4,GMPPB,SLC25A19,DALRD3,MPV17,DNAJB2,CHN1,RPS6KA3,PHF6,RNASEH1,NPHP1,EXOSC8,TBCE,FUS,SURF1,GLB1,BBIP1,GYG,DNMT3B,ZBTB20,UNC13A,RYR3,RBM28,TDP1
Ptosis	HP:0000508	8.11085e-11	10.0909	717	35	IARS2,ANKRD11,FAM149B,SMARCA2,NTRK2,FANCG,RPL27,DDX59,PALB2,SLC30A9,4933427D14RIK,LRP4,GMPPB,TCTN3,DALRD3,FANCI,ARID1B,ARV1,SETD5,GMPPA,IPO8,TGFB2,ZMIZ1,CHN1,SECISBP2,SMARCE1,PHF6,RNASEH1,NPHP1,FUS,SURF1,HACE1,ABHD5,SHANK3,ZBTB20
Deviation of finger	HP:0004097	8.64685e-11	10.0631	523	30	ATRIP,ANKRD11,PNPLA6,POLA1,TCF4,KDM4B,FAM149B,SMARCA2,WDPCP,FANCG,CRLF1,ORC1,PALB2,ORC6,LUZP1,4933427D14RIK,ATR,TCTN3,FANCI,ARID1B,MAN1B1,NPHP1,RAB23,MADD,BBIP1,TGDS,TELO2,SHANK3,COL27A1,CNTN1
Short attention span	HP:0000736	9.35316e-11	10.029	488	29	HNRNPH2,ANKRD11,POLA1,KDM4B,SMARCA2,WDPCP,KCNT1,PSMB1,NTRK2,PANK2,TIAM1,SLC25A36,CDKN1A,DMPK,SH3KBP1,DALRD3,ARV1,SETD5,MAN2B1,ZMIZ1,SECISBP2,GALT,NPHP1,NBEA,DEPDC5,CHD3,MADD,BBIP1,ZBTB20
Abnormal heart morphology	HP:0001627	1.16316e-10	9.93436	1523	52	HNRNPH2,SVIL,ANKRD11,IL17RC,HNRNPU,POLA1,FAM149B,WDPCP,IRAK1,PIGA,TIAM1,FANCG,PORCN,RPL27,SLC25A36,ACSL4,DMPK,PHKG2,SPP1,DDX59,EHMT1,PALB2,LUZP1,4933427D14RIK,GMPPB,TCTN3,FANCI,POGZ,PBX1,ARID1B,SETD5,IPO8,TGFB2,PCCA,RPS6KA3,SMARCE1,RNASEH1,NPHP1,MRPS14,TRAF3IP2,SURF1,GLB1,CHD3,RAB23,ABHD5,BBIP1,TGDS,GYG,TOM1,SHANK3,MRPL3,KIF20A
Atrophy/Degeneration affecting the cerebrum	HP:0007369	1.26523e-10	9.89783	687	34	IARS2,POLA1,ATXN7,KCNT1,NTRK2,PANK2,PIGA,TIAM1,SLC39A14,ABCA7,DMPK,EHMT1,LUZP1,MOCS2,GMPPB,TCTN3,DALRD3,POGZ,KANK1,HERC1,PPP2R2B,ARV1,MAN2B1,ZMIZ1,PCCA,RPS6KA3,RNASEH1,EXOSC8,MAPT,EXOSC1,GLB1,HACE1,RAB23,TDP1
Reduced attention regulation	HP:5200044	1.33846e-10	9.87339	495	29	HNRNPH2,ANKRD11,POLA1,KDM4B,SMARCA2,WDPCP,KCNT1,PSMB1,NTRK2,PANK2,TIAM1,SLC25A36,CDKN1A,DMPK,SH3KBP1,DALRD3,ARV1,SETD5,MAN2B1,ZMIZ1,SECISBP2,GALT,NPHP1,NBEA,DEPDC5,CHD3,MADD,BBIP1,ZBTB20
Abnormal reproductive system morphology	HP:0012243	1.45881e-10	9.836	1532	52	ANKRD11,IL17RC,PNPLA6,POLA1,TCF4,FAM149B,BAX,SMARCA2,WDPCP,PIGA,TIAM1,FANCG,PORCN,PSMC3IP,RPL27,DMPK,PHKG2,DDX59,EHMT1,ORC1,MAMLD1,PALB2,ORC6,LUZP1,4933427D14RIK,ATR,MSH3,GMPPB,TCTN3,EBF3,FANCI,HERC1,PBX1,ARID1B,SETD5,IPO8,TGFB2,ZMIZ1,RPS6KA3,SMARCE1,PHF6,GALT,NPHP1,TBCE,TRAF3IP2,RAB23,MADD,CDHR1,BBIP1,TGDS,ZBTB20,MSH5
Brain atrophy	HP:0012444	1.53417e-10	9.81413	775	36	IARS2,ATP5O,POLA1,ATXN7,KCNT1,NTRK2,PANK2,PIGA,TIAM1,SLC39A14,ABCA7,DMPK,EHMT1,LUZP1,MOCS2,GMPPB,TCTN3,DALRD3,POGZ,KANK1,HERC1,PPP2R2B,ARV1,MAN2B1,ZMIZ1,PCCA,RPS6KA3,RNASEH1,EXOSC8,MAPT,FUS,EXOSC1,GLB1,HACE1,RAB23,TDP1
Aplasia/hypoplasia involving bones of the hand	HP:0005927	1.72243e-10	9.76386	500	29	ANKRD11,POLA1,TCF4,KDM4B,SMARCA2,CAMK2G,FANCG,PORCN,RPL27,CRLF1,ORC1,PALB2,FTSJ1,LRP4,TCTN3,FANCI,ARID1B,ZMIZ1,CHN1,RPS6KA3,SMARCE1,ASPH,PHF6,TBCE,TGDS,TELO2,ZBTB20,RYR3,BTRC
Abnormality of the lower urinary tract	HP:0010936	1.81626e-10	9.74082	866	38	ANKRD11,PNPLA6,HNRNPU,POLA1,SMARCA2,WDPCP,KCNT1,PANK2,PIGA,FANCG,RPL27,DMPK,EHMT1,ORC1,MAMLD1,PALB2,ORC6,SARS,LUZP1,4933427D14RIK,ATR,TCTN3,EBF3,FANCI,PBX1,ARID1B,SETD5,ZMIZ1,SMARCE1,NPHP1,MAPT,FUS,KCND3,DEPDC5,HACE1,BBIP1,TOM1,SHANK3
Involuntary movements	HP:0004305	2.11208e-10	9.67529	1052	42	PNPLA6,HNRNPU,FAM149B,VPS13D,ATXN7,KCNT1,IRAK1,NTRK2,PANK2,PIGA,SLC39A14,TSEN34,ABCA7,OXR1,ST3GAL3,SPP1,MOCS2,SLC30A9,VLDLR,MTPAP,4933427D14RIK,GMPPB,SLC25A19,TCTN3,DALRD3,SGCE,PPP2R2B,ARV1,MAN1B1,SMARCE1,GALT,RNASEH1,NPHP1,EXOSC8,MAPT,FUS,KCND3,DEPDC5,GLB1,HACE1,MMAA,UNC13A
Abnormality of the immune system	HP:0002715	2.14679e-10	9.66821	2090	62	IARS2,MLLT10,ANKRD11,IL17RC,POLA1,TCF4,HAX1,BAX,SMARCA2,WDPCP,IRAK1,PANK2,PIGA,FANCG,TSEN34,RPL27,CDKN1A,PHKG2,SPP1,CRLF1,DDX59,EHMT1,PALB2,ORC6,ABCB1B,SH3KBP1,LUZP1,ZEB1,ATR,TCTN3,MPV17,FANCI,POGZ,ARID1B,MAN2B1,IPO8,TGFB2,LPIN2,PCCA,SMARCE1,GALT,NPHP1,TBCE,NBEA,HSCB,MDM4,TRAF3IP2,GLB1,HACE1,RAB23,TYK2,ABHD5,BBIP1,MMAA,TGDS,DNMT3B,TOM1,SHANK3,KIF20A,WDR1,DDRGK1,SHROOM4
Cerebral atrophy	HP:0002059	2.6212e-10	9.5815	664	33	IARS2,POLA1,ATXN7,KCNT1,NTRK2,PIGA,TIAM1,SLC39A14,ABCA7,DMPK,EHMT1,LUZP1,MOCS2,GMPPB,TCTN3,DALRD3,POGZ,KANK1,HERC1,PPP2R2B,ARV1,MAN2B1,ZMIZ1,PCCA,RPS6KA3,RNASEH1,EXOSC8,MAPT,EXOSC1,GLB1,HACE1,RAB23,TDP1
Motor delay	HP:0001270	2.67147e-10	9.57325	967	40	IARS2,TCF4,ABCA2,KDM4B,VPS13D,ATXN7,SMARCA2,PSMB1,TSEN34,PHKG2,EHMT1,ORC6,VLDLR,MTPAP,4933427D14RIK,FTSJ1,LRP4,GMPPB,EBF3,MPV17,POGZ,PBX1,ARID1B,SETD5,MAN1B1,MAN2B1,IPO8,ZMIZ1,MCEE,RPS6KA3,NPHP1,EXOSC8,MRPS14,NBEA,FUS,SURF1,CHD3,MADD,SHANK3,RYR3
Abnormal lower limb bone morphology	HP:0040069	2.96946e-10	9.52732	750	35	IARS2,TCF4,KDM4B,FAM149B,SMARCA2,CAMK2G,FANCG,PORCN,DDX59,ORC1,PALB2,ORC6,LUZP1,4933427D14RIK,ATR,LRP4,TCTN3,FANCI,ARID1B,SETD5,MAN2B1,IPO8,ZMIZ1,RPS6KA3,PHF6,TBCE,GLB1,RAB23,MADD,TGDS,TELO2,ZBTB20,COL27A1,PPIB,DDRGK1
Abnormal skin morphology	HP:0011121	3.04019e-10	9.5171	1939	59	ATRIP,IARS2,HNRNPH2,ANKRD11,IL17RC,PNPLA6,HNRNPU,POLA1,TCF4,KDM4B,SMARCA2,CAMK2G,IRAK1,NTRK2,PANK2,PIGA,FANCG,TSEN34,PORCN,RPL27,ST3GAL3,CDKN1A,SPP1,EHMT1,ORC1,PDSS1,PALB2,LUZP1,ATR,LRP4,MPV17,FANCI,POGZ,ARID1B,SETD5,GMPPA,MAN1B1,MAN2B1,IPO8,CTNND1,TGFB2,LPIN2,CHN1,RPS6KA3,GALT,FUS,CCM2,TRAF3IP2,DEPDC5,GLB1,HACE1,RAB23,ABHD5,TGDS,TELO2,SHANK3,WDR1,RBM28,NPRL2
Finger clinodactyly	HP:0040019	4.20565e-10	9.37617	445	27	ATRIP,ANKRD11,PNPLA6,POLA1,TCF4,KDM4B,FAM149B,SMARCA2,WDPCP,FANCG,ORC1,PALB2,ORC6,LUZP1,4933427D14RIK,ATR,TCTN3,FANCI,ARID1B,MAN1B1,NPHP1,RAB23,BBIP1,TGDS,TELO2,SHANK3,COL27A1
Abnormal fundus morphology	HP:0001098	4.26028e-10	9.37056	1369	48	ANKRD11,PNPLA6,HNRNPU,ATXN7,WDPCP,IRAK1,NTRK2,PANK2,SLC39A14,PORCN,SPP1,DDX59,PDSS1,LUZP1,LOXL3,ZEB1,SLC30A9,MTPAP,4933427D14RIK,LRP4,GMPPB,SLC25A19,EIF2B2,TCTN3,DALRD3,FANCI,DRAM2,POGZ,ARV1,GMPPA,MAN2B1,IPO8,CHN1,RPS6KA3,SMARCE1,RNASEH1,NPHP1,EXOSC8,TBCE,CCM2,SURF1,GLB1,HACE1,RAB23,CDHR1,BBIP1,DNMT3B,TELO2
Abnormal posterior eye segment morphology	HP:0004329	4.72984e-10	9.32515	1373	48	ANKRD11,PNPLA6,HNRNPU,ATXN7,WDPCP,IRAK1,NTRK2,PANK2,SLC39A14,PORCN,SPP1,DDX59,PDSS1,LUZP1,LOXL3,ZEB1,SLC30A9,MTPAP,4933427D14RIK,LRP4,GMPPB,SLC25A19,EIF2B2,TCTN3,DALRD3,FANCI,DRAM2,POGZ,ARV1,GMPPA,MAN2B1,IPO8,CHN1,RPS6KA3,SMARCE1,RNASEH1,NPHP1,EXOSC8,TBCE,CCM2,SURF1,GLB1,HACE1,RAB23,CDHR1,BBIP1,DNMT3B,TELO2
Aplasia/hypoplasia affecting bones of the axial skeleton	HP:0009122	5.24612e-10	9.28016	942	39	ATRIP,IARS2,HNRNPH2,ANKRD11,HNRNPU,KDM4B,FAM149B,PIGA,FANCG,PORCN,RPL27,CRLF1,ORC1,PALB2,ORC6,LUZP1,4933427D14RIK,ATR,LRP4,SLC25A19,TCTN3,FANCI,POGZ,ARID1B,SETD5,IPO8,TGFB2,ZMIZ1,CHN1,TBCE,GLB1,RAB23,MADD,TGDS,DNMT3B,TELO2,SHANK3,RYR3,DDRGK1
Abnormal finger phalanx morphology	HP:0005918	8.52998e-10	9.06905	652	32	PNPLA6,POLA1,FAM149B,SMARCA2,WDPCP,PORCN,RPL27,CRLF1,DDX59,ORC1,ORC6,LUZP1,4933427D14RIK,FTSJ1,ATR,LRP4,TCTN3,FANCI,POGZ,ARID1B,SETD5,IPO8,TGFB2,CHN1,RPS6KA3,SMARCE1,PHF6,NPHP1,RAB23,BBIP1,TGDS,ZBTB20
Abnormal 5th finger morphology	HP:0004207	1.06423e-09	8.97297	500	28	ATRIP,ANKRD11,PNPLA6,POLA1,KDM4B,SMARCA2,WDPCP,FANCG,PORCN,DDX59,ORC1,PALB2,ORC6,LUZP1,4933427D14RIK,ATR,TCTN3,FANCI,ARID1B,MAN1B1,SMARCE1,NPHP1,RAB23,BBIP1,TGDS,TELO2,SHANK3,COL27A1
Hyperactivity	HP:0000752	1.16565e-09	8.93343	540	29	HNRNPH2,ANKRD11,POLA1,KDM4B,SMARCA2,KCNT1,PSMB1,NTRK2,PANK2,TIAM1,SLC25A36,DMPK,SH3KBP1,ATR,DALRD3,POGZ,ARID1B,ARV1,SETD5,ZMIZ1,SMARCE1,GALT,NBEA,DEPDC5,CHD3,MADD,SHANK3,ZBTB20,SHROOM4
Abnormal upper lip morphology	HP:0000177	1.17313e-09	8.93066	921	38	IARS2,HNRNPH2,ANKRD11,HNRNPU,TCF4,KDM4B,SMARCA2,WDPCP,CAMK2G,PORCN,DMPK,CRLF1,DDX59,EHMT1,SARS,LUZP1,MOCS2,4933427D14RIK,LRP4,TCTN3,EBF3,POGZ,PBX1,ARID1B,SETD5,GMPPA,MAN1B1,CTNND1,ZMIZ1,SMARCE1,NPHP1,TBCE,EXOSC1,GLB1,MADD,BBIP1,TGDS,SHANK3
Muscle weakness	HP:0001324	1.70695e-09	8.76778	1026	40	SVIL,PNPLA6,ABCA2,VPS13D,ATXN7,IRAK1,NTRK2,SLC39A14,DMPK,PHKG2,SPP1,CRLF1,SARS,LRP4,GMPPB,SLC25A19,EIF2B2,EBF3,DALRD3,MPV17,SLC25A26,DNAJB2,ARV1,RPS6KA3,SECISBP2,SMARCE1,RNASEH1,EXOSC8,TBCE,MAPT,FUS,SURF1,ABHD5,GYG,DNMT3B,NSUN3,UNC13A,RYR3,CNTN1,TDP1
Abnormal reflex	HP:0031826	1.94315e-09	8.71149	1225	44	IARS2,PNPLA6,VPS13D,ATXN7,KCNT1,NTRK2,PANK2,PIGA,FANCG,SLC39A14,TSEN34,ST3GAL3,ACSL4,PDSS1,PALB2,SARS,VLDLR,MTPAP,LRP4,GMPPB,SLC25A19,DALRD3,MPV17,FANCI,PPP2R2B,DNAJB2,ARV1,GMPPA,MAN2B1,RNASEH1,EXOSC8,MAPT,FUS,KCND3,EXOSC1,SURF1,GLB1,ABHD5,CDHR1,MMAA,SHANK3,UNC13A,CNTN1,TDP1
Functional abnormality of the gastrointestinal tract	HP:0012719	2.10715e-09	8.67631	1228	44	IARS2,HNRNPH2,ANKRD11,POLA1,TCF4,ATXN7,SMARCA2,WDPCP,NTRK2,PANK2,PIGA,TSEN34,PORCN,CDKN1A,DMPK,CRLF1,EHMT1,ORC1,PALB2,ORC6,ABCB1B,SH3KBP1,LUZP1,EBF3,DALRD3,POGZ,ARV1,GMPPA,MAN2B1,IPO8,TGFB2,MCEE,RNASEH1,NPHP1,TBCE,MAPT,FUS,KCND3,GLB1,MADD,BBIP1,TOM1,SHANK3,UNC13A
Abnormality of the genital system	HP:0000078	2.34799e-09	8.6293	1813	55	ANKRD11,IL17RC,PNPLA6,POLA1,TCF4,FAM149B,BAX,SMARCA2,WDPCP,PIGA,TIAM1,FANCG,PORCN,PSMC3IP,RPL27,CDKN1A,DMPK,PHKG2,DDX59,EHMT1,ORC1,MAMLD1,PALB2,ORC6,LUZP1,4933427D14RIK,ATR,MSH3,GMPPB,EIF2B2,TCTN3,EBF3,FANCI,HERC1,PBX1,ARID1B,SETD5,IPO8,TGFB2,ZMIZ1,RPS6KA3,SMARCE1,PHF6,GALT,NPHP1,TBCE,TRAF3IP2,RAB23,MADD,CDHR1,BBIP1,TGDS,ZBTB20,MSH5,RBM28
Abnormal cerebellum morphology	HP:0001317	3.15507e-09	8.50099	999	39	HNRNPH2,PNPLA6,POLA1,FAM149B,VPS13D,ATXN7,SMARCA2,PIGA,SLC39A14,TSEN34,PORCN,OXR1,EHMT1,VLDLR,4933427D14RIK,ATR,GMPPB,SLC25A19,TCTN3,EBF3,FANCI,POGZ,HERC1,PPP2R2B,ARID1B,MAN1B1,MAN2B1,ZMIZ1,RPS6KA3,SMARCE1,RNASEH1,NPHP1,EXOSC8,TBCE,FUS,KCND3,EXOSC1,SHANK3,TDP1
Abnormal metencephalon morphology	HP:0011283	3.66874e-09	8.43548	1004	39	HNRNPH2,PNPLA6,POLA1,FAM149B,VPS13D,ATXN7,SMARCA2,PIGA,SLC39A14,TSEN34,PORCN,OXR1,EHMT1,VLDLR,4933427D14RIK,ATR,GMPPB,SLC25A19,TCTN3,EBF3,FANCI,POGZ,HERC1,PPP2R2B,ARID1B,MAN1B1,MAN2B1,ZMIZ1,RPS6KA3,SMARCE1,RNASEH1,NPHP1,EXOSC8,TBCE,FUS,KCND3,EXOSC1,SHANK3,TDP1
Abnormal hindbrain morphology	HP:0011282	3.66874e-09	8.43548	1004	39	HNRNPH2,PNPLA6,POLA1,FAM149B,VPS13D,ATXN7,SMARCA2,PIGA,SLC39A14,TSEN34,PORCN,OXR1,EHMT1,VLDLR,4933427D14RIK,ATR,GMPPB,SLC25A19,TCTN3,EBF3,FANCI,POGZ,HERC1,PPP2R2B,ARID1B,MAN1B1,MAN2B1,ZMIZ1,RPS6KA3,SMARCE1,RNASEH1,NPHP1,EXOSC8,TBCE,FUS,KCND3,EXOSC1,SHANK3,TDP1
Abnormal eyebrow morphology	HP:0000534	4.10123e-09	8.38709	650	31	IARS2,ANKRD11,PNPLA6,HNRNPU,POLA1,TCF4,KDM4B,FAM149B,SMARCA2,WDPCP,CAMK2G,EHMT1,LUZP1,4933427D14RIK,ATR,TCTN3,EBF3,HERC1,ARID1B,SETD5,MAN1B1,MAN2B1,RPS6KA3,SMARCE1,PHF6,NPHP1,MADD,BBIP1,TGDS,SHANK3,ZBTB20
Abnormal location of ears	HP:0000357	4.37469e-09	8.35905	916	37	ANKRD11,PNPLA6,KDM4B,FAM149B,SMARCA2,WDPCP,CAMK2G,PORCN,RPL27,CRLF1,DDX59,ORC1,ORC6,LUZP1,4933427D14RIK,ATR,TCTN3,EBF3,POGZ,HERC1,PBX1,ARID1B,SETD5,MAN1B1,IPO8,ZMIZ1,NPHP1,MRPS14,TBCE,GLB1,CHD3,RAB23,MADD,BBIP1,TGDS,DNMT3B,ZBTB20
Upper motor neuron dysfunction	HP:0002493	4.46849e-09	8.34984	1206	43	PNPLA6,POLA1,VPS13D,ATXN7,WDPCP,KCNT1,IRAK1,NTRK2,PANK2,PIGA,SLC39A14,TSEN34,SPP1,CRLF1,WDR48,LUZP1,MOCS2,MTPAP,LRP4,GMPPB,EIF2B2,DALRD3,KANK1,PPP2R2B,ARV1,GMPPA,MAN2B1,MCEE,RPS6KA3,SMARCE1,RNASEH1,NPHP1,EXOSC8,TBCE,MAPT,FUS,GLB1,HACE1,BBIP1,TELO2,UNC13A,RBM28,TDP1
Abnormality of the philtrum	HP:0000288	4.58423e-09	8.33873	695	32	IARS2,HNRNPH2,ANKRD11,HNRNPU,TCF4,KDM4B,SMARCA2,WDPCP,CAMK2G,CRLF1,DDX59,LUZP1,MOCS2,4933427D14RIK,LRP4,TCTN3,EBF3,POGZ,PBX1,ARID1B,SETD5,GMPPA,MAN1B1,ZMIZ1,SMARCE1,NPHP1,TBCE,EXOSC1,GLB1,MADD,BBIP1,SHANK3
Frontal bossing	HP:0002007	4.59411e-09	8.3378	419	25	ANKRD11,PNPLA6,HNRNPU,FAM149B,SMARCA2,FANCG,DDX59,ORC1,PALB2,LUZP1,MOCS2,4933427D14RIK,LRP4,TCTN3,FANCI,HERC1,ARID1B,MAN1B1,MAN2B1,IPO8,RPS6KA3,TBCE,GLB1,CHD3,MADD
Abnormal emotion	HP:0100851	4.75948e-09	8.32244	696	32	TCF4,SMARCA2,WDPCP,KCNT1,IRAK1,PANK2,SLC39A14,ABCA7,ST3GAL3,CDKN1A,SPP1,EHMT1,MAMLD1,MOCS2,MTPAP,SLC25A19,SGCE,POGZ,PPP2R2B,ARV1,MAN2B1,RPS6KA3,SMARCE1,GALT,NPHP1,EXOSC8,MAPT,FUS,DEPDC5,HACE1,BBIP1,UNC13A
Micrognathia	HP:0000347	5.02717e-09	8.29868	829	35	ATRIP,IARS2,HNRNPH2,ANKRD11,HNRNPU,KDM4B,FAM149B,PIGA,FANCG,RPL27,CRLF1,ORC1,PALB2,ORC6,4933427D14RIK,ATR,LRP4,SLC25A19,TCTN3,FANCI,POGZ,ARID1B,SETD5,IPO8,TGFB2,ZMIZ1,CHN1,TBCE,RAB23,MADD,TGDS,DNMT3B,TELO2,SHANK3,RYR3
Abnormal pelvic girdle bone morphology	HP:0002644	5.06706e-09	8.29524	614	30	ATRIP,IARS2,ANKRD11,SMARCA2,PIGA,FANCG,PORCN,ORC1,PALB2,LUZP1,4933427D14RIK,ATR,LRP4,GMPPB,TCTN3,FANCI,MAN2B1,IPO8,TGFB2,RPS6KA3,PHF6,GLB1,HACE1,RAB23,TELO2,ZBTB20,RYR3,COL27A1,DDRGK1,SHROOM4
Abnormal shape of the frontal region	HP:0011218	5.36436e-09	8.27048	422	25	ANKRD11,PNPLA6,HNRNPU,FAM149B,SMARCA2,FANCG,DDX59,ORC1,PALB2,LUZP1,MOCS2,4933427D14RIK,LRP4,TCTN3,FANCI,HERC1,ARID1B,MAN1B1,MAN2B1,IPO8,RPS6KA3,TBCE,GLB1,CHD3,MADD
Aplasia/Hypoplasia of the mandible	HP:0009118	5.37565e-09	8.26957	831	35	ATRIP,IARS2,HNRNPH2,ANKRD11,HNRNPU,KDM4B,FAM149B,PIGA,FANCG,RPL27,CRLF1,ORC1,PALB2,ORC6,4933427D14RIK,ATR,LRP4,SLC25A19,TCTN3,FANCI,POGZ,ARID1B,SETD5,IPO8,TGFB2,ZMIZ1,CHN1,TBCE,RAB23,MADD,TGDS,DNMT3B,TELO2,SHANK3,RYR3
Abnormal frontal bone morphology	HP:0430000	5.64711e-09	8.24817	423	25	ANKRD11,PNPLA6,HNRNPU,FAM149B,SMARCA2,FANCG,DDX59,ORC1,PALB2,LUZP1,MOCS2,4933427D14RIK,LRP4,TCTN3,FANCI,HERC1,ARID1B,MAN1B1,MAN2B1,IPO8,RPS6KA3,TBCE,GLB1,CHD3,MADD
Abnormality of the dentition	HP:0000164	6.98467e-09	8.15585	978	38	ATRIP,ANKRD11,IL17RC,PNPLA6,TCF4,SMARCA2,WDPCP,NTRK2,PIGA,PORCN,ACSL4,CRLF1,DDX59,EHMT1,ORC1,4933427D14RIK,ATR,LRP4,DALRD3,ARID1B,ARV1,SETD5,MAN2B1,CTNND1,RPS6KA3,SMARCE1,ASPH,NPHP1,TBCE,TRAF3IP2,GLB1,CHD3,RAB23,MADD,BBIP1,SHANK3,PPIB,RBM28
Aplasia/Hypoplasia involving bones of the skull	HP:0009116	7.24909e-09	8.13972	840	35	ATRIP,IARS2,HNRNPH2,ANKRD11,HNRNPU,KDM4B,FAM149B,PIGA,FANCG,RPL27,CRLF1,ORC1,PALB2,ORC6,4933427D14RIK,ATR,LRP4,SLC25A19,TCTN3,FANCI,POGZ,ARID1B,SETD5,IPO8,TGFB2,ZMIZ1,CHN1,TBCE,RAB23,MADD,TGDS,DNMT3B,TELO2,SHANK3,RYR3
Abnormal testis morphology	HP:0000035	7.37288e-09	8.13236	1076	40	ANKRD11,PNPLA6,POLA1,TCF4,FAM149B,SMARCA2,WDPCP,TIAM1,FANCG,PORCN,DMPK,DDX59,EHMT1,ORC1,MAMLD1,PALB2,ORC6,LUZP1,4933427D14RIK,ATR,GMPPB,TCTN3,EBF3,FANCI,PBX1,ARID1B,SETD5,ZMIZ1,SMARCE1,PHF6,GALT,NPHP1,TBCE,RAB23,MADD,CDHR1,BBIP1,TGDS,ZBTB20,MSH5
Hypertonia	HP:0001276	8.68502e-09	8.06123	1131	41	HNRNPH2,PNPLA6,POLA1,VPS13D,ATXN7,WDPCP,KCNT1,NTRK2,PANK2,PIGA,SLC39A14,TSEN34,ABCA7,CRLF1,WDR48,MOCS2,SLC30A9,MTPAP,GMPPB,SLC25A19,EIF2B2,DALRD3,KANK1,ARV1,GMPPA,MAN2B1,PCCA,MCEE,RPS6KA3,NPHP1,EXOSC8,TBCE,MAPT,FUS,KCND3,GLB1,HACE1,BBIP1,TELO2,UNC13A,TDP1
Aplasia/Hypoplasia of the corpus callosum	HP:0007370	9.0198e-09	8.0448	757	33	ANKRD11,HNRNPU,TCF4,KDM4B,FAM149B,KCNT1,PIGA,TSEN34,PORCN,DDX59,EHMT1,SARS,LUZP1,MOCS2,SLC30A9,4933427D14RIK,GMPPB,SLC25A19,TCTN3,FANCI,POGZ,ARID1B,ZMIZ1,RPS6KA3,SMARCE1,NPHP1,EXOSC8,TBCE,EXOSC1,HACE1,RAB23,SHANK3,ZBTB20
Abnormal hip bone morphology	HP:0003272	9.38298e-09	8.02766	548	28	ATRIP,IARS2,ANKRD11,SMARCA2,PIGA,FANCG,PORCN,PALB2,LUZP1,4933427D14RIK,ATR,LRP4,GMPPB,TCTN3,FANCI,MAN2B1,IPO8,TGFB2,RPS6KA3,PHF6,GLB1,HACE1,RAB23,TELO2,ZBTB20,RYR3,COL27A1,SHROOM4
Abnormal external genitalia	HP:0000811	9.5805e-09	8.01861	1286	44	ANKRD11,PNPLA6,POLA1,TCF4,FAM149B,SMARCA2,WDPCP,PIGA,TIAM1,FANCG,PORCN,PSMC3IP,RPL27,DMPK,DDX59,EHMT1,ORC1,MAMLD1,PALB2,ORC6,LUZP1,4933427D14RIK,ATR,GMPPB,TCTN3,EBF3,FANCI,HERC1,PBX1,ARID1B,SETD5,ZMIZ1,SMARCE1,PHF6,GALT,NPHP1,TBCE,RAB23,MADD,CDHR1,BBIP1,TGDS,ZBTB20,MSH5
Abnormal male external genitalia morphology	HP:0000032	1.11973e-08	7.95089	1241	43	ANKRD11,PNPLA6,POLA1,TCF4,FAM149B,SMARCA2,WDPCP,PIGA,TIAM1,FANCG,PORCN,RPL27,DMPK,DDX59,EHMT1,ORC1,MAMLD1,PALB2,ORC6,LUZP1,4933427D14RIK,ATR,GMPPB,TCTN3,EBF3,FANCI,HERC1,PBX1,ARID1B,SETD5,ZMIZ1,SMARCE1,PHF6,GALT,NPHP1,TBCE,RAB23,MADD,CDHR1,BBIP1,TGDS,ZBTB20,MSH5
Depressed nasal bridge	HP:0005280	1.44864e-08	7.83904	599	29	IARS2,POLA1,WDPCP,PIGA,RPL27,ACSL4,CRLF1,LUZP1,4933427D14RIK,FTSJ1,POGZ,ARID1B,SETD5,MAN2B1,IPO8,RPS6KA3,SMARCE1,NPHP1,MRPS14,TBCE,EXOSC1,GLB1,RAB23,MADD,BBIP1,DNMT3B,ZBTB20,RYR3,SHROOM4
Astigmatism	HP:0000483	1.60981e-08	7.79322	212	18	ANKRD11,TCF4,WDPCP,FANCG,PALB2,ZEB1,EBF3,FANCI,POGZ,PBX1,ARID1B,SETD5,MAN2B1,ZMIZ1,NPHP1,TBCE,CHD3,BBIP1
Clinodactyly	HP:0030084	1.69325e-08	7.77128	562	28	ATRIP,ANKRD11,PNPLA6,POLA1,TCF4,KDM4B,FAM149B,SMARCA2,WDPCP,FANCG,ORC1,PALB2,ORC6,LUZP1,4933427D14RIK,ATR,TCTN3,FANCI,ARID1B,MAN1B1,SMARCE1,NPHP1,RAB23,BBIP1,TGDS,TELO2,SHANK3,COL27A1
Visual impairment	HP:0000505	1.79303e-08	7.74641	1108	40	ANKRD11,PNPLA6,POLA1,TCF4,ATXN7,WDPCP,KCNT1,NTRK2,PANK2,PIGA,FANCG,SLC39A14,TSEN34,PORCN,PALB2,LUZP1,ZEB1,GMPPB,SLC25A19,FANCI,DRAM2,POGZ,ARID1B,SETD5,GMPPA,ZMIZ1,CHN1,SMARCE1,ASPH,PHF6,RNASEH1,NPHP1,EXOSC8,GLB1,CHD3,CDHR1,BBIP1,TELO2,SHANK3,CEP250
Low-set ears	HP:0000369	1.90632e-08	7.7198	870	35	PNPLA6,KDM4B,FAM149B,SMARCA2,WDPCP,CAMK2G,PORCN,RPL27,CRLF1,DDX59,ORC1,ORC6,LUZP1,4933427D14RIK,ATR,TCTN3,EBF3,POGZ,HERC1,PBX1,ARID1B,SETD5,MAN1B1,IPO8,ZMIZ1,NPHP1,MRPS14,TBCE,GLB1,CHD3,RAB23,MADD,BBIP1,TGDS,DNMT3B
Abnormal joint morphology	HP:0001367	2.07061e-08	7.6839	1214	42	IARS2,SVIL,ANKRD11,SMARCA2,IRAK1,PIGA,FANCG,SLC39A14,PORCN,SPP1,CRLF1,ORC1,PALB2,ORC6,SH3KBP1,LUZP1,4933427D14RIK,ATR,LRP4,GMPPB,TCTN3,FANCI,ARID1B,MAN2B1,IPO8,TGFB2,LPIN2,CHN1,ASPH,GLB1,HACE1,RAB23,MADD,TGDS,TELO2,TOM1,ZBTB20,RYR3,COL27A1,DDRGK1,CNTN1,SHROOM4
Failure to thrive	HP:0001508	2.16759e-08	7.66402	1115	40	HNRNPH2,POLA1,TCF4,FAM149B,ATXN7,SMARCA2,KCNT1,NTRK2,PIGA,PHKG2,EHMT1,ORC1,ORC6,LUZP1,SLC30A9,4933427D14RIK,SLC25A19,TCTN3,DALRD3,MPV17,POGZ,PBX1,ARID1B,ARV1,IPO8,LPIN2,PCCA,MCEE,GALT,EXOSC8,MRPS14,SURF1,GLB1,MMAA,TGDS,DNMT3B,NSUN3,TOM1,MRPL3,RYR3
Abnormal penis morphology	HP:0000036	2.31325e-08	7.63578	653	30	ANKRD11,PNPLA6,TCF4,SMARCA2,WDPCP,PIGA,FANCG,RPL27,EHMT1,ORC1,MAMLD1,PALB2,ORC6,LUZP1,4933427D14RIK,ATR,GMPPB,EBF3,FANCI,HERC1,PBX1,ARID1B,SETD5,ZMIZ1,SMARCE1,PHF6,NPHP1,TBCE,MADD,BBIP1
Abnormality of the endocrine system	HP:0000818	2.62195e-08	7.58138	1540	48	IARS2,PNPLA6,POLA1,TCF4,YIPF5,WDPCP,KCNT1,PIGA,TIAM1,FANCG,PSMC3IP,SLC25A36,CDKN1A,DMPK,PHKG2,EHMT1,MAMLD1,PALB2,LUZP1,4933427D14RIK,LRP4,MSH3,TCTN3,FANCI,NLGN3,ARID1B,GMPPA,IPO8,LPIN2,SECISBP2,SMARCE1,PHF6,GALT,NPHP1,TBCE,MAST3,MDM4,HACE1,RAB23,MADD,CDHR1,BBIP1,GYG,TOM1,ZBTB20,MSH5,RBM28,SHROOM4
Abnormality of the upper urinary tract	HP:0010935	4.02136e-08	7.39563	1451	46	IL17RC,PNPLA6,HNRNPU,TCF4,FAM149B,BAX,WDPCP,IRAK1,PIGA,FANCG,PORCN,RPL27,ACSL4,CDKN1A,PHKG2,SPP1,DDX59,EHMT1,PALB2,SARS,LUZP1,MOCS2,SLC30A9,4933427D14RIK,LRP4,MSH3,TCTN3,EBF3,FANCI,POGZ,PBX1,ARID1B,IPO8,ZMIZ1,LPIN2,CHN1,SMARCE1,NPHP1,TRAF3IP2,SURF1,RAB23,BBIP1,TELO2,TOM1,SHANK3,MRPL3
Aggressive behavior	HP:0000718	4.31224e-08	7.3653	287	20	HNRNPH2,TCF4,ABCA2,KDM4B,SMARCA2,KCNT1,PSMB1,PANK2,EHMT1,SARS,FTSJ1,POGZ,ARID1B,MAN1B1,ZMIZ1,SMARCE1,MAPT,NBEA,SHANK3,ZBTB20
Abnormality of the male genitalia	HP:0010461	4.4178e-08	7.35479	1296	43	ANKRD11,PNPLA6,POLA1,TCF4,FAM149B,SMARCA2,WDPCP,PIGA,TIAM1,FANCG,PORCN,RPL27,DMPK,DDX59,EHMT1,ORC1,MAMLD1,PALB2,ORC6,LUZP1,4933427D14RIK,ATR,GMPPB,TCTN3,EBF3,FANCI,HERC1,PBX1,ARID1B,SETD5,ZMIZ1,SMARCE1,PHF6,GALT,NPHP1,TBCE,RAB23,MADD,CDHR1,BBIP1,TGDS,ZBTB20,MSH5
Abnormality of blood and blood-forming tissues	HP:0001871	4.60603e-08	7.33667	1457	46	MLLT10,ANKRD11,TCF4,YIPF5,HAX1,BAX,IRAK1,PANK2,PIGA,FANCG,RPL27,ACSL4,CDKN1A,PHKG2,SPP1,PALB2,SH3KBP1,RAD54L,ATR,FANCI,PBX1,MAN2B1,IPO8,TGFB2,LPIN2,PCCA,SMARCE1,GALT,NPHP1,TBCE,HSCB,MDM4,CCM2,SURF1,GLB1,HACE1,MADD,TYK2,ABHD5,MMAA,DNMT3B,SRP72,TOM1,ZBTB20,KIF20A,WDR1
Abnormal cerebral ventricle morphology	HP:0002118	4.7073e-08	7.32723	947	36	IARS2,ANKRD11,HNRNPU,TCF4,YIPF5,KDM4B,PIGA,FANCG,TSEN34,PORCN,DMPK,EHMT1,PALB2,SARS,LUZP1,MOCS2,4933427D14RIK,GMPPB,SLC25A19,TCTN3,FANCI,KANK1,HERC1,ARID1B,MAN2B1,ZMIZ1,RPS6KA3,SMARCE1,NPHP1,TBCE,GLB1,CHD3,TGDS,DNMT3B,SHANK3,ZBTB20
Increased body weight	HP:0004324	4.7191e-08	7.32614	467	25	PNPLA6,WDPCP,NTRK2,PIGA,DMPK,PHKG2,EHMT1,PDSS1,SH3KBP1,LUZP1,POGZ,HERC1,MAN1B1,RPS6KA3,SECISBP2,SMARCE1,PHF6,NPHP1,HACE1,RAB23,ABHD5,CDHR1,BBIP1,SHANK3,ZBTB20
Abnormality of the kidney	HP:0000077	7.0475e-08	7.15196	1422	45	IL17RC,PNPLA6,HNRNPU,TCF4,FAM149B,BAX,WDPCP,IRAK1,PIGA,FANCG,PORCN,RPL27,ACSL4,CDKN1A,PHKG2,SPP1,DDX59,EHMT1,PALB2,SARS,LUZP1,MOCS2,SLC30A9,4933427D14RIK,LRP4,MSH3,TCTN3,FANCI,POGZ,PBX1,ARID1B,IPO8,ZMIZ1,LPIN2,CHN1,SMARCE1,NPHP1,TRAF3IP2,SURF1,RAB23,BBIP1,TELO2,TOM1,SHANK3,MRPL3
Obesity	HP:0001513	9.94576e-08	7.00236	407	23	PNPLA6,WDPCP,NTRK2,PIGA,DMPK,EHMT1,PDSS1,SH3KBP1,LUZP1,POGZ,MAN1B1,RPS6KA3,SECISBP2,SMARCE1,PHF6,NPHP1,HACE1,RAB23,ABHD5,CDHR1,BBIP1,SHANK3,ZBTB20
Limb joint contracture	HP:0003121	1.00205e-07	6.99911	445	24	SVIL,PIGA,SLC39A14,PORCN,CRLF1,ORC1,ORC6,LUZP1,ATR,GMPPB,SLC25A19,TCTN3,ARID1B,IPO8,TGFB2,PHF6,FUS,RAB23,TGDS,TELO2,ZBTB20,RYR3,RBM28,CNTN1
Abnormality of the vasculature	HP:0002597	1.07787e-07	6.96743	1948	54	IARS2,IL17RC,POLA1,TCF4,SMARCA2,WDPCP,KCNT1,IRAK1,PIGA,FANCG,PORCN,RPL27,ACSL4,CDKN1A,DMPK,PHKG2,SPP1,DDX59,EHMT1,PDSS1,PALB2,LUZP1,ATR,GMPPB,TCTN3,FANCI,POGZ,PBX1,ARID1B,ARV1,MAN2B1,IPO8,TGFB2,ZMIZ1,LPIN2,PCCA,RPS6KA3,SMARCE1,MAPT,CCM2,TRAF3IP2,GLB1,HACE1,RAB23,CDHR1,TGDS,DNMT3B,TELO2,TOM1,SHANK3,KIF20A,WDR1,DDRGK1,CNTN1
Malar flattening	HP:0000272	1.09243e-07	6.96161	208	17	PIGA,ACSL4,EHMT1,LRP4,POGZ,HERC1,ARID1B,MAN1B1,MAN2B1,IPO8,TGFB2,ASPH,RAB23,TGDS,DNMT3B,SHANK3,ZBTB20
Abnormal morphology of the nasal alae	HP:0000429	1.12726e-07	6.94798	568	27	IARS2,HNRNPH2,ANKRD11,TCF4,KDM4B,FAM149B,SMARCA2,PIGA,PORCN,ACSL4,CRLF1,EHMT1,4933427D14RIK,TCTN3,EBF3,PBX1,ARID1B,SETD5,CHN1,RPS6KA3,SMARCE1,NPHP1,EXOSC1,MADD,DNMT3B,ZBTB20,COL27A1
Abnormality of immune system physiology	HP:0010978	1.16757e-07	6.93272	1779	51	IARS2,ANKRD11,IL17RC,POLA1,TCF4,HAX1,SMARCA2,WDPCP,IRAK1,PANK2,PIGA,FANCG,TSEN34,PHKG2,SPP1,CRLF1,DDX59,EHMT1,PALB2,ORC6,ABCB1B,SH3KBP1,ZEB1,ATR,TCTN3,MPV17,FANCI,POGZ,ARID1B,MAN2B1,IPO8,TGFB2,LPIN2,PCCA,SMARCE1,GALT,NPHP1,TBCE,NBEA,MDM4,TRAF3IP2,GLB1,TYK2,BBIP1,TGDS,DNMT3B,TOM1,SHANK3,KIF20A,WDR1,SHROOM4
Abnormal thorax morphology	HP:0000765	1.34284e-07	6.87198	887	34	IARS2,HNRNPH2,ANKRD11,FAM149B,PIGA,PORCN,RPL27,ORC1,MAMLD1,ORC6,LUZP1,4933427D14RIK,ATR,LRP4,GMPPB,TCTN3,HERC1,ARID1B,MAN1B1,MAN2B1,IPO8,TGFB2,ZMIZ1,RPS6KA3,ASPH,TBCE,GLB1,TGDS,GYG,TELO2,ZBTB20,RYR3,PPIB,DDRGK1
Upslanted palpebral fissure	HP:0000582	1.35395e-07	6.8684	306	20	ANKRD11,HNRNPU,POLA1,TCF4,KDM4B,PIGA,FANCG,EHMT1,PALB2,SARS,SLC30A9,EBF3,FANCI,POGZ,HERC1,ARID1B,SETD5,ZMIZ1,TGDS,TELO2
Abnormal toe morphology	HP:0001780	1.37775e-07	6.86083	703	30	ATRIP,SVIL,TCF4,FAM149B,SMARCA2,WDPCP,FANCG,PORCN,DDX59,PALB2,LUZP1,4933427D14RIK,ATR,LRP4,TCTN3,MPV17,FANCI,ARID1B,SETD5,MAN1B1,IPO8,ZMIZ1,SMARCE1,ASPH,PHF6,RAB23,TGDS,TELO2,SHANK3,RYR3
Clinodactyly of the 5th finger	HP:0004209	1.39221e-07	6.8563	414	23	ATRIP,ANKRD11,PNPLA6,POLA1,KDM4B,SMARCA2,WDPCP,FANCG,ORC1,PALB2,ORC6,LUZP1,ATR,FANCI,ARID1B,MAN1B1,NPHP1,RAB23,BBIP1,TGDS,TELO2,SHANK3,COL27A1
Downslanted palpebral fissures	HP:0000494	1.41597e-07	6.84895	492	25	ATRIP,ANKRD11,SMARCA2,WDPCP,NTRK2,ACSL4,DDX59,ORC6,ATR,LRP4,EBF3,DALRD3,POGZ,HERC1,ARID1B,ARV1,SETD5,MAN1B1,TGFB2,ZMIZ1,RPS6KA3,ASPH,NPHP1,BBIP1,ZBTB20
Abnormal homeostasis	HP:0012337	1.42148e-07	6.84726	1732	50	IARS2,IL17RC,PNPLA6,POLA1,TCF4,YIPF5,WDPCP,IRAK1,PIGA,RPL27,SLC25A36,CDKN1A,PHKG2,SPP1,CRLF1,PDSS1,PALB2,SH3KBP1,ZEB1,SLC25A19,MPV17,POGZ,HERC1,PBX1,SLC25A26,LPIN2,PCCA,MCEE,SECISBP2,GALT,RNASEH1,NPHP1,MRPS14,TRAF3IP2,SURF1,GLB1,HACE1,MADD,CDHR1,BBIP1,MMAA,GYG,DNMT3B,NSUN3,TOM1,SHANK3,ZBTB20,MRPL3,KIF20A,WDR1
Thick vermilion border	HP:0012471	1.45715e-07	6.8365	274	19	HNRNPH2,ANKRD11,TCF4,KDM4B,SMARCA2,ACSL4,EHMT1,ORC1,ORC6,MOCS2,FTSJ1,EBF3,ARID1B,MAN1B1,RPS6KA3,SMARCE1,EXOSC1,MADD,ZBTB20
Deviation of the 5th finger	HP:0009179	1.4599e-07	6.83568	415	23	ATRIP,ANKRD11,PNPLA6,POLA1,KDM4B,SMARCA2,WDPCP,FANCG,ORC1,PALB2,ORC6,LUZP1,ATR,FANCI,ARID1B,MAN1B1,NPHP1,RAB23,BBIP1,TGDS,TELO2,SHANK3,COL27A1
Abnormal experience of reality	HP:5200423	1.50904e-07	6.8213	618	28	HNRNPH2,ATXN7,WDPCP,KCNT1,IRAK1,PANK2,ABCA7,ACSL4,SPP1,EHMT1,MAMLD1,FTSJ1,SGCE,POGZ,PPP2R2B,SETD5,MAN2B1,RPS6KA3,GALT,NPHP1,MAPT,FUS,DEPDC5,BBIP1,SHANK3,ZBTB20,UNC13A,NPRL2
Functional motor deficit	HP:0004302	1.54139e-07	6.81209	494	25	VPS13D,KCNT1,NTRK2,PANK2,PIGA,WDR48,SLC30A9,MTPAP,LRP4,GMPPB,SLC25A19,DALRD3,HERC1,ARV1,SMARCE1,RNASEH1,TBCE,MAPT,FUS,KCND3,SURF1,HACE1,ABHD5,GYG,RYR3
Abnormal nostril morphology	HP:0005288	1.60795e-07	6.79373	495	25	ANKRD11,TCF4,KDM4B,FAM149B,SMARCA2,PIGA,ACSL4,CRLF1,EHMT1,4933427D14RIK,TCTN3,EBF3,PBX1,ARID1B,SETD5,CHN1,RPS6KA3,SMARCE1,NPHP1,EXOSC1,MADD,TGDS,DNMT3B,ZBTB20,COL27A1
Spasticity	HP:0001257	1.8528e-07	6.73217	898	34	PNPLA6,POLA1,VPS13D,ATXN7,WDPCP,KCNT1,NTRK2,PANK2,PIGA,SLC39A14,TSEN34,CRLF1,WDR48,MOCS2,MTPAP,EIF2B2,DALRD3,KANK1,ARV1,GMPPA,MAN2B1,MCEE,RPS6KA3,NPHP1,EXOSC8,TBCE,MAPT,FUS,GLB1,HACE1,BBIP1,TELO2,UNC13A,TDP1
Long fingers	HP:0100807	1.9093e-07	6.71913	312	20	IARS2,HNRNPH2,TCF4,SMARCA2,PIGA,PSMC3IP,ACSL4,CRLF1,EHMT1,EBF3,HERC1,IPO8,TGFB2,ZMIZ1,RPS6KA3,SMARCE1,ASPH,PHF6,TELO2,CNTN1
Abnormal lens morphology	HP:0000517	1.95154e-07	6.70962	805	32	IARS2,PNPLA6,ABCA2,WDPCP,FANCG,PORCN,RPL27,DMPK,EHMT1,PALB2,LUZP1,MOCS2,LOXL3,VLDLR,LRP4,GMPPB,EIF2B2,TCTN3,FANCI,MAN2B1,TGFB2,RPS6KA3,ASPH,PHF6,GALT,NPHP1,ABHD5,CDHR1,BBIP1,TELO2,ZBTB20,SHROOM4
Abnormal cornea morphology	HP:0000481	1.99554e-07	6.69994	714	30	IARS2,ANKRD11,POLA1,TCF4,WDPCP,FANCG,PORCN,CRLF1,PALB2,ZEB1,GMPPB,TCTN3,EBF3,MPV17,FANCI,POGZ,PBX1,ARID1B,SETD5,MAN2B1,TGFB2,ZMIZ1,CHN1,NPHP1,TBCE,GLB1,CHD3,RAB23,CDHR1,BBIP1
Generalized hypotonia	HP:0001290	2.18421e-07	6.66071	672	29	HNRNPU,FAM149B,KCNT1,CAMK2G,NTRK2,DMPK,EHMT1,MAMLD1,VLDLR,4933427D14RIK,GMPPB,TCTN3,EBF3,DALRD3,POGZ,PBX1,SLC25A26,ARV1,GMPPA,MAN2B1,PHF6,NPHP1,MRPS14,TBCE,SURF1,GLB1,HACE1,MMAA,SHANK3
Attention deficit hyperactivity disorder	HP:0007018	2.53385e-07	6.59622	389	22	HNRNPH2,ANKRD11,POLA1,KDM4B,SMARCA2,KCNT1,PSMB1,NTRK2,PANK2,TIAM1,SLC25A36,SH3KBP1,DALRD3,ARV1,SETD5,ZMIZ1,GALT,NBEA,DEPDC5,CHD3,MADD,ZBTB20
Abnormal optic nerve morphology	HP:0000587	2.95168e-07	6.52993	866	33	ANKRD11,PNPLA6,HNRNPU,ATXN7,NTRK2,PANK2,SLC39A14,PORCN,DDX59,PDSS1,LUZP1,SLC30A9,MTPAP,LRP4,GMPPB,SLC25A19,EIF2B2,TCTN3,DALRD3,FANCI,POGZ,ARV1,GMPPA,MAN2B1,CHN1,RPS6KA3,SMARCE1,EXOSC8,TBCE,SURF1,GLB1,RAB23,CDHR1
Abnormal neck morphology	HP:0025668	3.3279e-07	6.47783	640	28	SVIL,ANKRD11,TCF4,KDM4B,VPS13D,SMARCA2,WDPCP,PIGA,RPL27,CRLF1,PALB2,FANCI,SGCE,POGZ,HERC1,MAN1B1,MAN2B1,TGFB2,CHN1,NPHP1,MAPT,FUS,GLB1,RAB23,MADD,BBIP1,TGDS,DDRGK1
Syndactyly	HP:0001159	3.38257e-07	6.47075	395	22	ANKRD11,PNPLA6,FAM149B,WDPCP,FANCG,PORCN,ORC1,PALB2,4933427D14RIK,LRP4,TCTN3,FANCI,SETD5,MAN1B1,CTNND1,ZMIZ1,NPHP1,RAB23,BBIP1,TELO2,SHANK3,BTRC
Abnormality of the neck	HP:0000464	3.51876e-07	6.45361	686	29	SVIL,ANKRD11,TCF4,KDM4B,VPS13D,SMARCA2,WDPCP,PIGA,RPL27,CRLF1,PALB2,LUZP1,FANCI,SGCE,POGZ,HERC1,MAN1B1,MAN2B1,TGFB2,CHN1,NPHP1,MAPT,FUS,GLB1,RAB23,MADD,BBIP1,TGDS,DDRGK1
Orofacial cleft	HP:0000202	4.10387e-07	6.38681	646	28	ANKRD11,FAM149B,WDPCP,FANCG,PORCN,RPL27,DDX59,ORC1,MAMLD1,PALB2,ORC6,4933427D14RIK,ATR,GMPPB,SLC25A19,TCTN3,FANCI,POGZ,ARID1B,SETD5,IPO8,CTNND1,TGFB2,CHN1,PHF6,NPHP1,TGDS,TELO2
Anteverted nares	HP:0000463	4.25561e-07	6.37104	478	24	ANKRD11,TCF4,KDM4B,FAM149B,SMARCA2,PIGA,ACSL4,CRLF1,EHMT1,4933427D14RIK,TCTN3,EBF3,PBX1,ARID1B,SETD5,CHN1,RPS6KA3,SMARCE1,NPHP1,EXOSC1,MADD,DNMT3B,ZBTB20,COL27A1
Abnormal renal morphology	HP:0012210	4.48813e-07	6.34793	1131	38	HNRNPU,FAM149B,WDPCP,IRAK1,PIGA,FANCG,PORCN,RPL27,ACSL4,CDKN1A,SPP1,DDX59,EHMT1,PALB2,SARS,LUZP1,MOCS2,SLC30A9,4933427D14RIK,LRP4,MSH3,TCTN3,FANCI,POGZ,PBX1,ARID1B,IPO8,ZMIZ1,LPIN2,CHN1,SMARCE1,NPHP1,RAB23,BBIP1,TELO2,TOM1,SHANK3,MRPL3
Aplasia/hypoplasia involving bones of the lower limbs	HP:0006493	4.5724e-07	6.33986	364	21	TCF4,KDM4B,SMARCA2,CAMK2G,PORCN,ORC1,ORC6,LUZP1,4933427D14RIK,ATR,LRP4,TCTN3,ARID1B,ZMIZ1,PHF6,TBCE,RAB23,TGDS,TELO2,PPIB,DDRGK1
Abnormality of the curvature of the cornea	HP:0100691	4.59798e-07	6.33743	328	20	ANKRD11,TCF4,WDPCP,FANCG,PALB2,ZEB1,EBF3,FANCI,POGZ,PBX1,ARID1B,SETD5,MAN2B1,TGFB2,ZMIZ1,NPHP1,TBCE,CHD3,CDHR1,BBIP1
Abnormal cardiac septum morphology	HP:0001671	4.80294e-07	6.31849	741	30	HNRNPH2,ANKRD11,HNRNPU,POLA1,WDPCP,PIGA,TIAM1,FANCG,PORCN,RPL27,SLC25A36,DMPK,DDX59,EHMT1,PALB2,LUZP1,TCTN3,FANCI,POGZ,ARID1B,SETD5,IPO8,SMARCE1,CHD3,RAB23,TGDS,GYG,TOM1,SHANK3,MRPL3
Craniofacial cleft	HP:5201015	4.87764e-07	6.31179	651	28	ANKRD11,FAM149B,WDPCP,FANCG,PORCN,RPL27,DDX59,ORC1,MAMLD1,PALB2,ORC6,4933427D14RIK,ATR,GMPPB,SLC25A19,TCTN3,FANCI,POGZ,ARID1B,SETD5,IPO8,CTNND1,TGFB2,CHN1,PHF6,NPHP1,TGDS,TELO2
Flexion contracture	HP:0001371	5.34492e-07	6.27206	791	31	IARS2,SVIL,SMARCA2,PIGA,SLC39A14,PORCN,CRLF1,ORC1,ORC6,LUZP1,4933427D14RIK,ATR,GMPPB,SLC25A19,TCTN3,ARID1B,MAN1B1,IPO8,TGFB2,LPIN2,CHN1,PHF6,EXOSC8,FUS,RAB23,TGDS,TELO2,ZBTB20,RYR3,RBM28,CNTN1
Epicanthus	HP:0000286	5.4113e-07	6.2667	610	27	HNRNPH2,PNPLA6,HNRNPU,FAM149B,SMARCA2,FANCG,RPL27,PALB2,LUZP1,4933427D14RIK,TCTN3,EBF3,FANCI,PBX1,ARID1B,MAN1B1,MAN2B1,ZMIZ1,RPS6KA3,CHD3,RAB23,MADD,DNMT3B,SHANK3,ZBTB20,RYR3,SHROOM4
Kyphosis	HP:0002808	5.45489e-07	6.26321	444	23	SVIL,ANKRD11,CRLF1,LUZP1,TCTN3,HERC1,ARID1B,SETD5,MAN2B1,IPO8,RPS6KA3,PHF6,MAPT,SURF1,GLB1,HACE1,RAB23,MADD,TELO2,ZBTB20,PPIB,RBM28,SHROOM4
Abnormal cerebral cortex morphology	HP:0002538	5.85389e-07	6.23256	794	31	IARS2,TCF4,KCNT1,PIGA,TSEN34,ABCA7,EHMT1,SARS,LUZP1,SLC30A9,VLDLR,4933427D14RIK,ATR,GMPPB,SLC25A19,TCTN3,POGZ,HERC1,PPP2R2B,ARID1B,MAN2B1,RPS6KA3,SMARCE1,RNASEH1,NPHP1,EXOSC8,MAPT,FUS,DEPDC5,ZBTB20,NPRL2
Abnormal esophagus physiology	HP:0025270	5.88266e-07	6.23043	890	33	IARS2,HNRNPH2,ANKRD11,TCF4,ATXN7,SMARCA2,NTRK2,PANK2,PIGA,TSEN34,PORCN,CDKN1A,DMPK,CRLF1,EHMT1,ORC1,ORC6,LUZP1,EBF3,DALRD3,POGZ,ARV1,GMPPA,IPO8,MCEE,RNASEH1,MAPT,FUS,KCND3,GLB1,MADD,SHANK3,UNC13A
Ventriculomegaly	HP:0002119	6.37656e-07	6.19541	750	30	ANKRD11,HNRNPU,TCF4,YIPF5,PIGA,FANCG,TSEN34,DMPK,EHMT1,PALB2,SARS,LUZP1,MOCS2,4933427D14RIK,GMPPB,SLC25A19,TCTN3,FANCI,KANK1,HERC1,ARID1B,ZMIZ1,RPS6KA3,SMARCE1,TBCE,GLB1,CHD3,TGDS,SHANK3,ZBTB20
Abnormal hip joint morphology	HP:0001384	7.46286e-07	6.12709	374	21	IARS2,PIGA,FANCG,PORCN,PALB2,4933427D14RIK,ATR,LRP4,GMPPB,TCTN3,FANCI,IPO8,TGFB2,GLB1,HACE1,RAB23,TELO2,ZBTB20,RYR3,COL27A1,SHROOM4
Abnormal long bone morphology	HP:0011314	7.92433e-07	6.10104	757	30	ATRIP,IARS2,TCF4,SMARCA2,FANCG,PORCN,ACSL4,ORC1,PALB2,ORC6,4933427D14RIK,ATR,LRP4,TCTN3,FANCI,POGZ,SETD5,MAN2B1,IPO8,ZMIZ1,LPIN2,CHN1,RPS6KA3,NPHP1,TBCE,GLB1,RAB23,TGDS,ZBTB20,DDRGK1
Joint contracture	HP:0034392	1.00074e-06	5.99968	812	31	IARS2,SVIL,SMARCA2,PIGA,SLC39A14,PORCN,CRLF1,ORC1,ORC6,LUZP1,4933427D14RIK,ATR,GMPPB,SLC25A19,TCTN3,ARID1B,MAN1B1,IPO8,TGFB2,LPIN2,CHN1,PHF6,EXOSC8,FUS,RAB23,TGDS,TELO2,ZBTB20,RYR3,RBM28,CNTN1
Abnormal hair quantity	HP:0011362	1.02435e-06	5.98955	861	32	ATRIP,ANKRD11,PNPLA6,HNRNPU,KDM4B,SMARCA2,WDPCP,IRAK1,PORCN,PSMC3IP,SPP1,EHMT1,ORC6,LUZP1,4933427D14RIK,ATR,EBF3,POGZ,ARID1B,SETD5,MAN2B1,IPO8,CTNND1,SMARCE1,PHF6,NPHP1,GLB1,ABHD5,BBIP1,ZBTB20,RBM28,SHROOM4
Optic atrophy	HP:0000648	1.1268e-06	5.94815	587	26	PNPLA6,ATXN7,NTRK2,PANK2,SLC39A14,PORCN,PDSS1,LUZP1,SLC30A9,MTPAP,LRP4,GMPPB,SLC25A19,EIF2B2,TCTN3,DALRD3,POGZ,ARV1,GMPPA,RPS6KA3,EXOSC8,TBCE,SURF1,GLB1,RAB23,CDHR1
Abnormality of lower limb joint	HP:0100491	1.16938e-06	5.93204	723	29	IARS2,SVIL,PIGA,FANCG,SLC39A14,PORCN,ORC1,PALB2,ORC6,4933427D14RIK,ATR,LRP4,GMPPB,TCTN3,FANCI,ARID1B,MAN2B1,IPO8,TGFB2,GLB1,HACE1,RAB23,TGDS,TELO2,ZBTB20,RYR3,COL27A1,DDRGK1,SHROOM4
Joint dislocation	HP:0001373	1.25603e-06	5.901	385	21	IARS2,SMARCA2,FANCG,PORCN,ORC1,PALB2,ORC6,ATR,LRP4,GMPPB,TCTN3,FANCI,ARID1B,IPO8,TGFB2,HACE1,TGDS,TELO2,RYR3,COL27A1,SHROOM4
Abnormal zygomatic bone morphology	HP:0010668	1.38012e-06	5.86008	245	17	PIGA,ACSL4,EHMT1,LRP4,POGZ,HERC1,ARID1B,MAN1B1,MAN2B1,IPO8,TGFB2,ASPH,RAB23,TGDS,DNMT3B,SHANK3,ZBTB20
Abnormality of the female genitalia	HP:0010460	1.41027e-06	5.8507	550	25	IL17RC,BAX,SMARCA2,WDPCP,FANCG,PORCN,PSMC3IP,PHKG2,ORC1,MAMLD1,PALB2,ORC6,LUZP1,ATR,MSH3,TCTN3,FANCI,ARID1B,IPO8,TGFB2,RPS6KA3,NPHP1,TRAF3IP2,BBIP1,MSH5
Autosomal dominant inheritance	HP:0000006	1.42157e-06	5.84723	2034	53	MLLT10,ANKRD11,HNRNPU,TCF4,KDM4B,BAX,ATXN7,SMARCA2,KCNT1,CAMK2G,NTRK2,ZFP644,SLC39A14,RPL27,ABCA7,DMPK,EHMT1,ZEB1,RAD54L,ATR,LRP4,MSH3,ANK2,ALG10B,TNC,EBF3,MICAL1,SGCE,POGZ,PPP2R2B,PBX1,ARID1B,SETD5,CTNND1,TGFB2,ZMIZ1,CHN1,SMARCE1,ELMOD3,MAPT,MAST3,NBEA,MDM4,FUS,KCND3,CCM2,DEPDC5,CHD3,SRP72,TOM1,SHANK3,ZBTB20,NPRL2
Abnormal optic disc morphology	HP:0012795	1.59542e-06	5.79713	733	29	PNPLA6,ATXN7,NTRK2,PANK2,SLC39A14,PORCN,DDX59,PDSS1,LUZP1,SLC30A9,MTPAP,LRP4,GMPPB,SLC25A19,EIF2B2,TCTN3,DALRD3,POGZ,ARV1,GMPPA,MAN2B1,RPS6KA3,SMARCE1,EXOSC8,TBCE,SURF1,GLB1,RAB23,CDHR1
Diminished motivation	HP:0000745	1.86482e-06	5.72936	646	27	TCF4,WDPCP,KCNT1,IRAK1,PANK2,PIGA,RPL27,ABCA7,CDKN1A,SPP1,EHMT1,MAMLD1,SLC25A19,SGCE,PPP2R2B,PBX1,MAN2B1,PCCA,RPS6KA3,GALT,NPHP1,MAPT,FUS,DEPDC5,BBIP1,MMAA,UNC13A
Localized skin lesion	HP:0011355	2.04973e-06	5.6883	886	32	IARS2,ANKRD11,IL17RC,HNRNPU,POLA1,TCF4,SMARCA2,CAMK2G,PIGA,FANCG,PORCN,CDKN1A,ORC1,PALB2,LUZP1,MPV17,FANCI,ARID1B,SETD5,MAN1B1,IPO8,CTNND1,TGFB2,LPIN2,CHN1,FUS,TRAF3IP2,HACE1,RAB23,SHANK3,WDR1,RBM28
Abnormality of facial musculature	HP:0000301	2.07593e-06	5.68279	321	19	KDM4B,CAMK2G,SLC39A14,DMPK,CRLF1,SLC30A9,LRP4,GMPPB,EBF3,POGZ,HERC1,PPP2R2B,MAN2B1,ZMIZ1,SMARCE1,RNASEH1,SURF1,DNMT3B,RYR3
Abnormal cardiovascular system physiology	HP:0011025	2.33226e-06	5.63222	1420	42	SVIL,ANKRD11,TCF4,ATXN7,WDPCP,IRAK1,PIGA,RPL27,CDKN1A,DMPK,SPP1,CRLF1,EHMT1,PDSS1,SLC30A9,LRP4,ANK2,GMPPB,ALG10B,PBX1,SLC25A26,GMPPA,MAN2B1,IPO8,TGFB2,PCCA,RPS6KA3,SMARCE1,RNASEH1,NPHP1,MRPS14,KCND3,CCM2,GLB1,CHD3,HACE1,RAB23,MADD,BBIP1,GYG,TOM1,KIF20A
Abnormal motivation	HP:5200275	2.34733e-06	5.62943	653	27	TCF4,WDPCP,KCNT1,IRAK1,PANK2,PIGA,RPL27,ABCA7,CDKN1A,SPP1,EHMT1,MAMLD1,SLC25A19,SGCE,PPP2R2B,PBX1,MAN2B1,PCCA,RPS6KA3,GALT,NPHP1,MAPT,FUS,DEPDC5,BBIP1,MMAA,UNC13A
Abnormal tendon morphology	HP:0100261	2.36222e-06	5.62668	842	31	IARS2,SVIL,SMARCA2,PIGA,SLC39A14,PORCN,CRLF1,ORC1,ORC6,LUZP1,4933427D14RIK,ATR,GMPPB,SLC25A19,TCTN3,ARID1B,MAN1B1,IPO8,TGFB2,LPIN2,CHN1,PHF6,EXOSC8,FUS,RAB23,TGDS,TELO2,ZBTB20,RYR3,RBM28,CNTN1
Abnormal localization of kidney	HP:0100542	2.81424e-06	5.55064	224	16	HNRNPU,WDPCP,FANCG,PORCN,RPL27,DDX59,PALB2,LRP4,TCTN3,FANCI,PBX1,ARID1B,CHN1,SMARCE1,NPHP1,BBIP1
Abnormal pattern of respiration	HP:0002793	2.83503e-06	5.54744	752	29	TCF4,FAM149B,KCNT1,IRAK1,PIGA,TSEN34,DMPK,SPP1,CRLF1,ORC1,ORC6,4933427D14RIK,LRP4,TCTN3,MPV17,IPO8,TGFB2,PCCA,NPHP1,MAPT,FUS,DEPDC5,SURF1,HACE1,MMAA,GYG,UNC13A,MRPL3,KIF20A
Abnormal soft palate morphology	HP:0100736	3.02583e-06	5.51916	258	17	POLA1,FANCG,RPL27,DDX59,ORC1,PALB2,ORC6,SLC25A19,TCTN3,FANCI,POGZ,SETD5,IPO8,TGFB2,ASPH,TBCE,TGDS
Abnormal uvula morphology	HP:0000172	3.25682e-06	5.48721	195	15	POLA1,FANCG,DDX59,ORC1,PALB2,ORC6,TCTN3,FANCI,POGZ,SETD5,IPO8,TGFB2,ASPH,TBCE,TGDS
Abnormal erythrocyte morphology	HP:0001877	3.56838e-06	5.44753	666	27	ANKRD11,YIPF5,IRAK1,PANK2,PIGA,FANCG,RPL27,ACSL4,PHKG2,SPP1,PALB2,FANCI,PBX1,LPIN2,PCCA,GALT,NPHP1,TBCE,HSCB,MDM4,SURF1,HACE1,MADD,MMAA,DNMT3B,TOM1,ZBTB20
Restricted or repetitive behaviors or interests	HP:0031432	4.0414e-06	5.39347	263	17	HNRNPH2,POLA1,TCF4,SMARCA2,KCNT1,NTRK2,EHMT1,LUZP1,EBF3,POGZ,NLGN3,MAPT,DEPDC5,CHD3,MADD,SHANK3,ZBTB20
Abnormal repetitive mannerisms	HP:0000733	4.0414e-06	5.39347	263	17	HNRNPH2,POLA1,TCF4,SMARCA2,KCNT1,NTRK2,EHMT1,LUZP1,EBF3,POGZ,NLGN3,MAPT,DEPDC5,CHD3,MADD,SHANK3,ZBTB20
Functional abnormality of the bladder	HP:0000009	4.34493e-06	5.36202	495	23	HNRNPU,SMARCA2,WDPCP,KCNT1,PANK2,PIGA,DMPK,EHMT1,SARS,EBF3,FANCI,PBX1,ZMIZ1,SMARCE1,NPHP1,MAPT,FUS,KCND3,DEPDC5,HACE1,BBIP1,TOM1,SHANK3
External genital hypoplasia	HP:0003241	4.88255e-06	5.31135	630	26	PNPLA6,POLA1,TCF4,SMARCA2,WDPCP,PIGA,PORCN,EHMT1,ORC1,MAMLD1,ORC6,LUZP1,4933427D14RIK,GMPPB,TCTN3,EBF3,HERC1,PBX1,ARID1B,PHF6,NPHP1,TBCE,RAB23,MADD,BBIP1,MSH5
Abnormal respiratory system morphology	HP:0012252	5.00052e-06	5.30098	1458	42	IL17RC,POLA1,TCF4,SMARCA2,IRAK1,PANK2,PIGA,FANCG,PORCN,PSMC3IP,SPP1,CRLF1,DDX59,EHMT1,ORC1,PALB2,ORC6,SH3KBP1,4933427D14RIK,LRP4,TCTN3,FANCI,ARID1B,MAN2B1,IPO8,TGFB2,LPIN2,SMARCE1,TBCE,MDM4,FUS,TRAF3IP2,GLB1,TYK2,DNMT3B,TOM1,UNC13A,KIF20A,WDR1,DDRGK1,CNTN1,SHROOM4
Talipes	HP:0001883	5.02659e-06	5.29873	457	22	SMARCA2,WDPCP,DMPK,CRLF1,EHMT1,ORC1,ORC6,ATR,SLC25A19,TCTN3,MAN2B1,IPO8,TGFB2,CHN1,NPHP1,GLB1,HACE1,RAB23,BBIP1,TGDS,RYR3,SHROOM4
Childhood onset	HP:0011463	5.1368e-06	5.28931	821	30	SVIL,IL17RC,POLA1,TCF4,VPS13D,HAX1,KCNT1,PANK2,ZFP644,TIAM1,ACSL4,PHKG2,PDSS1,LOXL3,SLC30A9,FTSJ1,ATR,GMPPB,SLC25A19,ALG10B,SGCE,NLGN3,ASPH,TBCE,MAST3,NBEA,TRAF3IP2,GLB1,GYG,COL27A1
Positional foot deformity	HP:0005656	5.88776e-06	5.23005	461	22	SMARCA2,WDPCP,DMPK,CRLF1,EHMT1,ORC1,ORC6,ATR,SLC25A19,TCTN3,MAN2B1,IPO8,TGFB2,CHN1,NPHP1,GLB1,HACE1,RAB23,BBIP1,TGDS,RYR3,SHROOM4
Puberty and gonadal disorders	HP:0008373	6.12233e-06	5.21308	637	26	PNPLA6,POLA1,WDPCP,KCNT1,PIGA,FANCG,PSMC3IP,DMPK,PHKG2,EHMT1,MAMLD1,PALB2,LUZP1,FANCI,LPIN2,SMARCE1,PHF6,GALT,NPHP1,HACE1,RAB23,CDHR1,BBIP1,TOM1,ZBTB20,RBM28
Aplasia/Hypoplasia of fingers	HP:0006265	6.14946e-06	5.21116	343	19	POLA1,SMARCA2,FANCG,PORCN,RPL27,PALB2,FTSJ1,LRP4,TCTN3,FANCI,ARID1B,ZMIZ1,CHN1,RPS6KA3,SMARCE1,ASPH,PHF6,ZBTB20,RYR3
Cataract	HP:0000518	7.56461e-06	5.12121	786	29	IARS2,PNPLA6,ABCA2,WDPCP,FANCG,RPL27,DMPK,EHMT1,PALB2,LUZP1,LOXL3,VLDLR,LRP4,GMPPB,EIF2B2,TCTN3,FANCI,MAN2B1,RPS6KA3,ASPH,PHF6,GALT,NPHP1,ABHD5,CDHR1,BBIP1,TELO2,ZBTB20,SHROOM4
Cleft palate	HP:0000175	8.34344e-06	5.07865	601	25	ANKRD11,FAM149B,FANCG,PORCN,RPL27,DDX59,ORC1,MAMLD1,PALB2,ORC6,4933427D14RIK,ATR,GMPPB,SLC25A19,TCTN3,FANCI,POGZ,ARID1B,SETD5,IPO8,CTNND1,CHN1,NPHP1,TGDS,TELO2
Talipes equinovarus	HP:0001762	8.57008e-06	5.06702	389	20	SMARCA2,WDPCP,CRLF1,EHMT1,ORC1,ORC6,SLC25A19,TCTN3,MAN2B1,IPO8,TGFB2,CHN1,NPHP1,GLB1,HACE1,RAB23,BBIP1,TGDS,RYR3,SHROOM4
Depression	HP:0000716	8.84553e-06	5.05328	430	21	TCF4,WDPCP,KCNT1,IRAK1,PANK2,ABCA7,CDKN1A,SPP1,EHMT1,MAMLD1,SGCE,PPP2R2B,MAN2B1,RPS6KA3,GALT,NPHP1,MAPT,FUS,DEPDC5,BBIP1,UNC13A
Abnormal digestive system morphology	HP:0025033	1.16666e-05	4.93306	1058	34	HNRNPU,POLA1,TCF4,BAX,WDPCP,FANCG,PORCN,RPL27,CDKN1A,PHKG2,DDX59,EHMT1,MAMLD1,PALB2,ABCB1B,SH3KBP1,LUZP1,4933427D14RIK,MSH3,GMPPB,TCTN3,FANCI,ARID1B,SETD5,GMPPA,IPO8,CTNND1,TGFB2,CHN1,RPS6KA3,NPHP1,TBCE,BBIP1,TOM1
Abnormality of the urinary system physiology	HP:0011277	1.20949e-05	4.9174	1113	35	IL17RC,PNPLA6,TCF4,SMARCA2,WDPCP,IRAK1,PIGA,FANCG,ACSL4,CDKN1A,PHKG2,SPP1,EHMT1,PALB2,MOCS2,SLC30A9,4933427D14RIK,SLC25A19,FANCI,PBX1,MAN2B1,LPIN2,PCCA,MCEE,ASPH,GALT,NPHP1,TRAF3IP2,SURF1,GLB1,HACE1,BBIP1,MMAA,TOM1,SHANK3
Abnormal morphology of the great vessels	HP:0030962	1.2489e-05	4.90347	707	27	POLA1,SMARCA2,WDPCP,KCNT1,PIGA,FANCG,PORCN,RPL27,ACSL4,DMPK,DDX59,EHMT1,PALB2,LUZP1,FANCI,POGZ,ARID1B,IPO8,TGFB2,ZMIZ1,SMARCE1,GLB1,RAB23,TGDS,TELO2,SHANK3,CNTN1
Abnormal blood vessel morphology	HP:0033353	1.27861e-05	4.89326	957	32	POLA1,TCF4,SMARCA2,WDPCP,KCNT1,PIGA,FANCG,PORCN,RPL27,ACSL4,DMPK,DDX59,EHMT1,PALB2,LUZP1,GMPPB,FANCI,POGZ,PBX1,ARID1B,IPO8,TGFB2,ZMIZ1,SMARCE1,CCM2,GLB1,RAB23,TGDS,TELO2,TOM1,SHANK3,CNTN1
Intellectual disability, severe	HP:0010864	1.28541e-05	4.89096	359	19	HNRNPU,TCF4,SMARCA2,CAMK2G,PSMB1,NTRK2,ACSL4,DMPK,EHMT1,SARS,GMPPB,POGZ,HERC1,ARID1B,MAN1B1,SMARCE1,PHF6,TELO2,SHROOM4
Neoplasm by anatomical site	HP:0011793	1.45936e-05	4.83584	860	30	MLLT10,TCF4,FAM149B,HAX1,BAX,WDPCP,TIAM1,FANCG,PORCN,RPL27,CDKN1A,DDX59,PALB2,LUZP1,4933427D14RIK,RAD54L,ATR,MSH3,TCTN3,FANCI,ARID1B,IPO8,SMARCE1,MAPT,HSCB,MDM4,CCM2,HACE1,SRP72,TOM1
Abnormal retinal morphology	HP:0000479	1.47954e-05	4.82987	963	32	PNPLA6,ATXN7,WDPCP,IRAK1,NTRK2,PANK2,PORCN,SPP1,LOXL3,ZEB1,4933427D14RIK,GMPPB,SLC25A19,TCTN3,DALRD3,DRAM2,POGZ,ARV1,MAN2B1,IPO8,CHN1,RPS6KA3,RNASEH1,NPHP1,CCM2,SURF1,GLB1,HACE1,CDHR1,BBIP1,DNMT3B,TELO2
Hyperreflexia	HP:0001347	1.62683e-05	4.78866	814	29	PNPLA6,VPS13D,ATXN7,KCNT1,NTRK2,PANK2,PIGA,FANCG,SLC39A14,ACSL4,PALB2,SARS,VLDLR,MTPAP,GMPPB,FANCI,PPP2R2B,GMPPA,MAN2B1,RNASEH1,EXOSC8,MAPT,FUS,KCND3,SURF1,GLB1,CDHR1,MMAA,UNC13A
Abnormality of the bladder	HP:0000014	1.66234e-05	4.77928	532	23	HNRNPU,SMARCA2,WDPCP,KCNT1,PANK2,PIGA,DMPK,EHMT1,SARS,EBF3,FANCI,PBX1,ZMIZ1,SMARCE1,NPHP1,MAPT,FUS,KCND3,DEPDC5,HACE1,BBIP1,TOM1,SHANK3
Abnormal vascular morphology	HP:0025015	1.68647e-05	4.77302	1128	35	POLA1,TCF4,SMARCA2,WDPCP,KCNT1,PIGA,FANCG,PORCN,RPL27,ACSL4,DMPK,DDX59,EHMT1,PALB2,LUZP1,GMPPB,FANCI,POGZ,PBX1,ARID1B,IPO8,TGFB2,ZMIZ1,PCCA,SMARCE1,MAPT,CCM2,GLB1,RAB23,TGDS,TELO2,TOM1,SHANK3,KIF20A,CNTN1
Dystonia	HP:0001332	1.84358e-05	4.73434	535	23	ATP5O,VPS13D,KCNT1,PANK2,SLC39A14,TSEN34,SLC30A9,DALRD3,MPV17,SGCE,PPP2R2B,ARV1,TGFB2,PCCA,CHN1,GALT,MAPT,NBEA,FUS,DEPDC5,SURF1,GLB1,HACE1
Long philtrum	HP:0000343	1.97965e-05	4.70341	409	20	IARS2,ANKRD11,KDM4B,SMARCA2,WDPCP,CAMK2G,CRLF1,LUZP1,MOCS2,4933427D14RIK,ARID1B,SETD5,ZMIZ1,NPHP1,TBCE,EXOSC1,GLB1,MADD,BBIP1,SHANK3
Patent ductus arteriosus	HP:0001643	1.99668e-05	4.69969	369	19	SMARCA2,WDPCP,PIGA,FANCG,PORCN,ACSL4,DMPK,PALB2,LUZP1,FANCI,POGZ,ARID1B,IPO8,TGFB2,ZMIZ1,SMARCE1,GLB1,RAB23,SHANK3
Horseshoe kidney	HP:0000085	2.0001e-05	4.69895	132	12	HNRNPU,WDPCP,PORCN,RPL27,DDX59,TCTN3,FANCI,PBX1,ARID1B,SMARCE1,NPHP1,BBIP1
Abnormality of the tongue	HP:0000157	2.34859e-05	4.62919	455	21	FAM149B,WDPCP,PANK2,DDX59,EHMT1,MTPAP,4933427D14RIK,GMPPB,TCTN3,MAN2B1,IPO8,SMARCE1,EXOSC8,MDM4,FUS,TRAF3IP2,GLB1,TGDS,DNMT3B,TELO2,UNC13A
Abnormality of cranial sutures	HP:0011329	2.37144e-05	4.62499	373	19	ATRIP,ANKRD11,HNRNPU,POLA1,KDM4B,PIGA,ORC1,ORC6,LUZP1,ATR,POGZ,HERC1,MAN2B1,IPO8,TGFB2,RPS6KA3,TBCE,RAB23,PPIB
Abnormality of mouth size	HP:0011337	2.42103e-05	4.616	414	20	IARS2,HNRNPH2,ANKRD11,POLA1,TCF4,SMARCA2,PIGA,CRLF1,ORC1,ORC6,LUZP1,POGZ,ARID1B,ZMIZ1,RPS6KA3,SMARCE1,GLB1,MADD,TGDS,ZBTB20
Short long bone	HP:0003026	2.47883e-05	4.60575	261	16	IARS2,TCF4,SMARCA2,FANCG,PORCN,PALB2,4933427D14RIK,ATR,LRP4,TCTN3,FANCI,CHN1,RPS6KA3,GLB1,TGDS,DDRGK1
Facial hypotonia	HP:0000297	2.55212e-05	4.5931	45	8	KDM4B,CAMK2G,DMPK,SLC30A9,POGZ,HERC1,MAN2B1,ZMIZ1
Recurrent infections	HP:0002719	2.55859e-05	4.592	986	32	IL17RC,POLA1,TCF4,HAX1,SMARCA2,FANCG,TSEN34,PHKG2,DDX59,EHMT1,PALB2,ORC6,SH3KBP1,ATR,TCTN3,FANCI,POGZ,ARID1B,MAN2B1,SMARCE1,TBCE,NBEA,MDM4,TRAF3IP2,GLB1,TYK2,DNMT3B,TOM1,SHANK3,KIF20A,WDR1,SHROOM4
Facial asymmetry	HP:0000324	2.57715e-05	4.58886	135	12	KDM4B,NTRK2,FANCG,PORCN,DDX59,PALB2,ATR,LRP4,FANCI,CTNND1,CHN1,ASPH
Posteriorly rotated ears	HP:0000358	2.62844e-05	4.5803	458	21	ANKRD11,PNPLA6,KDM4B,FAM149B,SMARCA2,WDPCP,ORC1,ORC6,LUZP1,4933427D14RIK,TCTN3,EBF3,POGZ,HERC1,ARID1B,IPO8,NPHP1,MRPS14,TBCE,BBIP1,TGDS
Abnormal gastrointestinal tract morphology	HP:0012718	2.74438e-05	4.56156	989	32	HNRNPU,POLA1,TCF4,BAX,WDPCP,FANCG,PORCN,RPL27,CDKN1A,PHKG2,DDX59,MAMLD1,PALB2,ABCB1B,SH3KBP1,LUZP1,4933427D14RIK,MSH3,GMPPB,TCTN3,FANCI,ARID1B,SETD5,GMPPA,IPO8,TGFB2,CHN1,RPS6KA3,NPHP1,TBCE,BBIP1,TOM1
Short finger	HP:0009381	2.85123e-05	4.54497	300	17	POLA1,SMARCA2,PORCN,RPL27,PALB2,FTSJ1,LRP4,TCTN3,FANCI,ARID1B,ZMIZ1,RPS6KA3,SMARCE1,ASPH,PHF6,ZBTB20,RYR3
Brachydactyly	HP:0001156	2.93085e-05	4.53301	378	19	IARS2,PNPLA6,FAM149B,SMARCA2,WDPCP,CAMK2G,PORCN,EHMT1,LUZP1,4933427D14RIK,TCTN3,POGZ,ZMIZ1,CHN1,RPS6KA3,NPHP1,RAB23,BBIP1,TELO2
Delayed skeletal maturation	HP:0002750	3.27116e-05	4.4853	341	18	ATRIP,ANKRD11,PNPLA6,POLA1,SMARCA2,PSMC3IP,ORC1,ORC6,ATR,ARID1B,LPIN2,RPS6KA3,SECISBP2,SMARCE1,TBCE,MADD,TOM1,RBM28
Abnormal size of the palpebral fissures	HP:0200007	3.45995e-05	4.46093	304	17	HNRNPH2,ANKRD11,POLA1,KDM4B,SMARCA2,CAMK2G,FANCG,ORC1,PALB2,FTSJ1,ATR,FANCI,SETD5,IPO8,CHN1,PHF6,MADD
Difficulty walking	HP:0002355	3.62967e-05	4.44013	305	17	NTRK2,WDR48,SLC30A9,LRP4,GMPPB,SLC25A19,DALRD3,HERC1,ARV1,SMARCE1,RNASEH1,FUS,KCND3,SURF1,HACE1,ABHD5,GYG
Abnormal spinal cord morphology	HP:0002143	3.80698e-05	4.41942	306	17	PNPLA6,POLA1,FANCG,PORCN,PALB2,SLC25A19,FANCI,ARID1B,MAN2B1,TGFB2,CHN1,RNASEH1,CCM2,GLB1,HACE1,RAB23,TDP1
Dysarthria	HP:0001260	3.85386e-05	4.4141	603	24	ABCA2,VPS13D,ATXN7,WDPCP,PANK2,VLDLR,MTPAP,EIF2B2,EBF3,PPP2R2B,MAN2B1,GALT,RNASEH1,NPHP1,TBCE,MAPT,FUS,KCND3,GLB1,CHD3,HACE1,BBIP1,UNC13A,TDP1
Finger syndactyly	HP:0006101	4.16363e-05	4.38053	202	14	PNPLA6,WDPCP,FANCG,PORCN,ORC1,PALB2,LRP4,TCTN3,FANCI,CTNND1,NPHP1,RAB23,BBIP1,BTRC
Abnormality of the cervical spine	HP:0003319	4.18601e-05	4.3782	428	20	ANKRD11,TCF4,WDPCP,PIGA,RPL27,CRLF1,PALB2,GMPPB,FANCI,POGZ,MAN1B1,MAN2B1,CHN1,NPHP1,GLB1,RAB23,MADD,BBIP1,TGDS,DDRGK1
Short neck	HP:0000470	4.43052e-05	4.35355	388	19	ANKRD11,TCF4,WDPCP,PIGA,RPL27,CRLF1,PALB2,FANCI,POGZ,MAN1B1,MAN2B1,CHN1,NPHP1,GLB1,RAB23,MADD,BBIP1,TGDS,DDRGK1
Pes planus	HP:0001763	4.45439e-05	4.35121	348	18	IARS2,HNRNPH2,TCF4,SMARCA2,FANCG,CRLF1,PALB2,SARS,VLDLR,ATR,GMPPB,FANCI,HERC1,IPO8,TGFB2,RPS6KA3,ASPH,COL27A1
Intellectual disability, mild	HP:0001256	4.85828e-05	4.31352	350	18	PNPLA6,POLA1,ABCA2,VPS13D,KCNT1,SLC25A36,ORC1,PDSS1,WDR48,GMPPB,POGZ,ARID1B,MAN1B1,MAN2B1,RPS6KA3,GALT,DEPDC5,GLB1
Neoplasm of the central nervous system	HP:0100006	4.98401e-05	4.30242	173	13	FAM149B,WDPCP,TIAM1,CDKN1A,PALB2,LUZP1,4933427D14RIK,MSH3,TCTN3,SMARCE1,MAPT,CCM2,HACE1
Abnormality of skeletal maturation	HP:0000927	5.42016e-05	4.26599	393	19	ATRIP,ANKRD11,PNPLA6,POLA1,SMARCA2,PSMC3IP,ORC1,ORC6,ATR,ARID1B,LPIN2,RPS6KA3,SECISBP2,SMARCE1,TBCE,MADD,TOM1,SHANK3,RBM28
Neoplasm	HP:0002664	5.71566e-05	4.24293	915	30	MLLT10,TCF4,FAM149B,HAX1,BAX,WDPCP,TIAM1,FANCG,PORCN,RPL27,CDKN1A,DDX59,PALB2,LUZP1,4933427D14RIK,RAD54L,ATR,MSH3,TCTN3,FANCI,ARID1B,IPO8,SMARCE1,MAPT,HSCB,MDM4,CCM2,HACE1,SRP72,TOM1
Highly arched eyebrow	HP:0002553	6.00992e-05	4.22113	208	14	ANKRD11,FAM149B,SMARCA2,CAMK2G,EHMT1,4933427D14RIK,TCTN3,SETD5,MAN1B1,MAN2B1,RPS6KA3,NPHP1,MADD,TGDS
Juvenile onset	HP:0003621	6.86735e-05	4.16321	622	24	SVIL,PNPLA6,TCF4,KCNT1,PANK2,SLC39A14,PSMC3IP,PHKG2,SLC30A9,SLC25A19,TNC,MICAL1,MPV17,SGCE,NPHP1,HSCB,KCND3,TRAF3IP2,GLB1,TOM1,SHANK3,RYR3,MSH5,TDP1
Hypoplasia of penis	HP:0008736	7.43381e-05	4.12879	401	19	PNPLA6,TCF4,WDPCP,PIGA,EHMT1,ORC1,MAMLD1,ORC6,LUZP1,4933427D14RIK,GMPPB,EBF3,HERC1,PBX1,PHF6,NPHP1,TBCE,MADD,BBIP1
Hernia	HP:0100790	7.5089e-05	4.12442	578	23	TCF4,SMARCA2,FANCG,PORCN,EHMT1,MAMLD1,PALB2,ZEB1,FANCI,POGZ,PBX1,ARID1B,MAN2B1,IPO8,TGFB2,RPS6KA3,SMARCE1,GLB1,CHD3,RAB23,TGDS,DNMT3B,SHANK3
Sensorineural hearing impairment	HP:0000407	7.58146e-05	4.12025	927	30	IARS2,PNPLA6,FAM149B,HAX1,PPIP5K2,SLC39A14,PORCN,LUZP1,SLC30A9,LRP4,GMPPB,TNC,POGZ,ARID1B,GMPPA,MAN2B1,CHN1,RPS6KA3,ELMOD3,FUS,SURF1,HACE1,RAB23,ABHD5,CDHR1,DNMT3B,SRP72,BTRC,CEP250,COL27A1
Abnormality of the thyroid gland	HP:0000820	8.53605e-05	4.06874	536	22	PNPLA6,TCF4,WDPCP,TIAM1,SLC25A36,CDKN1A,LUZP1,LRP4,MSH3,FANCI,ARID1B,IPO8,SECISBP2,SMARCE1,NPHP1,MDM4,MADD,BBIP1,GYG,TOM1,ZBTB20,RBM28
Abnormal intestine morphology	HP:0002242	9.02612e-05	4.0445	779	27	HNRNPU,POLA1,TCF4,BAX,WDPCP,FANCG,PORCN,RPL27,CDKN1A,DDX59,PALB2,ABCB1B,SH3KBP1,LUZP1,4933427D14RIK,MSH3,GMPPB,TCTN3,FANCI,ARID1B,SETD5,IPO8,RPS6KA3,NPHP1,TBCE,BBIP1,TOM1
Feeding difficulties in infancy	HP:0008872	9.03454e-05	4.04409	584	23	IL17RC,FAM149B,PANK2,TSEN34,DMPK,CRLF1,ORC1,LUZP1,4933427D14RIK,SLC25A19,TCTN3,DALRD3,POGZ,ARID1B,ARV1,ZMIZ1,PCCA,RPS6KA3,PHF6,FUS,TRAF3IP2,MMAA,CNTN1
Abnormal sternum morphology	HP:0000766	9.46433e-05	4.02391	450	20	HNRNPH2,FAM149B,ORC1,ORC6,4933427D14RIK,LRP4,TCTN3,ARID1B,MAN1B1,MAN2B1,IPO8,TGFB2,ZMIZ1,RPS6KA3,ASPH,GLB1,TGDS,TELO2,ZBTB20,PPIB
Abnormal circulating metabolite concentration	HP:0032180	9.64781e-05	4.01557	1384	38	SVIL,PNPLA6,TCF4,ABCA2,WDPCP,PANK2,PIGA,TIAM1,SLC39A14,SLC25A36,CDKN1A,PHKG2,CRLF1,MOCS2,SLC30A9,ANK2,GMPPB,MPV17,PBX1,SLC25A26,PCCA,MCEE,SECISBP2,GALT,RNASEH1,NPHP1,MRPS14,TBCE,HACE1,ABHD5,BBIP1,MMAA,GYG,DNMT3B,ZBTB20,MRPL3,CNTN1,TDP1
Tapered finger	HP:0001182	9.67249e-05	4.01446	152	12	IARS2,TCF4,SMARCA2,PIGA,ACSL4,CRLF1,EHMT1,EBF3,ZMIZ1,RPS6KA3,PHF6,TELO2
Cerebellar hypoplasia	HP:0001321	9.80985e-05	4.00834	451	20	HNRNPH2,FAM149B,PIGA,TSEN34,OXR1,EHMT1,VLDLR,4933427D14RIK,ATR,GMPPB,SLC25A19,TCTN3,EBF3,HERC1,ARID1B,MAN1B1,SMARCE1,NPHP1,EXOSC8,EXOSC1
Abnormality of the urethra	HP:0000795	0.00010167	3.99281	452	20	ANKRD11,PNPLA6,POLA1,SMARCA2,FANCG,RPL27,EHMT1,ORC1,MAMLD1,PALB2,ORC6,LUZP1,4933427D14RIK,ATR,TCTN3,FANCI,ARID1B,SETD5,ZMIZ1,SMARCE1
Abnormality of the fontanelles or cranial sutures	HP:0000235	0.000109173	3.96189	454	20	ATRIP,ANKRD11,HNRNPU,POLA1,KDM4B,PIGA,ORC1,ORC6,LUZP1,ATR,SLC25A19,POGZ,HERC1,MAN2B1,IPO8,TGFB2,RPS6KA3,TBCE,RAB23,PPIB
Abnormal nasal tip morphology	HP:0000436	0.000111991	3.95082	370	18	TCF4,KDM4B,FAM149B,SMARCA2,PORCN,4933427D14RIK,TCTN3,EBF3,POGZ,ARID1B,SETD5,MAN1B1,RPS6KA3,SMARCE1,GLB1,MADD,SHANK3,ZBTB20
Unusual infection	HP:0032101	0.000121725	3.91462	1056	32	IL17RC,POLA1,TCF4,HAX1,SMARCA2,FANCG,TSEN34,PHKG2,DDX59,EHMT1,PALB2,ORC6,SH3KBP1,ATR,TCTN3,FANCI,POGZ,ARID1B,MAN2B1,SMARCE1,TBCE,NBEA,MDM4,TRAF3IP2,GLB1,TYK2,DNMT3B,TOM1,SHANK3,KIF20A,WDR1,SHROOM4
Abnormality of the liver	HP:0001392	0.000128842	3.88994	1114	33	IL17RC,PNPLA6,TCF4,WDPCP,PIGA,FANCG,DMPK,PHKG2,PALB2,LUZP1,4933427D14RIK,SLC25A19,TCTN3,MPV17,FANCI,ARID1B,MAN2B1,LPIN2,PCCA,SMARCE1,GALT,NPHP1,TRAF3IP2,SURF1,GLB1,MADD,ABHD5,BBIP1,MMAA,TOM1,MRPL3,KIF20A,DDRGK1
Compulsive behaviors	HP:0000722	0.000138135	3.8597	157	12	HNRNPH2,KDM4B,PANK2,TIAM1,DMPK,EHMT1,SGCE,POGZ,ARID1B,SETD5,MAPT,ZBTB20
Upper-limb joint contracture	HP:0100360	0.000152776	3.81594	337	17	SVIL,PIGA,PORCN,CRLF1,ORC1,ORC6,LUZP1,ATR,TCTN3,ARID1B,IPO8,TGFB2,FUS,RAB23,TGDS,RYR3,CNTN1
Abnormality of the ureter	HP:0000069	0.000153962	3.81259	378	18	HNRNPU,WDPCP,PIGA,FANCG,PORCN,EHMT1,PALB2,SARS,TCTN3,EBF3,FANCI,PBX1,ARID1B,ZMIZ1,NPHP1,RAB23,BBIP1,SHANK3
Neoplasm of the nervous system	HP:0004375	0.000159446	3.79739	191	13	FAM149B,WDPCP,TIAM1,CDKN1A,PALB2,LUZP1,4933427D14RIK,MSH3,TCTN3,SMARCE1,MAPT,CCM2,HACE1
Congenital malformation of the great arteries	HP:0011603	0.000189087	3.72334	515	21	SMARCA2,WDPCP,PIGA,FANCG,PORCN,ACSL4,DMPK,DDX59,EHMT1,PALB2,LUZP1,FANCI,POGZ,ARID1B,IPO8,TGFB2,ZMIZ1,SMARCE1,GLB1,RAB23,SHANK3
Displacement of the urethral meatus	HP:0100627	0.00019439	3.71133	384	18	ANKRD11,PNPLA6,SMARCA2,FANCG,RPL27,EHMT1,ORC1,MAMLD1,PALB2,ORC6,LUZP1,4933427D14RIK,ATR,FANCI,ARID1B,SETD5,ZMIZ1,SMARCE1
Myopia	HP:0000545	0.000196826	3.70592	427	19	ANKRD11,PNPLA6,TCF4,CAMK2G,ZFP644,ACSL4,LOXL3,GMPPB,FANCI,POGZ,HERC1,ARID1B,SETD5,MAN2B1,IPO8,SMARCE1,ASPH,HACE1,MADD
Macrotia	HP:0000400	0.000204269	3.6898	266	15	ANKRD11,KDM4B,SMARCA2,WDPCP,FTSJ1,HERC1,MAN1B1,MAN2B1,IPO8,PHF6,NPHP1,GLB1,BBIP1,SHANK3,ZBTB20
Toe syndactyly	HP:0001770	0.000208658	3.68057	230	14	WDPCP,FANCG,PORCN,PALB2,4933427D14RIK,LRP4,TCTN3,FANCI,SETD5,MAN1B1,ZMIZ1,RAB23,TELO2,SHANK3
Abnormal male urethral meatus morphology	HP:0032076	0.000209885	3.67802	386	18	ANKRD11,PNPLA6,SMARCA2,FANCG,RPL27,EHMT1,ORC1,MAMLD1,PALB2,ORC6,LUZP1,4933427D14RIK,ATR,FANCI,ARID1B,SETD5,ZMIZ1,SMARCE1
Maladaptive fear-related cognitions	HP:5200230	0.000217742	3.66206	474	20	HNRNPH2,WDPCP,KCNT1,ACSL4,EHMT1,MAMLD1,FTSJ1,SGCE,POGZ,PPP2R2B,SETD5,MAN2B1,GALT,NPHP1,MAPT,FUS,DEPDC5,BBIP1,ZBTB20,UNC13A
Anxiety	HP:0000739	0.000217742	3.66206	474	20	HNRNPH2,WDPCP,KCNT1,ACSL4,EHMT1,MAMLD1,FTSJ1,SGCE,POGZ,PPP2R2B,SETD5,MAN2B1,GALT,NPHP1,MAPT,FUS,DEPDC5,BBIP1,ZBTB20,UNC13A
Incoordination	HP:0002311	0.000224985	3.64785	268	15	TCF4,ABCA2,KDM4B,VPS13D,HAX1,PANK2,SLC39A14,MTPAP,GMPPB,POGZ,MAN2B1,GALT,MAPT,KCND3,RYR3
Micropenis	HP:0000054	0.00023604	3.62701	269	15	PNPLA6,TCF4,PIGA,EHMT1,ORC1,MAMLD1,ORC6,4933427D14RIK,GMPPB,EBF3,HERC1,PBX1,PHF6,TBCE,MADD
Bifid uvula	HP:0000193	0.000237823	3.62375	165	12	POLA1,DDX59,ORC1,ORC6,TCTN3,POGZ,SETD5,IPO8,TGFB2,ASPH,TBCE,TGDS
Limb muscle weakness	HP:0003690	0.000240852	3.61825	348	17	PNPLA6,VPS13D,LRP4,GMPPB,EIF2B2,MPV17,DNAJB2,SECISBP2,SMARCE1,RNASEH1,TBCE,MAPT,FUS,GYG,DNMT3B,UNC13A,TDP1
Abnormal bone structure	HP:0003330	0.000249436	3.60304	820	27	IARS2,TCF4,FANCG,SLC39A14,PORCN,PSMC3IP,CDKN1A,PHKG2,ORC1,PALB2,ORC6,SARS,LRP4,SLC25A19,FANCI,MAN2B1,LPIN2,PCCA,GALT,NPHP1,TBCE,MDM4,GLB1,TOM1,ZBTB20,PPIB,DDRGK1
Abnormality of the abdominal organs	HP:0002012	0.000252674	3.59744	1379	37	IL17RC,PNPLA6,TCF4,WDPCP,PIGA,FANCG,CDKN1A,DMPK,PHKG2,PALB2,LUZP1,4933427D14RIK,SLC25A19,TCTN3,MPV17,FANCI,ARID1B,MAN2B1,LPIN2,PCCA,SMARCE1,GALT,NPHP1,TRAF3IP2,SURF1,GLB1,RAB23,MADD,ABHD5,BBIP1,MMAA,TELO2,TOM1,MRPL3,KIF20A,WDR1,DDRGK1
Abnormal cellular immune system morphology	HP:0010987	0.000267872	3.57207	621	23	MLLT10,TCF4,HAX1,BAX,IRAK1,PIGA,FANCG,RPL27,SPP1,PALB2,FANCI,MAN2B1,IPO8,LPIN2,PCCA,HSCB,MDM4,GLB1,ABHD5,MMAA,DNMT3B,TOM1,WDR1
Abnormal leukocyte morphology	HP:0001881	0.000267872	3.57207	621	23	MLLT10,TCF4,HAX1,BAX,IRAK1,PIGA,FANCG,RPL27,SPP1,PALB2,FANCI,MAN2B1,IPO8,LPIN2,PCCA,HSCB,MDM4,GLB1,ABHD5,MMAA,DNMT3B,TOM1,WDR1
Downturned corners of mouth	HP:0002714	0.000271106	3.56686	167	12	POLA1,KDM4B,PIGA,EHMT1,4933427D14RIK,EBF3,POGZ,SETD5,GMPPA,HACE1,TELO2,ZBTB20
Abnormal epiphysis morphology	HP:0005930	0.000272216	3.56509	272	15	ATRIP,IARS2,SMARCA2,PORCN,ORC1,ORC6,4933427D14RIK,ATR,ZMIZ1,RPS6KA3,NPHP1,GLB1,RAB23,TGDS,DDRGK1
Aplasia/Hypoplasia involving bones of the feet	HP:0006494	0.000272216	3.56509	272	15	TCF4,KDM4B,SMARCA2,CAMK2G,PORCN,LUZP1,4933427D14RIK,LRP4,ARID1B,ZMIZ1,PHF6,TBCE,RAB23,TGDS,TELO2
Abnormal peripheral nervous system morphology	HP:0000759	0.00027343	3.56315	393	18	PNPLA6,VPS13D,CDKN1A,WDR48,MOCS2,LRP4,SLC25A19,MPV17,GMPPA,SMARCE1,EXOSC8,TBCE,MAPT,FUS,CCM2,SURF1,HACE1,TDP1
Aplasia/Hypoplasia of the cerebellum	HP:0007360	0.000284982	3.54518	528	21	HNRNPH2,FAM149B,PIGA,TSEN34,OXR1,EHMT1,VLDLR,4933427D14RIK,ATR,GMPPB,SLC25A19,TCTN3,EBF3,HERC1,ARID1B,MAN1B1,RPS6KA3,SMARCE1,NPHP1,EXOSC8,EXOSC1
Abnormal inflammatory response	HP:0012647	0.000287019	3.54209	1269	35	IARS2,ANKRD11,IL17RC,POLA1,TCF4,SMARCA2,WDPCP,IRAK1,PANK2,PIGA,SPP1,CRLF1,ORC6,ABCB1B,SH3KBP1,ZEB1,MPV17,ARID1B,MAN2B1,IPO8,TGFB2,LPIN2,PCCA,SMARCE1,NPHP1,NBEA,MDM4,TRAF3IP2,GLB1,BBIP1,TGDS,DNMT3B,TOM1,SHANK3,WDR1
Increased inflammatory response	HP:0012649	0.000287019	3.54209	1269	35	IARS2,ANKRD11,IL17RC,POLA1,TCF4,SMARCA2,WDPCP,IRAK1,PANK2,PIGA,SPP1,CRLF1,ORC6,ABCB1B,SH3KBP1,ZEB1,MPV17,ARID1B,MAN2B1,IPO8,TGFB2,LPIN2,PCCA,SMARCE1,NPHP1,NBEA,MDM4,TRAF3IP2,GLB1,BBIP1,TGDS,DNMT3B,TOM1,SHANK3,WDR1
Functional abnormality of the inner ear	HP:0011389	0.000288024	3.54057	1042	31	IARS2,PNPLA6,FAM149B,HAX1,PPIP5K2,SLC39A14,PORCN,LUZP1,SLC30A9,LRP4,GMPPB,TNC,POGZ,ARID1B,GMPPA,MAN2B1,CHN1,RPS6KA3,ELMOD3,FUS,SURF1,HACE1,RAB23,ABHD5,CDHR1,GYG,DNMT3B,SRP72,BTRC,CEP250,COL27A1
Abnormality of the chin	HP:0000306	0.000294567	3.53082	395	18	IARS2,SVIL,ANKRD11,SMARCA2,PORCN,EHMT1,LUZP1,LRP4,EBF3,POGZ,HERC1,ARID1B,MAN1B1,MAN2B1,RPS6KA3,GLB1,MADD,SHANK3
Pectus carinatum	HP:0000768	0.000308478	3.51078	169	12	HNRNPH2,FAM149B,ORC1,MAN1B1,MAN2B1,IPO8,TGFB2,RPS6KA3,GLB1,TGDS,TELO2,PPIB
Prominent nasal bridge	HP:0000426	0.000316761	3.49927	238	14	ANKRD11,TCF4,FAM149B,WDPCP,ORC6,4933427D14RIK,TCTN3,EBF3,HERC1,IPO8,ZMIZ1,ASPH,NPHP1,BBIP1
Tremor	HP:0001337	0.000325805	3.48704	628	23	PNPLA6,FAM149B,VPS13D,ATXN7,NTRK2,PANK2,PIGA,SLC39A14,OXR1,VLDLR,4933427D14RIK,TCTN3,DALRD3,SGCE,PPP2R2B,ARV1,MAN1B1,GALT,NPHP1,MAPT,FUS,KCND3,MMAA
Myoclonus	HP:0001336	0.000331626	3.47935	356	17	HNRNPU,VPS13D,NTRK2,PIGA,ABCA7,ST3GAL3,MOCS2,MTPAP,SLC25A19,DALRD3,SGCE,ARV1,SMARCE1,MAPT,KCND3,GLB1,HACE1
Abnormality of mouth shape	HP:0011338	0.000343782	3.46372	277	15	POLA1,TCF4,KDM4B,FAM149B,PIGA,EHMT1,4933427D14RIK,EBF3,POGZ,SETD5,GMPPA,RPS6KA3,HACE1,TELO2,ZBTB20
Dyspnea	HP:0002094	0.000345273	3.46184	488	20	IRAK1,PIGA,DMPK,SPP1,CRLF1,ORC1,ORC6,LRP4,MPV17,IPO8,TGFB2,MAPT,FUS,SURF1,HACE1,MMAA,GYG,UNC13A,MRPL3,KIF20A
Hernia of the abdominal wall	HP:0004299	0.000356595	3.44783	489	20	SMARCA2,FANCG,PORCN,EHMT1,MAMLD1,PALB2,ZEB1,FANCI,POGZ,ARID1B,MAN2B1,IPO8,TGFB2,RPS6KA3,GLB1,CHD3,RAB23,TGDS,DNMT3B,SHANK3
Neoplasm of the tongue	HP:0100648	0.000379353	3.42096	43	7	FAM149B,WDPCP,DDX59,4933427D14RIK,TCTN3,SMARCE1,MDM4
Tooth malposition	HP:0000692	0.000380836	3.41926	402	18	ANKRD11,TCF4,SMARCA2,WDPCP,PIGA,PORCN,4933427D14RIK,ATR,SETD5,MAN2B1,RPS6KA3,ASPH,NPHP1,GLB1,CHD3,MADD,BBIP1,SHANK3
Abnormal upper limb bone morphology	HP:0040070	0.000382542	3.41732	446	19	FAM149B,SMARCA2,FANCG,PORCN,PALB2,4933427D14RIK,ATR,LRP4,TCTN3,FANCI,POGZ,ARID1B,SETD5,CHN1,RPS6KA3,GLB1,RAB23,TGDS,COL27A1
Abnormal judgment	HP:5200401	0.000405366	3.39215	493	20	HNRNPH2,WDPCP,KCNT1,ACSL4,EHMT1,MAMLD1,FTSJ1,SGCE,POGZ,PPP2R2B,SETD5,MAN2B1,GALT,NPHP1,MAPT,FUS,DEPDC5,BBIP1,ZBTB20,UNC13A
Reduced tendon reflexes	HP:0001315	0.000414919	3.38204	588	22	IARS2,PNPLA6,NTRK2,PDSS1,MTPAP,LRP4,GMPPB,SLC25A19,DALRD3,MPV17,DNAJB2,ARV1,RNASEH1,EXOSC8,FUS,KCND3,EXOSC1,SURF1,ABHD5,SHANK3,CNTN1,TDP1
Abdominal wall defect	HP:0010866	0.000418478	3.37833	494	20	SMARCA2,FANCG,PORCN,EHMT1,MAMLD1,PALB2,ZEB1,FANCI,POGZ,ARID1B,MAN2B1,IPO8,TGFB2,RPS6KA3,GLB1,CHD3,RAB23,TGDS,DNMT3B,SHANK3
Agenesis of corpus callosum	HP:0001274	0.000435493	3.36102	363	17	HNRNPU,KDM4B,PORCN,DDX59,EHMT1,SARS,LUZP1,SLC30A9,4933427D14RIK,GMPPB,SLC25A19,TCTN3,FANCI,ARID1B,SMARCE1,NPHP1,SHANK3
Abnormal lung morphology	HP:0002088	0.00045489	3.34209	1236	34	IL17RC,POLA1,TCF4,SMARCA2,IRAK1,PANK2,PIGA,PORCN,PSMC3IP,SPP1,CRLF1,DDX59,EHMT1,ORC1,ORC6,SH3KBP1,4933427D14RIK,TCTN3,ARID1B,MAN2B1,IPO8,TGFB2,SMARCE1,TBCE,MDM4,TRAF3IP2,GLB1,TYK2,DNMT3B,TOM1,KIF20A,WDR1,CNTN1,SHROOM4
Abnormal bone ossification	HP:0011849	0.000476756	3.3217	743	25	IARS2,TCF4,FANCG,SLC39A14,PSMC3IP,CDKN1A,PHKG2,ORC1,PALB2,ORC6,LRP4,SLC25A19,FANCI,MAN2B1,LPIN2,PCCA,GALT,NPHP1,TBCE,MDM4,GLB1,TOM1,ZBTB20,PPIB,DDRGK1
Autism	HP:0000717	0.000496634	3.30396	247	14	ANKRD11,WDPCP,NTRK2,EHMT1,LUZP1,FTSJ1,DALRD3,NLGN3,ARV1,MAN1B1,NPHP1,BBIP1,SHANK3,ZBTB20
Apraxia	HP:0002186	0.000530415	3.27538	212	13	PANK2,ABCA7,DMPK,SLC30A9,4933427D14RIK,TCTN3,EBF3,CHN1,GALT,NPHP1,MAPT,FUS,CHD3
Broad nasal tip	HP:0000455	0.000542386	3.26569	146	11	FAM149B,PORCN,4933427D14RIK,TCTN3,EBF3,POGZ,ARID1B,RPS6KA3,SMARCE1,GLB1,ZBTB20
Abnormal morphology of female internal genitalia	HP:0000008	0.000552777	3.25745	457	19	IL17RC,BAX,WDPCP,FANCG,PSMC3IP,PHKG2,MAMLD1,PALB2,MSH3,TCTN3,FANCI,ARID1B,IPO8,TGFB2,RPS6KA3,NPHP1,TRAF3IP2,BBIP1,MSH5
Abnormal immune system morphology	HP:0032251	0.000560949	3.25108	648	23	MLLT10,TCF4,HAX1,BAX,IRAK1,PIGA,FANCG,RPL27,SPP1,PALB2,FANCI,MAN2B1,IPO8,LPIN2,PCCA,HSCB,MDM4,GLB1,ABHD5,MMAA,DNMT3B,TOM1,WDR1
Developmental regression	HP:0002376	0.000563738	3.24892	413	18	HNRNPH2,HNRNPU,KCNT1,NTRK2,PIGA,SLC39A14,ST3GAL3,SLC30A9,DALRD3,ARV1,GMPPA,IPO8,TBCE,NBEA,SURF1,GLB1,HACE1,ZBTB20
Broad-based gait	HP:0002136	0.000569062	3.24484	117	10	VLDLR,EBF3,MPV17,MAN1B1,RNASEH1,NBEA,KCND3,CHD3,HACE1,SHANK3
Bilateral tonic-clonic seizure	HP:0002069	0.000589811	3.22929	371	17	HNRNPU,YIPF5,KCNT1,PIGA,TSEN34,ST3GAL3,SARS,MOCS2,SLC25A19,MICAL1,HERC1,MAPT,MAST3,NBEA,DEPDC5,HACE1,NPRL2
Hypoplastic male external genitalia	HP:0000050	0.000598364	3.22303	601	22	PNPLA6,POLA1,TCF4,WDPCP,PIGA,EHMT1,ORC1,MAMLD1,ORC6,LUZP1,4933427D14RIK,GMPPB,TCTN3,EBF3,HERC1,PBX1,PHF6,NPHP1,TBCE,MADD,BBIP1,MSH5
Abnormality of thyroid physiology	HP:0002926	0.000604531	3.21858	415	18	PNPLA6,WDPCP,TIAM1,SLC25A36,LUZP1,LRP4,FANCI,IPO8,SECISBP2,SMARCE1,NPHP1,MDM4,MADD,BBIP1,GYG,TOM1,ZBTB20,RBM28
Abnormal cerebrospinal fluid morphology	HP:0002921	0.00061518	3.211	602	22	IARS2,ATP5O,HNRNPU,KDM4B,FANCG,PORCN,PALB2,4933427D14RIK,GMPPB,SLC25A19,TCTN3,MPV17,FANCI,HERC1,MAN2B1,SMARCE1,NPHP1,SURF1,MADD,ABHD5,DNMT3B,ZBTB20
Absent speech	HP:0001344	0.000647994	3.18843	417	18	HNRNPH2,HNRNPU,TCF4,SMARCA2,PSMB1,NTRK2,PIGA,SLC39A14,LUZP1,GMPPB,DALRD3,POGZ,HERC1,ARID1B,SMARCE1,TBCE,TELO2,SHROOM4
Hip dislocation	HP:0002827	0.000662933	3.17853	253	14	IARS2,FANCG,PORCN,PALB2,ATR,LRP4,GMPPB,FANCI,IPO8,HACE1,TELO2,RYR3,COL27A1,SHROOM4
Abnormality of facial soft tissue	HP:0011799	0.000667878	3.1753	509	20	KDM4B,CAMK2G,SLC39A14,DMPK,CRLF1,SLC30A9,LRP4,GMPPB,EBF3,POGZ,HERC1,PPP2R2B,MAN2B1,ZMIZ1,SMARCE1,RNASEH1,SURF1,DNMT3B,SHANK3,RYR3
Anemia	HP:0001903	0.000705959	3.15122	607	22	IRAK1,PIGA,FANCG,RPL27,PHKG2,SPP1,PALB2,FANCI,PBX1,LPIN2,PCCA,GALT,NPHP1,TBCE,HSCB,MDM4,SURF1,HACE1,MMAA,DNMT3B,TOM1,ZBTB20
Motor seizure	HP:0020219	0.000718537	3.14355	420	18	HNRNPU,KDM4B,SMARCA2,KCNT1,NTRK2,PIGA,TSEN34,ST3GAL3,EHMT1,DALRD3,MICAL1,MAST3,NBEA,DEPDC5,GLB1,CHD3,HACE1,NPRL2
Abnormal femur morphology	HP:0002823	0.000764348	3.11671	295	15	IARS2,FANCG,ORC1,PALB2,ORC6,FANCI,ARID1B,MAN2B1,RPS6KA3,GLB1,RAB23,MADD,TGDS,COL27A1,DDRGK1
Somatic sensory dysfunction	HP:0003474	0.000795999	3.09909	423	18	IARS2,VPS13D,HAX1,ATXN7,WDR48,SLC25A19,EBF3,MPV17,DNAJB2,GMPPA,RNASEH1,MAPT,KCND3,DEPDC5,MADD,SHANK3,NPRL2,TDP1
Gastroesophageal reflux	HP:0002020	0.000850646	3.07025	517	20	HNRNPH2,TCF4,SMARCA2,NTRK2,TSEN34,PORCN,CDKN1A,DMPK,CRLF1,EHMT1,ORC1,ORC6,LUZP1,EBF3,DALRD3,POGZ,ARV1,IPO8,MCEE,SHANK3
Abnormal myelination	HP:0012447	0.000877068	3.05697	615	22	HNRNPU,KCNT1,NTRK2,PIGA,TIAM1,MOCS2,DALRD3,MPV17,POGZ,ARID1B,ARV1,MAN2B1,ZMIZ1,RNASEH1,TBCE,FUS,EXOSC1,SURF1,HACE1,MADD,SHANK3,TDP1
Cerebral cortical atrophy	HP:0002120	0.000903681	3.04398	340	16	IARS2,KCNT1,PIGA,ABCA7,EHMT1,LUZP1,GMPPB,TCTN3,POGZ,HERC1,PPP2R2B,MAN2B1,RPS6KA3,RNASEH1,EXOSC8,MAPT
Abnormality of the autonomic nervous system	HP:0002270	0.000905386	3.04317	299	15	TCF4,WDPCP,FANCG,DDX59,PALB2,4933427D14RIK,ANK2,TCTN3,FANCI,GMPPA,NPHP1,MAPT,DEPDC5,HACE1,BBIP1
Delayed gross motor development	HP:0002194	0.000925302	3.03372	473	19	ABCA2,KDM4B,SMARCA2,PHKG2,EHMT1,VLDLR,MTPAP,4933427D14RIK,FTSJ1,LRP4,EBF3,ARID1B,SETD5,NPHP1,MRPS14,NBEA,FUS,CHD3,RYR3
Abnormal liver morphology	HP:0410042	0.000934199	3.02956	878	27	IL17RC,PNPLA6,TCF4,WDPCP,PIGA,PHKG2,PALB2,LUZP1,SLC25A19,TCTN3,MPV17,MAN2B1,LPIN2,PCCA,GALT,NPHP1,TRAF3IP2,SURF1,GLB1,MADD,ABHD5,BBIP1,MMAA,TOM1,MRPL3,KIF20A,DDRGK1
Abnormal vertebral morphology	HP:0003468	0.000954849	3.02007	474	19	IARS2,ANKRD11,PSMC3IP,ORC1,4933427D14RIK,LRP4,TCTN3,FANCI,POGZ,MAN2B1,IPO8,CHN1,RPS6KA3,PHF6,GLB1,MADD,ZBTB20,PPIB,DDRGK1
Abnormal internal genitalia	HP:0000812	0.000986979	3.00569	522	20	IL17RC,BAX,WDPCP,FANCG,PSMC3IP,PHKG2,MAMLD1,PALB2,MSH3,TCTN3,FANCI,ARID1B,IPO8,TGFB2,RPS6KA3,PHF6,NPHP1,TRAF3IP2,BBIP1,MSH5
Reduced visual acuity	HP:0007663	0.00109895	2.95902	574	21	TCF4,ATXN7,WDPCP,PANK2,SLC39A14,TSEN34,PORCN,ZEB1,GMPPB,DRAM2,POGZ,ZMIZ1,CHN1,SMARCE1,ASPH,RNASEH1,NPHP1,GLB1,CDHR1,BBIP1,CEP250
Limb hypertonia	HP:0002509	0.00111979	2.95086	157	11	NTRK2,PIGA,SLC39A14,TSEN34,WDR48,SLC30A9,MTPAP,SLC25A19,DALRD3,ARV1,PCCA
Abnormal knee morphology	HP:0034669	0.00113698	2.94425	346	16	IARS2,SVIL,PIGA,ORC1,ORC6,GMPPB,TCTN3,ARID1B,MAN2B1,IPO8,GLB1,RAB23,TGDS,TELO2,ZBTB20,DDRGK1
Abnormality of neuronal migration	HP:0002269	0.00118695	2.92557	481	19	ANKRD11,FAM149B,TSEN34,SARS,SLC30A9,VLDLR,4933427D14RIK,ATR,GMPPB,SLC25A19,TCTN3,ARID1B,MAN1B1,ZMIZ1,RPS6KA3,SMARCE1,NPHP1,DEPDC5,NPRL2
Abnormality of the abdominal wall	HP:0004298	0.00121145	2.91669	529	20	SMARCA2,FANCG,PORCN,EHMT1,MAMLD1,PALB2,ZEB1,FANCI,POGZ,ARID1B,MAN2B1,IPO8,TGFB2,RPS6KA3,GLB1,CHD3,RAB23,TGDS,DNMT3B,SHANK3
Cerebellar atrophy	HP:0001272	0.00126793	2.8969	437	18	PNPLA6,POLA1,VPS13D,ATXN7,PIGA,SLC39A14,VLDLR,EBF3,POGZ,HERC1,PPP2R2B,MAN2B1,ZMIZ1,RNASEH1,TBCE,KCND3,SHANK3,TDP1
Metabolic acidosis	HP:0001942	0.0013505	2.86951	160	11	PIGA,PHKG2,SLC25A19,MPV17,PBX1,PCCA,MCEE,GALT,SURF1,MMAA,MRPL3
Hypothyroidism	HP:0000821	0.00139644	2.85498	395	17	PNPLA6,WDPCP,TIAM1,SLC25A36,LUZP1,LRP4,FANCI,IPO8,SECISBP2,SMARCE1,NPHP1,MDM4,BBIP1,GYG,TOM1,ZBTB20,RBM28
Abnormal number of teeth	HP:0006483	0.00149583	2.82512	397	17	ATRIP,ANKRD11,WDPCP,NTRK2,PORCN,ACSL4,DDX59,ATR,LRP4,DALRD3,ARV1,CTNND1,RPS6KA3,NPHP1,RAB23,BBIP1,RBM28
Retrognathia	HP:0000278	0.00153236	2.81464	354	16	POLA1,WDPCP,CRLF1,ORC1,MAMLD1,ORC6,TCTN3,ARID1B,IPO8,TGFB2,ASPH,NPHP1,EXOSC1,MADD,BBIP1,TELO2
Abnormal palm morphology	HP:0100871	0.00156055	2.80672	490	19	ANKRD11,PNPLA6,TCF4,KDM4B,SMARCA2,CAMK2G,PIGA,TSEN34,PORCN,CRLF1,EHMT1,ORC1,ATR,ARID1B,GMPPA,RPS6KA3,TBCE,TGDS,TELO2
Tooth agenesis	HP:0009804	0.00158964	2.7987	355	16	ATRIP,ANKRD11,WDPCP,NTRK2,PORCN,DDX59,ATR,LRP4,DALRD3,ARV1,CTNND1,RPS6KA3,NPHP1,RAB23,BBIP1,RBM28
Abnormal hair pattern	HP:0010720	0.00158964	2.7987	355	16	ANKRD11,POLA1,TCF4,KDM4B,SMARCA2,PORCN,RPL27,DMPK,ARID1B,SETD5,GMPPA,MAN1B1,MAN2B1,CHN1,SMARCE1,MADD
Abnormality of bone mineral density	HP:0004348	0.00164416	2.78406	639	22	IARS2,TCF4,FANCG,SLC39A14,PSMC3IP,CDKN1A,PHKG2,PALB2,LRP4,SLC25A19,FANCI,MAN2B1,LPIN2,PCCA,GALT,NPHP1,TBCE,MDM4,GLB1,TOM1,ZBTB20,DDRGK1
Constitutional symptom	HP:0025142	0.00165608	2.78092	1250	33	SVIL,TCF4,KCNT1,IRAK1,PANK2,PIGA,SLC39A14,PORCN,CDKN1A,DMPK,PHKG2,SPP1,CRLF1,PALB2,ZEB1,ANK2,GMPPB,ALG10B,SLC25A26,MAN2B1,TGFB2,LPIN2,SMARCE1,RNASEH1,MDM4,FUS,KCND3,DEPDC5,SURF1,HACE1,UNC13A,DDRGK1,NPRL2
Specific learning disability	HP:0001328	0.00166728	2.77799	314	15	TCF4,VPS13D,SMARCA2,WDPCP,EHMT1,ORC1,ORC6,TCTN3,MAN2B1,GALT,NPHP1,MAPT,FUS,BBIP1,WDR1
Single transverse palmar crease	HP:0000954	0.00167243	2.77665	198	12	ANKRD11,PNPLA6,TCF4,KDM4B,SMARCA2,TSEN34,EHMT1,ATR,ARID1B,RPS6KA3,TGDS,TELO2
Impairment in personality functioning	HP:0031466	0.0016947	2.77091	235	13	PNPLA6,SMARCA2,WDPCP,KCNT1,PANK2,MTPAP,SGCE,SMARCE1,NPHP1,MAPT,FUS,BBIP1,UNC13A
Abnormality of the breast	HP:0000769	0.00198128	2.70305	451	18	PNPLA6,TCF4,SMARCA2,PORCN,PSMC3IP,CDKN1A,ORC1,PALB2,ORC6,RAD54L,ATR,MSH3,EBF3,MAN1B1,PHF6,MADD,ZBTB20,RBM28
Abnormal dental morphology	HP:0006482	0.00202867	2.69279	278	14	ANKRD11,SMARCA2,WDPCP,PIGA,PORCN,ORC1,4933427D14RIK,ATR,ARID1B,CTNND1,RPS6KA3,NPHP1,CHD3,BBIP1
Abnormality of prenatal development or birth	HP:0001197	0.00203107	2.69228	971	28	IARS2,TCF4,NTRK2,PIGA,FANCG,RPL27,DMPK,ORC1,MAMLD1,PALB2,SLC30A9,ANK2,GMPPB,SLC25A19,TCTN3,EBF3,DALRD3,FANCI,PBX1,SLC25A26,ARV1,IPO8,MAPT,GLB1,MADD,RYR3,KIF20A,CNTN1
Abnormal diaphysis morphology	HP:0000940	0.0021895	2.65965	321	15	IARS2,ORC1,ORC6,4933427D14RIK,LRP4,TCTN3,MAN2B1,IPO8,RPS6KA3,TBCE,GLB1,RAB23,TGDS,ZBTB20,DDRGK1
Hypospadias	HP:0000047	0.00227807	2.64243	365	16	SMARCA2,FANCG,RPL27,EHMT1,ORC1,MAMLD1,PALB2,ORC6,LUZP1,4933427D14RIK,ATR,FANCI,ARID1B,SETD5,ZMIZ1,SMARCE1
Hypoplasia of the corpus callosum	HP:0002079	0.00245986	2.60909	458	18	ANKRD11,TCF4,KCNT1,PIGA,TSEN34,EHMT1,MOCS2,4933427D14RIK,GMPPB,POGZ,ARID1B,ZMIZ1,SMARCE1,EXOSC8,TBCE,EXOSC1,HACE1,ZBTB20
Abnormal myeloid leukocyte morphology	HP:0010974	0.0025498	2.59349	325	15	TCF4,HAX1,FANCG,RPL27,FANCI,IPO8,PCCA,HSCB,MDM4,GLB1,ABHD5,MMAA,DNMT3B,TOM1,WDR1
Abnormal tongue morphology	HP:0030809	0.00271423	2.56635	370	16	FAM149B,PANK2,DDX59,EHMT1,4933427D14RIK,GMPPB,TCTN3,MAN2B1,IPO8,FUS,TRAF3IP2,GLB1,TGDS,DNMT3B,TELO2,UNC13A
Abnormal renal physiology	HP:0012211	0.00295818	2.52898	715	23	IL17RC,PNPLA6,TCF4,WDPCP,IRAK1,PIGA,FANCG,ACSL4,PHKG2,SPP1,EHMT1,PALB2,SLC30A9,4933427D14RIK,FANCI,PBX1,LPIN2,NPHP1,TRAF3IP2,SURF1,BBIP1,TOM1,SHANK3
Proportionate short stature	HP:0003508	0.00315953	2.50038	141	10	PNPLA6,SMARCA2,CAMK2G,ORC1,ORC6,ATR,TCTN3,TBCE,GLB1,DDRGK1
Abnormal palmar dermatoglyphics	HP:0001018	0.00336204	2.4734	250	13	ANKRD11,PNPLA6,TCF4,KDM4B,SMARCA2,TSEN34,PORCN,EHMT1,ATR,ARID1B,RPS6KA3,TGDS,TELO2
Mental deterioration	HP:0001268	0.0038184	2.41812	380	16	PNPLA6,ATXN7,NTRK2,PANK2,SLC39A14,ABCA7,DALRD3,PPP2R2B,ARV1,GALT,RNASEH1,MAPT,FUS,GLB1,UNC13A,RBM28
Pain	HP:0012531	0.00384255	2.41538	835	25	SVIL,TCF4,IRAK1,PIGA,SLC39A14,PORCN,CDKN1A,DMPK,PHKG2,SPP1,CRLF1,PALB2,ZEB1,SLC25A26,TGFB2,LPIN2,SMARCE1,RNASEH1,MDM4,FUS,DEPDC5,HACE1,UNC13A,DDRGK1,NPRL2
Prominent forehead	HP:0011220	0.00417735	2.3791	255	13	IARS2,FAM149B,4933427D14RIK,LRP4,EBF3,HERC1,MAN2B1,RPS6KA3,TBCE,CHD3,ZBTB20,RYR3,COL27A1
Abnormal form of the vertebral bodies	HP:0003312	0.0044223	2.35435	340	15	IARS2,ANKRD11,ORC1,4933427D14RIK,LRP4,TCTN3,MAN2B1,IPO8,CHN1,RPS6KA3,GLB1,MADD,ZBTB20,PPIB,DDRGK1
Hamartoma of tongue	HP:0011802	0.00448404	2.34833	23	5	FAM149B,WDPCP,DDX59,4933427D14RIK,TCTN3
Polydactyly	HP:0010442	0.00454965	2.34202	257	13	PNPLA6,FAM149B,WDPCP,PORCN,DDX59,LUZP1,4933427D14RIK,TCTN3,SETD5,CHN1,NPHP1,RAB23,BBIP1
Abnormality of upper lip vermillion	HP:0011339	0.00465168	2.33239	432	17	ANKRD11,HNRNPU,KDM4B,SMARCA2,DMPK,DDX59,EHMT1,SARS,EBF3,POGZ,PBX1,ARID1B,SETD5,MAN1B1,ZMIZ1,SMARCE1,TBCE
Abnormal neural tube morphology	HP:0410043	0.00473049	2.32509	299	14	POLA1,FANCG,PORCN,PALB2,4933427D14RIK,GMPPB,SLC25A19,TCTN3,FANCI,ARID1B,CHN1,NPHP1,GLB1,RAB23
Neural tube defect	HP:0045005	0.00473049	2.32509	299	14	POLA1,FANCG,PORCN,PALB2,4933427D14RIK,GMPPB,SLC25A19,TCTN3,FANCI,ARID1B,CHN1,NPHP1,GLB1,RAB23
Thick eyebrow	HP:0000574	0.00488653	2.311	148	10	IARS2,ANKRD11,SMARCA2,EBF3,ARID1B,MAN2B1,RPS6KA3,SMARCE1,PHF6,SHANK3
Abnormal granulocyte morphology	HP:0001911	0.00510762	2.29178	301	14	TCF4,HAX1,FANCG,RPL27,FANCI,IPO8,PCCA,HSCB,MDM4,ABHD5,MMAA,DNMT3B,TOM1,WDR1
Umbilical hernia	HP:0001537	0.00510762	2.29178	301	14	SMARCA2,FANCG,PORCN,EHMT1,PALB2,FANCI,ARID1B,MAN2B1,IPO8,CHD3,RAB23,TGDS,DNMT3B,SHANK3
Abnormal cheek morphology	HP:0004426	0.00516327	2.28707	260	13	ANKRD11,HNRNPU,TCF4,SMARCA2,CRLF1,MOCS2,TCTN3,ARID1B,CHN1,TBCE,RAB23,TGDS,SHANK3
Abnormal dermatoglyphics	HP:0007477	0.00530602	2.27523	302	14	ANKRD11,PNPLA6,TCF4,KDM4B,SMARCA2,TSEN34,PORCN,EHMT1,ATR,LRP4,ARID1B,RPS6KA3,TGDS,TELO2
EEG abnormality	HP:0002353	0.00572582	2.24216	536	19	IARS2,ANKRD11,HNRNPU,KCNT1,NTRK2,PIGA,ST3GAL3,LUZP1,GMPPB,DALRD3,POGZ,NLGN3,ARV1,PHF6,MAPT,NBEA,DEPDC5,MADD,NPRL2
Abnormal enteric ganglion morphology	HP:0004362	0.00584707	2.23306	151	10	TCF4,WDPCP,FANCG,DDX59,PALB2,4933427D14RIK,TCTN3,FANCI,NPHP1,BBIP1
Aganglionic megacolon	HP:0002251	0.00584707	2.23306	151	10	TCF4,WDPCP,FANCG,DDX59,PALB2,4933427D14RIK,TCTN3,FANCI,NPHP1,BBIP1
Respiratory tract infection	HP:0011947	0.00585199	2.2327	800	24	IL17RC,POLA1,SMARCA2,PANK2,PIGA,CRLF1,DDX59,EHMT1,ORC6,SH3KBP1,TCTN3,ARID1B,MAN2B1,SMARCE1,TBCE,MDM4,TRAF3IP2,GLB1,TYK2,DNMT3B,TOM1,KIF20A,WDR1,SHROOM4
Abnormal glucose homeostasis	HP:0011014	0.0058989	2.22923	692	22	IARS2,PNPLA6,POLA1,TCF4,YIPF5,WDPCP,SLC25A36,PHKG2,PALB2,MPV17,POGZ,HERC1,PCCA,SECISBP2,GALT,NPHP1,MADD,CDHR1,BBIP1,GYG,TOM1,ZBTB20
Short palpebral fissure	HP:0012745	0.00596279	2.22455	119	9	HNRNPH2,POLA1,SMARCA2,FANCG,ORC1,PALB2,FANCI,CHN1,MADD
Non-motor seizure	HP:0033259	0.0061595	2.21045	187	11	HNRNPU,SMARCA2,KCNT1,NTRK2,PIGA,EHMT1,MICAL1,MAST3,NBEA,DEPDC5,NPRL2
Abnormal enteric nervous system morphology	HP:0025028	0.00620168	2.20749	152	10	TCF4,WDPCP,FANCG,DDX59,PALB2,4933427D14RIK,TCTN3,FANCI,NPHP1,BBIP1
Abnormal autonomic nervous system morphology	HP:0012331	0.00620168	2.20749	152	10	TCF4,WDPCP,FANCG,DDX59,PALB2,4933427D14RIK,TCTN3,FANCI,NPHP1,BBIP1
Lower limb muscle weakness	HP:0007340	0.00629043	2.20132	225	12	PNPLA6,VPS13D,GMPPB,EIF2B2,SECISBP2,SMARCE1,RNASEH1,MAPT,FUS,GYG,UNC13A,TDP1
Narrow mouth	HP:0000160	0.00629043	2.20132	225	12	IARS2,PIGA,CRLF1,ORC1,ORC6,LUZP1,POGZ,ZMIZ1,GLB1,MADD,TGDS,ZBTB20
Vesicoureteral reflux	HP:0000076	0.00629043	2.20132	225	12	HNRNPU,WDPCP,PIGA,EHMT1,SARS,EBF3,FANCI,PBX1,ZMIZ1,NPHP1,BBIP1,SHANK3
Proptosis	HP:0000520	0.00634987	2.19723	265	13	POLA1,FANCG,SLC39A14,PALB2,LRP4,TCTN3,FANCI,HERC1,MAN2B1,IPO8,SMARCE1,HACE1,TGDS
Acidosis	HP:0001941	0.00664585	2.17745	397	16	PIGA,PHKG2,PDSS1,SLC25A19,MPV17,PBX1,SLC25A26,PCCA,MCEE,GALT,RNASEH1,MRPS14,SURF1,MMAA,NSUN3,MRPL3
Abnormal umbilicus morphology	HP:0001551	0.00664709	2.17737	308	14	SMARCA2,FANCG,PORCN,EHMT1,PALB2,FANCI,ARID1B,MAN2B1,IPO8,CHD3,RAB23,TGDS,DNMT3B,SHANK3
Abnormal oral frenulum morphology	HP:0000190	0.00673736	2.17151	65	7	FAM149B,SMARCA2,DDX59,4933427D14RIK,TCTN3,SETD5,TELO2
Abnormal breast morphology	HP:0031093	0.0068764	2.16264	445	17	PNPLA6,TCF4,SMARCA2,PORCN,PSMC3IP,ORC1,PALB2,ORC6,RAD54L,ATR,MSH3,EBF3,MAN1B1,PHF6,MADD,ZBTB20,RBM28
Abnormality of dental structure	HP:0011061	0.00695315	2.15782	353	15	ATRIP,IL17RC,SMARCA2,PORCN,CRLF1,DDX59,ATR,LRP4,CTNND1,TBCE,TRAF3IP2,GLB1,CHD3,PPIB,RBM28
Severe expressive language delay	HP:0006863	0.00702836	2.15315	12	4	EHMT1,POGZ,HERC1,ARID1B
Unsteady gait	HP:0002317	0.00717207	2.14436	190	11	VPS13D,NTRK2,EIF2B2,DALRD3,PPP2R2B,ARV1,RNASEH1,MAPT,CHD3,HACE1,SHANK3
Abnormal ventricular septum morphology	HP:0010438	0.00720237	2.14252	495	18	ANKRD11,POLA1,TIAM1,PORCN,RPL27,DDX59,PALB2,TCTN3,FANCI,ARID1B,SETD5,IPO8,SMARCE1,CHD3,RAB23,TGDS,GYG,SHANK3
Widely spaced teeth	HP:0000687	0.00731643	2.1357	122	9	TCF4,SMARCA2,PIGA,4933427D14RIK,MAN2B1,RPS6KA3,GLB1,CHD3,SHANK3
Lower extremity joint dislocation	HP:0030311	0.0074243	2.12934	311	14	IARS2,FANCG,PORCN,PALB2,ATR,LRP4,GMPPB,FANCI,IPO8,HACE1,TELO2,RYR3,COL27A1,SHROOM4
Abnormality of upper limb joint	HP:0009810	0.00744501	2.12813	546	19	SVIL,PIGA,PORCN,CRLF1,ORC1,ORC6,LUZP1,ATR,LRP4,TCTN3,ARID1B,IPO8,TGFB2,ASPH,GLB1,RAB23,TGDS,COL27A1,CNTN1
Neoplasm of the oral cavity	HP:0100649	0.00746999	2.12668	66	7	FAM149B,WDPCP,DDX59,4933427D14RIK,TCTN3,SMARCE1,MDM4
Thin vermilion border	HP:0000233	0.0075373	2.12278	401	16	IARS2,ANKRD11,HNRNPU,SMARCA2,ACSL4,DDX59,SARS,EBF3,POGZ,PBX1,ARID1B,SETD5,MAN1B1,SMARCE1,TBCE,DDRGK1
Joint contracture of the hand	HP:0009473	0.00777149	2.1095	270	13	SVIL,PORCN,CRLF1,ORC1,ORC6,LUZP1,TCTN3,ARID1B,IPO8,TGFB2,RAB23,TGDS,CNTN1
Cardiomyopathy	HP:0001638	0.00804474	2.09449	549	19	ANKRD11,WDPCP,FANCG,PHKG2,PALB2,LUZP1,GMPPB,FANCI,PCCA,RNASEH1,NPHP1,MRPS14,SURF1,GLB1,ABHD5,BBIP1,GYG,MRPL3,KIF20A
Congenital abnormal hair pattern	HP:0011361	0.00828115	2.08191	314	14	ANKRD11,POLA1,TCF4,KDM4B,SMARCA2,RPL27,ARID1B,SETD5,GMPPA,MAN1B1,MAN2B1,CHN1,SMARCE1,MADD
Camptodactyly	HP:0012385	0.00828115	2.08191	314	14	PORCN,CRLF1,ORC1,ORC6,LUZP1,TCTN3,ARID1B,IPO8,TGFB2,CHN1,PHF6,RAB23,TGDS,CNTN1
Respiratory insufficiency	HP:0002093	0.00853106	2.069	655	21	PIGA,DMPK,CRLF1,ORC1,MAMLD1,ORC6,SLC30A9,4933427D14RIK,LRP4,GMPPB,PBX1,SLC25A26,GMPPA,RNASEH1,EXOSC8,MRPS14,FUS,SURF1,MADD,UNC13A,CNTN1
Hydrocephalus	HP:0000238	0.00853423	2.06884	405	16	IARS2,HNRNPU,KDM4B,FANCG,PORCN,PALB2,4933427D14RIK,GMPPB,TCTN3,FANCI,HERC1,MAN2B1,SMARCE1,NPHP1,DNMT3B,ZBTB20
Abnormality iris morphology	HP:0000525	0.0086808	2.06144	453	17	PNPLA6,FANCG,PORCN,PALB2,LUZP1,ZEB1,4933427D14RIK,GMPPB,TCTN3,FANCI,POGZ,GMPPA,TGFB2,CHN1,ASPH,NPHP1,BTRC
Abnormal small intestine morphology	HP:0002244	0.00875332	2.05783	273	13	TCF4,WDPCP,FANCG,PORCN,CDKN1A,PALB2,GMPPB,FANCI,ARID1B,IPO8,NPHP1,BBIP1,TOM1
Delayed myelination	HP:0012448	0.00875332	2.05783	273	13	HNRNPU,KCNT1,NTRK2,PIGA,POGZ,ARID1B,MAN2B1,ZMIZ1,TBCE,EXOSC1,HACE1,MADD,SHANK3
Diarrhea	HP:0002014	0.00907558	2.04213	407	16	POLA1,IRAK1,CDKN1A,DMPK,PHKG2,SPP1,PALB2,MPV17,IPO8,GALT,HACE1,MADD,DNMT3B,TOM1,RYR3,WDR1
Large face	HP:0100729	0.00910409	2.04076	274	13	ANKRD11,POLA1,FAM149B,CRLF1,MOCS2,4933427D14RIK,TCTN3,EBF3,HERC1,PBX1,MAN1B1,ASPH,NPHP1
Sandal gap	HP:0001852	0.009162	2.03801	95	8	ATRIP,SVIL,SMARCA2,DDX59,ATR,ARID1B,SETD5,SMARCE1
Epileptic spasm	HP:0011097	0.00918418	2.03696	195	11	KDM4B,SMARCA2,KCNT1,NTRK2,PIGA,TSEN34,ST3GAL3,EHMT1,DEPDC5,CHD3,NPRL2
Narrow palate	HP:0000189	0.00918418	2.03696	195	11	SMARCA2,DDX59,ORC1,ORC6,LRP4,TCTN3,IPO8,TGFB2,RPS6KA3,MADD,CNTN1
Abnormality of the knee	HP:0002815	0.0093576	2.02884	408	16	IARS2,SVIL,PIGA,ORC1,ORC6,GMPPB,TCTN3,ARID1B,MAN2B1,IPO8,GLB1,RAB23,TGDS,TELO2,ZBTB20,DDRGK1
Abnormality of the hypothalamus-pituitary axis	HP:0000864	0.00970862	2.01284	506	18	IARS2,PNPLA6,POLA1,FANCG,PSMC3IP,CDKN1A,PALB2,4933427D14RIK,TCTN3,FANCI,GMPPA,SMARCE1,NPHP1,TBCE,MAST3,MADD,MSH5,RBM28
Abnormal odontoid tissue morphology	HP:3000050	0.00978633	2.00938	235	12	ATRIP,IL17RC,SMARCA2,PORCN,DDX59,ATR,LRP4,TBCE,TRAF3IP2,GLB1,CHD3,PPIB
Abnormality of the middle ear	HP:0000370	0.00995609	2.00191	609	20	ANKRD11,FAM149B,HAX1,WDPCP,PORCN,SH3KBP1,LUZP1,4933427D14RIK,TCTN3,FANCI,MAN2B1,CTNND1,ELMOD3,NPHP1,RAB23,CDHR1,BBIP1,TGDS,TELO2,ZBTB20
Conductive hearing impairment	HP:0000405	0.0100296	1.99872	364	15	ANKRD11,FAM149B,HAX1,PORCN,LUZP1,4933427D14RIK,TCTN3,FANCI,MAN2B1,CTNND1,ELMOD3,RAB23,CDHR1,TELO2,ZBTB20
Flexion contracture of digit	HP:0030044	0.0102622	1.98876	320	14	PORCN,CRLF1,ORC1,ORC6,LUZP1,TCTN3,ARID1B,IPO8,TGFB2,CHN1,PHF6,RAB23,TGDS,CNTN1
Abnormality of the peripheral nervous system	HP:0410008	0.0103013	1.98711	459	17	TCF4,WDPCP,FANCG,DDX59,PALB2,4933427D14RIK,ANK2,TCTN3,MPV17,FANCI,GMPPA,NPHP1,MAPT,DEPDC5,HACE1,BBIP1,TDP1
Cerebellar vermis hypoplasia	HP:0001320	0.0106344	1.97329	278	13	FAM149B,TSEN34,VLDLR,4933427D14RIK,ATR,GMPPB,SLC25A19,TCTN3,EBF3,ARID1B,SMARCE1,NPHP1,EXOSC8
Nail dysplasia	HP:0002164	0.0109061	1.96233	162	10	IL17RC,TCF4,PORCN,ORC1,ATR,LRP4,CTNND1,RPS6KA3,TRAF3IP2,SHANK3
Hypertrichosis	HP:0000998	0.0110507	1.95661	279	13	ANKRD11,HNRNPU,KDM4B,SMARCA2,EHMT1,4933427D14RIK,EBF3,ARID1B,SETD5,MAN2B1,SMARCE1,GLB1,ZBTB20
Dialeptic seizure	HP:0011146	0.0111233	1.95377	238	12	HNRNPU,SMARCA2,KCNT1,NTRK2,PIGA,EHMT1,MICAL1,POGZ,MAST3,NBEA,DEPDC5,NPRL2
Hypogonadism	HP:0000135	0.0112203	1.95	414	16	PNPLA6,POLA1,WDPCP,FANCG,DMPK,PALB2,LUZP1,FANCI,SMARCE1,PHF6,GALT,NPHP1,CDHR1,BBIP1,ZBTB20,RBM28
Abnormal toenail morphology	HP:0008388	0.0115129	1.93882	163	10	IL17RC,SMARCA2,PORCN,LRP4,TCTN3,ARID1B,SMARCE1,TRAF3IP2,TELO2,SHANK3
Functional abnormality of the middle ear	HP:0011452	0.0117907	1.92846	369	15	ANKRD11,FAM149B,HAX1,PORCN,LUZP1,4933427D14RIK,TCTN3,FANCI,MAN2B1,CTNND1,ELMOD3,RAB23,CDHR1,TELO2,ZBTB20
Dysphagia	HP:0002015	0.0119969	1.92093	514	18	ANKRD11,ATXN7,PANK2,PIGA,TSEN34,DMPK,CRLF1,LUZP1,EBF3,GMPPA,IPO8,RNASEH1,MAPT,FUS,KCND3,GLB1,MADD,UNC13A
Abnormality of the nail	HP:0001597	0.0119969	1.92093	514	18	IL17RC,TCF4,SMARCA2,CAMK2G,PIGA,PORCN,ORC1,ATR,LRP4,TCTN3,ARID1B,CTNND1,RPS6KA3,SMARCE1,TRAF3IP2,TELO2,SHANK3,ZBTB20
Short philtrum	HP:0000322	0.0121012	1.91717	240	12	HNRNPH2,TCF4,KDM4B,SMARCA2,LRP4,TCTN3,POGZ,ARID1B,GMPPA,MAN1B1,SMARCE1,MADD
Spina bifida	HP:0002414	0.0122803	1.91079	130	9	POLA1,FANCG,PORCN,PALB2,SLC25A19,FANCI,ARID1B,CHN1,RAB23
Subcortical cerebral atrophy	HP:0012157	0.0125504	1.90134	28	5	PANK2,EHMT1,TCTN3,POGZ,MAN2B1
Hypermetropia	HP:0000540	0.0133553	1.87434	284	13	IARS2,EHMT1,LUZP1,4933427D14RIK,POGZ,PBX1,ARV1,SETD5,MAN1B1,MAN2B1,CHD3,MADD,SHANK3
Renal insufficiency	HP:0000083	0.0134071	1.87267	420	16	PNPLA6,TCF4,WDPCP,IRAK1,PIGA,FANCG,ACSL4,SPP1,EHMT1,PALB2,SLC30A9,4933427D14RIK,FANCI,PBX1,NPHP1,BBIP1
Status epilepticus	HP:0002133	0.0134298	1.87193	203	11	ATP5O,HNRNPU,SMARCA2,KCNT1,NTRK2,PIGA,CDKN1A,EHMT1,DALRD3,ARV1,MAST3
Abnormal rib morphology	HP:0000772	0.0135518	1.868	328	14	ANKRD11,PORCN,ORC1,MAMLD1,ORC6,LUZP1,4933427D14RIK,ATR,LRP4,MAN2B1,TBCE,GLB1,PPIB,DDRGK1
Peripheral axonal degeneration	HP:0000764	0.0140649	1.85186	204	11	PNPLA6,VPS13D,WDR48,MOCS2,SLC25A19,MPV17,GMPPA,EXOSC8,TBCE,SURF1,TDP1
Low-set, posteriorly rotated ears	HP:0000368	0.0142853	1.84511	244	12	PNPLA6,FAM149B,WDPCP,LUZP1,4933427D14RIK,TCTN3,HERC1,ARID1B,NPHP1,TBCE,BBIP1,TGDS
Abnormality of central nervous system electrophysiology	HP:0030178	0.0142969	1.84476	572	19	IARS2,ANKRD11,HNRNPU,KCNT1,NTRK2,PIGA,ST3GAL3,LUZP1,GMPPB,DALRD3,POGZ,NLGN3,ARV1,PHF6,MAPT,NBEA,DEPDC5,MADD,NPRL2
Abnormal nervous system electrophysiology	HP:0001311	0.0143164	1.84417	678	21	IARS2,ANKRD11,HNRNPU,KCNT1,NTRK2,PIGA,ST3GAL3,LUZP1,GMPPB,DALRD3,MPV17,POGZ,NLGN3,ARV1,PHF6,MAPT,NBEA,DEPDC5,MADD,NPRL2,TDP1
Congenital onset	HP:0003577	0.0146109	1.83532	1020	27	IARS2,SVIL,POLA1,WDPCP,PORCN,RPL27,DDX59,ORC1,MAMLD1,ORC6,VLDLR,4933427D14RIK,ATR,LRP4,GMPPB,SLC25A19,TCTN3,POGZ,KANK1,HERC1,GMPPA,IPO8,NPHP1,TBCE,TGDS,TELO2,ZBTB20
Abnormal cardiac ventricle morphology	HP:0001713	0.0146339	1.83464	679	21	SVIL,ANKRD11,POLA1,WDPCP,TIAM1,PORCN,RPL27,DDX59,PALB2,GMPPB,TCTN3,FANCI,ARID1B,SETD5,IPO8,SMARCE1,CHD3,RAB23,TGDS,GYG,SHANK3
Abnormality of the palmar creases	HP:0010490	0.0148824	1.82733	245	12	ANKRD11,PNPLA6,TCF4,KDM4B,SMARCA2,TSEN34,EHMT1,ATR,ARID1B,RPS6KA3,TGDS,TELO2
Abnormal large intestine morphology	HP:0002250	0.0150073	1.8237	331	14	POLA1,TCF4,BAX,WDPCP,RPL27,PALB2,ABCB1B,SH3KBP1,MSH3,TCTN3,RPS6KA3,NPHP1,BBIP1,TOM1
Abnormal psychotic pattern	HP:5200430	0.0154139	1.81209	206	11	ATXN7,KCNT1,IRAK1,PANK2,SPP1,FTSJ1,RPS6KA3,MAPT,DEPDC5,SHANK3,ZBTB20
Macrocephaly	HP:0000256	0.0155116	1.80934	425	16	FAM149B,CAMK2G,PIGA,SLC39A14,DMPK,PDSS1,MOCS2,LRP4,HERC1,MAN1B1,MAN2B1,PHF6,CHD3,DNMT3B,SHANK3,ZBTB20
Short palm	HP:0004279	0.0155201	1.80911	102	8	ANKRD11,TCF4,KDM4B,SMARCA2,CAMK2G,CRLF1,ORC1,TBCE
Benign neoplasm of the central nervous system	HP:0100835	0.0155201	1.80911	102	8	FAM149B,WDPCP,TIAM1,CDKN1A,4933427D14RIK,TCTN3,SMARCE1,CCM2
Weight loss	HP:0001824	0.0156638	1.8051	378	15	ATRIP,TCF4,IRAK1,PANK2,FANCG,CDKN1A,SPP1,CRLF1,PALB2,ATR,FANCI,LPIN2,FUS,HACE1,UNC13A
Abnormal uvea morphology	HP:0000553	0.0157485	1.80276	576	19	PNPLA6,TCF4,FANCG,PORCN,PALB2,LUZP1,ZEB1,4933427D14RIK,GMPPB,TCTN3,FANCI,POGZ,GMPPA,TGFB2,CHN1,ASPH,NPHP1,CCM2,BTRC
Tall stature	HP:0000098	0.0158024	1.80128	169	10	PIGA,CDKN1A,EHMT1,SARS,LRP4,HERC1,MAN2B1,IPO8,TGFB2,SHANK3
Abnormality of acid-base homeostasis	HP:0004360	0.0159661	1.7968	426	16	PIGA,PHKG2,PDSS1,SLC25A19,MPV17,PBX1,SLC25A26,PCCA,MCEE,GALT,RNASEH1,MRPS14,SURF1,MMAA,NSUN3,MRPL3
Long eyelashes	HP:0000527	0.0166585	1.77836	135	9	PNPLA6,SMARCA2,ORC1,SLC30A9,ARID1B,MAN1B1,SMARCE1,MADD,SHANK3
Flat face	HP:0012368	0.0166763	1.7779	103	8	SMARCA2,CAMK2G,EHMT1,4933427D14RIK,MAN2B1,CTNND1,GLB1,DNMT3B
Gait ataxia	HP:0002066	0.0174949	1.75709	249	12	PNPLA6,TCF4,ABCA2,VPS13D,SMARCA2,VLDLR,MTPAP,EBF3,HERC1,ARID1B,MAN2B1,KCND3
Abnormal ureter physiology	HP:0025634	0.0174949	1.75709	249	12	HNRNPU,WDPCP,PIGA,EHMT1,SARS,EBF3,FANCI,PBX1,ZMIZ1,NPHP1,BBIP1,SHANK3
Abnormal myocardium morphology	HP:0001637	0.0177485	1.75084	581	19	ANKRD11,WDPCP,FANCG,PHKG2,PALB2,LUZP1,GMPPB,FANCI,PCCA,RNASEH1,NPHP1,MRPS14,SURF1,GLB1,ABHD5,BBIP1,GYG,MRPL3,KIF20A
Speech apraxia	HP:0011098	0.0178907	1.74737	30	5	DMPK,EBF3,GALT,MAPT,CHD3
Long face	HP:0000276	0.0182074	1.73975	250	12	ANKRD11,POLA1,FAM149B,MOCS2,4933427D14RIK,TCTN3,EBF3,HERC1,PBX1,MAN1B1,ASPH,NPHP1
Hand polydactyly	HP:0001161	0.0184205	1.7347	172	10	PNPLA6,FAM149B,WDPCP,PORCN,DDX59,4933427D14RIK,TCTN3,CHN1,NPHP1,RAB23
Abnormal enzyme concentration or activity	HP:0034684	0.0197975	1.70339	693	21	TCF4,WDPCP,IRAK1,PIGA,RPL27,PHKG2,SPP1,PALB2,MOCS2,MPV17,MAN2B1,PCCA,SECISBP2,GALT,NPHP1,GLB1,HACE1,ABHD5,BBIP1,MMAA,MRPL3
Lipid accumulation in hepatocytes	HP:0006561	0.0203662	1.69109	174	10	WDPCP,PIGA,PHKG2,LUZP1,MPV17,NPHP1,SURF1,ABHD5,BBIP1,MRPL3
Ventricular septal defect	HP:0001629	0.020369	1.69103	484	17	ANKRD11,POLA1,TIAM1,PORCN,RPL27,DDX59,PALB2,TCTN3,FANCI,ARID1B,SETD5,IPO8,SMARCE1,CHD3,RAB23,TGDS,SHANK3
Abnormality of urine homeostasis	HP:0003110	0.0205127	1.68798	750	22	IL17RC,IRAK1,PIGA,ACSL4,CDKN1A,PHKG2,SPP1,MOCS2,SLC25A19,PBX1,MAN2B1,LPIN2,PCCA,MCEE,ASPH,GALT,NPHP1,TRAF3IP2,SURF1,GLB1,HACE1,MMAA
Increased head circumference	HP:0040194	0.0212079	1.6735	436	16	FAM149B,CAMK2G,PIGA,SLC39A14,DMPK,PDSS1,MOCS2,LRP4,HERC1,MAN1B1,MAN2B1,PHF6,CHD3,DNMT3B,SHANK3,ZBTB20
Abnormal rib cage morphology	HP:0001547	0.0212563	1.67251	388	15	ANKRD11,PORCN,ORC1,MAMLD1,ORC6,LUZP1,4933427D14RIK,ATR,LRP4,HERC1,MAN2B1,TBCE,GLB1,PPIB,DDRGK1
Recurrent respiratory infections	HP:0002205	0.021749	1.66256	643	20	IL17RC,POLA1,SMARCA2,DDX59,EHMT1,ORC6,SH3KBP1,TCTN3,ARID1B,SMARCE1,TBCE,MDM4,TRAF3IP2,GLB1,TYK2,DNMT3B,TOM1,KIF20A,WDR1,SHROOM4
Infantile muscular hypotonia	HP:0008947	0.021998	1.65762	214	11	SLC39A14,TSEN34,GMPPB,EBF3,POGZ,ARID1B,MAN1B1,MAN2B1,SMARCE1,GLB1,TELO2
Fetal anomaly	HP:0034057	0.0225937	1.64601	539	18	TCF4,NTRK2,PIGA,RPL27,DMPK,SLC30A9,GMPPB,SLC25A19,EBF3,DALRD3,SLC25A26,ARV1,IPO8,MAPT,GLB1,RYR3,KIF20A,CNTN1
Postaxial polydactyly	HP:0100259	0.0236086	1.62693	141	9	WDPCP,PORCN,DDX59,4933427D14RIK,TCTN3,SETD5,NPHP1,RAB23,BBIP1
Abnormal circulating enzyme concentration or activity	HP:0012379	0.0242759	1.61482	648	20	TCF4,WDPCP,IRAK1,PIGA,PHKG2,SPP1,PALB2,MOCS2,MPV17,MAN2B1,PCCA,SECISBP2,GALT,NPHP1,GLB1,HACE1,ABHD5,BBIP1,MMAA,MRPL3
Abnormal leukocyte count	HP:0011893	0.0244421	1.61186	491	17	HAX1,IRAK1,PIGA,FANCG,RPL27,SPP1,PALB2,FANCI,IPO8,LPIN2,PCCA,HSCB,MDM4,MMAA,DNMT3B,TOM1,WDR1
Inguinal hernia	HP:0000023	0.024666	1.6079	301	13	SMARCA2,PORCN,EHMT1,ZEB1,POGZ,ARID1B,MAN2B1,IPO8,TGFB2,RPS6KA3,GLB1,CHD3,TGDS
Abnormal motor neuron morphology	HP:0002450	0.0247717	1.60604	79	7	PNPLA6,VPS13D,EXOSC8,MAPT,FUS,UNC13A,RBM28
Lobulated tongue	HP:0000180	0.0250071	1.60194	16	4	FAM149B,DDX59,4933427D14RIK,TCTN3
Hypothalamic hamartoma	HP:0002444	0.0250071	1.60194	16	4	FAM149B,TIAM1,4933427D14RIK,TCTN3
Duplication of phalanx of hand	HP:0009997	0.025031	1.60152	217	11	PNPLA6,FAM149B,WDPCP,PORCN,RPL27,DDX59,4933427D14RIK,TCTN3,CHN1,NPHP1,RAB23
Brachycephaly	HP:0000248	0.0258502	1.58754	259	12	ANKRD11,PNPLA6,PIGA,EHMT1,LUZP1,POGZ,ARID1B,SETD5,MAN2B1,IPO8,RAB23,ZBTB20
Duplication of bones involving the upper extremities	HP:0009142	0.0261194	1.58304	218	11	PNPLA6,FAM149B,WDPCP,PORCN,RPL27,DDX59,4933427D14RIK,TCTN3,CHN1,NPHP1,RAB23
Duplication of hand bones	HP:0004275	0.0261194	1.58304	218	11	PNPLA6,FAM149B,WDPCP,PORCN,RPL27,DDX59,4933427D14RIK,TCTN3,CHN1,NPHP1,RAB23
Abnormal abdomen morphology	HP:0001438	0.0261828	1.58198	819	23	TCF4,IRAK1,PIGA,PHKG2,SPP1,PALB2,SLC25A19,MPV17,MAN2B1,LPIN2,PCCA,GALT,SURF1,GLB1,HACE1,MADD,ABHD5,MMAA,TOM1,MRPL3,KIF20A,WDR1,DDRGK1
Generalized amyotrophy	HP:0003700	0.0269073	1.57013	80	7	PNPLA6,TCF4,PIGA,GMPPB,DALRD3,FUS,RBM28
Truncal obesity	HP:0001956	0.0269073	1.57013	80	7	WDPCP,PIGA,MAN1B1,PHF6,NPHP1,BBIP1,ZBTB20
Hyporeflexia	HP:0001265	0.0269356	1.56967	396	15	IARS2,PNPLA6,NTRK2,MTPAP,LRP4,SLC25A19,DALRD3,MPV17,ARV1,RNASEH1,EXOSC8,FUS,KCND3,EXOSC1,SHANK3
Abnormal pons morphology	HP:0007361	0.0269828	1.56891	110	8	SMARCA2,PIGA,TSEN34,GMPPB,POGZ,NPHP1,EXOSC8,EXOSC1
Abnormal dental enamel morphology	HP:0000682	0.0272485	1.56466	219	11	ATRIP,IL17RC,SMARCA2,PORCN,DDX59,ATR,LRP4,TBCE,TRAF3IP2,GLB1,CHD3
Spinal dysraphism	HP:0010301	0.0279212	1.55407	144	9	POLA1,FANCG,PORCN,PALB2,SLC25A19,FANCI,ARID1B,CHN1,RAB23
Aplasia/Hypoplasia of the cerebellar vermis	HP:0006817	0.0283133	1.54801	305	13	FAM149B,TSEN34,VLDLR,4933427D14RIK,ATR,GMPPB,SLC25A19,TCTN3,EBF3,ARID1B,SMARCE1,NPHP1,EXOSC8
Storage in hepatocytes	HP:0031137	0.0286337	1.54312	181	10	WDPCP,PIGA,PHKG2,LUZP1,MPV17,NPHP1,SURF1,ABHD5,BBIP1,MRPL3
Aplasia/Hypoplasia of the phalanges of the hand	HP:0009767	0.029634	1.52821	221	11	POLA1,SMARCA2,PORCN,FTSJ1,FANCI,ARID1B,RPS6KA3,SMARCE1,PHF6,RAB23,ZBTB20
Intrauterine growth retardation	HP:0001511	0.030205	1.51992	604	19	ATRIP,POLA1,SMARCA2,FANCG,ORC1,PALB2,ORC6,SLC30A9,ATR,TCTN3,FANCI,POGZ,ARID1B,SMARCE1,TBCE,GLB1,MADD,TGDS,TELO2
Aplastic/hypoplastic toenail	HP:0010624	0.0307574	1.51205	112	8	SMARCA2,PORCN,LRP4,TCTN3,ARID1B,SMARCE1,TELO2,SHANK3
Esodeviation	HP:0020045	0.0308931	1.51014	222	11	IARS2,POLA1,FAM149B,DDX59,ZEB1,4933427D14RIK,TCTN3,RNASEH1,EXOSC8,MADD,TELO2
Abnormal phalangeal joint morphology of the hand	HP:0006261	0.0308931	1.51014	222	11	SMARCA2,PORCN,CRLF1,ORC1,ORC6,LUZP1,TCTN3,ARID1B,IPO8,TGFB2,TGDS
Thrombocytopenia	HP:0001873	0.0320367	1.49435	402	15	ANKRD11,IRAK1,PIGA,FANCG,RPL27,SPP1,PALB2,FANCI,PCCA,HSCB,HACE1,MADD,MMAA,TOM1,WDR1
Deeply set eye	HP:0000490	0.0323794	1.48973	265	12	IARS2,TCF4,LUZP1,EBF3,IPO8,TGFB2,CHN1,PHF6,TBCE,HACE1,SHANK3,ZBTB20
Generalized abnormality of skin	HP:0011354	0.0325127	1.48795	1068	27	ATRIP,IARS2,IL17RC,POLA1,TCF4,SMARCA2,IRAK1,PIGA,PORCN,SPP1,PDSS1,PALB2,LUZP1,ATR,LRP4,MPV17,ARID1B,IPO8,TGFB2,RPS6KA3,GALT,CCM2,TRAF3IP2,DEPDC5,GLB1,RBM28,NPRL2
Abnormal cerebellar vermis morphology	HP:0002334	0.0357122	1.44718	358	14	FAM149B,TSEN34,VLDLR,4933427D14RIK,ATR,GMPPB,SLC25A19,TCTN3,EBF3,ARID1B,SMARCE1,NPHP1,EXOSC8,TDP1
Abnormal consumption behavior	HP:0040202	0.0361511	1.44188	268	12	IRAK1,NTRK2,CDKN1A,SPP1,PDSS1,PALB2,LUZP1,ARID1B,MAN1B1,SMARCE1,NPHP1,MAPT
Clumsiness	HP:0002312	0.0370269	1.43148	84	7	KDM4B,HAX1,PANK2,SLC39A14,MAN2B1,GALT,MAPT
Abnormal duodenum morphology	HP:0002246	0.0370269	1.43148	84	7	FANCG,PORCN,CDKN1A,PALB2,FANCI,ARID1B,IPO8
Distal muscle weakness	HP:0002460	0.0379065	1.42129	227	11	PNPLA6,VPS13D,GMPPB,SLC25A19,MPV17,DNAJB2,SECISBP2,MAPT,FUS,GYG,TDP1
Hypodontia	HP:0000668	0.0379065	1.42129	227	11	WDPCP,NTRK2,PORCN,DDX59,LRP4,DALRD3,ARV1,RPS6KA3,NPHP1,BBIP1,RBM28
Atrial septal defect	HP:0001631	0.039388	1.40464	510	17	HNRNPH2,POLA1,PIGA,FANCG,RPL27,SLC25A36,PALB2,FANCI,POGZ,ARID1B,IPO8,SMARCE1,CHD3,RAB23,TGDS,TOM1,MRPL3
Abnormal neuron morphology	HP:0012757	0.0399936	1.39801	85	7	PNPLA6,VPS13D,EXOSC8,MAPT,FUS,UNC13A,RBM28
Inability to walk	HP:0002540	0.0403101	1.39459	362	14	KCNT1,PSMB1,NTRK2,PANK2,PIGA,SLC39A14,ST3GAL3,GMPPB,MPV17,RNASEH1,MAPT,FUS,HACE1,TELO2
Abnormal glial cell morphology	HP:0100705	0.0406541	1.3909	151	9	KCNT1,PIGA,CDKN1A,EHMT1,MOCS2,MSH3,MAN2B1,MAPT,FUS
Craniofacial dystonia	HP:0012179	0.042173	1.37497	117	8	VPS13D,PANK2,SLC39A14,SGCE,TGFB2,CHN1,MAPT,FUS
Abnormal atrial septum morphology	HP:0011994	0.042374	1.3729	513	17	HNRNPH2,POLA1,PIGA,FANCG,RPL27,SLC25A36,PALB2,FANCI,POGZ,ARID1B,IPO8,SMARCE1,CHD3,RAB23,TGDS,TOM1,MRPL3
Abnormal femoral neck morphology	HP:0003367	0.0428225	1.36833	152	9	ORC1,ORC6,ARID1B,MAN2B1,RPS6KA3,GLB1,RAB23,COL27A1,DDRGK1
Axial hypotonia	HP:0008936	0.0436331	1.36018	318	13	VPS13D,PIGA,TIAM1,SLC39A14,TSEN34,SLC30A9,SLC25A19,EBF3,ARV1,MAN2B1,PCCA,TBCE,HACE1
Weakness of facial musculature	HP:0030319	0.0444682	1.35195	231	11	SLC39A14,DMPK,CRLF1,LRP4,GMPPB,EBF3,SMARCE1,RNASEH1,SURF1,DNMT3B,RYR3
Abnormal brainstem morphology	HP:0002363	0.0448544	1.34819	274	12	SMARCA2,PIGA,TSEN34,VLDLR,GMPPB,POGZ,SMARCE1,RNASEH1,NPHP1,EXOSC8,CCM2,EXOSC1
Abnormal liver metabolite concentration	HP:0034644	0.0453469	1.34345	191	10	WDPCP,PIGA,PHKG2,LUZP1,MPV17,NPHP1,SURF1,ABHD5,BBIP1,MRPL3
Abnormal blood glucose concentration	HP:0011015	0.0465398	1.33218	320	13	IARS2,WDPCP,SLC25A36,PHKG2,MPV17,POGZ,HERC1,PCCA,SECISBP2,GALT,NPHP1,MADD,BBIP1
High, narrow palate	HP:0002705	0.0474541	1.32373	154	9	SMARCA2,DDX59,ORC1,ORC6,LRP4,TCTN3,IPO8,TGFB2,CNTN1
Abnormal small intestine morphology	HP:0002244	0.0360919	1.44259	273	13	WDPCP,BBIP1,TCF4,PALB2,FANCG,IPO8,GMPPB,TOM1,PORCN,NPHP1,CDKN1A,FANCI,ARID1B
Abnormal cardiac atrium morphology	HP:0005120	0.0362495	1.4407	585	20	RPL27,KIF20A,POLA1,CHD3,HNRNPH2,METTL27,PALB2,MRPL3,FANCG,IPO8,SMARCE1,PIGA,TOM1,RAB23,SLC25A36,FANCI,CFAP300,ARID1B,POGZ,TGDS
Wide nasal bridge	HP:0000431	0.0363053	1.44003	490	18	KNSTRN,RPL27,ZBTB20,LUZP1,TCF4,KDM4B,SHANK3,CHD3,METTL27,COL27A1,SETD5,CHN1,SMARCA2,PBX1,ZMIZ1,MAN1B1,ARID1B,4933427D14RIK
Camptodactyly	HP:0012385	0.0366555	1.43586	314	14	CNTN1,ORC6,ORC1,CRLF1,LUZP1,IPO8,CHN1,TCTN3,PHF6,PORCN,RAB23,TGFB2,ARID1B,TGDS
Reduced consciousness	HP:0004372	0.0374504	1.42654	235	12	IRAK1,DMPK,LNPK,PCCA,MMAA,SMARCE1,SPP1,MAN2B1,PIGA,GK,LRP4,CDKN1A
Speech apraxia	HP:0011098	0.0375949	1.42487	30	5	DMPK,CHD3,MAPT,EBF3,GALT
Ocular anterior segment dysgenesis	HP:0007700	0.0379585	1.42069	315	14	RPL27,IARS2,KMT2C,ABCA2,METTL27,PALB2,FANCG,CHN1,EHMT1,BTRC,TCTN3,TELO2,PORCN,FANCI
Pneumonia	HP:0002090	0.0379585	1.42069	315	14	KNSTRN,POLA1,ORC6,PANK2,CRLF1,WDR1,CFAP410,SMARCE1,SMARCA2,DNMT3B,MAN2B1,PIGA,ARID1B,GLB1
Thrombocytopenia	HP:0001873	0.039375	1.40478	402	16	NABP1,RPL27,IRAK1,ANKRD11,MADD,HACE1,WDR1,HSCB,PCCA,PALB2,FANCG,MMAA,SPP1,PIGA,TOM1,FANCI
Neutropenia	HP:0001875	0.0394389	1.40408	199	11	NABP1,RPL27,WDR1,HSCB,PCCA,FANCG,HAX1,MMAA,TOM1,MDM4,FANCI
Abnormality of cardiovascular system electrophysiology	HP:0030956	0.0401273	1.39656	541	19	KIF20A,SVIL,BRAT1,KCND3,CRLF1,MADD,DMPK,MGME1,MRPS14,GYG,METTL27,PCCA,ANK2,IPO8,GMPPB,RNASEH1,TGFB2,CDKN1A,ALG10B
Limb undergrowth	HP:0009826	0.0424177	1.37245	238	12	PPIB,DDRGK1,PALB2,CFAP410,FANCG,CHN1,TCTN3,ATR,LRP4,FANCI,4933427D14RIK,GLB1
Short palm	HP:0004279	0.043023	1.3663	102	8	TBCE,ORC1,ANKRD11,CRLF1,TCF4,KDM4B,CAMK2G,SMARCA2
Benign neoplasm of the central nervous system	HP:0100835	0.043023	1.3663	102	8	WDPCP,TIAM1,SMARCE1,TCTN3,FAM149B,CDKN1A,4933427D14RIK,CCM2
Encephalopathy	HP:0001298	0.0435866	1.36065	319	14	ST3GAL3,TBCE,NTRK2,KCNT1,TCF4,HNRNPU,PCCA,MAST3,SCN2A,DALRD3,PIGA,GALT,ARV1,NDUFAF5
Abnormal social behavior	HP:0012433	0.0441556	1.35501	166	10	POLA1,HERC1,ABCA7,SHANK3,METTL27,SMARCA2,DDX59,TELO2,MAPT,POGZ
Abnormal enzyme concentration or activity	HP:0034684	0.0442348	1.35424	693	22	RPL27,IRAK1,WDPCP,BBIP1,TCF4,HACE1,SECISBP2,MOCS2,PHKG2,PCCA,PALB2,MRPL3,MMAA,SPP1,MAN2B1,PIGA,GK,NPHP1,ABHD5,MPV17,GALT,GLB1
Flexion contracture of digit	HP:0030044	0.0451033	1.34579	320	14	CNTN1,ORC6,ORC1,CRLF1,LUZP1,IPO8,CHN1,TCTN3,PHF6,PORCN,RAB23,TGFB2,ARID1B,TGDS
Flat face	HP:0012368	0.0461758	1.33559	103	8	CTNND1,EHMT1,CAMK2G,SMARCA2,DNMT3B,MAN2B1,4933427D14RIK,GLB1
Lobulated tongue	HP:0000180	0.0473413	1.32476	16	4	DDX59,TCTN3,FAM149B,4933427D14RIK
Hypothalamic hamartoma	HP:0002444	0.0473413	1.32476	16	4	TIAM1,TCTN3,FAM149B,4933427D14RIK
Bowing of the legs	HP:0002979	0.0479481	1.31923	241	12	DDRGK1,ORC6,IARS2,ORC1,ZBTB20,METTL27,IPO8,TCTN3,MAN2B1,RAB23,TGDS,GLB1
Action tremor	HP:0002345	0.0495413	1.30503	204	11	PNPLA6,KNSTRN,CACNA1G,BRAT1,KCND3,VLDLR,SCN2A,PIGA,PPP2R2B,FUS,GALT
Peripheral axonal degeneration	HP:0000764	0.0495413	1.30503	204	11	TDP1,PNPLA6,TBCE,MOCS2,EXOSC8,WDR48,VPS13D,SLC25A19,SURF1,GMPPA,MPV17

## Sheet: MEF
Table S2: Human phenotype enrichment
Alternatively spliced genes in Smchd1 null MEFs
Term name	Term ID	Adjusted p value	Negative log10 of adjusted p value	Term size	Intersection size	Intersections
Abnormality of the nervous system	HP:0000707	1.61594e-75	74.7916	3007	606	4933427D14RIK,AAAS,AAGAB,ABAT,ABCA2,ABCA7,ABHD16A,ACAD9,ACADVL,ACOX1,ACSL4,ACTG1,ACTN4,ACY1,ADAMTS10,ADGRL1,ADK,ADNP,ADSL,AEBP1,AGA,AGO2,AGRN,AHI1,AIFM1,AIMP1,AKT3,ALDH3A2,ALDOA,ALG13,ALOXE3,ALS2,AMPD2,ANAPC1,ANXA11,AP1G1,AP1S2,AP2M1,AP3B1,AP4E1,APOE,APP,ARHGDIA,ARHGEF10,ARHGEF2,ARL2BP,ARPC1B,ASH1L,ASNS,ATAD3A,ATG7,ATL1,ATL3,ATM,ATP13A3,ATP6AP1,ATR,ATRX,ATXN2,AXL,BAZ1B,BBS7,BBS9,BCAS3,BGN,BIN1,BL…
Abnormality of the musculoskeletal system	HP:0033127	3.08787e-75	74.5103	2870	587	2210408I21RIK,4933427D14RIK,AAAS,AAGAB,ABAT,ABCA2,ABCA3,ABCA7,ABHD16A,ACAD9,ACADVL,ACOX1,ACSL4,ACTG1,ACY1,ADAMTS10,ADGRG6,ADGRL1,ADK,ADNP,ADSL,AEBP1,AGA,AGO2,AGRN,AHI1,AIFM1,AIMP1,AKT3,ALDH3A2,ALDOA,ALG13,ALOXE3,ALS2,AMPD2,ANAPC1,ANXA11,AP1G1,AP1S2,AP2M1,AP3B1,AP4E1,APOE,APP,ARHGEF2,ARPC1B,ASH1L,ASNS,ATAD3A,ATG7,ATL1,ATL3,ATM,ATP13A3,ATP6AP1,ATR,ATRX,ATXN2,BAZ1B,BBS7,BBS9,BC052040,BCAS3,BGN,BIN1,…
Abnormality of head or neck	HP:0000152	2.4737e-71	70.6067	2543	534	4933427D14RIK,AAAS,ABAT,ABCA2,ACADVL,ACOX1,ACSL4,ACTG1,ACTN4,ACY1,ADAMTS10,ADGRG6,ADGRL1,ADK,ADNP,ADSL,AEBP1,AGA,AGO2,AGRN,AHI1,AIFM1,AIMP1,AKT3,ALDH3A2,ALDOA,ALG13,ALOXE3,ALS2,AMPD2,ANAPC1,ANXA11,AP1G1,AP1S2,AP2M1,AP3B1,AP4E1,APOE,ARHGDIA,ARHGEF2,ARL2BP,ARPC1B,ASH1L,ASNS,ATAD3A,ATG7,ATM,ATP6AP1,ATR,ATRX,ATXN2,AXL,BAZ1B,BBS7,BBS9,BCAS3,BGN,BIN1,BLM,BMP4,BNC2,BPTF,BRAF,BRAT1,BUB1,C1S1,CACNA1A,CACN…
Abnormality of the head	HP:0000234	6.02036e-71	70.2204	2520	530	4933427D14RIK,AAAS,ABAT,ABCA2,ACADVL,ACOX1,ACSL4,ACTG1,ACTN4,ACY1,ADAMTS10,ADGRG6,ADGRL1,ADK,ADNP,ADSL,AEBP1,AGA,AGO2,AGRN,AHI1,AIFM1,AIMP1,AKT3,ALDH3A2,ALDOA,ALG13,ALOXE3,ALS2,AMPD2,ANAPC1,ANXA11,AP1G1,AP1S2,AP2M1,AP3B1,AP4E1,APOE,ARHGDIA,ARHGEF2,ARL2BP,ARPC1B,ASH1L,ASNS,ATAD3A,ATG7,ATM,ATP6AP1,ATR,ATRX,ATXN2,AXL,BAZ1B,BBS7,BBS9,BCAS3,BGN,BIN1,BLM,BMP4,BNC2,BPTF,BRAF,BRAT1,BUB1,C1S1,CACNA1A,CACN…
Abnormal nervous system physiology	HP:0012638	1.86077e-69	68.7303	2875	575	4933427D14RIK,AAAS,ABAT,ABCA2,ABCA7,ABHD16A,ACAD9,ACADVL,ACOX1,ACSL4,ACTG1,ACTN4,ACY1,ADAMTS10,ADGRL1,ADK,ADNP,ADSL,AEBP1,AGA,AGO2,AGRN,AHI1,AIFM1,AIMP1,AKT3,ALDH3A2,ALDOA,ALG13,ALOXE3,ALS2,AMPD2,ANAPC1,ANXA11,AP1G1,AP1S2,AP2M1,AP3B1,AP4E1,APOE,APP,ARHGDIA,ARHGEF10,ARHGEF2,ARL2BP,ASH1L,ASNS,ATAD3A,ATG7,ATL1,ATL3,ATM,ATP13A3,ATP6AP1,ATR,ATRX,ATXN2,AXL,BAZ1B,BBS7,BBS9,BCAS3,BGN,BIN1,BLM,BMP4,BNC2,B…
Abnormality of the face	HP:0000271	1.2718e-68	67.8956	2283	492	4933427D14RIK,ABAT,ACOX1,ACSL4,ACTG1,ACTN4,ACY1,ADAMTS10,ADGRG6,ADK,ADNP,ADSL,AEBP1,AGA,AGO2,AGRN,AHI1,AIFM1,AIMP1,AKT3,ALDH3A2,ALDOA,ALG13,ALOXE3,ALS2,AMPD2,ANAPC1,ANXA11,AP1G1,AP1S2,AP2M1,AP3B1,AP4E1,APOE,ARHGDIA,ARHGEF2,ARL2BP,ARPC1B,ASH1L,ASNS,ATAD3A,ATG7,ATM,ATP6AP1,ATR,ATRX,ATXN2,AXL,BAZ1B,BBS7,BBS9,BCAS3,BGN,BIN1,BLM,BMP4,BNC2,BPTF,BRAF,BRAT1,BUB1,C1S1,CACNA1A,CACNA1C,CACNA1G,CANT1,CARS,CA…
Abnormality of the skeletal system	HP:0000924	2.40156e-67	66.6195	2489	518	2210408I21RIK,4933427D14RIK,AAAS,AAGAB,ABAT,ABCA2,ABCA3,ABHD16A,ACADVL,ACOX1,ACSL4,ACTG1,ADAMTS10,ADGRG6,ADGRL1,ADK,ADNP,ADSL,AEBP1,AGA,AGO2,AGRN,AHI1,AIFM1,AIMP1,AKT3,ALDH3A2,ALDOA,ALG13,ALOXE3,ALS2,AMPD2,ANAPC1,ANXA11,AP1G1,AP1S2,AP2M1,AP3B1,AP4E1,APOE,APP,ARHGEF2,ASH1L,ASNS,ATAD3A,ATG7,ATL1,ATL3,ATM,ATP6AP1,ATR,ATRX,BAZ1B,BBS7,BBS9,BC052040,BCAS3,BGN,BIN1,BLM,BMP4,BNC2,BPTF,BRAF,BRAT1,BUB1,C1S…
Abnormality of the eye	HP:0000478	7.05022e-67	66.1518	2352	498	4933427D14RIK,AAAS,ABCA2,ABCA7,ACOX1,ACSL4,ACTG1,ACY1,ADAMTS10,ADGRG6,ADGRL1,ADK,ADNP,ADSL,AEBP1,AGA,AGO2,AGRN,AHI1,AIFM1,AIMP1,AKT3,ALDH3A2,ALDOA,ALG13,ALOXE3,ALS2,AMPD2,ANAPC1,ANXA11,AP1G1,AP1S2,AP2M1,AP3B1,AP4E1,APOE,APP,ARHGDIA,ARHGEF2,ARL2BP,ARPC1B,ASH1L,ASNS,ATAD3A,ATG7,ATM,ATP6AP1,ATR,ATRX,ATXN2,BAZ1B,BBS7,BBS9,BCAS3,BGN,BIN1,BLM,BMP4,BNC2,BPTF,BRAF,BRAT1,BUB1,CACNA1A,CACNA1C,CACNA1G,CALR,…
Abnormal skeletal morphology	HP:0011842	2.78612e-66	65.555	2426	507	2210408I21RIK,4933427D14RIK,AAAS,AAGAB,ABAT,ABCA2,ABCA3,ABHD16A,ACADVL,ACOX1,ACSL4,ACTG1,ADAMTS10,ADGRG6,ADGRL1,ADK,ADNP,ADSL,AEBP1,AGA,AGO2,AGRN,AHI1,AIFM1,AIMP1,AKT3,ALDH3A2,ALDOA,ALG13,ALOXE3,ALS2,AMPD2,ANAPC1,ANXA11,AP1G1,AP1S2,AP2M1,AP3B1,AP4E1,APOE,ARHGEF2,ASH1L,ASNS,ATAD3A,ATG7,ATL1,ATL3,ATM,ATR,ATRX,BAZ1B,BBS7,BBS9,BC052040,BCAS3,BGN,BIN1,BLM,BMP4,BNC2,BPTF,BRAF,BRAT1,BUB1,C1S1,CACNA1A,CA…
Abnormal nervous system morphology	HP:0012639	1.73988e-65	64.7595	2316	490	4933427D14RIK,AAAS,AAGAB,ABAT,ABCA2,ABCA7,ABHD16A,ACAD9,ACADVL,ACOX1,ACSL4,ACTG1,ACY1,ADGRL1,ADK,ADNP,ADSL,AGA,AGRN,AHI1,AIFM1,AIMP1,AKT3,ALDH3A2,ALG13,ALS2,AMPD2,ANXA11,AP1G1,AP1S2,AP2M1,AP3B1,AP4E1,APOE,APP,ARHGEF10,ARHGEF2,ARPC1B,ASH1L,ASNS,ATAD3A,ATG7,ATL1,ATL3,ATM,ATP6AP1,ATR,ATRX,ATXN2,BAZ1B,BCAS3,BGN,BIN1,BLM,BMP4,BPTF,BRAF,BRAT1,BUB1,CACNA1A,CACNA1C,CACNA1G,CALR,CARS,CARS2,CASK,CATIP,CBY1…
Abnormality of mental function	HP:0011446	1.54442e-63	62.8112	2455	505	4933427D14RIK,AAAS,ABAT,ABCA2,ABCA7,ABHD16A,ACADVL,ACOX1,ACSL4,ACTG1,ACTN4,ACY1,ADAMTS10,ADGRL1,ADK,ADNP,ADSL,AGA,AGO2,AGRN,AHI1,AIFM1,AIMP1,AKT3,ALDH3A2,ALDOA,ALG13,ALOXE3,ALS2,AMPD2,ANAPC1,ANXA11,AP1G1,AP1S2,AP2M1,AP3B1,AP4E1,APOE,APP,ARHGDIA,ARHGEF2,ARL2BP,ASH1L,ASNS,ATAD3A,ATG7,ATL1,ATM,ATP6AP1,ATR,ATRX,ATXN2,BAZ1B,BBS7,BBS9,BCAS3,BGN,BIN1,BLM,BMP4,BNC2,BPTF,BRAF,BRAT1,BUB1,CACNA1A,CACNA1C,CA…
Morphological central nervous system abnormality	HP:0002011	2.11217e-63	62.6753	2255	477	4933427D14RIK,AAAS,AAGAB,ABAT,ABCA2,ABCA7,ABHD16A,ACAD9,ACADVL,ACOX1,ACSL4,ACTG1,ACY1,ADGRL1,ADK,ADNP,ADSL,AGA,AHI1,AIFM1,AIMP1,AKT3,ALDH3A2,ALG13,ALS2,AMPD2,ANXA11,AP1G1,AP1S2,AP2M1,AP3B1,AP4E1,APOE,APP,ARHGEF2,ARPC1B,ASH1L,ASNS,ATAD3A,ATG7,ATL1,ATM,ATP6AP1,ATR,ATRX,ATXN2,BAZ1B,BCAS3,BGN,BLM,BMP4,BPTF,BRAF,BRAT1,BUB1,CACNA1A,CACNA1C,CACNA1G,CALR,CARS,CARS2,CASK,CATIP,CBY1,CCDC174,CDC42BPB,CDK10,…
Abnormality of the musculature	HP:0003011	4.38197e-62	61.3583	2297	480	4933427D14RIK,AAAS,ABAT,ABCA2,ABCA7,ABHD16A,ACAD9,ACADVL,ACOX1,ACSL4,ACY1,ADGRG6,ADGRL1,ADK,ADNP,ADSL,AEBP1,AGA,AGO2,AGRN,AHI1,AIFM1,AIMP1,AKT3,ALDH3A2,ALDOA,ALG13,ALS2,AMPD2,ANAPC1,ANXA11,AP1G1,AP1S2,AP2M1,AP4E1,APOE,APP,ARHGEF2,ASH1L,ASNS,ATAD3A,ATG7,ATL1,ATL3,ATM,ATP13A3,ATP6AP1,ATR,ATRX,ATXN2,BAZ1B,BBS7,BBS9,BCAS3,BGN,BIN1,BMP4,BPTF,BRAF,BRAT1,BUB1,CACNA1A,CACNA1C,CACNA1G,CALR,CANT1,CARS,CARS…
Abnormal brain morphology	HP:0012443	5.39143e-60	59.2683	2115	450	4933427D14RIK,AAAS,AAGAB,ABAT,ABCA2,ABCA7,ABHD16A,ACAD9,ACADVL,ACOX1,ACSL4,ACTG1,ACY1,ADK,ADNP,ADSL,AGA,AHI1,AIFM1,AIMP1,AKT3,ALDH3A2,ALG13,ALS2,AMPD2,AP1G1,AP1S2,AP2M1,AP3B1,AP4E1,APOE,APP,ARHGEF2,ASH1L,ASNS,ATAD3A,ATG7,ATL1,ATM,ATR,ATRX,ATXN2,BAZ1B,BCAS3,BGN,BLM,BMP4,BPTF,BRAF,BRAT1,BUB1,CACNA1A,CACNA1G,CALR,CARS,CARS2,CASK,CATIP,CBY1,CCDC174,CDC42BPB,CDK10,CDK5,CDK5RAP2,CDK8,CDKN1B,CDT1,CELF2,…
Abnormal axial skeleton morphology	HP:0009121	7.35321e-58	57.1335	2141	449	4933427D14RIK,AAAS,ABAT,ABCA2,ABCA3,ABHD16A,ACADVL,ACOX1,ACSL4,ACTG1,ADAMTS10,ADGRG6,ADGRL1,ADK,ADNP,ADSL,AEBP1,AGA,AGO2,AGRN,AHI1,AIFM1,AIMP1,AKT3,ALDH3A2,ALDOA,ALG13,ALS2,AMPD2,ANXA11,AP1G1,AP1S2,AP2M1,AP3B1,AP4E1,ARHGEF2,ASH1L,ASNS,ATAD3A,ATG7,ATL1,ATM,ATR,ATRX,BAZ1B,BBS7,BBS9,BCAS3,BGN,BIN1,BLM,BMP4,BNC2,BPTF,BRAF,BRAT1,BUB1,C1S1,CACNA1A,CACNA1C,CACNA1G,CANT1,CARS,CARS2,CASK,CBY1,CCDC134,CDC4…
Neurodevelopmental abnormality	HP:0012759	4.42145e-57	56.3544	2349	476	4933427D14RIK,AAAS,ABAT,ABCA2,ABCA7,ABHD16A,ACOX1,ACSL4,ACTG1,ACY1,ADAMTS10,ADGRL1,ADK,ADNP,ADSL,AEBP1,AGA,AGO2,AGRN,AHI1,AIFM1,AIMP1,AKT3,ALDH3A2,ALDOA,ALG13,ALOXE3,ALS2,AMPD2,ANAPC1,AP1G1,AP1S2,AP2M1,AP3B1,AP4E1,APP,ARHGDIA,ARHGEF2,ARL2BP,ASH1L,ASNS,ATAD3A,ATG7,ATL1,ATM,ATP6AP1,ATR,ATRX,BAZ1B,BBS7,BBS9,BCAS3,BGN,BIN1,BLM,BMP4,BPTF,BRAF,BRAT1,BUB1,CACNA1A,CACNA1C,CACNA1G,CANT1,CARS,CARS2,CASK,CB…
Clinical modifier	HP:0012823	4.69159e-57	56.3287	2482	494	2210408I21RIK,4933427D14RIK,AAAS,AAGAB,ABAT,ABCA3,ABCA7,ABHD16A,ACAD9,ACADVL,ACOX1,ACSL4,ACTG1,ACTN4,ACY1,ADGRG6,ADK,ADNP,ADSL,AEBP1,AGA,AGO2,AGRN,AIFM1,AIMP1,ALDH3A2,ALDOA,ALG13,ALOXE3,ALS2,AMPD2,ANXA11,AP1S2,AP3B1,AP4E1,APOE,APP,ARHGDIA,ARHGEF10,ARHGEF2,ARL2BP,ARPC1B,ASH1L,ASNS,ATAD3A,ATG7,ATL1,ATL3,ATM,ATP11C,ATP13A3,ATP6AP1,ATR,ATRX,ATXN2,AXL,BAZ1B,BBS9,BCAS3,BGN,BIN1,BLM,BRAF,BRAT1,BUB1,CACN…
Clinical course	HP:0031797	8.25671e-57	56.0832	2464	491	2210408I21RIK,4933427D14RIK,AAAS,AAGAB,ABAT,ABCA3,ABCA7,ABHD16A,ACAD9,ACADVL,ACOX1,ACSL4,ACTG1,ACTN4,ACY1,ADGRG6,ADK,ADNP,ADSL,AEBP1,AGA,AGO2,AGRN,AIFM1,AIMP1,ALDH3A2,ALDOA,ALG13,ALOXE3,ALS2,AMPD2,ANXA11,AP1S2,AP3B1,AP4E1,APOE,APP,ARHGDIA,ARHGEF10,ARHGEF2,ARL2BP,ARPC1B,ASH1L,ASNS,ATAD3A,ATG7,ATL1,ATL3,ATM,ATP11C,ATP13A3,ATP6AP1,ATR,ATRX,ATXN2,AXL,BAZ1B,BBS9,BCAS3,BGN,BIN1,BLM,BRAF,BRAT1,BUB1,CACN…
Onset	HP:0003674	3.97278e-56	55.4009	2343	473	2210408I21RIK,4933427D14RIK,AAAS,AAGAB,ABAT,ABCA3,ABCA7,ABHD16A,ACAD9,ACADVL,ACOX1,ACSL4,ACTG1,ACY1,ADGRG6,ADK,ADNP,ADSL,AEBP1,AGA,AGO2,AGRN,AIFM1,AIMP1,ALDH3A2,ALDOA,ALG13,ALOXE3,ALS2,AMPD2,ANXA11,AP1S2,AP3B1,AP4E1,APOE,APP,ARHGDIA,ARHGEF10,ARHGEF2,ARL2BP,ARPC1B,ASH1L,ASNS,ATAD3A,ATG7,ATL1,ATL3,ATM,ATP11C,ATP13A3,ATP6AP1,ATR,ATRX,ATXN2,AXL,BBS9,BCAS3,BGN,BIN1,BLM,BRAF,BRAT1,BUB1,CACNA1A,CACNA1C,…
Abnormal skull morphology	HP:0000929	7.43536e-56	55.1287	1924	414	4933427D14RIK,AAAS,ABAT,ABCA2,ACADVL,ACOX1,ACSL4,ACTG1,ADAMTS10,ADGRG6,ADGRL1,ADK,ADNP,ADSL,AEBP1,AGA,AGO2,AGRN,AHI1,AIFM1,AIMP1,AKT3,ALDH3A2,ALG13,ALS2,AMPD2,AP1G1,AP1S2,AP2M1,AP3B1,AP4E1,ARHGEF2,ASH1L,ASNS,ATAD3A,ATG7,ATM,ATR,ATRX,BAZ1B,BBS7,BBS9,BCAS3,BGN,BIN1,BLM,BMP4,BNC2,BPTF,BRAF,BRAT1,BUB1,C1S1,CACNA1A,CACNA1C,CACNA1G,CANT1,CARS,CARS2,CASK,CBY1,CCDC134,CDC42BPB,CDK10,CDK5,CDK5RAP2,CDK8,CD…
Abnormal eye morphology	HP:0012372	1.49808e-53	52.8245	1917	408	4933427D14RIK,AAAS,ABCA2,ACOX1,ACTG1,ACY1,ADAMTS10,ADGRG6,ADK,ADNP,AEBP1,AGA,AGO2,AHI1,AIFM1,AKT3,ALDH3A2,ALG13,ALOXE3,AMPD2,ANAPC1,AP1G1,AP1S2,AP2M1,AP3B1,APOE,ARHGEF2,ARL2BP,ASH1L,ASNS,ATAD3A,ATG7,ATM,ATP6AP1,ATR,ATRX,ATXN2,BAZ1B,BBS7,BBS9,BCAS3,BGN,BLM,BMP4,BNC2,BPTF,BRAF,BRAT1,BUB1,CACNA1A,CACNA1C,CACNA1G,CANT1,CARS,CASK,CBY1,CDC42BPB,CDK10,CDK4,CDK5RAP2,CELF2,CENPF,CEP120,CEP164,CEP57,CHD4,C…
Abnormal muscle tone	HP:0003808	4.37816e-53	52.3587	1798	390	4933427D14RIK,AAAS,ABAT,ABCA7,ABHD16A,ACAD9,ACADVL,ACOX1,ACSL4,ACY1,ADGRL1,ADK,ADNP,ADSL,AEBP1,AGA,AGO2,AGRN,AHI1,AIFM1,AIMP1,ALDH3A2,ALDOA,ALG13,ALS2,AMPD2,ANXA11,AP1G1,AP1S2,AP2M1,AP4E1,APOE,APP,ARHGEF2,ASH1L,ASNS,ATAD3A,ATG7,ATL1,ATM,ATP6AP1,ATRX,ATXN2,BAZ1B,BBS7,BBS9,BCAS3,BIN1,BMP4,BPTF,BRAF,BRAT1,BUB1,CACNA1A,CACNA1C,CACNA1G,CANT1,CARS,CARS2,CASK,CBY1,CCDC174,CDC42BPB,CDK10,CDK8,CELF2,CEP12…
Abnormal muscle physiology	HP:0011804	1.54039e-52	51.8124	2054	425	4933427D14RIK,AAAS,ABAT,ABCA2,ABCA7,ABHD16A,ACAD9,ACADVL,ACOX1,ACSL4,ACY1,ADGRL1,ADK,ADNP,ADSL,AEBP1,AGA,AGO2,AGRN,AHI1,AIFM1,AIMP1,AKT3,ALDH3A2,ALDOA,ALG13,ALS2,AMPD2,ANXA11,AP1G1,AP1S2,AP2M1,AP4E1,APOE,APP,ARHGEF2,ASH1L,ASNS,ATAD3A,ATG7,ATL1,ATL3,ATM,ATP13A3,ATP6AP1,ATRX,ATXN2,BAZ1B,BBS7,BBS9,BCAS3,BIN1,BMP4,BPTF,BRAF,BRAT1,BUB1,CACNA1A,CACNA1C,CACNA1G,CALR,CANT1,CARS,CARS2,CASK,CBY1,CCDC174,CD…
Abnormality of limbs	HP:0040064	1.91561e-52	51.7177	1913	405	2210408I21RIK,4933427D14RIK,AAAS,AAGAB,ABCA3,ABHD16A,ACOX1,ACSL4,ACTG1,ADAMTS10,ADGRG6,ADK,ADNP,AEBP1,AGA,AGO2,AGRN,AHI1,AIFM1,AKT3,ALG13,ALOXE3,ALS2,ANAPC1,ANXA11,AP1G1,AP2M1,AP3B1,AP4E1,ARHGEF2,ASH1L,ASNS,ATAD3A,ATG7,ATL1,ATL3,ATR,ATRX,ATXN2,BAZ1B,BBS7,BBS9,BC052040,BCAS3,BGN,BIN1,BLM,BMP4,BPTF,BRAF,BRAT1,BUB1,CACNA1A,CACNA1C,CACNA1G,CANT1,CARS,CASK,CAST,CBY1,CCDC134,CD55,CDC42BPB,CDK10,CDK5,CD…
Aplasia/Hypoplasia involving the central nervous system	HP:0002977	2.33565e-52	51.6316	1582	357	4933427D14RIK,AAAS,ABAT,ABCA2,ABCA7,ACADVL,ACSL4,ACTG1,ACY1,ADK,ADNP,ADSL,AGA,AHI1,AIFM1,AIMP1,AKT3,ALDH3A2,ALG13,ALS2,AMPD2,AP1G1,AP1S2,AP2M1,AP3B1,AP4E1,APOE,APP,ARHGEF2,ASH1L,ASNS,ATAD3A,ATG7,ATL1,ATM,ATR,ATRX,ATXN2,BAZ1B,BCAS3,BLM,BMP4,BPTF,BRAF,BRAT1,BUB1,CACNA1A,CACNA1C,CACNA1G,CARS,CARS2,CASK,CBY1,CCDC174,CDC42BPB,CDK10,CDK5,CDK5RAP2,CDK8,CDT1,CELF2,CENPF,CEP120,CEP164,CEP55,CEP57,CHKA,CHK…
Abnormal forebrain morphology	HP:0100547	1.01701e-51	50.9927	1742	379	4933427D14RIK,AAAS,ABAT,ABCA2,ABCA7,ABHD16A,ACAD9,ACADVL,ACOX1,ACSL4,ACTG1,ACY1,ADK,ADNP,ADSL,AGA,AHI1,AIFM1,AIMP1,AKT3,ALDH3A2,ALG13,ALS2,AMPD2,AP1G1,AP1S2,AP2M1,AP3B1,AP4E1,APOE,APP,ARHGEF2,ASH1L,ASNS,ATAD3A,ATG7,ATL1,ATM,ATR,ATRX,ATXN2,BAZ1B,BCAS3,BLM,BMP4,BPTF,BRAF,BRAT1,BUB1,CACNA1A,CACNA1G,CARS,CARS2,CASK,CBY1,CCDC174,CDC42BPB,CDK10,CDK5,CDK5RAP2,CDK8,CDT1,CELF2,CENPF,CEP120,CEP55,CEP57,CHK…
Abnormal cerebral morphology	HP:0002060	3.91279e-51	50.4075	1723	375	4933427D14RIK,AAAS,ABAT,ABCA2,ABCA7,ABHD16A,ACAD9,ACADVL,ACOX1,ACSL4,ACTG1,ACY1,ADK,ADNP,ADSL,AGA,AHI1,AIFM1,AIMP1,AKT3,ALDH3A2,ALG13,ALS2,AMPD2,AP1G1,AP1S2,AP2M1,AP3B1,AP4E1,APOE,APP,ARHGEF2,ASH1L,ASNS,ATAD3A,ATG7,ATL1,ATM,ATR,ATRX,ATXN2,BAZ1B,BCAS3,BLM,BMP4,BPTF,BRAF,BRAT1,BUB1,CACNA1A,CACNA1G,CARS,CARS2,CASK,CBY1,CCDC174,CDC42BPB,CDK10,CDK5,CDK5RAP2,CDK8,CDT1,CELF2,CENPF,CEP120,CEP55,CEP57,CHK…
Intellectual disability	HP:0001249	6.09596e-50	49.215	1644	361	4933427D14RIK,AAAS,ABCA2,ABCA7,ABHD16A,ACOX1,ACSL4,ACTG1,ADAMTS10,ADGRL1,ADNP,ADSL,AGA,AGO2,AGRN,AHI1,AIFM1,AKT3,ALDH3A2,ALDOA,ALG13,ALOXE3,AMPD2,ANAPC1,AP1G1,AP1S2,AP2M1,AP3B1,AP4E1,APP,ARHGDIA,ARHGEF2,ARL2BP,ASH1L,ATAD3A,ATL1,ATP6AP1,ATR,ATRX,BAZ1B,BBS7,BBS9,BCAS3,BGN,BIN1,BLM,BPTF,BRAF,BRAT1,BUB1,CACNA1A,CACNA1C,CACNA1G,CANT1,CARS,CARS2,CASK,CBY1,CDC42BPB,CDK10,CDK5RAP2,CDK8,CDT1,CELF2,CEP120,…
Neurodevelopmental delay	HP:0012758	2.70279e-48	47.5682	2016	410	4933427D14RIK,AAAS,ABAT,ABCA2,ABHD16A,ACOX1,ACSL4,ACTG1,ACY1,ADGRL1,ADK,ADNP,ADSL,AEBP1,AGA,AGO2,AGRN,AHI1,AIFM1,AIMP1,AKT3,ALDOA,ALG13,ALS2,AMPD2,ANAPC1,AP1G1,AP1S2,AP2M1,AP3B1,AP4E1,APP,ARHGEF2,ASH1L,ASNS,ATAD3A,ATG7,ATL1,ATM,ATP6AP1,ATR,ATRX,BBS7,BBS9,BCAS3,BIN1,BMP4,BPTF,BRAF,BRAT1,BUB1,CACNA1A,CACNA1C,CACNA1G,CANT1,CARS,CARS2,CASK,CBY1,CCDC134,CCDC174,CDC42BPB,CDK10,CDK5,CDK5RAP2,CDK8,CDT1,C…
Abnormal eye physiology	HP:0012373	8.96493e-48	47.0475	1931	397	4933427D14RIK,AAAS,ABCA7,ACOX1,ACSL4,ACTG1,ADAMTS10,ADGRL1,ADNP,ADSL,AEBP1,AGO2,AGRN,AHI1,AIFM1,AIMP1,AKT3,ALDH3A2,ALDOA,ALG13,ALOXE3,ALS2,AMPD2,ANXA11,AP1G1,AP1S2,AP3B1,AP4E1,APOE,APP,ARHGDIA,ARHGEF2,ARL2BP,ARPC1B,ASH1L,ASNS,ATAD3A,ATG7,ATM,ATP6AP1,ATR,ATRX,ATXN2,BAZ1B,BBS7,BBS9,BCAS3,BIN1,BLM,BMP4,BPTF,BRAF,BRAT1,BUB1,CACNA1A,CACNA1G,CALR,CANT1,CARS,CARS2,CASK,CBY1,CCDC174,CDC42BPB,CDK8,CELF2,C…
Abnormal appendicular skeleton morphology	HP:0011844	1.27454e-47	46.8946	1500	335	2210408I21RIK,4933427D14RIK,ABCA3,ACOX1,ACSL4,ACTG1,ADAMTS10,ADGRG6,ADNP,AEBP1,AGA,AGO2,AGRN,AHI1,AIFM1,AKT3,ALG13,ALOXE3,ANAPC1,AP1G1,AP2M1,AP3B1,AP4E1,ARHGEF2,ATAD3A,ATG7,ATL3,ATR,ATRX,BAZ1B,BBS7,BBS9,BC052040,BGN,BIN1,BLM,BMP4,BPTF,BRAF,BRAT1,BUB1,CACNA1C,CACNA1G,CANT1,CARS,CASK,CBY1,CCDC134,CD55,CDC42BPB,CDK10,CDT1,CENPF,CEP120,CEP164,CEP55,CEP57,CHD1,CHD4,CHEK2,CHUK,CLCN7,CNOT1,CNOT3,COG5,CO…
Abnormality of the integument	HP:0001574	1.5634e-47	46.8059	1935	397	4933427D14RIK,AAAS,AAGAB,ABCA2,ABCA3,ACADVL,ACSL4,ACTG1,ADAMTS10,ADGRG6,ADNP,AEBP1,AGA,AGRN,AHI1,AIFM1,AKT3,ALDH3A2,ALDOA,ALOXE3,ALS2,ANAPC1,AP2M1,AP3B1,APOE,ARHGEF2,ARPC1B,ASH1L,ATAD3A,ATL1,ATL3,ATM,ATP11C,ATP6AP1,ATR,ATRX,AXL,BAZ1B,BBS7,BBS9,BC052040,BCAS3,BGN,BLM,BMP4,BPTF,BRAF,BUB1,C1S1,CACNA1A,CACNA1C,CACNA1G,CALR,CANT1,CARS,CASK,CAST,CBY1,CDC42BPB,CDK10,CDK4,CDK5,CDKN1B,CEP120,CEP55,CEP57,C…
Abnormality of the digestive system	HP:0025031	3.46821e-47	46.4599	2248	439	4933427D14RIK,AAAS,AAGAB,ABAT,ABCA3,ABCB1B,ACAD9,ACADVL,ACOX1,ACTG1,ACTN4,ACY1,ADK,ADNP,AEBP1,AGA,AGO2,AGRN,AHI1,AIFM1,AIMP1,ALDOA,ALG13,ALS2,AMPD2,ANAPC1,ANXA11,AP1S2,AP3B1,APOE,APP,ARHGDIA,ARPC1B,ASH1L,ASNS,ATAD3A,ATG7,ATL1,ATL3,ATM,ATP11C,ATP6AP1,ATRX,ATXN2,AURKA,BAZ1B,BBS7,BBS9,BC052040,BGN,BIN1,BLM,BMP4,BPTF,BRAF,BRAT1,BUB1,C1S1,CACNA1A,CACNA1C,CACNA1G,CALR,CANT1,CARS,CARS2,CASK,CBY1,CD55,CD…
Abnormality of the mouth	HP:0000153	3.92259e-47	46.4064	1813	379	4933427D14RIK,ACOX1,ACSL4,ACTG1,ADAMTS10,ADGRG6,ADNP,ADSL,AEBP1,AGA,AGO2,AGRN,AHI1,AIFM1,AKT3,ALDH3A2,ALG13,ALOXE3,ALS2,AMPD2,ANAPC1,ANXA11,AP1G1,AP1S2,AP2M1,AP3B1,AP4E1,ARHGEF2,ASH1L,ATAD3A,ATG7,ATR,ATRX,ATXN2,BAZ1B,BBS7,BBS9,BCAS3,BGN,BIN1,BLM,BMP4,BPTF,BRAF,BRAT1,BUB1,C1S1,CACNA1A,CACNA1C,CANT1,CARS,CASK,CAST,CBY1,CCDC134,CCDC174,CDC42BPB,CDK10,CDK5,CDK5RAP2,CDKN1B,CDT1,CELF2,CENPF,CEP120,CEP5…
Hypotonia	HP:0001252	8.86442e-46	45.0523	1520	334	4933427D14RIK,AAAS,ABAT,ACAD9,ACADVL,ACOX1,ACSL4,ACY1,ADGRL1,ADK,ADNP,ADSL,AEBP1,AGA,AGO2,AGRN,AHI1,AIFM1,AIMP1,ALDH3A2,ALDOA,ALG13,AMPD2,AP1G1,AP1S2,AP2M1,AP4E1,ARHGEF2,ASH1L,ASNS,ATAD3A,ATG7,ATM,ATP6AP1,ATRX,ATXN2,BAZ1B,BCAS3,BIN1,BMP4,BPTF,BRAF,BRAT1,BUB1,CACNA1A,CACNA1C,CACNA1G,CANT1,CARS,CARS2,CASK,CBY1,CCDC174,CDC42BPB,CDK10,CDK8,CELF2,CEP120,CEP57,CHD1,CHD4,CHEK2,CHKB,CLCN4,CLCN7,CNOT1,CNO…
Abnormality of the ear	HP:0000598	9.53973e-46	45.0205	1857	382	4933427D14RIK,AAAS,ACOX1,ACSL4,ACTG1,ACY1,ADGRG6,ADK,ADNP,ADSL,AEBP1,AGA,AGO2,AGRN,AHI1,AIFM1,ALG13,ALOXE3,AMPD2,ANAPC1,AP1G1,AP1S2,AP3B1,AP4E1,ARHGDIA,ARL2BP,ASH1L,ASNS,ATG7,ATL1,ATL3,ATP6AP1,ATR,ATRX,BAZ1B,BBS7,BBS9,BIN1,BLM,BMP4,BPTF,BRAF,BUB1,CACNA1A,CACNA1C,CACNA1G,CALR,CANT1,CARS,CARS2,CASK,CBY1,CCDC134,CDC42BPB,CDK10,CDK5RAP2,CDK8,CDT1,CENPF,CEP120,CEP250,CEP55,CEP57,CHD4,CHUK,CIT,CLCN2,CL…
Abnormality of limb bone	HP:0040068	1.32478e-45	44.8779	1407	317	2210408I21RIK,4933427D14RIK,ABCA3,ACOX1,ACSL4,ACTG1,ADAMTS10,ADGRG6,ADNP,AEBP1,AGA,AGO2,AHI1,AIFM1,AKT3,ALG13,ALOXE3,ANAPC1,AP1G1,AP2M1,ARHGEF2,ATG7,ATL3,ATR,ATRX,BAZ1B,BBS7,BBS9,BC052040,BGN,BIN1,BLM,BMP4,BPTF,BRAF,BRAT1,BUB1,CACNA1C,CACNA1G,CANT1,CARS,CASK,CBY1,CCDC134,CD55,CDC42BPB,CDK10,CDT1,CENPF,CEP120,CEP164,CEP55,CEP57,CHD1,CHD4,CHEK2,CHUK,CLCN7,CNOT1,CNOT3,COG5,COL11A2,COL12A1,COL1A1,COL…
Abnormal limb bone morphology	HP:0002813	1.32478e-45	44.8779	1407	317	2210408I21RIK,4933427D14RIK,ABCA3,ACOX1,ACSL4,ACTG1,ADAMTS10,ADGRG6,ADNP,AEBP1,AGA,AGO2,AHI1,AIFM1,AKT3,ALG13,ALOXE3,ANAPC1,AP1G1,AP2M1,ARHGEF2,ATG7,ATL3,ATR,ATRX,BAZ1B,BBS7,BBS9,BC052040,BGN,BIN1,BLM,BMP4,BPTF,BRAF,BRAT1,BUB1,CACNA1C,CACNA1G,CANT1,CARS,CASK,CBY1,CCDC134,CD55,CDC42BPB,CDK10,CDT1,CENPF,CEP120,CEP164,CEP55,CEP57,CHD1,CHD4,CHEK2,CHUK,CLCN7,CNOT1,CNOT3,COG5,COL11A2,COL12A1,COL1A1,COL…
Abnormality of the upper limb	HP:0002817	7.51095e-45	44.1243	1384	312	2210408I21RIK,4933427D14RIK,AAAS,AAGAB,ABCA3,ACOX1,ACSL4,ACTG1,ADAMTS10,ADGRG6,ADNP,AEBP1,AGA,AGO2,AGRN,AHI1,AIFM1,AKT3,ALG13,ALOXE3,ALS2,ANAPC1,ANXA11,AP1G1,ARHGEF2,ASH1L,ASNS,ATG7,ATL1,ATL3,ATR,ATRX,BAZ1B,BBS7,BBS9,BGN,BIN1,BLM,BMP4,BPTF,BRAF,BRAT1,BUB1,CACNA1A,CANT1,CASK,CAST,CBY1,CD55,CDC42BPB,CDK10,CDK5,CDT1,CEP120,CEP55,CEP57,CHD1,CHD4,CHUK,CLCN7,CNOT1,CNOT3,COG5,COL11A2,COL12A1,COL1A1,COL1…
Abnormality of the hand	HP:0001155	1.3259e-44	43.8775	1274	295	2210408I21RIK,4933427D14RIK,AAAS,AAGAB,ABCA3,ACOX1,ACSL4,ACTG1,ADAMTS10,ADGRG6,ADNP,AEBP1,AGO2,AGRN,AHI1,AIFM1,AKT3,ALG13,ALOXE3,ALS2,ANAPC1,AP1G1,ARHGEF2,ASNS,ATG7,ATL1,ATL3,ATR,ATRX,BAZ1B,BBS7,BBS9,BGN,BIN1,BLM,BMP4,BPTF,BRAF,BRAT1,BUB1,CANT1,CASK,CAST,CBY1,CD55,CDC42BPB,CDK10,CDK5,CDT1,CEP120,CEP55,CEP57,CHD1,CHD4,CHUK,CLCN7,CNOT1,CNOT3,COG5,COL11A2,COL12A1,COL1A1,COL1A2,COL3A1,COL5A1,COL5A2,C…
Abnormal oral morphology	HP:0031816	1.90025e-44	43.7212	1750	364	4933427D14RIK,ACOX1,ACSL4,ACTG1,ADAMTS10,ADGRG6,ADNP,ADSL,AEBP1,AGA,AGO2,AGRN,AHI1,AIFM1,AKT3,ALDH3A2,ALG13,ALOXE3,AMPD2,ANAPC1,ANXA11,AP1G1,AP1S2,AP2M1,AP3B1,AP4E1,ARHGEF2,ASH1L,ATAD3A,ATG7,ATR,ATRX,ATXN2,BAZ1B,BBS7,BBS9,BCAS3,BGN,BIN1,BLM,BMP4,BPTF,BRAF,BRAT1,BUB1,C1S1,CACNA1A,CACNA1C,CANT1,CARS,CASK,CAST,CBY1,CCDC134,CCDC174,CDC42BPB,CDK10,CDK5,CDK5RAP2,CDKN1B,CDT1,CELF2,CENPF,CEP120,CEP57,CHD…
Abnormal oral cavity morphology	HP:0000163	1.90025e-44	43.7212	1750	364	4933427D14RIK,ACOX1,ACSL4,ACTG1,ADAMTS10,ADGRG6,ADNP,ADSL,AEBP1,AGA,AGO2,AGRN,AHI1,AIFM1,AKT3,ALDH3A2,ALG13,ALOXE3,AMPD2,ANAPC1,ANXA11,AP1G1,AP1S2,AP2M1,AP3B1,AP4E1,ARHGEF2,ASH1L,ATAD3A,ATG7,ATR,ATRX,ATXN2,BAZ1B,BBS7,BBS9,BCAS3,BGN,BIN1,BLM,BMP4,BPTF,BRAF,BRAT1,BUB1,C1S1,CACNA1A,CACNA1C,CANT1,CARS,CASK,CAST,CBY1,CCDC134,CCDC174,CDC42BPB,CDK10,CDK5,CDK5RAP2,CDKN1B,CDT1,CELF2,CENPF,CEP120,CEP57,CHD…
Abnormality of the cardiovascular system	HP:0001626	3.5933e-43	42.4445	2069	405	4933427D14RIK,AAAS,ABCA3,ACAD9,ACADVL,ACSL4,ACTG1,ACTN4,ACY1,ADAMTS10,ADD1,ADK,ADNP,AEBP1,AGA,AGO2,AHI1,AKT3,ALDH3A2,ALDOA,ALOXE3,ANAPC1,AP1G1,AP3B1,APOE,APP,ARL2BP,ARPC1B,ATAD3A,ATM,ATP13A3,ATP6AP1,ATR,ATRX,BAZ1B,BBS7,BBS9,BC052040,BCAS3,BGN,BIN1,BLM,BNC2,BPTF,BRAF,BRAT1,BUB1,C1S1,CACNA1A,CACNA1C,CALR,CANT1,CARS,CASK,CAST,CBY1,CCDC174,CD55,CDC42BPB,CDK10,CDK4,CDK8,CDKN1B,CENPF,CEP120,CEP164,CEP5…
Aplasia/Hypoplasia of the cerebrum	HP:0007364	6.27728e-43	42.2022	1344	302	4933427D14RIK,AAAS,ABAT,ABCA2,ACADVL,ACSL4,ACTG1,ACY1,ADNP,ADSL,AGA,AHI1,AIFM1,AIMP1,AKT3,ALDH3A2,ALG13,ALS2,AMPD2,AP1G1,AP1S2,AP2M1,AP3B1,AP4E1,ARHGEF2,ASH1L,ASNS,ATL1,ATM,ATR,ATRX,BAZ1B,BCAS3,BLM,BMP4,BPTF,BRAF,BRAT1,BUB1,CACNA1A,CACNA1G,CARS,CARS2,CASK,CBY1,CCDC174,CDC42BPB,CDK10,CDK5,CDK5RAP2,CDK8,CDT1,CELF2,CENPF,CEP120,CEP55,CEP57,CHKA,CHKB,CIT,CLCN4,CNOT1,CNOT3,COG5,CRLS1,CSNK2A1,CSPP1,CTS…
Abnormality of the nose	HP:0000366	6.27816e-43	42.2022	1371	306	4933427D14RIK,ACOX1,ACSL4,ACTG1,ACY1,ADAMTS10,ADGRG6,ADNP,ADSL,AGA,AGO2,AHI1,AIFM1,AKT3,ALG13,AP1S2,AP2M1,AP3B1,AP4E1,ARL2BP,ASH1L,ASNS,ATAD3A,ATR,ATRX,AXL,BAZ1B,BBS7,BBS9,BCAS3,BLM,BNC2,BPTF,BRAF,BUB1,CACNA1C,CACNA1G,CANT1,CARS,CASK,CBY1,CDC42BPB,CDK10,CDK5RAP2,CENPF,CEP120,CEP55,CEP57,CIT,CLCN2,CLCN7,CNOT1,CNOT3,COG5,COL11A2,COL1A1,COL1A2,COL3A1,COL5A1,COL5A2,CSNK2A1,CSPP1,CTSD,CTU2,CUL4B,DDB2,…
Growth abnormality	HP:0001507	1.17674e-42	41.9293	2071	404	4933427D14RIK,AAAS,ABAT,ABCA3,ACAD9,ACADVL,ACOX1,ACTG1,ADAMTS10,ADGRG6,ADGRL1,ADK,ADNP,ADSL,AGA,AHI1,AIFM1,AIMP1,ALDH3A2,ALDOA,ALG13,ALOXE3,ALS2,AMPD2,ANAPC1,ANXA11,AP1S2,AP4E1,APOE,ARL2BP,ARPC1B,ASH1L,ASNS,ATAD3A,ATG7,ATL1,ATM,ATP6AP1,ATR,ATRX,ATXN2,BAZ1B,BBS7,BBS9,BC052040,BCAS3,BGN,BIN1,BLM,BMP4,BNC2,BPTF,BRAF,BUB1,C1S1,CACNA1A,CACNA1C,CALR,CANT1,CARS,CARS2,CASK,CCDC134,CD55,CDC42BPB,CDK10,CDK…
Abnormal digit morphology	HP:0011297	5.60163e-42	41.2517	1237	284	2210408I21RIK,4933427D14RIK,ABCA3,ACOX1,ACSL4,ACTG1,ADAMTS10,ADGRG6,ADNP,AEBP1,AGO2,AHI1,AIFM1,AKT3,ALG13,ALOXE3,ANAPC1,AP1G1,AP2M1,ARHGEF2,ATG7,ATL3,ATR,ATRX,BAZ1B,BBS7,BBS9,BC052040,BGN,BIN1,BLM,BMP4,BPTF,BRAF,BRAT1,BUB1,CACNA1C,CACNA1G,CANT1,CARS,CASK,CBY1,CD55,CDC42BPB,CDK10,CDT1,CENPF,CEP120,CEP164,CEP55,CEP57,CHD1,CHD4,CHUK,CLCN7,CNOT1,CNOT3,COG5,COL11A2,COL12A1,COL1A1,COL1A2,COL3A1,COL5A1,…
Abnormality of the vertebral column	HP:0000925	2.11203e-41	40.6753	1265	287	4933427D14RIK,ABHD16A,ACTG1,ADAMTS10,ADGRG6,ADNP,AEBP1,AGA,AGRN,AHI1,AIFM1,AIMP1,ALDH3A2,ALDOA,ALG13,ALS2,ANXA11,AP1G1,AP1S2,ASH1L,ATAD3A,ATG7,ATL1,ATR,ATRX,BAZ1B,BBS7,BBS9,BGN,BIN1,BPTF,BRAF,C1S1,CACNA1G,CANT1,CARS,CASK,CBY1,CCDC134,CDC42BPB,CDK10,CDK5,CEP120,CEP55,CHD4,CHKA,CLCN4,CLCN7,COG5,COL11A2,COL12A1,COL1A1,COL1A2,COL3A1,COL5A1,COL5A2,COL6A3,CSNK2A1,CSPP1,CTSA,CUL4B,DDRGK1,DDX3X,DDX6,DHX3…
Abnormality of skull size	HP:0000240	3.75124e-41	40.4258	1363	301	AAAS,ABCA2,ACADVL,ACSL4,ACTG1,ADGRL1,ADK,ADNP,ADSL,AGA,AIMP1,AKT3,ALDH3A2,ALG13,ALS2,AMPD2,AP1S2,AP2M1,AP3B1,AP4E1,ARHGEF2,ASH1L,ASNS,ATM,ATR,ATRX,BAZ1B,BCAS3,BGN,BIN1,BLM,BMP4,BPTF,BRAF,BRAT1,BUB1,CACNA1A,CACNA1G,CARS,CARS2,CASK,CDC42BPB,CDK10,CDK5,CDK5RAP2,CDT1,CELF2,CENPF,CEP120,CEP57,CHD1,CHD4,CHKA,CHKB,CIT,CLCN4,CLCN7,CNOT1,COG5,CRLS1,CSNK2A1,CSPP1,CTSD,CTU2,CUL4B,D2HGDH,DDB2,DDX11,DDX3X,DDX…
Abnormality of the genitourinary system	HP:0000119	8.71784e-41	40.0596	2024	393	4933427D14RIK,AAGAB,ACAD9,ACADVL,ACSL4,ACTG1,ACTN4,ADNP,AEBP1,AGA,AHI1,AKT3,ALDOA,ALOXE3,ALS2,ANAPC1,AP1S2,APOE,ARHGDIA,ARL2BP,ASH1L,ATAD3A,ATL1,ATM,ATP11C,ATR,ATRX,ATXN2,AURKA,AXL,BAZ1B,BBS7,BBS9,BIN1,BLM,BMP4,BNC2,BPTF,BRAF,BUB1,C1S1,CACNA1G,CARS,CASK,CATIP,CCDC174,CDC42BPB,CDK4,CDK5RAP2,CDK8,CDKN1B,CDT1,CENPF,CEP120,CEP164,CEP55,CEP57,CHD4,CHEK2,CHKA,CHUK,CIT,CLCN4,CLCN7,COG5,COL1A1,COL1A2,COL…
Global developmental delay	HP:0001263	1.3213e-39	38.879	1638	337	4933427D14RIK,AAAS,ABAT,ABCA2,ABHD16A,ACOX1,ACTG1,ACY1,ADGRL1,ADK,ADNP,ADSL,AEBP1,AHI1,AIFM1,AIMP1,AKT3,ALG13,ALS2,AMPD2,ANAPC1,AP1G1,AP1S2,AP2M1,AP3B1,AP4E1,APP,ASH1L,ASNS,ATAD3A,ATP6AP1,ATR,ATRX,BBS9,BCAS3,BMP4,BPTF,BRAF,BRAT1,BUB1,CACNA1A,CACNA1C,CACNA1G,CARS,CARS2,CASK,CBY1,CCDC174,CDC42BPB,CDK10,CDK5,CDK5RAP2,CDT1,CELF2,CEP120,CEP164,CEP57,CHD1,CHD4,CHKA,CIT,CLCN4,CNOT1,CNOT3,CNPY3,COL1A2,CO…
Abnormal pinna morphology	HP:0000377	1.71294e-39	38.7663	1080	255	4933427D14RIK,ACOX1,ACTG1,ADGRG6,ADNP,ADSL,AEBP1,AGA,AGO2,AGRN,AHI1,AIFM1,ALG13,ALOXE3,AMPD2,AP1G1,AP1S2,AP3B1,AP4E1,ASH1L,ASNS,ATR,ATRX,BAZ1B,BBS7,BBS9,BIN1,BLM,BMP4,BPTF,BRAF,BUB1,CACNA1C,CACNA1G,CANT1,CARS,CASK,CBY1,CDC42BPB,CDK10,CDT1,CENPF,CEP120,CEP55,CEP57,CHD4,CHUK,CIT,CNOT1,CNOT3,COG5,COL11A2,COL3A1,COL5A1,COL6A3,CSNK2A1,CSPP1,CTSD,CTU2,CUL4B,DDX11,DDX3X,DDX6,DHX30,DHX37,DIS3L2,DNM1,DNMT…
Abnormality of movement	HP:0100022	2.09226e-39	38.6794	1620	334	4933427D14RIK,AAAS,ABAT,ABCA2,ABCA7,ABHD16A,ACOX1,ACSL4,ADSL,AGA,AGRN,AHI1,AIFM1,AKT3,ALS2,AMPD2,ANXA11,AP1S2,AP2M1,AP4E1,APOE,APP,ARHGEF2,ARL2BP,ASNS,ATAD3A,ATG7,ATL1,ATL3,ATM,ATRX,ATXN2,BAZ1B,BCAS3,BGN,BIN1,BRAT1,CACNA1A,CACNA1C,CACNA1G,CANT1,CARS,CARS2,CASK,CBY1,CDC42BPB,CDK10,CDK5,CDK5RAP2,CDK8,CELF2,CEP120,CHD4,CHEK2,CHKA,CHKB,CIT,CIZ1,CLCN2,CLCN4,CLCN7,CNPY3,COG5,COL12A1,COL6A3,COLGALT1,CPT…
Abnormality of the skin	HP:0000951	2.68653e-39	38.5708	1544	323	AAAS,AAGAB,ABCA3,ACADVL,ADAMTS10,ADGRG6,ADNP,AEBP1,AGA,AGRN,AKT3,ALDH3A2,ALDOA,ALOXE3,ALS2,ANAPC1,AP2M1,AP3B1,APOE,ARHGEF2,ARPC1B,ATL1,ATL3,ATM,ATP11C,ATP6AP1,ATR,ATRX,BAZ1B,BC052040,BGN,BLM,BMP4,BRAF,BUB1,C1S1,CACNA1A,CACNA1G,CALR,CARS,CASK,CAST,CDC42BPB,CDK10,CDK4,CDKN1B,CEP55,CEP57,CHD1,CHEK2,CHKB,CHUK,CLCN7,CNPY3,COG5,COL12A1,COL1A1,COL1A2,COL3A1,COL5A1,COL5A2,COL6A3,CSNK2A1,CSPP1,CTSA,CUL4B,…
Abnormality of the outer ear	HP:0000356	3.14425e-39	38.5025	1090	256	4933427D14RIK,ACOX1,ACTG1,ADGRG6,ADNP,ADSL,AEBP1,AGA,AGO2,AGRN,AHI1,AIFM1,ALG13,ALOXE3,AMPD2,AP1G1,AP1S2,AP3B1,AP4E1,ASH1L,ASNS,ATR,ATRX,BAZ1B,BBS7,BBS9,BIN1,BLM,BMP4,BPTF,BRAF,BUB1,CACNA1C,CACNA1G,CANT1,CARS,CASK,CBY1,CDC42BPB,CDK10,CDT1,CENPF,CEP120,CEP55,CEP57,CHD4,CHUK,CIT,CNOT1,CNOT3,COG5,COL11A2,COL3A1,COL5A1,COL6A3,CSNK2A1,CSPP1,CTSD,CTU2,CUL4B,DDX11,DDX3X,DDX6,DHX30,DHX37,DIS3L2,DNM1,DNMT…
Autosomal recessive inheritance	HP:0000007	4.23893e-39	38.3727	2191	411	2210408I21RIK,4933427D14RIK,AAAS,ABAT,ABCA2,ABCA3,ABHD16A,ACAD9,ACADVL,ACOX1,ACY1,ADAMTS10,ADGRG6,ADK,ADSL,AEBP1,AGA,AGRN,AHI1,AIMP1,ALDH3A2,ALDOA,ALOXE3,ALS2,AMPD2,ANAPC1,ANO6,AP1G1,AP3B1,AP4E1,APOE,ARHGDIA,ARHGEF2,ARL2BP,ARPC1B,ASNS,ATAD3A,ATG7,ATM,ATP13A3,ATR,AXL,BBS7,BBS9,BC052040,BCAS3,BIN1,BLM,BRAT1,BUB1,CANT1,CARS,CARS2,CAST,CATIP,CCDC134,CCDC174,CD55,CDK10,CDK5,CDK5RAP2,CDT1,CENPF,CEP120,…
Seizure	HP:0001250	2.68194e-38	37.5716	1603	329	4933427D14RIK,AAAS,ABAT,ABCA2,ABCA7,ABHD16A,ACADVL,ACOX1,ACTG1,ACY1,ADGRL1,ADK,ADNP,ADSL,AGA,AGO2,AGRN,AHI1,AIFM1,AIMP1,AKT3,ALDH3A2,ALG13,AMPD2,AP1G1,AP1S2,AP2M1,AP4E1,APOE,APP,ARHGDIA,ASH1L,ASNS,ATAD3A,ATG7,ATM,ATP6AP1,ATR,ATRX,BBS7,BBS9,BCAS3,BMP4,BPTF,BRAF,BRAT1,BUB1,CACNA1A,CACNA1C,CACNA1G,CARS,CARS2,CASK,CBY1,CDK10,CDK5,CDK8,CDKN1B,CELF2,CEP120,CEP164,CEP57,CHD1,CHEK2,CHKB,CIT,CLCN2,CLCN4,C…
Abnormality of the lower limb	HP:0002814	5.49691e-38	37.2599	1446	306	2210408I21RIK,4933427D14RIK,AAAS,AAGAB,ABHD16A,ACOX1,ADAMTS10,ADGRG6,ADK,ADNP,AEBP1,AGA,AGRN,AHI1,AIFM1,ALOXE3,ALS2,ANAPC1,AP1G1,AP3B1,AP4E1,ASNS,ATAD3A,ATG7,ATL1,ATL3,ATR,ATRX,BAZ1B,BBS7,BBS9,BCAS3,BGN,BIN1,BMP4,BPTF,BRAF,CACNA1A,CACNA1C,CANT1,CARS,CASK,CAST,CBY1,CDC42BPB,CDK10,CDT1,CEP120,CEP55,CHD4,CHEK2,CHUK,CLCN4,CLCN7,CNOT3,COG5,COL11A2,COL12A1,COL1A1,COL1A2,COL3A1,COL5A1,COL5A2,COL6A3,CPT1…
Abnormal finger morphology	HP:0001167	2.86897e-37	36.5423	999	238	2210408I21RIK,4933427D14RIK,ABCA3,ACOX1,ACSL4,ACTG1,ADAMTS10,ADGRG6,ADNP,AEBP1,AGO2,AHI1,AIFM1,AKT3,ALG13,ALOXE3,ANAPC1,AP1G1,ARHGEF2,ATG7,ATL3,ATR,ATRX,BAZ1B,BBS7,BBS9,BGN,BIN1,BLM,BMP4,BPTF,BRAF,BRAT1,BUB1,CANT1,CASK,CBY1,CD55,CDC42BPB,CDT1,CEP120,CEP55,CEP57,CHD1,CHD4,CHUK,CLCN7,CNOT1,CNOT3,COG5,COL11A2,COL12A1,COL1A1,COL1A2,COL3A1,COL5A1,COL5A2,COL6A3,CSNK2A1,CSPP1,CTU2,CUL4B,DDX11,DDX6,DHX30…
Abnormal skin morphology	HP:0011121	4.07766e-37	36.3896	1446	304	AAAS,AAGAB,ABCA3,ACADVL,ADAMTS10,ADGRG6,ADNP,AEBP1,AGA,AGRN,AKT3,ALDH3A2,ALDOA,ALOXE3,ALS2,ANAPC1,AP2M1,AP3B1,APOE,ARPC1B,ATL1,ATL3,ATM,ATP11C,ATP6AP1,ATR,ATRX,BAZ1B,BC052040,BGN,BLM,BMP4,BRAF,BUB1,C1S1,CACNA1A,CALR,CARS,CASK,CAST,CDC42BPB,CDK10,CDK4,CDKN1B,CEP55,CEP57,CHD1,CHKB,CHUK,CLCN7,CNPY3,COG5,COL12A1,COL1A1,COL1A2,COL3A1,COL5A1,COL5A2,COL6A3,CSNK2A1,CSPP1,CTSA,CUL4B,CYBA,CYLD,DDB2,DDX11,D…
Abnormal communication	HP:0034434	6.24852e-37	36.2042	1435	302	4933427D14RIK,AAAS,ABCA2,ABCA7,ABHD16A,ACOX1,ACSL4,ACTG1,ADGRL1,ADK,ADNP,ADSL,AGA,AGO2,AIFM1,AIMP1,ALDH3A2,ALDOA,ALG13,ALS2,AMPD2,ANXA11,AP1G1,AP1S2,AP2M1,AP4E1,APOE,APP,ARHGEF2,ASH1L,ATAD3A,ATG7,ATL1,ATM,ATRX,ATXN2,BAZ1B,BBS7,BBS9,BCAS3,BIN1,BLM,BMP4,BPTF,BRAF,BRAT1,CACNA1A,CACNA1C,CACNA1G,CARS,CARS2,CASK,CCDC174,CDK10,CELF2,CHEK2,CHKA,CHKB,CIT,CLCN4,CNOT1,COG5,COL1A1,COL1A2,COL3A1,CSNK2A1,CSPP1…
Abnormality of speech or vocalization	HP:0002167	1.08169e-36	35.9659	1390	295	4933427D14RIK,AAAS,ABCA2,ABCA7,ABHD16A,ACOX1,ACSL4,ACTG1,ADGRL1,ADK,ADNP,ADSL,AGA,AGO2,AIFM1,AIMP1,ALDH3A2,ALDOA,ALG13,ALS2,AMPD2,ANXA11,AP1G1,AP1S2,AP2M1,AP4E1,APOE,APP,ARHGEF2,ASH1L,ATAD3A,ATG7,ATL1,ATM,ATRX,ATXN2,BAZ1B,BBS7,BBS9,BCAS3,BIN1,BLM,BMP4,BPTF,BRAF,BRAT1,CACNA1A,CACNA1C,CACNA1G,CARS,CARS2,CASK,CCDC174,CDK10,CELF2,CHEK2,CHKA,CHKB,CIT,CLCN4,CNOT1,COG5,COL1A1,COL1A2,COL3A1,CSNK2A1,CSPP1…
Abnormal curvature of the vertebral column	HP:0010674	1.50154e-36	35.8235	989	235	4933427D14RIK,ABHD16A,ACTG1,ADAMTS10,ADGRG6,ADNP,AEBP1,AGA,AGRN,AHI1,AIFM1,AIMP1,ALDH3A2,ALG13,ALS2,AP1G1,AP1S2,ASH1L,ATAD3A,ATG7,ATL1,ATR,ATRX,BAZ1B,BGN,BIN1,BPTF,BRAF,C1S1,CACNA1G,CANT1,CARS,CASK,CBY1,CDC42BPB,CEP120,CHKA,CLCN4,COL11A2,COL12A1,COL1A1,COL1A2,COL3A1,COL5A1,COL5A2,COL6A3,CSNK2A1,CSPP1,CUL4B,DDRGK1,DDX3X,DDX6,DHX30,DHX37,DICER1,DMD,DMPK,DNMT3A,DNMT3B,DPAGT1,DVL1,DVL3,DYM,DYNC2H1,DY…
Abnormal skeletal muscle morphology	HP:0011805	6.53506e-36	35.1848	1494	308	4933427D14RIK,AAAS,ABCA7,ACAD9,ACADVL,ACOX1,ADGRG6,ADK,ADNP,ADSL,AGA,AGRN,AIFM1,AIMP1,ALDH3A2,ALDOA,ALG13,ALS2,AMPD2,ANAPC1,ANXA11,AP1S2,AP4E1,APP,ASH1L,ASNS,ATAD3A,ATL1,ATL3,ATM,ATR,ATRX,ATXN2,BAZ1B,BBS7,BBS9,BCAS3,BGN,BIN1,BRAF,BRAT1,BUB1,CACNA1A,CACNA1C,CACNA1G,CANT1,CARS,CARS2,CCDC174,CDC42BPB,CDK10,CDK5,CDT1,CELF2,CENPF,CEP55,CEP57,CHEK2,CHKB,CHUK,CIZ1,CLCN7,COG5,COL11A2,COL12A1,COL1A1,COL3A…
Abnormal ear morphology	HP:0031703	7.14428e-36	35.146	1306	281	4933427D14RIK,ACOX1,ACTG1,ADGRG6,ADNP,ADSL,AEBP1,AGA,AGO2,AGRN,AHI1,AIFM1,ALG13,ALOXE3,AMPD2,ANAPC1,AP1G1,AP1S2,AP3B1,AP4E1,ARL2BP,ASH1L,ASNS,ATR,ATRX,BAZ1B,BBS7,BBS9,BIN1,BLM,BMP4,BPTF,BRAF,BUB1,CACNA1C,CACNA1G,CANT1,CARS,CASK,CBY1,CDC42BPB,CDK10,CDK5RAP2,CDT1,CENPF,CEP120,CEP55,CEP57,CHD4,CHUK,CIT,CLCN7,CNOT1,CNOT3,COG5,COL11A2,COL1A1,COL1A2,COL3A1,COL5A1,COL6A3,CSNK2A1,CSPP1,CTSD,CTU2,CUL4B,CY…
Abnormality of digestive system physiology	HP:0025032	7.5184e-36	35.1239	1791	349	4933427D14RIK,AAAS,ABAT,ABCA3,ABCB1B,ACAD9,ACADVL,ACOX1,ACTG1,ACTN4,ACY1,ADNP,AGA,AGO2,AGRN,AHI1,AIFM1,AIMP1,ALG13,ALS2,AMPD2,ANAPC1,ANXA11,AP1S2,AP3B1,APOE,APP,ARHGDIA,ARPC1B,ASH1L,ASNS,ATAD3A,ATG7,ATL1,ATL3,ATM,ATP6AP1,ATRX,ATXN2,BAZ1B,BBS7,BBS9,BIN1,BLM,BMP4,BPTF,BRAF,BRAT1,CACNA1A,CACNA1C,CACNA1G,CALR,CARS,CARS2,CASK,CBY1,CD55,CDC42BPB,CDK4,CDK8,CDKN1B,CDT1,CELF2,CEP120,CHEK2,CHKA,CLCN2,CLCN4…
Abnormal central motor function	HP:0011442	2.30528e-35	34.6373	1589	320	4933427D14RIK,AAAS,ABCA2,ABCA7,ABHD16A,ACOX1,ADSL,AGA,AGRN,AHI1,AIFM1,AIMP1,AKT3,ALDH3A2,ALG13,ALOXE3,ALS2,AMPD2,ANXA11,AP1G1,AP1S2,AP2M1,AP4E1,APOE,APP,ARHGEF2,ASNS,ATAD3A,ATG7,ATL1,ATM,ATRX,ATXN2,BAZ1B,BBS7,BBS9,BCAS3,BRAF,BRAT1,CACNA1A,CACNA1C,CACNA1G,CARS,CARS2,CASK,CBY1,CDC42BPB,CDK10,CDK4,CELF2,CEP120,CEP164,CHD1,CHEK2,CHKA,CIT,CIZ1,CLCN2,CLCN4,CLCN7,CNOT1,CNPY3,COG5,COL12A1,COL3A1,COL6A3,C…
Abnormal facial skeleton morphology	HP:0011821	5.23187e-35	34.2813	1122	252	4933427D14RIK,ABAT,ACSL4,ACTG1,ADAMTS10,ADGRG6,AEBP1,AGA,AGRN,AIFM1,ALG13,AP1S2,AP2M1,ASNS,ATAD3A,ATG7,ATM,ATR,ATRX,BAZ1B,BBS7,BBS9,BGN,BIN1,BLM,BMP4,BNC2,BPTF,BRAF,BRAT1,BUB1,C1S1,CACNA1C,CACNA1G,CANT1,CARS,CASK,CDC42BPB,CDK5,CDT1,CENPF,CEP120,CEP55,CEP57,CHUK,CLCN4,CLCN7,CNOT1,CNOT3,COG5,COL11A2,COL12A1,COL1A1,COL1A2,COL3A1,COL5A1,COL5A2,COL6A3,CSNK2A1,CSPP1,CTU2,CUL4B,CYBA,D2HGDH,DDB2,DDX3X,DG…
Abnormality of the orbital region	HP:0000315	7.19829e-35	34.1428	1301	278	4933427D14RIK,ABAT,ACOX1,ACSL4,ACTG1,ADAMTS10,ADNP,AEBP1,AGO2,AHI1,AIFM1,AKT3,ALDOA,ALOXE3,AMPD2,ANAPC1,AP1G1,AP3B1,AP4E1,APOE,ARHGEF2,ARPC1B,ASH1L,ATAD3A,ATM,ATR,ATRX,BAZ1B,BBS7,BBS9,BCAS3,BGN,BLM,BMP4,BPTF,BRAF,BRAT1,BUB1,CACNA1A,CACNA1C,CACNA1G,CANT1,CARS,CASK,CBY1,CDC42BPB,CDK10,CDK5RAP2,CELF2,CEP120,CEP55,CEP57,CHD1,CHD4,CHUK,CIT,CLCN4,CLCN7,CNOT1,CNOT3,COL11A2,COL1A1,COL1A2,COL3A1,COL5A1,CO…
Abnormality of globe location	HP:0100886	1.08322e-34	33.9653	923	221	4933427D14RIK,ACOX1,ACTG1,ACY1,ADAMTS10,ADGRG6,ADK,ADNP,AGA,AGO2,AIFM1,AKT3,ALG13,AP1G1,AP1S2,ASH1L,ASNS,ATAD3A,ATP6AP1,ATRX,BBS7,BBS9,BCAS3,BGN,BNC2,BPTF,BRAF,CACNA1C,CACNA1G,CANT1,CARS,CASK,CDC42BPB,CDK10,CDK5RAP2,CENPF,CEP120,CEP57,CHD4,CIT,CLCN7,CNOT1,CNOT3,COL11A2,COL1A1,COL1A2,COL3A1,COL5A1,CSNK2A1,CSPP1,CTU2,DDX3X,DDX6,DHX37,DICER1,DIS3L2,DNMT3A,DNMT3B,DPM1,DVL1,DVL3,DYNC1I2,EBP,EDEM3,EFEM…
Abnormal foot morphology	HP:0001760	1.49572e-34	33.8252	1203	263	2210408I21RIK,4933427D14RIK,AAAS,AAGAB,ABHD16A,ADAMTS10,ADGRG6,ADK,ADNP,AEBP1,AGA,AGRN,AHI1,AIFM1,ALOXE3,ALS2,ANAPC1,AP1G1,AP4E1,ASNS,ATAD3A,ATG7,ATL1,ATL3,ATR,ATRX,BAZ1B,BBS7,BBS9,BCAS3,BGN,BIN1,BMP4,BPTF,BRAF,CACNA1A,CACNA1C,CANT1,CARS,CASK,CAST,CBY1,CDC42BPB,CDK10,CEP120,CEP55,CLCN4,CNOT3,COL11A2,COL12A1,COL1A1,COL1A2,COL3A1,COL5A1,COL5A2,COL6A3,CPT1C,CSNK2A1,CSPP1,CTU2,CUL4B,DCAF8,DDHD2,DDX11…
Pediatric onset	HP:0410280	2.21098e-34	33.6554	1456	299	AAAS,ABHD16A,ACADVL,ACOX1,ACSL4,ADK,ADNP,ADSL,AEBP1,AGA,AGO2,AGRN,AIFM1,AIMP1,ALDOA,ALG13,ALS2,AMPD2,AP1S2,AP4E1,ARPC1B,ASH1L,ASNS,ATAD3A,ATG7,ATL1,ATL3,ATM,ATP13A3,ATP6AP1,ATR,ATRX,AXL,BCAS3,BGN,BIN1,BLM,BRAT1,CACNA1A,CACNA1C,CACNA1G,CARS2,CASK,CAST,CCDC134,CD55,CELF2,CHD1,CHKA,CHKB,CLCN2,CLCN4,CLCN7,CNOT3,CNPY3,COL12A1,COL1A1,COL1A2,COL6A3,COLGALT1,COPA,CPA6,CRLS1,CSNK2A1,CTSD,CYBA,D2HGDH,DAAM2…
Abnormal musculoskeletal physiology	HP:0011843	3.0138e-34	33.5209	1297	276	4933427D14RIK,ACTG1,ADAMTS10,ADGRG6,ADGRL1,ADNP,AEBP1,AGA,AGRN,AIFM1,AIMP1,ALDH3A2,ALG13,ALOXE3,ALS2,ANAPC1,AP1G1,AP1S2,AP4E1,ASH1L,ATL1,ATL3,ATM,ATP6AP1,ATR,ATRX,BAZ1B,BBS7,BBS9,BCAS3,BGN,BIN1,BRAF,BRAT1,C1S1,CACNA1A,CACNA1C,CANT1,CARS,CCDC134,CDC42BPB,CDK5,CDKN1B,CDT1,CEP55,CEP57,CHD4,CHEK2,CLCN7,COG5,COL11A2,COL12A1,COL1A1,COL1A2,COL3A1,COL5A1,COL5A2,COL6A3,CSNK2A1,CUL4B,CYBA,D6WSU163E,DDB2,DD…
Abnormal cardiovascular system morphology	HP:0030680	3.0445e-34	33.5165	1544	311	4933427D14RIK,ACAD9,ACADVL,ACSL4,ACTG1,ADAMTS10,ADK,ADNP,AEBP1,AGO2,AHI1,AKT3,APOE,APP,ARL2BP,ARPC1B,ATAD3A,ATM,ATP13A3,ATRX,BAZ1B,BBS7,BBS9,BCAS3,BGN,BIN1,BPTF,BRAF,BUB1,C1S1,CACNA1A,CACNA1C,CALR,CANT1,CARS,CASK,CBY1,CCDC174,CD55,CDC42BPB,CDK10,CDK8,CEP120,CEP57,CHD4,CHEK2,CHKB,CHUK,CLCN2,CLCN7,COL1A1,COL1A2,COL3A1,COL5A1,COL5A2,COLGALT1,CRELD1,CRLS1,CSNK2A1,CSPP1,CTSA,CTSD,CTU2,D2HGDH,DCAF8,DDX…
Abnormal nasal morphology	HP:0005105	3.41023e-34	33.4672	1188	260	4933427D14RIK,ACOX1,ACSL4,ACTG1,ACY1,ADAMTS10,ADGRG6,ADNP,ADSL,AGA,AGO2,AHI1,AIFM1,AKT3,ALG13,AP1S2,AP2M1,AP3B1,AP4E1,ASH1L,ASNS,ATAD3A,ATR,ATRX,BAZ1B,BBS7,BBS9,BCAS3,BLM,BNC2,BPTF,BRAF,BUB1,CACNA1C,CACNA1G,CANT1,CARS,CASK,CBY1,CDC42BPB,CDK10,CDK5RAP2,CENPF,CEP120,CEP55,CEP57,CIT,CNOT1,CNOT3,COG5,COL11A2,COL1A1,COL1A2,COL3A1,COL5A1,CSNK2A1,CSPP1,CTSD,CTU2,CUL4B,DDB2,DDX3X,DGCR2,DHX30,DHX37,DICER1…
Abnormality of metabolism/homeostasis	HP:0001939	4.4112e-34	33.3554	1959	367	ABCA2,ABCA3,ACAD9,ACADVL,ACOX1,ACSL4,ACTG1,ACTN4,ADK,AEBP1,AGA,AHI1,AIFM1,ALDOA,ALG13,ALOXE3,AMPD2,ANAPC1,ANXA11,AP3B1,APOE,APP,ARHGDIA,ARL2BP,ARPC1B,ASNS,ATAD3A,ATM,ATP11C,ATP6AP1,ATRX,BAZ1B,BBS7,BBS9,BGN,BIN1,BLM,BRAF,BRAT1,BUB1,CACNA1A,CACNA1C,CALR,CARS,CARS2,CASK,CCDC134,CD55,CDK5,CDKN1B,CEP164,CEP57,CHEK2,CHKB,CHUK,CLCN2,CLCN7,CNOT1,COG5,COL12A1,COL1A1,COL1A2,COL3A1,COL5A1,COL5A2,COL6A3,COPA…
Abnormality of the respiratory system	HP:0002086	5.49542e-34	33.26	1599	318	4933427D14RIK,AAAS,AAGAB,ABCA3,ACADVL,ACOX1,ACTN4,ACY1,ADGRG6,ADNP,AGA,AGO2,AGRN,AHI1,AIFM1,ALOXE3,ANXA11,AP3B1,APOE,ARHGDIA,ARL2BP,ARPC1B,ASNS,ATL1,ATL3,ATM,ATP13A3,ATRX,ATXN2,BAZ1B,BBS7,BBS9,BGN,BIN1,BLM,BRAF,BRAT1,BUB1,CACNA1A,CACNA1C,CANT1,CARS,CASK,CBY1,CCDC174,CD55,CDC42BPB,CDT1,CEP120,CEP55,CEP57,CHEK2,CHUK,CIZ1,CLCN7,CNOT1,COL11A2,COL12A1,COL1A1,COL1A2,COL3A1,COL5A1,COL5A2,COL6A3,COPA,CRE…
Abnormal ocular adnexa morphology	HP:0030669	1.83136e-33	32.7372	1261	269	4933427D14RIK,ABAT,ACOX1,ACSL4,ACTG1,ADNP,AEBP1,AGO2,AHI1,AIFM1,AKT3,ALDOA,ALOXE3,AMPD2,ANAPC1,AP1G1,AP3B1,AP4E1,APOE,ARHGEF2,ARPC1B,ASH1L,ATAD3A,ATM,ATR,ATRX,BAZ1B,BBS7,BBS9,BCAS3,BGN,BLM,BPTF,BRAF,BRAT1,BUB1,CACNA1A,CACNA1G,CANT1,CARS,CASK,CBY1,CDC42BPB,CDK10,CDK5RAP2,CELF2,CEP120,CEP55,CEP57,CHD1,CHD4,CHUK,CIT,CLCN4,CLCN7,CNOT1,CNOT3,COL11A2,COL1A1,COL1A2,COL3A1,COL5A1,COL5A2,CSNK2A1,CSPP1,CTS…
Aplasia/hypoplasia involving the skeleton	HP:0009115	2.00658e-33	32.6975	1005	231	4933427D14RIK,ACTG1,ADAMTS10,ADGRG6,ADNP,AEBP1,AGA,AGRN,AIFM1,ALG13,ALOXE3,ANAPC1,AP1G1,ASNS,ATAD3A,ATR,ATRX,BAZ1B,BGN,BLM,BMP4,BPTF,BRAF,BRAT1,BUB1,C1S1,CACNA1C,CANT1,CARS,CASK,CDC42BPB,CDK10,CDK5,CDT1,CENPF,CEP120,CEP55,CEP57,CHD4,CHUK,CLCN7,CNOT3,COL11A2,COL12A1,COL1A1,COL1A2,COL3A1,COL5A1,COL6A3,CSNK2A1,CSPP1,CTU2,CUL4B,D2HGDH,DDRGK1,DDX3X,DICER1,DIS3L2,DNMT3A,DNMT3B,DONSON,DPAGT1,DPM1,DVL1,D…
Abnormality of the ocular adnexa	HP:0032039	2.50229e-33	32.6017	1277	271	4933427D14RIK,ABAT,ACOX1,ACSL4,ACTG1,ADNP,AEBP1,AGO2,AHI1,AIFM1,AKT3,ALDOA,ALOXE3,AMPD2,ANAPC1,AP1G1,AP3B1,AP4E1,APOE,ARHGEF2,ARPC1B,ASH1L,ATAD3A,ATM,ATR,ATRX,BAZ1B,BBS7,BBS9,BCAS3,BGN,BLM,BPTF,BRAF,BRAT1,BUB1,CACNA1A,CACNA1G,CANT1,CARS,CASK,CBY1,CDC42BPB,CDK10,CDK5RAP2,CELF2,CEP120,CEP55,CEP57,CHD1,CHD4,CHUK,CIT,CLCN4,CLCN7,CNOT1,CNOT3,COL11A2,COL1A1,COL1A2,COL3A1,COL5A1,COL5A2,CSNK2A1,CSPP1,CTS…
Abnormality of the urinary system	HP:0000079	2.79038e-33	32.5543	1590	315	4933427D14RIK,AAGAB,ACAD9,ACADVL,ACSL4,ACTG1,ACTN4,ADNP,AGA,AHI1,AKT3,ALDOA,ALOXE3,ALS2,APOE,ARHGDIA,ATAD3A,ATL1,ATM,ATP11C,ATR,ATRX,ATXN2,AURKA,BAZ1B,BBS7,BBS9,BIN1,BLM,BMP4,BNC2,BPTF,BRAF,BUB1,C1S1,CACNA1G,CARS,CASK,CDC42BPB,CDK4,CDK5RAP2,CDKN1B,CDT1,CENPF,CEP120,CEP164,CEP55,CEP57,CHD4,CHEK2,CHKA,CHUK,CIT,CLCN7,COG5,COL1A1,COL1A2,COL3A1,COL5A1,COL5A2,COPA,CPT1C,CSPP1,CTSH,CTU2,CUL4B,D2HGDH,DAA…
Scoliosis	HP:0002650	5.41844e-33	32.2661	913	216	4933427D14RIK,ABHD16A,ACTG1,ADAMTS10,ADGRG6,ADNP,AEBP1,AGA,AGRN,AHI1,AIFM1,AIMP1,ALDH3A2,ALG13,ALS2,AP1G1,AP1S2,ASH1L,ATAD3A,ATG7,ATL1,ATR,ATRX,BAZ1B,BIN1,BPTF,BRAF,C1S1,CACNA1G,CANT1,CASK,CBY1,CDC42BPB,CEP120,CHKA,CLCN4,COL12A1,COL1A1,COL1A2,COL3A1,COL5A1,COL5A2,COL6A3,CSNK2A1,CSPP1,CUL4B,DDRGK1,DDX3X,DDX6,DHX30,DHX37,DMD,DMPK,DNMT3A,DPAGT1,DVL1,DVL3,DYM,DYNC2H1,EBP,EP300,ERCC4,ERCC8,ERMARD,EXOC…
Autosomal dominant inheritance	HP:0000006	6.00044e-33	32.2218	1353	281	AAGAB,ABCA7,ACOX1,ACTG1,ACTN4,ADGRL1,ADNP,AGO2,AKT3,ANXA11,AP1G1,AP2M1,AP4E1,APOE,APP,ARHGAP26,ARHGEF10,ASH1L,ATAD3A,ATL1,ATL3,ATM,ATR,ATXN2,AURKA,BMP4,BNC2,BPTF,BRAF,BUB1,C1S1,CACNA1A,CACNA1C,CACNA1G,CALR,CDC42BPB,CDK4,CDK8,CDKN1B,CELF2,CHD1,CHD4,CHEK2,CLCN2,CLCN7,CNOT1,CNOT3,COL11A2,COL12A1,COL1A1,COL1A2,COL3A1,COL5A1,COL5A2,COL6A3,COPA,CPA6,CPSF1,CPT1C,CRELD1,CSNK2A1,CYLD,DCAF8,DCN,DDX6,DGCR2,…
Abdominal symptom	HP:0011458	1.56624e-32	31.8051	1488	299	4933427D14RIK,ABAT,ACADVL,ACTG1,ACTN4,ACY1,ADNP,AGA,AGO2,AGRN,AHI1,AIFM1,AIMP1,ALG13,ALS2,ANAPC1,ANXA11,AP1S2,ARHGDIA,ARPC1B,ASH1L,ASNS,ATAD3A,ATG7,ATM,ATP6AP1,ATRX,ATXN2,BAZ1B,BIN1,BLM,BMP4,BPTF,BRAF,BRAT1,CACNA1A,CACNA1C,CALR,CARS,CARS2,CASK,CBY1,CD55,CDC42BPB,CDK8,CDKN1B,CDT1,CELF2,CEP120,CHEK2,CHKA,CLCN2,CLCN4,CNOT3,COG5,COL11A2,COL1A1,COL5A1,COL5A2,COL6A3,CRLS1,CSNK2A1,CSPP1,CTSD,CTSH,D2HGDH…
Abnormal skin adnexa morphology	HP:0011138	4.04532e-32	31.393	1172	253	4933427D14RIK,AAGAB,ABCA2,ACSL4,ACTG1,ADNP,AEBP1,AHI1,AIFM1,ALDH3A2,ALDOA,ALOXE3,ANAPC1,AP2M1,AP3B1,APOE,ARHGEF2,ASH1L,ATAD3A,ATL1,ATM,ATR,ATRX,AXL,BAZ1B,BBS7,BBS9,BC052040,BCAS3,BGN,BLM,BMP4,BPTF,BRAF,CACNA1A,CACNA1C,CACNA1G,CANT1,CARS,CASK,CAST,CBY1,CDC42BPB,CDK10,CDK4,CDK5,CEP120,CEP57,CHD1,CIT,CLCN7,CNOT3,COG5,COL11A2,COL1A2,COL3A1,CSNK2A1,CSPP1,CTU2,CUL4B,DDB2,DDX3X,DDX6,DHX30,DHX37,DICER1,D…
Abnormal jaw morphology	HP:0030791	4.28361e-32	31.3682	984	225	4933427D14RIK,ABAT,ACTG1,ADAMTS10,ADGRG6,AEBP1,AGA,AGRN,ALG13,AP1S2,AP2M1,ASNS,ATAD3A,ATG7,ATR,ATRX,BAZ1B,BBS7,BBS9,BGN,BIN1,BLM,BMP4,BNC2,BPTF,BRAF,BRAT1,BUB1,C1S1,CACNA1C,CACNA1G,CANT1,CARS,CASK,CDC42BPB,CDK5,CDT1,CENPF,CEP120,CEP55,CEP57,CHUK,CLCN4,CLCN7,CNOT3,COG5,COL11A2,COL12A1,COL1A1,COL1A2,COL3A1,COL5A1,COL5A2,COL6A3,CSNK2A1,CSPP1,CTU2,CUL4B,D2HGDH,DDX3X,DGCR2,DHX30,DICER1,DIS3L2,DNMT3A,D…
Growth delay	HP:0001510	4.75362e-32	31.323	1475	296	4933427D14RIK,AAAS,ACTG1,ADAMTS10,ADGRG6,ADNP,ADSL,AGA,AIFM1,ALDH3A2,ALDOA,ALOXE3,ALS2,AMPD2,ANAPC1,AP1S2,AP4E1,ASNS,ATAD3A,ATG7,ATL1,ATM,ATR,ATRX,BAZ1B,BBS7,BBS9,BC052040,BCAS3,BGN,BIN1,BLM,BNC2,BPTF,BRAF,BUB1,C1S1,CACNA1A,CACNA1C,CANT1,CARS,CASK,CCDC134,CD55,CDC42BPB,CDK10,CDK5RAP2,CDT1,CELF2,CEP120,CEP164,CEP57,CHD1,CHD4,CHKA,CIT,CLCN7,CNOT1,COG5,COL11A2,COL1A1,COL1A2,COL3A1,COL5A1,CSPP1,CTSA,…
Abnormality of body height	HP:0000002	1.04729e-31	30.9799	1206	257	4933427D14RIK,AAAS,ABAT,ACTG1,ADAMTS10,ADNP,AGA,AIFM1,ALDH3A2,ALDOA,ALOXE3,ALS2,AMPD2,ANAPC1,AP1S2,AP4E1,ATM,ATR,ATRX,BAZ1B,BBS7,BBS9,BC052040,BCAS3,BGN,BPTF,BRAF,BUB1,C1S1,CACNA1A,CANT1,CARS,CASK,CCDC134,CDC42BPB,CDK10,CDK5RAP2,CDKN1B,CDT1,CELF2,CEP120,CEP164,CEP57,CHD4,CHKA,CIT,CLCN7,CNOT1,COG5,COL11A2,COL1A1,COL1A2,COL3A1,COL5A1,COL6A3,CSPP1,CTSA,CUL4B,DDB2,DDHD2,DDRGK1,DDX3X,DGCR2,DICER1,DIS3…
Abnormality of eye movement	HP:0000496	1.08052e-31	30.9664	1424	288	4933427D14RIK,ABCA7,ACOX1,ACSL4,ADNP,ADSL,AEBP1,AGO2,AGRN,AHI1,AIFM1,AIMP1,AKT3,ALDH3A2,ALG13,ALS2,AMPD2,AP1G1,AP1S2,AP3B1,AP4E1,APP,ARHGEF2,ARL2BP,ASH1L,ASNS,ATAD3A,ATG7,ATM,ATR,ATRX,ATXN2,BAZ1B,BBS7,BBS9,BCAS3,BIN1,BMP4,BPTF,BRAF,BRAT1,CACNA1A,CACNA1G,CARS,CASK,CBY1,CCDC174,CDC42BPB,CDK8,CELF2,CEP120,CEP164,CHKA,CLCN2,CLCN4,CLCN7,CNOT3,COG5,COL11A2,COL12A1,COL1A2,COL3A1,COL6A3,CRLS1,CSPP1,DCN,D…
Abnormal hand morphology	HP:0005922	2.09977e-31	30.6778	863	205	2210408I21RIK,4933427D14RIK,ACOX1,ACTG1,ADAMTS10,ADGRG6,ADNP,AGO2,AHI1,AIFM1,AKT3,ALG13,ALOXE3,ANAPC1,AP1G1,ASNS,ATG7,ATL1,ATL3,ATR,ATRX,BAZ1B,BBS7,BBS9,BGN,BLM,BMP4,BPTF,BRAF,BRAT1,BUB1,CANT1,CASK,CBY1,CDC42BPB,CDK10,CDK5,CDT1,CEP120,CEP55,CEP57,CHUK,CLCN7,CNOT1,CNOT3,COG5,COL11A2,COL3A1,CSNK2A1,CSPP1,CTSD,CTU2,CUL4B,DDX11,DNMT3A,DONSON,DPAGT1,DPM1,DST,DVL1,DVL3,DYM,DYNC2H1,EBP,EDA,EP300,EPS15L1…
Microcephaly	HP:0000252	2.36402e-31	30.6263	1136	246	AAAS,ABCA2,ACADVL,ACSL4,ACTG1,ADNP,ADSL,AGA,AIMP1,ALDH3A2,ALG13,ALS2,AMPD2,AP1S2,AP2M1,AP3B1,AP4E1,ARHGEF2,ASH1L,ASNS,ATM,ATR,ATRX,BAZ1B,BCAS3,BLM,BMP4,BPTF,BRAT1,BUB1,CACNA1A,CACNA1G,CARS,CARS2,CASK,CDC42BPB,CDK10,CDK5,CDK5RAP2,CDT1,CELF2,CENPF,CEP57,CHKA,CHKB,CIT,CLCN4,CNOT1,COG5,CRLS1,CSNK2A1,CSPP1,CTSD,CTU2,CUL4B,DDB2,DDX11,DDX3X,DDX6,DGCR2,DHX30,DHX37,DNM1,DNMT3A,DONSON,DPAGT1,DPM1,DYM,DYNC1…
Abnormal joint physiology	HP:0034430	6.78679e-31	30.1683	1075	236	4933427D14RIK,ACTG1,ADAMTS10,ADGRG6,ADGRL1,ADNP,AEBP1,AGA,AGRN,AIFM1,AIMP1,ALDH3A2,ALG13,ALOXE3,ALS2,ANAPC1,AP1G1,AP1S2,AP4E1,ASH1L,ATM,ATP6AP1,ATR,ATRX,BAZ1B,BBS7,BBS9,BCAS3,BGN,BIN1,BRAF,BRAT1,C1S1,CACNA1A,CACNA1C,CANT1,CARS,CDC42BPB,CDK5,CDT1,CEP55,CHD4,CHEK2,COG5,COL11A2,COL12A1,COL1A1,COL1A2,COL3A1,COL5A1,COL5A2,COL6A3,CSNK2A1,CUL4B,D6WSU163E,DDHD2,DDRGK1,DDX3X,DHX30,DMD,DNMT3A,DONSON,DPAGT1…
Abnormality of joint mobility	HP:0011729	6.78679e-31	30.1683	1075	236	4933427D14RIK,ACTG1,ADAMTS10,ADGRG6,ADGRL1,ADNP,AEBP1,AGA,AGRN,AIFM1,AIMP1,ALDH3A2,ALG13,ALOXE3,ALS2,ANAPC1,AP1G1,AP1S2,AP4E1,ASH1L,ATM,ATP6AP1,ATR,ATRX,BAZ1B,BBS7,BBS9,BCAS3,BGN,BIN1,BRAF,BRAT1,C1S1,CACNA1A,CACNA1C,CANT1,CARS,CDC42BPB,CDK5,CDT1,CEP55,CHD4,CHEK2,COG5,COL11A2,COL12A1,COL1A1,COL1A2,COL3A1,COL5A1,COL5A2,COL6A3,CSNK2A1,CUL4B,D6WSU163E,DDHD2,DDRGK1,DDX3X,DHX30,DMD,DNMT3A,DONSON,DPAGT1…
Atypical behavior	HP:0000708	1.25693e-30	29.9007	1407	283	ABAT,ABCA2,ABCA7,ACADVL,ACOX1,ACSL4,ACY1,ADGRL1,ADNP,ADSL,AGA,AGO2,AGRN,AHI1,ALDH3A2,ALG13,ALS2,ANAPC1,ANXA11,AP1G1,AP1S2,AP2M1,AP3B1,AP4E1,APOE,APP,ARL2BP,ASH1L,ATG7,ATM,ATR,ATRX,ATXN2,BAZ1B,BBS7,BBS9,BNC2,BPTF,BRAF,BRAT1,CACNA1A,CACNA1C,CACNA1G,CALR,CARS,CARS2,CASK,CDC42BPB,CDK8,CDKN1B,CELF2,CEP250,CHD1,CHEK2,CHKA,CLCC1,CLCN2,CLCN4,CNOT3,COG5,COL1A1,CRLS1,CSNK2A1,CTSD,CTSH,CUL4B,CYLD,D6WSU163E,…
Decreased head circumference	HP:0040195	1.60503e-30	29.7945	1149	246	AAAS,ABCA2,ACADVL,ACSL4,ACTG1,ADNP,ADSL,AGA,AIMP1,ALDH3A2,ALG13,ALS2,AMPD2,AP1S2,AP2M1,AP3B1,AP4E1,ARHGEF2,ASH1L,ASNS,ATM,ATR,ATRX,BAZ1B,BCAS3,BLM,BMP4,BPTF,BRAT1,BUB1,CACNA1A,CACNA1G,CARS,CARS2,CASK,CDC42BPB,CDK10,CDK5,CDK5RAP2,CDT1,CELF2,CENPF,CEP57,CHKA,CHKB,CIT,CLCN4,CNOT1,COG5,CRLS1,CSNK2A1,CSPP1,CTSD,CTU2,CUL4B,DDB2,DDX11,DDX3X,DDX6,DGCR2,DHX30,DHX37,DNM1,DNMT3A,DONSON,DPAGT1,DPM1,DYM,DYNC1…
Abnormality of the gastrointestinal tract	HP:0011024	1.71122e-30	29.7667	1331	272	4933427D14RIK,AAAS,AAGAB,ABCA3,ABCB1B,ACADVL,ACOX1,ADNP,AGO2,AGRN,AHI1,ALS2,AMPD2,ANAPC1,ANXA11,AP3B1,APOE,APP,ARPC1B,ASNS,ATG7,ATL1,ATL3,ATM,ATRX,ATXN2,AURKA,BAZ1B,BBS7,BBS9,BIN1,BLM,BMP4,BRAF,BUB1,C1S1,CACNA1A,CACNA1C,CACNA1G,CALR,CARS2,CBY1,CD55,CDK4,CDK8,CDKN1B,CELF2,CENPF,CEP120,CEP57,CHEK2,CLCN4,COL1A1,COL3A1,COL5A1,COL5A2,CSPP1,CTSD,CYBA,DDHD2,DDX3X,DGAT1,DICER1,DIS3L2,DMPK,DNM1,DST,DYNC2H…
Abnormal eyelid morphology	HP:0000492	3.87014e-30	29.4123	1107	239	4933427D14RIK,ABAT,ACOX1,ACSL4,ACTG1,ADNP,AGO2,AHI1,AKT3,ALDOA,ALOXE3,AMPD2,ANAPC1,AP1G1,AP3B1,AP4E1,APOE,ARHGEF2,ARPC1B,ATAD3A,ATR,ATRX,BAZ1B,BBS7,BBS9,BCAS3,BGN,BLM,BPTF,BRAF,BRAT1,BUB1,CACNA1A,CACNA1G,CANT1,CARS,CASK,CDC42BPB,CDK10,CDK5RAP2,CELF2,CEP55,CEP57,CHD1,CHD4,CHUK,CIT,CLCN4,CLCN7,CNOT1,CNOT3,COL11A2,COL1A1,COL1A2,COL3A1,COL5A1,COL5A2,CSNK2A1,CSPP1,CTU2,CUL4B,D6WSU163E,DDB2,DDHD2,DDX11…
Abnormal cardiovascular system physiology	HP:0011025	5.77184e-30	29.2387	1062	232	AAAS,ABCA3,ACAD9,ACADVL,ACTG1,ACTN4,ACY1,ADAMTS10,ADD1,ADK,ADNP,AGA,AGO2,AKT3,ALDOA,APOE,APP,ARPC1B,ATM,ATP13A3,ATP6AP1,ATRX,BAZ1B,BBS7,BBS9,BNC2,BPTF,BRAF,BRAT1,BUB1,CACNA1A,CACNA1C,CALR,CD55,CDKN1B,CEP164,CEP57,CHEK2,CIZ1,CLCN2,CLCN7,COL1A1,COL1A2,COL3A1,COL5A1,COL5A2,COLGALT1,COPA,CRLS1,CTSD,CTSH,D2HGDH,DDX3X,DDX6,DIS3L2,DLST,DMD,DMPK,DNAJB11,DNMT3A,DOCK7,DPAGT1,DST,DTNA,DVL1,DVL3,DYSF,DZIP1,E…
Short stature	HP:0004322	7.12751e-30	29.1471	1118	240	4933427D14RIK,AAAS,ACTG1,ADAMTS10,ADNP,AGA,AIFM1,ALDH3A2,ALDOA,ALOXE3,ALS2,AMPD2,ANAPC1,AP1S2,AP4E1,ATM,ATR,ATRX,BAZ1B,BBS7,BBS9,BC052040,BCAS3,BGN,BPTF,BRAF,BUB1,C1S1,CACNA1A,CANT1,CARS,CASK,CCDC134,CDC42BPB,CDK10,CDK5RAP2,CDT1,CELF2,CEP120,CEP164,CEP57,CHD4,CHKA,CIT,CLCN7,CNOT1,COG5,COL11A2,COL1A1,COL1A2,COL3A1,COL5A1,CSPP1,CTSA,CUL4B,DDB2,DDHD2,DDRGK1,DDX3X,DGCR2,DNM1,DNMT3A,DNMT3B,DONSON,DVL1…
Language impairment	HP:0002463	2.18756e-29	28.66	963	216	4933427D14RIK,ABCA7,ABHD16A,ACOX1,ACSL4,ADGRL1,ADK,ADNP,ADSL,AGA,AGO2,AIFM1,AIMP1,ALDOA,ALG13,AMPD2,ANXA11,AP1G1,AP1S2,AP2M1,APP,ARHGEF2,ASH1L,ATAD3A,ATG7,ATM,ATXN2,BBS7,BBS9,BCAS3,BIN1,BMP4,BPTF,BRAT1,CACNA1A,CACNA1C,CACNA1G,CARS,CARS2,CASK,CCDC174,CDK10,CELF2,CHKA,CHKB,CIT,CLCN4,CNOT1,COG5,COL3A1,CSNK2A1,CSPP1,CTSD,CUL4B,D6WSU163E,DDX6,DHX30,DMD,DMPK,DNM1,DNMT3A,DOCK7,DPAGT1,DYM,DYNC1I2,EBP,EIF…
Abnormal joint morphology	HP:0001367	6.26766e-29	28.2029	943	212	4933427D14RIK,ACTG1,ADGRG6,ADNP,AEBP1,AGA,AGRN,AIFM1,ANAPC1,AP3B1,AP4E1,APOE,ASH1L,ATL1,ATL3,ATR,ATRX,BAZ1B,BGN,BIN1,BPTF,BRAF,C1S1,CANT1,CARS,CDT1,CEP120,CHD4,CHEK2,CHUK,CLCN7,COG5,COL11A2,COL12A1,COL1A1,COL1A2,COL3A1,COL5A1,COL5A2,COL6A3,COPA,CSPP1,CUL4B,DDB2,DDRGK1,DMD,DNAJB11,DNMT3A,DONSON,DPAGT1,DPM1,DVL1,DVL3,DYM,DYNC2H1,DYSF,EBP,ECE1,EFEMP2,ELF4,EP300,ERCC4,ERCC8,ERMARD,EVC,EXOC6B,EXT1,EXT…
Abnormality of the vasculature	HP:0002597	1.05828e-28	27.9754	1471	287	ACAD9,ACSL4,ACTG1,ADAMTS10,ADK,AEBP1,AGA,AGO2,AHI1,AKT3,ALDH3A2,ALDOA,ALOXE3,ANAPC1,AP1G1,AP3B1,APOE,APP,ARL2BP,ARPC1B,ATM,ATP13A3,ATP6AP1,ATR,ATRX,BAZ1B,BBS9,BC052040,BGN,BIN1,BLM,BPTF,BRAF,BUB1,C1S1,CACNA1C,CALR,CARS,CASK,CAST,CD55,CDC42BPB,CDK4,CDK8,CDKN1B,CENPF,CEP120,CEP57,CHD4,CHUK,CLCC1,CLCN2,CLCN7,COG5,COL1A1,COL1A2,COL3A1,COL5A1,COL5A2,COLGALT1,CRELD1,CSPP1,CTSA,CTSD,CTU2,CYBA,CYLD,DDB2,…
Abnormal cerebral subcortex morphology	HP:0010993	1.10347e-28	27.9572	1007	221	4933427D14RIK,ABAT,ABHD16A,ACOX1,ACTG1,ACY1,ADNP,ADSL,AHI1,AIFM1,AIMP1,AKT3,AMPD2,AP1G1,AP1S2,AP2M1,AP4E1,ASNS,ATAD3A,ATG7,ATL1,ATR,ATRX,ATXN2,BCAS3,BMP4,BPTF,BRAF,BRAT1,BUB1,CACNA1A,CACNA1G,CARS,CARS2,CASK,CBY1,CCDC174,CDC42BPB,CDK10,CDK5,CDK5RAP2,CDK8,CELF2,CENPF,CEP120,CEP57,CHKA,CIT,CLCN4,CNOT1,CNOT3,COG5,CRLS1,CSPP1,CTSD,CTU2,CUL4B,D2HGDH,DDHD2,DDX3X,DDX6,DIS3L2,DNM1,DOCK7,DONSON,DPAGT1,DYNC…
Abnormal mandible morphology	HP:0000277	1.11896e-28	27.9512	940	211	4933427D14RIK,ABAT,ACTG1,ADGRG6,AEBP1,AGA,AGRN,ALG13,AP1S2,ASNS,ATAD3A,ATG7,ATR,ATRX,BAZ1B,BBS7,BBS9,BIN1,BLM,BMP4,BNC2,BPTF,BRAF,BRAT1,BUB1,C1S1,CACNA1C,CACNA1G,CANT1,CARS,CASK,CDC42BPB,CDK5,CDT1,CENPF,CEP120,CEP55,CEP57,CHUK,CLCN4,CLCN7,CNOT3,COG5,COL11A2,COL12A1,COL1A1,COL1A2,COL3A1,COL5A1,COL5A2,COL6A3,CSNK2A1,CSPP1,CTU2,CUL4B,D2HGDH,DDX3X,DGCR2,DHX30,DICER1,DIS3L2,DNMT3A,DNMT3B,DONSON,DPAGT1…
Abnormality of the immune system	HP:0002715	1.73846e-28	27.7598	1541	296	ABCA3,ABCB1B,ACADVL,ACTN4,ADNP,AEBP1,AGA,AGRN,ALDH3A2,ALDOA,ALG13,ALOXE3,ANAPC1,AP3B1,APOE,ARHGAP26,ARHGDIA,ARHGEF2,ARL2BP,ARPC1B,ATL1,ATL3,ATM,ATP6AP1,ATR,ATRX,BAZ1B,BBS7,BBS9,BC052040,BLM,BMP4,BNC2,BPTF,BRAF,BUB1,C1S1,CACNA1C,CACNA1G,CALR,CARS,CASK,CD55,CDC42BPB,CDK10,CDK4,CDKN1B,CENPF,CEP57,CHD1,CHEK2,CLCN7,COG5,COL11A2,COL1A1,COL3A1,COL5A1,COL5A2,COL6A3,COPA,CSNK2A1,CSPP1,CTSA,CTSD,CUL4B,CYBA…
Gait disturbance	HP:0001288	2.58219e-28	27.588	952	212	4933427D14RIK,ABCA2,ABHD16A,ACOX1,ADSL,AGRN,AHI1,AIFM1,ALS2,AMPD2,AP1S2,AP2M1,AP4E1,APOE,APP,ATAD3A,ATL1,ATL3,ATM,ATXN2,BAZ1B,BCAS3,BGN,BIN1,BRAT1,CACNA1A,CACNA1G,CANT1,CARS,CASK,CBY1,CDK10,CDK8,CELF2,CEP120,CHD4,CHEK2,CHKA,CHKB,CIZ1,CLCN2,CLCN4,CNPY3,COL12A1,COL6A3,CPT1C,CSPP1,CTSD,CUL4B,D6WSU163E,DCAF8,DDHD2,DDX3X,DDX6,DHX30,DMD,DNAJB2,DNM1,DOCK7,DPAGT1,DYM,DYNC1I2,DYSF,EIF2B2,EIF4G1,EP300,ERCC…
Abnormal nasal bridge morphology	HP:0000422	3.46662e-28	27.4601	848	196	4933427D14RIK,ACOX1,ACSL4,ACTG1,ACY1,ADAMTS10,ADGRG6,ADNP,AGA,AGO2,AHI1,AIFM1,AKT3,AP2M1,AP3B1,AP4E1,ASH1L,ATAD3A,ATRX,BAZ1B,BBS7,BBS9,BCAS3,BPTF,BRAF,CACNA1C,CANT1,CASK,CBY1,CDC42BPB,CDK10,CENPF,CEP120,CEP57,CNOT1,COG5,COL11A2,COL1A1,COL1A2,COL3A1,CSNK2A1,CSPP1,CTSD,CTU2,CUL4B,DDX3X,DHX30,DICER1,DIS3L2,DNMT3B,DOCK7,DPM1,DVL1,DVL3,DYNC2H1,EBP,ECE1,EDA,EDEM3,EFEMP2,EP300,ETFDH,EXT1,EXT2,FBN1,FGFR3…
Abnormality of the genital system	HP:0000078	3.50532e-28	27.4553	1286	260	4933427D14RIK,AAGAB,ADNP,AEBP1,AGA,AHI1,ALOXE3,ANAPC1,AP1S2,ARL2BP,ASH1L,ATAD3A,ATM,ATR,ATRX,AURKA,AXL,BAZ1B,BBS7,BBS9,BIN1,BLM,BMP4,BPTF,BRAF,BUB1,CACNA1G,CARS,CASK,CATIP,CCDC174,CDC42BPB,CDK8,CDKN1B,CDT1,CEP120,CEP164,CEP57,CHD4,CHEK2,CLCN4,COG5,COL1A1,COL3A1,COL5A1,COL5A2,CSPP1,CTSH,CTU2,CUL4B,DDB2,DDX3X,DDX6,DGCR2,DHX37,DIAPH2,DICER1,DIS3L2,DMPK,DNAH7B,DNAJB11,DNHD1,DNMT3A,DPAGT1,DPM1,DTNBP1,…
Abnormal anterior eye segment morphology	HP:0004328	1.14492e-27	26.9412	1009	219	4933427D14RIK,AAAS,ABCA2,ACTG1,ADAMTS10,ADNP,AEBP1,AGA,AHI1,ALDH3A2,ALOXE3,ANAPC1,AP3B1,APOE,ARHGEF2,ARL2BP,ASH1L,ATAD3A,BAZ1B,BBS7,BBS9,BMP4,BUB1,CANT1,CARS,CASK,CBY1,CENPF,CEP120,CEP164,CEP57,CHD4,CHUK,COL11A2,COL1A1,COL1A2,COL3A1,COL5A1,COL5A2,CSPP1,CTSA,CTSD,DCN,DDB2,DDX6,DGCR2,DIS3L2,DLST,DMPK,DPAGT1,DST,DTNBP1,DYM,DYNC2H1,EBP,EDEM3,EFEMP2,EIF2B2,EP300,EPS15L1,ERCC4,ERCC8,ETFDH,FAM50A,FANCE,…
Abnormal cerebral white matter morphology	HP:0002500	1.61267e-27	26.7925	937	208	4933427D14RIK,ABAT,ABHD16A,ACOX1,ACTG1,ACY1,ADNP,ADSL,AHI1,AIFM1,AIMP1,AKT3,AMPD2,AP1G1,AP2M1,AP4E1,ASNS,ATAD3A,ATG7,ATL1,ATRX,ATXN2,BCAS3,BMP4,BPTF,BRAF,BRAT1,BUB1,CACNA1A,CACNA1G,CARS,CARS2,CASK,CBY1,CCDC174,CDC42BPB,CDK10,CDK5,CDK5RAP2,CDK8,CELF2,CENPF,CEP120,CEP57,CHKA,CIT,CLCN4,CNOT1,CNOT3,COG5,CRLS1,CSPP1,CTSD,CTU2,CUL4B,D2HGDH,DDHD2,DDX3X,DDX6,DIS3L2,DNM1,DOCK7,DONSON,DPAGT1,DYNC1I2,DYNC2H…
Abnormality of the forehead	HP:0000290	3.98806e-27	26.3992	997	216	4933427D14RIK,ACOX1,ACTG1,ADK,ADNP,ADSL,AGO2,AGRN,AIFM1,AKT3,AMPD2,AP1G1,AP1S2,AP2M1,AP4E1,ASH1L,ASNS,ATAD3A,ATP6AP1,ATR,ATRX,BAZ1B,BGN,BMP4,BRAF,BUB1,CACNA1A,CACNA1C,CARS,CASK,CDC42BPB,CDK5,CDK5RAP2,CDK8,CELF2,CEP57,CHD1,CIT,CLCN7,CNOT1,CNOT3,COG5,COL11A2,COL1A1,COL1A2,CSPP1,CTSD,CTU2,CUL4B,D2HGDH,DDX11,DDX6,DHX30,DICER1,DIS3L2,DNM1,DNMT3A,DOCK7,DPM1,DVL1,DVL3,DYNC1I2,DYNC2H1,EBP,EDA,EFEMP2,EP30…
Abnormal palate morphology	HP:0000174	4.73354e-27	26.3248	944	208	4933427D14RIK,ADAMTS10,ADNP,AEBP1,AGRN,AHI1,AIFM1,AP1G1,AP1S2,AP4E1,ARHGEF2,ASH1L,ATG7,ATR,ATRX,BBS7,BBS9,BGN,BIN1,BMP4,BRAF,BRAT1,BUB1,CARS,CASK,CDK10,CDT1,CENPF,CEP120,CEP57,CHD4,CHKA,CHUK,CNOT1,COG5,COL11A2,COL12A1,COL1A2,COL3A1,COL5A1,COL6A3,CSNK2A1,CSPP1,CTU2,CUL4B,DDHD2,DDX11,DDX3X,DDX6,DGCR2,DHX30,DIS3L2,DONSON,DPAGT1,DPM1,DST,DVL1,DVL3,DYNC2H1,EBP,EDEM3,EFEMP2,EP300,ERCC4,ERMARD,EXT1,FAM5…
Abnormality of connective tissue	HP:0003549	1.49514e-26	25.8253	1201	244	4933427D14RIK,ADGRG6,ADNP,AEBP1,AGA,AGRN,AIFM1,AIMP1,ALDH3A2,ALG13,ALS2,ANAPC1,AP1S2,AP4E1,ARPC1B,ATM,ATR,ATRX,BAZ1B,BCAS3,BGN,BIN1,BLM,BRAF,BRAT1,BUB1,C1S1,CACNA1A,CACNA1C,CANT1,CARS,CASK,CCDC134,CDC42BPB,CDK5,CDKN1B,CDT1,CEP120,CEP55,CHEK2,CHUK,CLCN4,COG5,COL11A2,COL12A1,COL1A1,COL1A2,COL3A1,COL5A1,COL5A2,COL6A3,CSNK2A1,CUL4B,CYBA,DDHD2,DDX6,DGCR2,DICER1,DIS3L2,DMD,DNMT3A,DNMT3B,DPAGT1,DPM1,DST…
Abnormal conjugate eye movement	HP:0000549	1.80866e-26	25.7426	980	212	4933427D14RIK,ACOX1,ACSL4,ADNP,ADSL,AEBP1,AGO2,AGRN,AHI1,AIMP1,ALDH3A2,ALS2,AMPD2,AP1G1,AP1S2,AP3B1,AP4E1,ARHGEF2,ASH1L,ASNS,ATAD3A,ATG7,ATM,ATR,ATRX,BAZ1B,BBS7,BBS9,BCAS3,BPTF,BRAF,CACNA1A,CACNA1G,CARS,CASK,CBY1,CCDC174,CDC42BPB,CDK8,CEP120,CLCN4,CNOT3,COG5,COL11A2,COL12A1,COL1A2,COL6A3,CSPP1,DCN,DDB2,DDHD2,DDX3X,DDX6,DHX30,DHX37,DNMT3A,DPAGT1,DPM1,DVL1,DVL3,EBP,EDEM3,EIF3F,EP300,ERCC4,ERCC8,ERM…
Delayed speech and language development	HP:0000750	2.06302e-26	25.6855	920	203	4933427D14RIK,ABHD16A,ACOX1,ACSL4,ADGRL1,ADK,ADNP,ADSL,AGA,AGO2,AIFM1,AIMP1,ALDOA,ALG13,AMPD2,AP1G1,AP1S2,AP2M1,ARHGEF2,ASH1L,ATAD3A,ATG7,ATM,BBS7,BBS9,BCAS3,BIN1,BMP4,BPTF,BRAT1,CACNA1A,CACNA1C,CACNA1G,CARS,CARS2,CASK,CCDC174,CDK10,CELF2,CHKA,CHKB,CIT,CLCN4,CNOT1,COG5,COL3A1,CSNK2A1,CSPP1,CTSD,CUL4B,D6WSU163E,DDX6,DHX30,DMD,DMPK,DNM1,DNMT3A,DOCK7,DPAGT1,DYM,DYNC1I2,EBP,EIF2AK1,EIF3F,EP300,ERMARD…
Strabismus	HP:0000486	2.80077e-26	25.5527	949	207	4933427D14RIK,ACOX1,ACSL4,ADNP,ADSL,AEBP1,AGO2,AGRN,AHI1,AIMP1,ALDH3A2,AMPD2,AP1G1,AP1S2,AP3B1,AP4E1,ARHGEF2,ASH1L,ASNS,ATAD3A,ATG7,ATM,ATR,ATRX,BAZ1B,BBS7,BBS9,BCAS3,BPTF,BRAF,CACNA1A,CACNA1G,CARS,CASK,CBY1,CCDC174,CDC42BPB,CDK8,CEP120,CLCN4,CNOT3,COG5,COL11A2,COL12A1,COL1A2,COL6A3,CSPP1,DCN,DDB2,DDHD2,DDX3X,DDX6,DHX30,DHX37,DNMT3A,DPAGT1,DPM1,DVL1,DVL3,EBP,EDEM3,EIF3F,EP300,ERCC4,ERCC8,ERMARD,E…
Abnormality of body weight	HP:0004323	5.77586e-26	25.2384	1421	273	4933427D14RIK,ABCA3,ACAD9,ACADVL,ACOX1,ACTG1,ADGRL1,ADK,ADNP,AHI1,AIMP1,ALG13,ALOXE3,ALS2,AMPD2,ANAPC1,ANXA11,AP4E1,APOE,ARL2BP,ARPC1B,ASH1L,ASNS,ATM,ATP6AP1,ATR,ATRX,ATXN2,BAZ1B,BBS7,BBS9,BIN1,BLM,BMP4,BPTF,BRAF,CACNA1A,CALR,CANT1,CARS,CARS2,CASK,CDK10,CDKN1B,CDT1,CELF2,CEP164,CEP57,CHEK2,CIT,CNOT1,COL12A1,COL1A1,COL1A2,COL6A3,CRLS1,CSNK2A1,CSPP1,CTSH,CUL4B,DDB2,DDX3X,DDX6,DGAT1,DICER1,DIS3L2,DL…
Aplasia/hypoplasia affecting bones of the axial skeleton	HP:0009122	7.47526e-26	25.1264	802	184	4933427D14RIK,ACTG1,ADGRG6,AEBP1,AGA,AGRN,AIFM1,ALG13,ASNS,ATAD3A,ATR,ATRX,BAZ1B,BGN,BLM,BMP4,BPTF,BRAF,BRAT1,BUB1,C1S1,CACNA1C,CANT1,CARS,CASK,CDC42BPB,CDK5,CDT1,CENPF,CEP120,CEP55,CEP57,CHD4,CHUK,COL11A2,COL12A1,COL1A1,COL1A2,COL3A1,COL5A1,COL6A3,CSNK2A1,CSPP1,CTU2,D2HGDH,DDRGK1,DDX3X,DICER1,DIS3L2,DNMT3A,DNMT3B,DONSON,DPAGT1,DPM1,DVL1,DVL3,DYM,DYNC2H1,EBP,EFEMP2,EP300,ERCC4,ERMARD,EVC,EXT1,EXT…
Abnormal hair morphology	HP:0001595	7.88073e-26	25.1034	1059	222	4933427D14RIK,ABCA2,ACSL4,ACTG1,ADNP,AEBP1,AHI1,AIFM1,ALDH3A2,ALDOA,ALOXE3,ANAPC1,AP2M1,AP3B1,APOE,ARHGEF2,ASH1L,ATAD3A,ATM,ATR,ATRX,AXL,BBS7,BBS9,BCAS3,BGN,BLM,BPTF,BRAF,CACNA1A,CACNA1C,CACNA1G,CANT1,CARS,CBY1,CDC42BPB,CDK10,CDK4,CDK5,CEP120,CEP57,CHD1,CIT,CLCN7,CNOT3,COG5,COL1A2,COL3A1,CSNK2A1,CSPP1,CTU2,CUL4B,DDB2,DDX3X,DDX6,DHX30,DHX37,DMPK,DNMT3A,DNMT3B,DOCK7,DPAGT1,DTNBP1,DVL1,DVL3,EBP,EDA,…
Abnormal location of ears	HP:0000357	1.35889e-25	24.8668	786	181	4933427D14RIK,ACOX1,ADGRG6,ADNP,ADSL,AGRN,AHI1,AIFM1,ALG13,AP1G1,AP3B1,ASH1L,ATR,ATRX,BAZ1B,BBS7,BBS9,BMP4,BRAF,BUB1,CACNA1C,CACNA1G,CANT1,CBY1,CDC42BPB,CDK10,CDT1,CENPF,CEP120,CEP55,CEP57,CHD4,CHUK,CNOT1,CNOT3,COG5,COL11A2,CSNK2A1,CSPP1,CTSD,CTU2,DDX3X,DDX6,DHX30,DIS3L2,DNM1,DNMT3B,DONSON,DST,DVL1,DVL3,EBP,ECE1,EDEM3,EFEMP2,EIF3F,EP300,ERCC4,ERMARD,EXT1,FBN1,FGFR3,FLNA,FLNB,FN1,GK,GNB2,GPKOW,GRN…
Abnormal facial shape	HP:0001999	1.59164e-25	24.7982	920	201	4933427D14RIK,ACTG1,ADGRG6,ADNP,ADSL,AEBP1,AGA,AGRN,AHI1,AIFM1,AIMP1,ALG13,AP1S2,AP2M1,AP3B1,AP4E1,ATAD3A,ATG7,ATR,ATRX,BAZ1B,BCAS3,BIN1,BLM,BMP4,BPTF,BRAF,BRAT1,BUB1,CACNA1C,CANT1,CARS,CASK,CBY1,CCDC174,CDC42BPB,CDK10,CDK8,CEP120,CEP55,CEP57,CHD4,CLCN4,CNOT1,COL11A2,COL1A1,COL1A2,COL3A1,COL6A3,CSPP1,CTSA,CUL4B,D6WSU163E,DDX11,DDX3X,DHX30,DHX37,DIS3L2,DNM1,DNMT3A,DNMT3B,DVL1,DYM,EBP,EDA,EFEMP2,EP…
Functional abnormality of the gastrointestinal tract	HP:0012719	2.29467e-25	24.6393	936	203	AAAS,ABCA3,ABCB1B,ACADVL,ACOX1,ADNP,AGO2,AGRN,ALS2,AMPD2,ANAPC1,ANXA11,AP3B1,APOE,APP,ARPC1B,ASNS,ATG7,ATL1,ATL3,ATM,ATRX,ATXN2,BAZ1B,BBS7,BBS9,BLM,BMP4,BRAF,CACNA1A,CACNA1C,CACNA1G,CALR,CARS2,CD55,CDK4,CDKN1B,CELF2,CHEK2,CLCN4,COL1A1,COL3A1,COL5A1,COL5A2,CSPP1,CTSD,DDHD2,DMPK,DNM1,DST,DYSF,ECE1,EDEM3,EIF4G1,ELF4,EP300,ERCC8,ERMARD,EXT1,EXT2,FARS2,FARSB,FBN1,FBXL4,FGFR3,FGFRL1,FLCN,FLNA,FMR1,FNIP…
Abnormal respiratory system morphology	HP:0012252	2.37116e-25	24.625	1060	221	4933427D14RIK,AAGAB,ABCA3,ACADVL,ACTN4,ADGRG6,ADNP,AGA,AGRN,ALOXE3,ANXA11,AP3B1,APOE,ARHGDIA,ARL2BP,ARPC1B,ATM,ATRX,ATXN2,BAZ1B,BGN,BLM,BRAF,BUB1,CACNA1C,CARS,CD55,CDT1,CEP120,CEP55,CEP57,CHEK2,CHUK,CLCN7,COL11A2,COL12A1,COL3A1,COL5A1,COL5A2,COL6A3,COPA,CRELD1,CSPP1,CTSD,CYBA,DAAM2,DDRGK1,DDX3X,DGCR2,DICER1,DIS3L2,DNAH7B,DNMT3B,DONSON,DPAGT1,DVL3,DYM,DYNC2H1,EBP,EDA,EFEMP2,EIF2AK4,ELF4,EP300,ERCC…
Recurrent maladaptive behavior	HP:5200241	5.04964e-25	24.2967	847	189	ABCA2,ABCA7,ACY1,ADGRL1,ADNP,ADSL,AGO2,AGRN,ALG13,ANAPC1,ANXA11,AP1G1,AP1S2,AP2M1,AP4E1,APP,ASH1L,ATG7,ATM,ATR,ATRX,ATXN2,BAZ1B,BBS9,BPTF,BRAF,BRAT1,CACNA1A,CACNA1C,CALR,CARS,CASK,CDC42BPB,CDK8,CDKN1B,CELF2,CHD1,CHEK2,CHKA,CLCN2,CLCN4,CSNK2A1,CTSD,CTSH,CUL4B,D6WSU163E,DDX3X,DDX6,DGCR2,DHX30,DMPK,DNM1,DNMT3A,DOCK7,DPAGT1,DYM,DYNC1I2,EBP,ECE1,EFHC1,EIF2AK1,EIF4G1,EP300,EXT2,FBXW11,FGFR3,FGFRL1,FLCN…
Abnormal heart morphology	HP:0001627	2.44138e-24	23.6124	1241	244	4933427D14RIK,ACAD9,ACADVL,ACSL4,ADAMTS10,ADK,ADNP,AEBP1,AGO2,AHI1,AKT3,ARL2BP,ATAD3A,ATM,ATP13A3,ATRX,BAZ1B,BBS7,BBS9,BCAS3,BGN,BIN1,BRAF,BUB1,CACNA1A,CACNA1C,CANT1,CARS,CASK,CBY1,CCDC174,CDC42BPB,CDK10,CDK8,CEP120,CEP57,CHD4,CHEK2,CHKB,CHUK,CLCN7,COL1A1,COL1A2,COL3A1,COL5A1,COL5A2,CRELD1,CRLS1,CSNK2A1,CSPP1,CTSD,CTU2,D2HGDH,DCAF8,DDX11,DDX3X,DDX6,DGCR2,DMD,DMPK,DNAJB11,DNMT3A,DST,DTNA,DVL3,DYSF…
Abnormal calvaria morphology	HP:0002683	3.25497e-24	23.4875	839	186	4933427D14RIK,ACOX1,ACTG1,ADAMTS10,ADK,ADNP,ADSL,AGA,AGO2,AHI1,AKT3,AP1G1,AP1S2,ASH1L,ATAD3A,ATR,ATRX,BGN,BLM,BMP4,BRAF,BUB1,CACNA1C,CARS,CASK,CBY1,CDC42BPB,CDK10,CDT1,CEP120,CEP57,CHD1,CHD4,CHUK,CLCN7,CNOT1,CNOT3,COL11A2,COL1A1,COL1A2,COL5A1,CSPP1,CTU2,CUL4B,D2HGDH,DDB2,DDX3X,DDX6,DHX37,DICER1,DIS3L2,DNMT3A,DONSON,DPM1,DVL1,DVL3,DYM,DYNC2H1,EBP,EDA,EP300,ERCC4,ERCC8,ERMARD,EXOC6B,EXT2,FANCE,FANC…
Abnormal external genitalia	HP:0000811	3.48525e-24	23.4578	941	201	4933427D14RIK,ADNP,AEBP1,AGA,AHI1,ALOXE3,ANAPC1,AP1S2,ARL2BP,ASH1L,ATAD3A,ATM,ATR,ATRX,AXL,BAZ1B,BBS7,BBS9,BIN1,BLM,BMP4,BRAF,BUB1,CARS,CASK,CATIP,CCDC174,CDC42BPB,CDK8,CDKN1B,CDT1,CEP120,CEP57,CHD4,CHEK2,CLCN4,COG5,COL3A1,CSPP1,CTU2,CUL4B,DDB2,DDX3X,DDX6,DGCR2,DHX37,DICER1,DIS3L2,DMPK,DNHD1,DNMT3A,DPAGT1,DPM1,DVL1,DVL3,DYNC2H1,EBP,ECE1,EDEM3,EP300,ERCC4,ERCC8,ERMARD,EVC,EXT2,FANCE,FANCM,FARS2,FA…
Abnormal reproductive system morphology	HP:0012243	7.78342e-24	23.1088	1093	222	4933427D14RIK,AAGAB,ADNP,AEBP1,AGA,AHI1,ALOXE3,ANAPC1,AP1S2,ARL2BP,ASH1L,ATAD3A,ATM,ATR,ATRX,AURKA,AXL,BAZ1B,BBS7,BBS9,BIN1,BLM,BMP4,BRAF,BUB1,CARS,CASK,CATIP,CCDC174,CDC42BPB,CDK8,CDKN1B,CDT1,CEP120,CEP57,CHD4,CHEK2,CLCN4,COG5,COL1A1,COL3A1,COL5A1,COL5A2,CSPP1,CTU2,CUL4B,DDB2,DDX3X,DDX6,DGCR2,DHX37,DICER1,DIS3L2,DMPK,DNAH7B,DNHD1,DNMT3A,DPAGT1,DPM1,DVL1,DVL3,DYNC2H1,DZIP1,EBP,ECE1,EDEM3,EP300,ER…
Abnormal corpus callosum morphology	HP:0001273	8.64479e-24	23.0632	792	178	4933427D14RIK,ABAT,ABHD16A,ACTG1,ACY1,ADNP,AHI1,AIFM1,AIMP1,AKT3,AMPD2,AP1G1,AP4E1,ASNS,ATAD3A,ATG7,ATL1,ATRX,BCAS3,BMP4,BRAF,BRAT1,BUB1,CACNA1A,CARS,CARS2,CASK,CBY1,CCDC174,CDC42BPB,CDK10,CDK5,CDK5RAP2,CDK8,CELF2,CENPF,CEP120,CEP57,CHKA,CIT,CLCN4,CNOT1,CNOT3,CSPP1,CTSD,CTU2,CUL4B,DDHD2,DDX3X,DDX6,DIS3L2,DNM1,DOCK7,DONSON,DPAGT1,DYNC1I2,DYNC2H1,EBP,EP300,ERMARD,FBXL4,FBXW11,FGFR3,FGFRL1,FLCN,FLNA…
Low-set ears	HP:0000369	1.03661e-23	22.9844	747	171	4933427D14RIK,ACOX1,ADGRG6,ADNP,ADSL,AGRN,AHI1,AIFM1,ALG13,AP1G1,AP3B1,ASH1L,ATR,ATRX,BAZ1B,BBS7,BBS9,BMP4,BRAF,BUB1,CACNA1C,CANT1,CBY1,CDC42BPB,CDK10,CDT1,CENPF,CEP120,CEP55,CEP57,CHD4,CHUK,CNOT1,CNOT3,COG5,COL11A2,CSNK2A1,CSPP1,CTSD,CTU2,DDX3X,DDX6,DHX30,DIS3L2,DNM1,DNMT3B,DONSON,DST,DVL1,DVL3,EBP,EDEM3,EFEMP2,EP300,ERCC4,ERMARD,EXT1,FBN1,FGFR3,FLNA,FLNB,GK,GNB2,GPKOW,GRN,GTF2IRD1,GTF2IRD2,HDAC…
Abnormality of immune system physiology	HP:0010978	1.32755e-23	22.8769	1284	248	ABCA3,ABCB1B,ACADVL,ACTN4,ADNP,AEBP1,AGA,AGRN,ALDH3A2,ALG13,ALOXE3,ANAPC1,AP3B1,APOE,ARHGDIA,ARHGEF2,ARL2BP,ARPC1B,ATL1,ATL3,ATM,ATP6AP1,ATR,ATRX,BAZ1B,BBS7,BBS9,BLM,BMP4,BNC2,BPTF,BRAF,BUB1,C1S1,CACNA1C,CACNA1G,CALR,CARS,CD55,CDC42BPB,CDK10,CDKN1B,CEP57,CHD1,CLCN7,COL11A2,COL1A1,COL3A1,COL5A1,COL5A2,COL6A3,COPA,CSNK2A1,CSPP1,CTSD,CUL4B,CYBA,DAAM2,DDB2,DDX6,DGCR2,DNAH7B,DNAJB11,DNMT3B,DYM,EBP,ECE…
Thin corpus callosum	HP:0033725	1.33451e-23	22.8747	742	170	4933427D14RIK,ABAT,ABHD16A,ACTG1,ACY1,ADNP,AHI1,AIFM1,AIMP1,AKT3,AMPD2,AP1G1,AP4E1,ASNS,ATG7,ATL1,ATRX,BCAS3,BMP4,BRAF,BRAT1,BUB1,CARS,CARS2,CASK,CBY1,CCDC174,CDC42BPB,CDK10,CDK5,CDK5RAP2,CDK8,CENPF,CEP120,CEP57,CHKA,CIT,CLCN4,CNOT1,CNOT3,CSPP1,CTSD,CTU2,CUL4B,DDHD2,DDX3X,DDX6,DIS3L2,DNM1,DOCK7,DONSON,DPAGT1,DYNC1I2,DYNC2H1,EBP,EP300,ERMARD,FBXL4,FBXW11,FGFR3,FGFRL1,FLCN,FLNA,GFM2,GLI2,GMPPB,GNPT…
Aplasia/Hypoplasia involving bones of the skull	HP:0009116	1.88919e-23	22.7237	718	166	4933427D14RIK,ACTG1,ADGRG6,AEBP1,AGA,AGRN,ALG13,ASNS,ATAD3A,ATR,ATRX,BAZ1B,BLM,BMP4,BPTF,BRAF,BRAT1,BUB1,C1S1,CACNA1C,CANT1,CARS,CASK,CDC42BPB,CDK5,CDT1,CENPF,CEP120,CEP55,CEP57,CHUK,COL11A2,COL12A1,COL1A1,COL1A2,COL3A1,COL5A1,COL6A3,CSNK2A1,CSPP1,CTU2,D2HGDH,DDX3X,DICER1,DIS3L2,DNMT3B,DONSON,DPAGT1,DPM1,DVL1,DVL3,DYNC2H1,EBP,EFEMP2,EP300,ERCC4,ERMARD,EXT1,EXT2,FANCE,FANCM,FBN1,FBXW11,FGFR3,FGFRL…
Abnormal cerebral ventricle morphology	HP:0002118	1.9803e-23	22.7033	824	182	4933427D14RIK,ACTG1,ADNP,AHI1,AKT3,ALG13,AMPD2,AP1S2,AP4E1,ASNS,ATXN2,BGN,BMP4,BRAF,BUB1,CARS,CASK,CBY1,CCDC174,CDC42BPB,CDK5RAP2,CELF2,CENPF,CEP120,CEP57,CHD4,CHEK2,CIT,CLCN4,CLCN7,COG5,COL3A1,CSPP1,CTSD,CUL4B,D2HGDH,DDX3X,DHX30,DHX37,DMPK,DNM1,DNMT3A,DNMT3B,DONSON,DPM1,DYNC2H1,EBP,EP300,ERCC4,ERCC8,ERMARD,EVC,EXT1,FANCE,FANCM,FARS2,FBN1,FBXL4,FBXW11,FGFR3,FGFRL1,FLNA,FUZ,GFM2,GLI2,GMPPB,GNB2,GR…
Abnormality of the upper urinary tract	HP:0010935	3.45436e-23	22.4616	1133	226	4933427D14RIK,AAGAB,ACSL4,ACTG1,ACTN4,ADNP,AHI1,AKT3,ALDOA,ALOXE3,APOE,ARHGDIA,ATM,ATRX,AURKA,BAZ1B,BBS7,BBS9,BLM,BMP4,BNC2,BPTF,BRAF,BUB1,C1S1,CASK,CDC42BPB,CDK4,CDK5RAP2,CDKN1B,CENPF,CEP120,CEP164,CEP55,CEP57,CHD4,CHEK2,CHKA,CHUK,CIT,CLCN7,COL3A1,COPA,CSPP1,CTU2,DAAM2,DDX6,DHX37,DICER1,DIS3L2,DLST,DNAJB11,DNMT3A,DVL1,DVL3,DYNC2H1,EBP,EFEMP2,EP300,ERCC4,ERCC8,ETFDH,EVC,EXT1,EXT2,FANCE,FANCM,FBN1…
Aplasia/Hypoplasia of the corpus callosum	HP:0007370	3.82062e-23	22.4179	664	157	4933427D14RIK,ABAT,ACTG1,ACY1,ADNP,AHI1,AIFM1,AKT3,AMPD2,AP1G1,AP4E1,ASNS,ATL1,ATRX,BMP4,BRAF,BRAT1,BUB1,CARS,CARS2,CASK,CBY1,CCDC174,CDC42BPB,CDK10,CDK5,CDK5RAP2,CDK8,CENPF,CEP120,CEP57,CIT,CLCN4,CNOT1,CNOT3,CSPP1,CTSD,CTU2,CUL4B,DDHD2,DDX3X,DDX6,DIS3L2,DNM1,DOCK7,DONSON,DPAGT1,DYNC1I2,DYNC2H1,EBP,EP300,ERMARD,FBXL4,FBXW11,FGFR3,FGFRL1,FLCN,FLNA,GFM2,GLI2,GMPPB,GPKOW,GRN,HNRNPK,HNRNPU,HTRA2,HUWE…
Abnormal external nose morphology	HP:0010938	4.01555e-23	22.3963	762	172	4933427D14RIK,ACSL4,ACTG1,ADGRG6,ADNP,ADSL,AGA,AHI1,AIFM1,ALG13,AP2M1,AP4E1,ASH1L,ASNS,ATAD3A,ATR,ATRX,BPTF,BRAF,BUB1,CANT1,CASK,CBY1,CDC42BPB,CDK10,CENPF,CEP120,CEP55,CEP57,CIT,CNOT1,CNOT3,COL11A2,COL1A1,COL1A2,COL3A1,CSNK2A1,CSPP1,CUL4B,DDB2,DDX3X,DGCR2,DHX37,DICER1,DIS3L2,DNMT3A,DNMT3B,DOCK7,DONSON,DVL1,DVL3,DYNC1I2,EBP,ECE1,EDA,EDEM3,EFEMP2,EP300,ERCC4,EXT1,EXT2,FBN1,FBXL4,FGFR3,FGFRL1,FLCN,F…
Abnormality of the kidney	HP:0000077	6.13849e-23	22.2119	1109	222	4933427D14RIK,AAGAB,ACSL4,ACTG1,ACTN4,ADNP,AHI1,AKT3,ALDOA,ALOXE3,APOE,ARHGDIA,ATM,ATRX,AURKA,BAZ1B,BBS7,BBS9,BLM,BMP4,BNC2,BRAF,BUB1,C1S1,CASK,CDC42BPB,CDK4,CDK5RAP2,CDKN1B,CENPF,CEP120,CEP164,CEP55,CEP57,CHD4,CHEK2,CHKA,CHUK,CIT,CLCN7,COL3A1,COPA,CSPP1,CTU2,DAAM2,DDX6,DHX37,DICER1,DIS3L2,DLST,DNAJB11,DNMT3A,DVL1,DYNC2H1,EBP,EFEMP2,EP300,ERCC4,ERCC8,ETFDH,EVC,EXT2,FANCE,FANCM,FBN1,FBXL4,FBXW11,F…
Abnormal ear physiology	HP:0031704	1.13937e-22	21.9433	1273	244	4933427D14RIK,AAAS,ACOX1,ACSL4,ACTG1,ACY1,ADK,AGO2,AGRN,AHI1,AIFM1,ALOXE3,AP1S2,ARHGDIA,ARL2BP,ASH1L,ATG7,ATL1,ATL3,ATP6AP1,ATRX,BAZ1B,BBS7,BBS9,BMP4,BPTF,BRAF,BUB1,CACNA1A,CACNA1C,CACNA1G,CALR,CARS,CARS2,CASK,CCDC134,CDC42BPB,CDK5RAP2,CDK8,CDT1,CEP250,CEP57,CHD4,CLCN2,CLCN7,CNOT1,CNOT3,COG5,COL11A2,COL1A1,COL1A2,COL3A1,CRLS1,CSPP1,CTSA,DDB2,DDX11,DDX3X,DIAPH3,DLST,DMD,DNM1,DNMT3A,DNMT3B,DPAGT1,D…
Generalized abnormality of skin	HP:0011354	1.65031e-22	21.7824	771	172	ABCA3,ACADVL,AEBP1,AGA,AGRN,AKT3,ALDH3A2,ALDOA,ALOXE3,ANAPC1,AP2M1,APOE,ARPC1B,ATL1,ATL3,ATM,ATP11C,ATP6AP1,ATR,ATRX,BAZ1B,BC052040,BGN,BLM,BRAF,C1S1,CACNA1A,CALR,CARS,CASK,CAST,CDKN1B,CLCN7,COG5,COL12A1,COL1A1,COL1A2,COL3A1,COL5A1,COL5A2,CTSA,CYBA,CYLD,DDB2,DDX11,DDX6,DLST,DNMT3A,DPAGT1,DPM1,DST,DTNBP1,EDA,EIF2AK4,ERCC4,ERCC8,ETFDH,ETV6,EVC,FANCE,FBN1,FGFR3,FKBP10,FLNA,GCLC,GGCX,GHR,GLMN,GNB2,GN…
Aplasia/Hypoplasia of the mandible	HP:0009118	2.06802e-22	21.6844	713	163	4933427D14RIK,ACTG1,ADGRG6,AEBP1,AGRN,ALG13,ASNS,ATAD3A,ATR,ATRX,BAZ1B,BLM,BMP4,BPTF,BRAF,BRAT1,BUB1,C1S1,CACNA1C,CANT1,CARS,CASK,CDC42BPB,CDK5,CDT1,CENPF,CEP120,CEP55,CEP57,CHUK,COL11A2,COL12A1,COL1A1,COL1A2,COL3A1,COL5A1,COL6A3,CSNK2A1,CSPP1,CTU2,D2HGDH,DDX3X,DICER1,DIS3L2,DNMT3B,DONSON,DPAGT1,DPM1,DVL1,DVL3,DYNC2H1,EBP,EFEMP2,EP300,ERCC4,ERMARD,EXT1,EXT2,FANCE,FANCM,FBN1,FBXW11,FGFR3,FGFRL1,FL…
Abnormality of the male genitalia	HP:0010461	2.54069e-22	21.595	937	196	4933427D14RIK,AAGAB,ADNP,AEBP1,AGA,AHI1,ANAPC1,AP1S2,ARL2BP,ASH1L,ATAD3A,ATM,ATR,ATRX,AXL,BAZ1B,BBS7,BBS9,BIN1,BLM,BMP4,BRAF,CARS,CASK,CATIP,CCDC174,CDC42BPB,CDK8,CDKN1B,CDT1,CEP120,CHD4,CHEK2,CLCN4,COG5,COL3A1,CSPP1,CTU2,CUL4B,DDB2,DDX3X,DDX6,DGCR2,DHX37,DICER1,DIS3L2,DMPK,DNHD1,DNMT3A,DPAGT1,DVL1,DVL3,DYNC2H1,EBP,ECE1,EDEM3,EP300,ERCC4,ERCC8,ERMARD,EVC,EXT2,FANCE,FANCM,FARS2,FARSB,FBN1,FBXL4,FG…
Abnormality of lower limb joint	HP:0100491	3.00169e-22	21.5226	593	144	4933427D14RIK,ADNP,AEBP1,AGRN,AIFM1,ANAPC1,AP3B1,AP4E1,ATL1,ATR,ATRX,BAZ1B,BGN,BIN1,BPTF,BRAF,CANT1,CARS,CDT1,CEP120,CHD4,CLCN7,COG5,COL12A1,COL1A1,COL1A2,COL3A1,COL5A1,COL5A2,COL6A3,CSPP1,DDRGK1,DMD,DNMT3A,DONSON,DPAGT1,DPM1,DVL1,DVL3,DYM,DYNC2H1,DYSF,EBP,EFEMP2,EP300,ERCC4,ERCC8,ERMARD,EVC,EXOC6B,EXT1,EXT2,FANCE,FANCM,FBN1,FGFR3,FGFRL1,FKBP10,FLNA,FLNB,FN1,GFM2,GLI2,GMPPB,GNB2,GNPTAB,GTF2IRD1,G…
Abnormal male external genitalia morphology	HP:0000032	3.1416e-22	21.5028	904	191	4933427D14RIK,ADNP,AEBP1,AGA,AHI1,ANAPC1,AP1S2,ARL2BP,ASH1L,ATAD3A,ATM,ATR,ATRX,AXL,BAZ1B,BBS7,BBS9,BIN1,BLM,BMP4,BRAF,CARS,CASK,CATIP,CCDC174,CDC42BPB,CDK8,CDKN1B,CDT1,CEP120,CHD4,CHEK2,CLCN4,COG5,COL3A1,CSPP1,CTU2,CUL4B,DDB2,DDX3X,DDX6,DGCR2,DHX37,DICER1,DIS3L2,DMPK,DNHD1,DNMT3A,DPAGT1,DVL1,DVL3,DYNC2H1,EBP,ECE1,EDEM3,EP300,ERCC4,ERCC8,ERMARD,EVC,EXT2,FANCE,FANCM,FARS2,FARSB,FBN1,FBXL4,FGFR3,FG…
Abnormal lip morphology	HP:0000159	3.43128e-22	21.4645	1002	205	4933427D14RIK,ACSL4,ACTG1,ADGRG6,ADNP,ADSL,AGA,AGO2,ALG13,ALOXE3,AMPD2,AP1G1,AP1S2,AP2M1,AP3B1,AP4E1,ARHGEF2,ASH1L,ATG7,ATRX,BAZ1B,BBS7,BBS9,BCAS3,BLM,BMP4,BPTF,BRAF,BRAT1,BUB1,CACNA1A,CACNA1C,CANT1,CASK,CAST,CDC42BPB,CDK10,CDK5RAP2,CDT1,CEP120,CHUK,CIT,CNOT1,CNOT3,COL11A2,COL3A1,CSNK2A1,CUL4B,DDRGK1,DDX3X,DDX6,DHX30,DHX37,DIS3L2,DMPK,DNMT3A,DOCK7,DPM1,DVL1,DVL3,DYNC2H1,EBP,EDA,EDEM3,EP300,ERMARD…
Hypertelorism	HP:0000316	3.73175e-22	21.4281	697	160	4933427D14RIK,ACOX1,ACTG1,ACY1,ADGRG6,ADK,ADNP,AGA,AIFM1,AKT3,ALG13,AP1G1,ASH1L,ASNS,ATRX,BBS7,BBS9,BCAS3,BGN,BNC2,BPTF,BRAF,CACNA1G,CARS,CASK,CDC42BPB,CDK10,CENPF,CEP120,CHD4,CIT,CLCN7,CNOT3,COL11A2,COL1A1,COL1A2,COL3A1,CSNK2A1,CSPP1,CTU2,DDX3X,DDX6,DHX37,DICER1,DNMT3A,DNMT3B,DPM1,DVL1,DVL3,EBP,EDEM3,EFEMP2,EP300,ERCC4,ERMARD,EXT2,FANCE,FANCM,FBN1,FGFR3,FGFRL1,FLCN,FLNA,FLNB,FOXP1,GATAD2B,GK,GNP…
Decreased body weight	HP:0004325	4.99788e-22	21.3012	1198	232	4933427D14RIK,ABCA3,ACAD9,ACADVL,ACOX1,ACTG1,ADK,ADNP,AIMP1,ALG13,ALOXE3,ALS2,AMPD2,ANAPC1,ANXA11,ARPC1B,ASH1L,ASNS,ATM,ATP6AP1,ATR,ATRX,ATXN2,BAZ1B,BLM,BMP4,BPTF,BRAF,CACNA1A,CALR,CARS,CARS2,CASK,CDK10,CDKN1B,CDT1,CELF2,CEP57,CHEK2,CIT,CNOT1,COL12A1,COL1A1,COL1A2,COL6A3,CRLS1,CSNK2A1,CSPP1,CUL4B,DDB2,DDX3X,DGAT1,DIS3L2,DLST,DMPK,DNM1,DNMT3A,DNMT3B,DPAGT1,DPM1,DYM,EBP,ECE1,EIF4G1,ELF4,EP300,ERCC4…
Micrognathia	HP:0000347	5.07757e-22	21.2943	712	162	4933427D14RIK,ACTG1,ADGRG6,AEBP1,AGRN,ALG13,ASNS,ATAD3A,ATR,ATRX,BAZ1B,BLM,BMP4,BPTF,BRAF,BRAT1,BUB1,C1S1,CACNA1C,CANT1,CARS,CASK,CDC42BPB,CDK5,CDT1,CENPF,CEP120,CEP55,CEP57,CHUK,COL11A2,COL12A1,COL1A1,COL1A2,COL3A1,COL5A1,COL6A3,CSNK2A1,CSPP1,CTU2,D2HGDH,DDX3X,DICER1,DIS3L2,DNMT3B,DONSON,DPAGT1,DPM1,DVL1,DVL3,DYNC2H1,EBP,EFEMP2,EP300,ERCC4,ERMARD,EXT2,FANCE,FANCM,FBN1,FBXW11,FGFR3,FGFRL1,FLCN,FL…
Motor delay	HP:0001270	5.7639e-22	21.2393	806	176	4933427D14RIK,ABCA2,ADGRL1,ADNP,AEBP1,AGO2,AGRN,AHI1,ALDOA,ALS2,AMPD2,AP1S2,AP3B1,AP4E1,ARHGEF2,ATG7,ATL1,BCAS3,BIN1,BPTF,BRAT1,CACNA1C,CACNA1G,CANT1,CARS,CASK,CCDC134,CDK5,CDK8,CELF2,CHKA,CHKB,CIT,CLCN7,CNOT1,CNOT3,COG5,COL12A1,COL1A1,COL1A2,COL3A1,COL5A1,COL5A2,COL6A3,CSNK2A1,CTSD,CUL4B,DHX30,DMD,DPAGT1,DYM,DYNC1I2,EFEMP2,EIF2AK1,EIF3F,EP300,EXOC6B,EXT2,FARSB,FBN1,FBXW11,FGD4,FGFR3,FLNA,FMR1,FN…
Abnormality of vision	HP:0000504	7.44893e-22	21.1279	1022	207	AAAS,ABCA7,ADAMTS10,ADNP,AGO2,AGRN,AHI1,AIFM1,AIMP1,AKT3,ALDH3A2,AMPD2,AP1G1,AP1S2,AP3B1,AP4E1,APOE,APP,ARHGDIA,ARHGEF2,ARL2BP,ASNS,ATM,ATRX,BAZ1B,BBS7,BBS9,BMP4,BRAF,BRAT1,BUB1,CACNA1A,CACNA1G,CALR,CARS,CARS2,CASK,CDC42BPB,CDK8,CELF2,CEP120,CEP164,CEP250,CEP57,CHEK2,CHKA,CLCC1,CLCN2,CLCN4,CLCN7,COG5,COL3A1,CRLS1,CSPP1,CTSD,D2HGDH,DCN,DDB2,DDX3X,DHX37,DNM1,DOCK7,DPAGT1,DPM1,DTNBP1,EBP,EIF4G1,ERCC…
Atrophy/Degeneration affecting the central nervous system	HP:0007367	1.10601e-21	20.9562	750	167	ABCA7,ACTG1,ACY1,ADK,ADNP,ADSL,AGA,AIFM1,AIMP1,ALG13,ALS2,AMPD2,ANXA11,AP1S2,AP4E1,APOE,APP,ASNS,ATG7,ATL1,ATRX,ATXN2,BAZ1B,BCAS3,BMP4,BRAF,BRAT1,BUB1,CACNA1A,CACNA1G,CARS,CARS2,CASK,CELF2,CIZ1,CLCN4,CNPY3,COG5,COLGALT1,CPA6,CPT1C,CRLS1,CTSD,CYLD,DDB2,DDX3X,DHX30,DMPK,DNM1,DOCK7,DPAGT1,DPM1,DYNC1I2,EIF4G1,ERCC4,ERCC8,FARS2,FARSB,FBXL4,FGFR3,FMR1,GFM2,GIGYF2,GLT8D1,GMPPB,GNPTAB,GPKOW,GRIN2D,GRN,GT…
High palate	HP:0000218	1.2985e-21	20.8866	659	153	4933427D14RIK,ADNP,AEBP1,AGRN,AIFM1,AP1G1,AP1S2,AP4E1,ARHGEF2,ASH1L,ATG7,ATR,ATRX,BBS7,BBS9,BGN,BIN1,BMP4,BRAF,BRAT1,CARS,CASK,CDK10,CDT1,CHKA,CNOT1,COG5,COL12A1,COL1A2,COL3A1,COL5A1,COL6A3,CSNK2A1,CTU2,CUL4B,DDHD2,DDX11,DDX3X,DDX6,DHX30,DIS3L2,DPAGT1,DPM1,DST,DVL1,DVL3,EBP,EDEM3,EFEMP2,EP300,ERCC4,ERMARD,FANCE,FANCM,FARSB,FBN1,FGFR3,FLCN,FLNA,FLNB,FN1,GATAD2B,GLI2,GMPPB,GNB2,GNPAT,HNRNPH1,HNRNPK…
Infantile onset	HP:0003593	1.48628e-21	20.8279	985	201	ABHD16A,ACADVL,ACOX1,ADK,ADNP,ADSL,AEBP1,AGO2,AIFM1,AIMP1,ALDOA,ALG13,ALS2,AMPD2,AP1S2,ARPC1B,ASH1L,ASNS,ATAD3A,ATG7,ATP13A3,ATP6AP1,ATR,BCAS3,BLM,BRAT1,CACNA1A,CACNA1C,CACNA1G,CARS2,CASK,CAST,CD55,CELF2,CHD1,CHKA,CHKB,CLCN4,CLCN7,CNOT3,CNPY3,COL12A1,COL1A1,COL6A3,COLGALT1,CRLS1,CSNK2A1,D2HGDH,DDX3X,DHX30,DNM1,DOCK7,DPAGT1,DPM1,DST,DYNC1I2,EDA,EDEM3,EIF2AK1,EIF3F,ELF4,EP300,ERCC8,ERMARD,EXT2,FARS…
Constitutional symptom	HP:0025142	2.03074e-21	20.6923	876	185	AAGAB,ABCA3,ACAD9,ACADVL,ACTN4,ADNP,ALDOA,ALOXE3,ALS2,ANXA11,ARHGDIA,ATL1,ATL3,ATM,ATP13A3,ATRX,ATXN2,BAZ1B,BIN1,BNC2,C1S1,CACNA1C,CACNA1G,CALR,CARS2,CASK,CD55,CDKN1B,CHEK2,CLCN7,COG5,COL11A2,COL12A1,COL1A1,COL1A2,COL3A1,COL5A1,COL5A2,COPA,CPT1C,DAAM2,DDB2,DDHD2,DDRGK1,DGAT1,DIS3L2,DLST,DMD,DMPK,DNAJB11,DNMT3A,DTNA,DYSF,ECE1,EIF2AK4,ELF4,ENO3,ERCC4,EXT1,EXT2,FARS2,FARSA,FARSB,FBN1,FGFR3,FMR1,FN1,…
Abnormal vascular morphology	HP:0025015	2.46138e-21	20.6088	905	189	ACAD9,ACSL4,ACTG1,ADAMTS10,ADK,AEBP1,AGO2,APOE,APP,ARPC1B,ATRX,BAZ1B,BGN,BPTF,BRAF,BUB1,C1S1,CACNA1C,CALR,CARS,CD55,CDC42BPB,CDK8,CEP120,CEP57,CHD4,CHUK,CLCN2,CLCN7,COL1A1,COL1A2,COL3A1,COL5A1,COL5A2,COLGALT1,CRELD1,CTSA,CTSD,CTU2,DDX11,DDX3X,DDX6,DGCR2,DIS3L2,DLST,DMPK,DNAJB11,DNMT3A,DPAGT1,DPM1,DTNA,DVL3,ECE1,EFEMP2,EIF2AK4,EP300,ERCC4,ERCC8,ERMARD,EXT1,EXT2,FANCE,FANCM,FARSB,FBN1,FGFR3,FLNA,FL…
Hypertonia	HP:0001276	2.91044e-21	20.536	948	195	ABCA7,ABHD16A,ACOX1,ADNP,ADSL,AGA,AIFM1,AIMP1,ALDH3A2,ALS2,AMPD2,ANXA11,AP1G1,AP1S2,AP4E1,APOE,APP,ASNS,ATAD3A,ATL1,ATM,ATRX,ATXN2,BAZ1B,BBS7,BBS9,BCAS3,BRAF,BRAT1,CACNA1A,CACNA1C,CACNA1G,CARS,CARS2,CASK,CDC42BPB,CELF2,CHEK2,CHKA,CIT,CLCN4,CNOT1,CNPY3,COLGALT1,CPT1C,CTSD,DDB2,DDHD2,DDX3X,DNM1,DPAGT1,DPM1,DYM,DYNC1I2,EBP,EIF2AK1,EIF2B2,EIF4G1,ERCC4,ERCC8,FARS2,FBXW11,FLNA,FMR1,FOXP1,GATAD2B,GFM2,G…
Abnormal thorax morphology	HP:0000765	3.24709e-21	20.4885	737	164	4933427D14RIK,ABCA3,ADAMTS10,ADGRG6,ADNP,AEBP1,AGA,AGRN,AIFM1,ALDH3A2,ANXA11,AP1G1,ASH1L,ATAD3A,ATG7,ATR,BAZ1B,BGN,BIN1,BRAF,CANT1,CARS,CDC42BPB,CDT1,CEP120,CHD4,CLCN7,COL11A2,COL12A1,COL1A1,COL1A2,COL3A1,COL5A1,COL5A2,COL6A3,CSPP1,CUL4B,DDRGK1,DDX3X,DICER1,DMD,DNMT3A,DONSON,DPAGT1,DVL1,DVL3,DYM,DYNC2H1,DYSF,EBP,EFEMP2,EP300,ERMARD,EVC,EXOC6B,EXT1,EXT2,FARSB,FBN1,FGFR3,FGFRL1,FKBP10,FLNA,FLNB,FMR…
Abnormality of refraction	HP:0000539	4.10008e-21	20.3872	576	139	4933427D14RIK,ACOX1,ACSL4,ADAMTS10,ADGRL1,ADNP,AEBP1,AIFM1,ALDH3A2,AP1G1,ARHGEF2,ASH1L,ATAD3A,ATP6AP1,ATRX,BAZ1B,BBS7,BBS9,BMP4,BPTF,BRAF,CACNA1G,CANT1,CARS,CASK,CDK8,CHD4,CNOT3,COL11A2,COL12A1,COL1A2,COL3A1,COL5A1,CPSF1,CSPP1,CTSD,DDX6,DPAGT1,EDEM3,EP300,ERCC4,ERCC8,ERMARD,FANCE,FANCM,FBN1,FBXW11,FGFR3,FLCN,FLNA,FN1,FOXP1,GATAD2B,GMPPB,GNB2,GNPTAB,GPAA1,GRN,GTF2IRD1,GTF2IRD2,HERC2,HNRNPK,HS6ST2,…
Feeding difficulties	HP:0011968	4.33922e-21	20.3626	951	195	4933427D14RIK,ABAT,ACADVL,ACTG1,ACY1,ADNP,AGO2,AGRN,AHI1,AIFM1,ALG13,ALS2,ANAPC1,AP1S2,ASH1L,ASNS,ATAD3A,ATG7,ATRX,BIN1,BLM,BMP4,BPTF,BRAF,BRAT1,CACNA1A,CARS,CARS2,CASK,CBY1,CDC42BPB,CDK8,CDT1,CELF2,CEP120,CHKA,CLCN4,CNOT3,COG5,COL1A1,COL6A3,CRLS1,CSNK2A1,CSPP1,CTSD,DDX3X,DDX6,DHX30,DMPK,DNM1,DPAGT1,DPM1,DST,DYNC2H1,EDEM3,EP300,ERCC8,EXT2,FARS2,FARSA,FARSB,FBN1,FGFR3,FLCN,FLNA,FOXP1,GAA,GATAD2B,G…
Abnormal lung morphology	HP:0002088	5.54503e-21	20.2561	904	188	4933427D14RIK,AAGAB,ABCA3,ACADVL,ACTN4,ADGRG6,ADNP,AGA,AGRN,ALOXE3,AP3B1,ARHGDIA,ARPC1B,ATM,BAZ1B,BGN,BLM,BRAF,BUB1,CACNA1C,CARS,CD55,CDT1,CEP120,CEP55,CEP57,CHEK2,CHUK,CLCN7,COL11A2,COL3A1,COL5A1,COL5A2,COL6A3,COPA,CRELD1,CSPP1,CTSD,CYBA,DAAM2,DGCR2,DICER1,DIS3L2,DNAH7B,DNMT3B,DONSON,DPAGT1,DVL3,DYM,DYNC2H1,EBP,EDA,EFEMP2,EIF2AK4,ELF4,EP300,ETFDH,EVC,EXT1,EXT2,FARSA,FARSB,FBN1,FGFR3,FLCN,FLNA,FL…
Abnormal esophagus physiology	HP:0025270	7.5423e-21	20.1225	696	157	AAAS,ABCA3,ACADVL,ACOX1,ADNP,AGO2,AGRN,ALS2,AMPD2,ANXA11,AP3B1,APOE,APP,ASNS,ATG7,ATL1,ATL3,ATRX,ATXN2,BAZ1B,BLM,BMP4,BRAF,CACNA1A,CACNA1C,CACNA1G,CARS2,CDKN1B,CELF2,CLCN4,COL1A1,COL5A1,COL5A2,CSPP1,CTSD,DDHD2,DMPK,DNM1,DST,DYSF,EDEM3,EIF4G1,EP300,ERCC8,ERMARD,EXT1,EXT2,FARS2,FARSB,FBN1,FBXL4,FGFR3,FGFRL1,FLCN,FLNA,FMR1,GCLC,GIGYF2,GLI2,GLT8D1,GNB2,GRIN2D,GRN,GTF2IRD1,GTF2IRD2,HNRNPH1,HNRNPK,HTRA…
Aplasia/hypoplasia of the extremities	HP:0009815	8.85392e-21	20.0529	574	138	4933427D14RIK,ADAMTS10,ADNP,AIFM1,ALG13,ALOXE3,ANAPC1,AP1G1,ATR,BGN,BMP4,BPTF,CANT1,CASK,CDC42BPB,CDK10,CDT1,CEP120,CEP57,CHD4,CHUK,CLCN7,CNOT3,COL11A2,COL1A1,COL1A2,COL3A1,CSPP1,CUL4B,DDRGK1,DNMT3A,DONSON,DPM1,DVL1,DVL3,DYM,DYNC2H1,EBP,EDA,EP300,EPS15L1,ERCC4,EVC,EXOC6B,EXT1,EXT2,FAM50A,FANCE,FANCM,FBN1,FBXL4,FBXW4,FGFR3,FGFRL1,FKBP10,FLNA,FLNB,FMR1,FN1,GGCX,GHR,GNB2,GNPAT,GNPTAB,HDAC6,HERC2,HMG…
Abnormal respiratory system physiology	HP:0002795	1.36717e-20	19.8642	1088	213	4933427D14RIK,AAAS,ABCA3,ACADVL,ACOX1,ACY1,ADGRG6,ADNP,AGO2,AGRN,AHI1,AIFM1,ANXA11,ARL2BP,ASNS,ATL1,ATL3,ATP13A3,ATRX,ATXN2,BBS7,BBS9,BIN1,BLM,BRAT1,BUB1,CACNA1A,CACNA1C,CANT1,CARS,CASK,CBY1,CCDC174,CD55,CDC42BPB,CDT1,CEP120,CEP57,CIZ1,CLCN7,CNOT1,COL11A2,COL12A1,COL1A1,COL1A2,COL3A1,COL6A3,COPA,CRLS1,CSPP1,CTSD,CYBA,D2HGDH,DDRGK1,DDX3X,DMD,DMPK,DPAGT1,DPM1,DST,DYM,DYNC2H1,DYSF,EDA,EFEMP2,EIF2AK4…
Aplasia/hypoplasia involving bones of the extremities	HP:0045060	2.21865e-20	19.6539	535	131	4933427D14RIK,ADAMTS10,ADNP,AIFM1,ALG13,ALOXE3,ANAPC1,AP1G1,ATR,BGN,BMP4,BPTF,CANT1,CASK,CDC42BPB,CDK10,CDT1,CEP120,CHD4,CHUK,CLCN7,CNOT3,COL11A2,COL3A1,CUL4B,DDRGK1,DNMT3A,DONSON,DPM1,DVL1,DVL3,DYM,DYNC2H1,EDA,EP300,EPS15L1,ERCC4,EVC,EXOC6B,EXT1,EXT2,FAM50A,FANCE,FANCM,FBN1,FBXL4,FBXW4,FGFR3,FGFRL1,FKBP10,FLNA,FLNB,FMR1,FN1,GGCX,GHR,GNB2,GNPAT,GNPTAB,HDAC6,HERC2,HMGA2,HTT,HUWE1,IDUA,IFT172,IFT80…
Abnormal metencephalon morphology	HP:0011283	3.95874e-20	19.4024	856	179	4933427D14RIK,ABAT,ACY1,ADSL,AHI1,ALS2,AMPD2,AP1S2,AP4E1,ARHGEF2,ASNS,ATAD3A,ATG7,ATR,ATXN2,BAZ1B,BCAS3,BMP4,BRAT1,BUB1,CACNA1A,CACNA1G,CARS,CARS2,CASK,CBY1,CDC42BPB,CDK5,CENPF,CEP120,CEP164,CEP55,CEP57,CHD4,CIT,CIZ1,CLCN7,COG5,COL3A1,CSPP1,CTSD,CUL4B,DDX3X,DHX30,DHX37,DNMT3A,DOCK7,DPAGT1,DPM1,DYNC2H1,EBP,EP300,ERCC8,ERMARD,EVC,FARS2,FBN1,FBXL4,FGFR3,FLNA,FMR1,FUZ,GFM2,GLI2,GLS,GMPPB,GPAA1,GPKOW,…
Abnormal hindbrain morphology	HP:0011282	3.95874e-20	19.4024	856	179	4933427D14RIK,ABAT,ACY1,ADSL,AHI1,ALS2,AMPD2,AP1S2,AP4E1,ARHGEF2,ASNS,ATAD3A,ATG7,ATR,ATXN2,BAZ1B,BCAS3,BMP4,BRAT1,BUB1,CACNA1A,CACNA1G,CARS,CARS2,CASK,CBY1,CDC42BPB,CDK5,CENPF,CEP120,CEP164,CEP55,CEP57,CHD4,CIT,CIZ1,CLCN7,COG5,COL3A1,CSPP1,CTSD,CUL4B,DDX3X,DHX30,DHX37,DNMT3A,DOCK7,DPAGT1,DPM1,DYNC2H1,EBP,EP300,ERCC8,ERMARD,EVC,FARS2,FBN1,FBXL4,FGFR3,FLNA,FMR1,FUZ,GFM2,GLI2,GLS,GMPPB,GPAA1,GPKOW,…
Hearing abnormality	HP:0000364	5.4729e-20	19.2618	1224	230	4933427D14RIK,AAAS,ACOX1,ACSL4,ACTG1,ACY1,ADK,AGO2,AGRN,AHI1,AIFM1,ALOXE3,AP1S2,ARHGDIA,ARL2BP,ASH1L,ATG7,ATL1,ATL3,ATP6AP1,ATRX,BAZ1B,BBS7,BBS9,BMP4,BPTF,BRAF,BUB1,CACNA1A,CACNA1C,CARS,CARS2,CASK,CCDC134,CDC42BPB,CDK5RAP2,CDK8,CDT1,CEP250,CEP57,CHD4,CLCN2,CLCN7,CNOT1,CNOT3,COG5,COL11A2,COL1A1,COL1A2,CRLS1,CSPP1,CTSA,DDB2,DDX11,DDX3X,DIAPH3,DLST,DMD,DNMT3A,DNMT3B,DPAGT1,DVL1,DVL3,DYM,EBP,ECE1,EIF…
Abnormal cerebellum morphology	HP:0001317	5.90884e-20	19.2285	852	178	4933427D14RIK,ABAT,ACY1,ADSL,AHI1,ALS2,AMPD2,AP1S2,AP4E1,ARHGEF2,ASNS,ATAD3A,ATG7,ATR,ATXN2,BAZ1B,BCAS3,BMP4,BRAT1,BUB1,CACNA1A,CACNA1G,CARS,CARS2,CASK,CBY1,CDC42BPB,CDK5,CENPF,CEP120,CEP164,CEP55,CEP57,CHD4,CIT,CIZ1,CLCN7,COG5,COL3A1,CSPP1,CTSD,CUL4B,DDX3X,DHX30,DHX37,DNMT3A,DPAGT1,DPM1,DYNC2H1,EBP,EP300,ERCC8,ERMARD,EVC,FARS2,FBN1,FBXL4,FGFR3,FLNA,FMR1,FUZ,GFM2,GLI2,GLS,GMPPB,GPAA1,GPKOW,GRIK2,…
Hearing impairment	HP:0000365	8.71462e-20	19.0598	1206	227	4933427D14RIK,AAAS,ACOX1,ACSL4,ACTG1,ACY1,ADK,AGO2,AGRN,AHI1,AIFM1,ALOXE3,AP1S2,ARHGDIA,ARL2BP,ASH1L,ATG7,ATL1,ATL3,ATP6AP1,ATRX,BAZ1B,BBS7,BBS9,BMP4,BPTF,BRAF,BUB1,CACNA1A,CACNA1C,CARS,CARS2,CASK,CCDC134,CDC42BPB,CDK5RAP2,CDK8,CDT1,CEP250,CEP57,CHD4,CLCN7,CNOT1,CNOT3,COG5,COL11A2,COL1A1,COL1A2,CRLS1,CSPP1,CTSA,DDB2,DDX11,DDX3X,DIAPH3,DLST,DMD,DNMT3A,DNMT3B,DPAGT1,DVL1,DVL3,DYM,EBP,ECE1,EIF3F,EP3…
Abnormal upper lip morphology	HP:0000177	8.82584e-20	19.0542	793	169	4933427D14RIK,ACTG1,ADGRG6,ADNP,ADSL,AGO2,ALG13,AMPD2,AP1G1,AP1S2,AP2M1,AP3B1,AP4E1,ARHGEF2,ASH1L,ATG7,ATRX,BAZ1B,BBS7,BBS9,BCAS3,BPTF,BRAF,BRAT1,BUB1,CACNA1A,CACNA1C,CANT1,CASK,CDC42BPB,CDK10,CDK5RAP2,CEP120,CHUK,CIT,CNOT1,CNOT3,COL11A2,COL3A1,CSNK2A1,CUL4B,DDX3X,DDX6,DHX30,DHX37,DIS3L2,DMPK,DNMT3A,DOCK7,DPM1,DVL1,DVL3,DYNC2H1,EBP,EDA,EDEM3,EP300,ERMARD,EVC,EXT1,EXT2,FBN1,FGFRL1,FLCN,FLNA,FLNB,G…
Abnormality of the dentition	HP:0000164	1.11665e-19	18.9521	781	167	4933427D14RIK,ACOX1,ACSL4,ADAMTS10,ADNP,AEBP1,AGA,AGO2,ALDH3A2,ALOXE3,ANAPC1,AP3B1,ATR,ATRX,BAZ1B,BBS7,BBS9,BCAS3,BLM,BMP4,BPTF,BRAF,C1S1,CACNA1A,CACNA1C,CARS,CCDC134,CDC42BPB,CDK10,CDK5RAP2,CELF2,CEP120,CLCN7,CNOT1,COL1A1,COL1A2,COL3A1,COL5A1,COL5A2,CUL4B,DDB2,DHX37,DNM1,DNMT3A,DOCK7,DVL1,DVL3,EDA,EP300,ERCC4,ERCC8,EVC,EXT1,FARS2,FBN1,FGFR3,FGFRL1,FKBP10,FLCN,FLNA,FLNB,FN1,GATAD2B,GHR,GLI2,GNB2,…
Abnormal fundus morphology	HP:0001098	1.8289e-19	18.7378	1059	206	4933427D14RIK,AAAS,ACOX1,ACTG1,AHI1,AIFM1,AKT3,ALDH3A2,ALG13,AMPD2,AP1S2,AP3B1,APOE,ARHGEF2,ARL2BP,ASNS,ATAD3A,ATG7,ATRX,ATXN2,BAZ1B,BBS7,BBS9,BLM,BMP4,BRAF,BRAT1,CACNA1A,CACNA1C,CARS,CASK,CDC42BPB,CDK4,CELF2,CENPF,CEP120,CEP164,CHEK2,CLCC1,CLCN2,CLCN7,CNOT3,COL11A2,CRLS1,CSPP1,CTSA,CTSD,DDB2,DDHD2,DDX11,DGCR2,DLST,DNM1,DNMT3A,DNMT3B,DPAGT1,DPM1,DST,DTNBP1,DYNC2H1,EBP,EIF2B2,ERCC4,ERCC8,FBN1,FGFR…
Abnormal posterior eye segment morphology	HP:0004329	2.32221e-19	18.6341	1061	206	4933427D14RIK,AAAS,ACOX1,ACTG1,AHI1,AIFM1,AKT3,ALDH3A2,ALG13,AMPD2,AP1S2,AP3B1,APOE,ARHGEF2,ARL2BP,ASNS,ATAD3A,ATG7,ATRX,ATXN2,BAZ1B,BBS7,BBS9,BLM,BMP4,BRAF,BRAT1,CACNA1A,CACNA1C,CARS,CASK,CDC42BPB,CDK4,CELF2,CENPF,CEP120,CEP164,CHEK2,CLCC1,CLCN2,CLCN7,CNOT3,COL11A2,CRLS1,CSPP1,CTSA,CTSD,DDB2,DDHD2,DDX11,DGCR2,DLST,DNM1,DNMT3A,DNMT3B,DPAGT1,DPM1,DST,DTNBP1,DYNC2H1,EBP,EIF2B2,ERCC4,ERCC8,FBN1,FGFR…
Cognitive impairment	HP:0100543	2.41386e-19	18.6173	807	170	ABCA7,ADGRL1,ADNP,AGO2,AIFM1,ALG13,ALOXE3,ALS2,ANAPC1,ANXA11,AP2M1,APOE,APP,ATM,ATR,ATRX,ATXN2,BAZ1B,BBS7,BBS9,BRAF,CACNA1A,CACNA1C,CACNA1G,CARS,CARS2,CDC42BPB,CDK8,CDKN1B,CELF2,CHEK2,COL3A1,CPT1C,CSNK2A1,CTSD,CTSH,CYLD,D6WSU163E,DDB2,DMD,DMPK,DNM1,DYM,DYNC1I2,EIF2AK1,EIF2B2,EIF4G1,EP300,ERCC4,ERCC8,FBN1,FGFR3,FLNA,FMR1,FOXP1,GIGYF2,GLI2,GLT8D1,GMPPB,GNPTAB,GRIK2,GRIN2D,GRN,GSN,GTF2IRD1,GTF2IRD2,…
Abnormal cerebral cortex morphology	HP:0002538	2.76289e-19	18.5586	686	152	4933427D14RIK,ABCA7,ACTG1,ACY1,AHI1,AKT3,ALS2,AMPD2,AP1S2,AP4E1,APOE,APP,ASNS,ATR,ATRX,ATXN2,BAZ1B,BMP4,BRAF,BUB1,CACNA1A,CARS,CARS2,CASK,CBY1,CDK5,CDK5RAP2,CEP120,CIT,CIZ1,CLCN4,COL3A1,COLGALT1,CPA6,CSNK2A1,CSPP1,CTSD,CTU2,CUL4B,DDB2,DDX3X,DHX37,DOCK7,DONSON,DPAGT1,DPM1,DYNC1I2,EIF4G1,ERCC4,ERCC8,ERMARD,ETFDH,FARS2,FARSB,FGFR3,FMR1,GFM2,GIGYF2,GLI2,GLS,GMPPB,GNPTAB,GPKOW,GRN,GTF2IRD1,GTF2IRD2,IK…
Localized skin lesion	HP:0011355	2.90456e-19	18.5369	693	153	AAGAB,ADNP,AEBP1,ANAPC1,APOE,ATL1,ATL3,ATM,ATRX,BAZ1B,BGN,BLM,BRAF,BUB1,C1S1,CDK10,CDK4,CDKN1B,CEP57,CHUK,CLCN7,COL12A1,COL1A1,COL1A2,COL3A1,COL5A1,COL5A2,COL6A3,CUL4B,CYBA,CYLD,DDB2,DDX11,DHX30,DICER1,DIS3L2,DPAGT1,DST,DVL1,DVL3,EBP,EDA,EDEM3,EIF2AK4,EP300,ERCC4,ERCC8,ERMARD,EXT2,FANCE,FANCM,FBN1,FGFR3,FGFRL1,FKBP10,FLCN,FLNA,FLNB,FMR1,FN1,FUZ,GGCX,GHR,GLMN,GLS,GNB2,GSN,GTF2IRD1,GTF2IRD2,HMGA2,H…
Disinhibition	HP:0000734	3.17584e-19	18.4981	512	125	ABCA7,ACY1,ADGRL1,ADNP,ADSL,AGO2,ANAPC1,AP1G1,AP2M1,APP,ASH1L,ATM,ATR,ATRX,BAZ1B,CACNA1A,CACNA1C,CARS,CASK,CDC42BPB,CDK8,CELF2,CHEK2,CHKA,CLCN4,CSNK2A1,CTSD,CTSH,CUL4B,D6WSU163E,DDX3X,DMPK,DNM1,DYM,DYNC1I2,EBP,EIF2AK1,EIF4G1,EP300,FBXW11,FGFR3,FLCN,FMR1,FOXP1,FUZ,GATAD2B,GIGYF2,GLI2,GNB2,GRIK2,GRIN2D,GRN,GTF2IRD1,GTF2IRD2,HERC2,HMGA2,HNRNPK,HTRA2,HTT,HUWE1,IKBKG,JARID2,KIF15,LNPK,LRRK2,MAOA,MBD5,…
Abnormal long bone morphology	HP:0011314	4.08664e-19	18.3886	629	143	4933427D14RIK,ACSL4,ADAMTS10,ADNP,AGA,AIFM1,ANAPC1,ATR,ATRX,BAZ1B,BGN,BPTF,BRAF,CANT1,CASK,CCDC134,CDC42BPB,CDT1,CEP120,CEP164,CHEK2,CLCN7,COG5,COL11A2,COL1A1,COL1A2,CSPP1,DDRGK1,DHX30,DNMT3A,DONSON,DVL1,DVL3,DYM,DYNC2H1,EBP,EP300,ERCC4,ERCC8,EVC,EXOC6B,EXT1,EXT2,FANCE,FANCM,FBN1,FGFR3,FGFRL1,FKBP10,FLNA,FLNB,FN1,GATAD2B,GGCX,GHR,GNPAT,GNPTAB,GTF2IRD1,GTF2IRD2,HDAC6,HERC2,HNRNPA2B1,HNRNPH1,IDUA,I…
Brain atrophy	HP:0012444	6.23495e-19	18.2052	678	150	ABCA7,ACTG1,ACY1,ADK,ADNP,ADSL,AGA,AIFM1,AIMP1,ALG13,ALS2,AMPD2,AP1S2,AP4E1,APOE,APP,ASNS,ATG7,ATRX,ATXN2,BAZ1B,BCAS3,BMP4,BRAF,BUB1,CACNA1A,CARS,CARS2,CASK,CELF2,CIZ1,CLCN4,CNPY3,COG5,COLGALT1,CPA6,CRLS1,CTSD,CYLD,DDB2,DDX3X,DHX30,DMPK,DNM1,DOCK7,DPAGT1,DPM1,DYNC1I2,EIF4G1,ERCC4,ERCC8,FARS2,FARSB,FBXL4,FGFR3,FMR1,GFM2,GIGYF2,GMPPB,GNPTAB,GPKOW,GRIN2D,GRN,GTF2IRD1,GTF2IRD2,HNRNPA2B1,HTRA2,HTT,HUW…
Abnormality of the palpebral fissures	HP:0008050	6.66488e-19	18.1762	739	159	ABAT,ACSL4,ACTG1,ADNP,AGO2,AMPD2,AP3B1,AP4E1,ARHGEF2,ATAD3A,ATR,ATRX,BAZ1B,BBS7,BBS9,BGN,BPTF,BRAF,BUB1,CACNA1A,CACNA1G,CASK,CDC42BPB,CDK10,CDK5RAP2,CELF2,CEP55,CEP57,CHD1,CHD4,CIT,CLCN4,CNOT3,COL11A2,COL3A1,COL5A1,CTU2,CUL4B,DDX3X,DDX6,DGCR2,DHX30,DNM1,DNMT3A,DONSON,DPM1,DVL1,DVL3,DYNC1I2,EBP,EDEM3,EFEMP2,EP300,ERCC4,ERMARD,FANCE,FANCM,FBN1,FBXL4,FGFR3,FLCN,FLNA,FOXP1,GATAD2B,GNB2,GPKOW,GRIN2D,G…
Abnormality of the lower urinary tract	HP:0010936	1.16494e-18	17.9337	709	154	4933427D14RIK,ADNP,ALS2,ATL1,ATR,ATRX,ATXN2,BAZ1B,BBS7,BBS9,BIN1,BNC2,BPTF,BRAF,CACNA1G,CARS,CDC42BPB,CDK5RAP2,CDT1,CHD4,CIT,COG5,COL1A1,COL1A2,COL3A1,COL5A1,COL5A2,CPT1C,CSPP1,CTSH,CUL4B,DDHD2,DDX6,DHX37,DMPK,DNMT3A,DVL1,DVL3,DYNC2H1,DYSF,EFEMP2,EIF2AK1,EIF4G1,EP300,ERCC4,ERCC8,ERMARD,EVC,EXT1,EXT2,FANCE,FANCM,FARS2,FBXL4,FGFR3,FGFRL1,FLNA,FMR1,FOXP1,FUZ,GAA,GATAD2B,GIGYF2,GNB2,GTF2IRD1,GTF2IRD2…
Clinodactyly	HP:0030084	1.25289e-18	17.9021	482	119	4933427D14RIK,ADNP,AGO2,AP1G1,ATG7,ATR,ATRX,BAZ1B,BBS7,BBS9,BLM,BMP4,BPTF,BRAF,BRAT1,BUB1,CACNA1G,CANT1,CDK10,CDT1,CEP55,CEP57,CNOT3,COG5,CSNK2A1,CUL4B,DDX11,DDX3X,DONSON,DPAGT1,DVL1,DVL3,DYM,EP300,ERCC4,ERMARD,EVC,EXT2,FANCE,FANCM,FGFR3,FLNA,FLNB,FN1,FOXP1,GNB2,GTF2IRD1,GTF2IRD2,HERC2,HMGA2,HNRNPH1,HNRNPK,HUWE1,IFT172,IFT27,KAT6B,KCNAB2,KIF15,KMT2D,LMNA,LTBP1,LZTR1,MAD2L2,MAN1B1,MAPK8IP3,MBD5,ME…
Abnormal homeostasis	HP:0012337	1.36797e-18	17.8639	1276	233	ABCA3,ACAD9,ACADVL,ACTG1,ACTN4,AEBP1,AHI1,AIFM1,ALDOA,ALOXE3,AMPD2,ANAPC1,APOE,ARHGDIA,ARL2BP,ATAD3A,ATM,ATRX,BAZ1B,BBS7,BBS9,BIN1,BLM,BRAF,BRAT1,BUB1,CACNA1A,CACNA1C,CALR,CARS,CARS2,CASK,CD55,CDK5,CDKN1B,CEP57,CHEK2,CLCN2,CLCN7,CNOT1,COL1A1,COL1A2,COL5A1,COL5A2,CRLS1,CTSA,CTSD,CYBA,DAAM2,DDB2,DHX30,DIS3L2,DMD,DNMT3B,DPAGT1,DST,DYNC2H1,DYSF,EBP,EDA,EIF2AK4,ELF4,ERCC4,ERCC8,ETFDH,FARS2,FARSB,FBN1,…
Abnormal finger phalanx morphology	HP:0005918	1.62057e-18	17.7903	553	130	2210408I21RIK,4933427D14RIK,ACOX1,ACTG1,ADAMTS10,ADNP,AEBP1,AHI1,AKT3,ANAPC1,ATL3,ATR,BBS7,BBS9,BGN,BLM,BMP4,BPTF,CANT1,CBY1,CDT1,CEP120,CHUK,CLCN7,CNOT1,COG5,COL11A2,COL12A1,COL1A1,COL3A1,COL5A1,COL5A2,COL6A3,CSPP1,CUL4B,DHX30,DNMT3A,DVL1,DVL3,DYM,DYNC2H1,EBP,EDA,EP300,ERCC8,EVC,EXT1,FANCE,FBN1,FGFR3,FGFRL1,FLNA,FLNB,FN1,GATAD2B,GGCX,GLI2,GNB2,GNPTAB,GPKOW,IARS,IDUA,IFT172,IFT27,IFT80,IGHMBP2,IK…
Abnormal testis morphology	HP:0000035	1.98109e-18	17.7031	774	163	4933427D14RIK,ADNP,AEBP1,AGA,AHI1,ANAPC1,AP1S2,ARL2BP,ASH1L,ATAD3A,ATM,ATR,ATRX,AXL,BAZ1B,BBS7,BBS9,BIN1,BLM,BMP4,BRAF,CARS,CATIP,CCDC174,CDC42BPB,CDK8,CDKN1B,CDT1,CEP120,CHD4,CHEK2,CLCN4,COG5,COL3A1,CSPP1,CUL4B,DDB2,DDX3X,DDX6,DGCR2,DHX37,DICER1,DIS3L2,DMPK,DNHD1,DNMT3A,DPAGT1,DVL1,DVL3,DYNC2H1,EBP,EDEM3,EP300,ERCC4,ERCC8,EVC,EXT2,FANCE,FANCM,FARS2,FBN1,FGFR3,FGFRL1,FLNA,FLNB,FMR1,FUZ,GFM2,GK,GL…
Abnormal toe morphology	HP:0001780	2.73015e-18	17.5638	595	136	2210408I21RIK,4933427D14RIK,ADNP,AEBP1,AHI1,ALOXE3,AP1G1,ATL3,ATR,BAZ1B,BBS7,BBS9,BMP4,BPTF,CACNA1C,CANT1,CASK,CBY1,CEP120,CEP55,COL11A2,COL12A1,COL1A1,COL1A2,COL3A1,COL6A3,CPT1C,CSNK2A1,CSPP1,CTU2,CUL4B,DCAF8,DDX11,DDX6,DNMT3A,DPM1,DVL1,DYNC2H1,EBP,EP300,ERCC4,ERMARD,EVC,EXT2,FANCE,FANCM,FBN1,FBXW11,FGFR3,FGFRL1,FLNA,FLNB,GATAD2B,GHR,GTF2IRD1,GTF2IRD2,HERC2,HNRNPH1,HNRNPK,HUWE1,IFT172,IFT27,IFT8…
Abnormal pelvic girdle bone morphology	HP:0002644	3.40664e-18	17.4677	519	124	4933427D14RIK,AEBP1,AGRN,AIFM1,AP3B1,AP4E1,ATAD3A,ATR,BAZ1B,BGN,BIN1,CANT1,CEP120,CHD4,CLCN7,CNOT3,COL11A2,COL12A1,COL1A1,COL1A2,COL3A1,COL5A1,COL5A2,COL6A3,CSPP1,DDRGK1,DVL1,DVL3,DYM,DYNC2H1,EBP,EFEMP2,EP300,ERCC4,ERCC8,EVC,EXOC6B,EXT1,EXT2,FANCE,FANCM,FARS2,FBN1,FGFR3,FGFRL1,FKBP10,FLNA,FLNB,FN1,FUZ,GLI2,GMPPB,GNB2,GNPAT,GNPTAB,GTF2IRD1,GTF2IRD2,HDAC6,HERC2,HNRNPH1,HNRNPK,IDUA,IFT172,IFT80,ITGA…
Abnormality of the endocrine system	HP:0000818	4.03605e-18	17.394	1049	201	4933427D14RIK,AAAS,ADNP,AEBP1,AHI1,ALDOA,ANAPC1,APOE,ARL2BP,ASH1L,ATAD3A,ATM,ATRX,AXL,BAZ1B,BBS7,BBS9,BLM,BMP4,BPTF,BRAF,BUB1,C1S1,CACNA1C,CARS,CASK,CATIP,CBY1,CCDC134,CD55,CDC42BPB,CDKN1B,CEP120,CEP57,CHD4,CHEK2,CLCN2,CNOT1,CRLS1,CSPP1,CTSH,CUL4B,DDB2,DDX3X,DGCR2,DHX37,DIAPH2,DICER1,DIS3L2,DLST,DMPK,DNAJB11,DNHD1,DNMT3A,ECE1,EDA,EP300,ERCC4,ERCC8,EXT2,FANCE,FANCM,FARSA,FBN1,FGFRL1,FLCN,FLNB,FMR1…
Abnormal reflex	HP:0031826	4.23373e-18	17.3733	977	191	AAAS,ABAT,ABHD16A,ACOX1,ACSL4,ADSL,AGRN,AHI1,AIFM1,ALS2,AMPD2,ANXA11,AP1S2,AP4E1,APOE,ARHGEF2,ARL2BP,ASNS,ATL1,ATL3,ATM,ATRX,ATXN2,BAZ1B,BCAS3,BIN1,BRAT1,CACNA1A,CACNA1G,CARS,CARS2,CASK,CDK5,CDK5RAP2,CELF2,CHKA,CIT,COG5,COL12A1,CPT1C,CTSD,DCAF8,DDB2,DDHD2,DHX30,DMD,DNAJB2,DNM1,DPAGT1,DPM1,DST,DYM,DYNC1I2,DYSF,EP300,ERCC4,ERCC8,FANCE,FANCM,FARS2,FBN1,FBXO38,FGD4,FKBP10,FMR1,FUZ,GAA,GCLC,GFM2,GLT8D…
Abnormal tendon morphology	HP:0100261	4.67272e-18	17.3304	678	148	4933427D14RIK,ADGRG6,AGRN,AIFM1,AIMP1,ALDH3A2,ALG13,ALS2,AP1S2,AP4E1,APOE,ATM,ATR,ATRX,BCAS3,BGN,BIN1,BRAT1,CACNA1A,CACNA1C,CANT1,CARS,CDK5,CDT1,CEP55,CHEK2,COG5,COL11A2,COL12A1,COL1A1,COL1A2,COL3A1,COL6A3,CUL4B,DDHD2,DMD,DPAGT1,DPM1,DST,DVL1,DVL3,DYM,EBP,ECE1,EP300,ERCC4,ERCC8,FBN1,FBXW11,FGFR3,FKBP10,FLNA,FOXP1,GFM2,GHR,GLI2,GMPPB,GNB2,GNPAT,GNPTAB,GPKOW,HUWE1,IDUA,IGHMBP2,IKBKG,IMPDH2,INF2,ITG…
Abnormality of blood and blood-forming tissues	HP:0001871	6.68989e-18	17.1746	1090	206	AAGAB,ACAD9,ACSL4,ACTN4,ADK,AEBP1,AGA,ALDOA,ALG13,ANAPC1,ANO6,AP3B1,APOE,APP,ARHGAP26,ARPC1B,ATM,ATP11C,ATP6AP1,ATR,ATRX,BC052040,BGN,BLM,BRAF,BUB1,C1S1,CALR,CARS,CASK,CD55,CDC42BPB,CDKN1B,CEP57,CHEK2,CLCN2,CLCN7,COL1A1,COL1A2,COL3A1,COL5A1,COL5A2,COPA,CSNK2A1,CYBA,DGCR2,DLST,DMD,DNMT3A,DNMT3B,DPAGT1,DPM1,DST,DTNBP1,EIF2AK4,ELF4,EP300,ERCC4,ERCC8,ERMARD,ETV6,EVC,EXT2,FANCE,FANCM,FARS2,FARSA,FARSB…
Abnormal lower limb bone morphology	HP:0040069	7.3857e-18	17.1316	621	139	2210408I21RIK,4933427D14RIK,ADAMTS10,ADNP,AEBP1,AHI1,AIFM1,ALOXE3,ANAPC1,ATL3,ATR,ATRX,BBS9,BGN,BMP4,CANT1,CASK,CBY1,CDC42BPB,CDT1,CEP120,CHD4,CHEK2,CHUK,CLCN7,COL11A2,COL1A1,COL1A2,COL3A1,CSPP1,CUL4B,DDRGK1,DDX6,DNMT3A,DONSON,DVL1,DVL3,DYM,DYNC2H1,EBP,EP300,ERCC4,EVC,EXOC6B,EXT1,EXT2,FAM50A,FANCE,FANCM,FBN1,FBXL4,FGFR3,FGFRL1,FKBP10,FLNA,FLNB,FMR1,FN1,GFM2,GHR,GNPTAB,HDAC6,HERC2,HNRNPH1,HNRNPK,H…
Abnormal bone structure	HP:0003330	7.48969e-18	17.1255	641	142	ADAMTS10,AEBP1,AGA,AIFM1,ANAPC1,AP1S2,ATL3,ATRX,BAZ1B,BGN,BRAF,BUB1,CANT1,CARS,CCDC134,CDK5RAP2,CDKN1B,CEP164,CEP57,CHEK2,CIT,CLCN7,COL11A2,COL1A1,COL1A2,COL3A1,COL5A1,COL5A2,CSPP1,DDRGK1,DHX37,DPAGT1,DVL1,DYM,DYNC2H1,EBP,ERCC4,ERCC8,EXOC6B,EXT1,EXT2,FANCE,FANCM,FARSB,FBN1,FGFRL1,FKBP10,FLNA,FLNB,FN1,GCLC,GGCX,GK,GLI2,GNPAT,GNPTAB,GPAA1,GTF2IRD1,GTF2IRD2,HDAC6,HERC2,HMGA2,HNRNPA2B1,HNRNPH1,HNRNPK…
Aplasia/hypoplasia involving bones of the upper limbs	HP:0006496	8.46008e-18	17.0726	455	113	4933427D14RIK,ADAMTS10,ADNP,AIFM1,ALG13,ALOXE3,ANAPC1,AP1G1,ATR,BGN,BMP4,BPTF,CANT1,CASK,CDC42BPB,CDK10,CHUK,CLCN7,CNOT3,COL11A2,COL3A1,CUL4B,DNMT3A,DONSON,DPM1,DVL1,DVL3,DYM,DYNC2H1,EDA,EP300,EPS15L1,ERCC4,EVC,EXOC6B,EXT1,EXT2,FAM50A,FANCE,FANCM,FBN1,FBXW4,FGFR3,FGFRL1,FKBP10,FLNA,FLNB,FMR1,FN1,GGCX,GNB2,GNPAT,GNPTAB,HDAC6,HERC2,HMGA2,HTT,HUWE1,IFT80,IKBKG,KAT6B,KIF15,KMT2D,LAMA5,LAS1L,LBR,LMNA,…
Slanting of the palpebral fissure	HP:0200006	1.29474e-17	16.8878	618	138	ABAT,ACSL4,ACTG1,ADNP,AGO2,AMPD2,AP3B1,AP4E1,ARHGEF2,ATAD3A,ATR,ATRX,BBS7,BBS9,BGN,BPTF,BRAF,BUB1,CACNA1A,CACNA1G,CASK,CDC42BPB,CDK10,CDK5RAP2,CELF2,CEP57,CHD1,CHD4,CIT,CLCN4,CNOT3,COL11A2,COL3A1,COL5A1,CTU2,CUL4B,DHX30,DNM1,DONSON,DPM1,DVL1,DVL3,DYNC1I2,EBP,EDEM3,EFEMP2,EP300,ERCC4,FANCE,FANCM,FBN1,FBXL4,FGFR3,FLCN,FLNA,FOXP1,GATAD2B,GNB2,GRIN2D,HERC2,HNRNPH1,HNRNPK,HNRNPU,HS6ST2,HUWE1,IFT172,IF…
Cryptorchidism	HP:0000028	1.37036e-17	16.8632	625	139	4933427D14RIK,ADNP,AEBP1,ANAPC1,AP1S2,ASH1L,ATAD3A,ATR,ATRX,AXL,BAZ1B,BBS7,BBS9,BIN1,BLM,BMP4,BRAF,CARS,CCDC174,CDC42BPB,CDK8,CDT1,CEP120,CHD4,CLCN4,COG5,COL3A1,CSPP1,CUL4B,DDB2,DDX3X,DDX6,DGCR2,DHX37,DIS3L2,DNMT3A,DPAGT1,DVL1,DVL3,DYNC2H1,EBP,EP300,ERCC4,ERCC8,EVC,EXT2,FANCE,FANCM,FARS2,FBN1,FGFR3,FGFRL1,FLNA,FLNB,FMR1,FUZ,GFM2,GK,GLI2,GMPPB,GNB2,GTF2IRD1,GTF2IRD2,HERC2,HMGA2,HNRNPH1,HNRNPK,HUWE…
Joint contracture	HP:0034392	1.50401e-17	16.8227	659	144	4933427D14RIK,ADGRG6,AGRN,AIFM1,AIMP1,ALDH3A2,ALG13,ALS2,AP1S2,AP4E1,ATM,ATR,ATRX,BCAS3,BGN,BIN1,BRAT1,CACNA1A,CACNA1C,CANT1,CARS,CDK5,CDT1,CEP55,CHEK2,COG5,COL11A2,COL12A1,COL1A1,COL3A1,COL6A3,CUL4B,DDHD2,DMD,DPAGT1,DPM1,DST,DVL1,DVL3,DYM,EBP,ECE1,EP300,ERCC4,ERCC8,FBN1,FBXW11,FGFR3,FKBP10,FLNA,FOXP1,GFM2,GLI2,GMPPB,GNB2,GNPAT,GNPTAB,GPKOW,HUWE1,IDUA,IGHMBP2,IKBKG,IMPDH2,INF2,ITGA7,JARID2,KAT6B,…
Flexion contracture	HP:0001371	2.05816e-17	16.6865	641	141	4933427D14RIK,ADGRG6,AGRN,AIFM1,ALDH3A2,ALG13,ALS2,AP1S2,AP4E1,ATM,ATR,ATRX,BCAS3,BGN,BIN1,CACNA1A,CACNA1C,CANT1,CARS,CDK5,CDT1,CEP55,CHEK2,COG5,COL11A2,COL12A1,COL1A1,COL3A1,COL6A3,CUL4B,DDHD2,DMD,DPAGT1,DPM1,DST,DVL1,DVL3,DYM,EBP,ECE1,EP300,ERCC4,ERCC8,FBN1,FBXW11,FGFR3,FKBP10,FLNA,FOXP1,GFM2,GLI2,GMPPB,GNB2,GNPAT,GNPTAB,GPKOW,HUWE1,IDUA,IGHMBP2,IKBKG,IMPDH2,INF2,ITGA7,JARID2,KAT6B,KCNAB2,KIF15…
Visual impairment	HP:0000505	2.15317e-17	16.6669	883	176	AAAS,ADAMTS10,ADNP,AGO2,AHI1,AIFM1,AIMP1,AKT3,ALDH3A2,AMPD2,AP1G1,AP1S2,AP3B1,AP4E1,APOE,ARHGDIA,ARHGEF2,ARL2BP,ASNS,ATM,ATRX,BAZ1B,BBS7,BBS9,BMP4,BRAF,BRAT1,CACNA1A,CALR,CARS2,CASK,CDC42BPB,CDK8,CEP120,CEP164,CEP250,CHEK2,CHKA,CLCC1,CLCN2,CLCN4,CLCN7,COG5,COL3A1,CRLS1,CSPP1,CTSD,D2HGDH,DCN,DDX3X,DHX37,DOCK7,DPM1,DTNBP1,EBP,ERCC4,ERCC8,FANCE,FANCM,FARS2,FBN1,FGFR3,FLNA,FN1,FOXP1,GLI2,GMPPB,GPAA1,…
Abnormal hip bone morphology	HP:0003272	3.07869e-17	16.5116	462	113	4933427D14RIK,AEBP1,AGRN,AIFM1,AP3B1,AP4E1,ATAD3A,ATR,BGN,BIN1,CANT1,CEP120,CHD4,CNOT3,COL11A2,COL12A1,COL1A1,COL1A2,COL3A1,COL5A1,COL5A2,COL6A3,CSPP1,DVL1,DVL3,DYM,DYNC2H1,EBP,EFEMP2,EP300,ERCC4,ERCC8,EVC,EXOC6B,EXT1,EXT2,FANCE,FANCM,FARS2,FBN1,FGFR3,FGFRL1,FKBP10,FLNA,FLNB,FN1,FUZ,GLI2,GMPPB,GNB2,GNPTAB,HDAC6,HERC2,HNRNPH1,HNRNPK,IDUA,ITGA7,KAT6B,KCNAB2,KIF1A,KMT2D,LAMA5,LARGE1,LMNA,LTBP1,MAD2L…
Pain	HP:0012531	3.10258e-17	16.5083	584	132	AAGAB,ACAD9,ACADVL,ACTN4,ALDOA,ANXA11,ARHGDIA,ATL1,ATL3,ATM,ATRX,ATXN2,BAZ1B,BIN1,C1S1,CALR,CARS2,CASK,CD55,CDKN1B,CHEK2,CLCN7,COL11A2,COL1A1,COL3A1,COL5A1,COL5A2,COPA,DAAM2,DDB2,DDRGK1,DGAT1,DIS3L2,DLST,DMD,DMPK,DNAJB11,DNMT3A,DYSF,ECE1,ELF4,ENO3,ERCC4,EXT1,EXT2,FBN1,FMR1,FN1,FOXP1,GAPVD1,GK,GLT8D1,GNB2,GNPTAB,GTF2IRD1,GTF2IRD2,HNRNPA2B1,IDUA,INF2,IRAK1,LACC1,LBR,LDLR,LMNA,LPIN1,LZTR1,MAGI2,MAT2…
Abnormal blood vessel morphology	HP:0033353	4.35229e-17	16.3613	769	159	ACSL4,ADAMTS10,ADK,AEBP1,AGO2,APOE,APP,ARPC1B,BAZ1B,BGN,BPTF,BRAF,BUB1,C1S1,CACNA1C,CARS,CDC42BPB,CDK8,CEP120,CEP57,CHD4,CHUK,CLCN7,COL1A1,COL1A2,COL3A1,COL5A1,COL5A2,CRELD1,CTSA,CTU2,DDX11,DDX3X,DDX6,DGCR2,DIS3L2,DMPK,DNAJB11,DNMT3A,DPM1,DTNA,DVL3,ECE1,EFEMP2,EIF2AK4,EP300,ERCC4,ERCC8,ERMARD,EXT1,EXT2,FANCE,FANCM,FARSB,FBN1,FGFR3,FLNA,FLNB,FMR1,GAA,GGCX,GHR,GLI2,GLMN,GMPPB,GNB2,GNPAT,GTF2IRD1,GT…
Ventriculomegaly	HP:0002119	5.24299e-17	16.2804	654	142	4933427D14RIK,ACTG1,ADNP,AHI1,AKT3,AMPD2,AP1S2,AP4E1,ASNS,ATXN2,BGN,BMP4,BUB1,CARS,CASK,CCDC174,CDC42BPB,CDK5RAP2,CELF2,CEP120,CEP57,CHD4,CIT,CLCN4,COG5,COL3A1,CSPP1,CTSD,CUL4B,D2HGDH,DDX3X,DHX30,DMPK,DNM1,DNMT3A,DPM1,DYNC2H1,EBP,ERCC4,ERCC8,EVC,EXT1,FANCE,FANCM,FARS2,FBN1,FBXL4,FBXW11,FGFR3,FGFRL1,GFM2,GMPPB,GNB2,GRIK2,GRN,HERC2,HNRNPK,HNRNPU,HS6ST2,HTRA2,HTT,HUWE1,IFT172,IFT80,JAM2,KATNB1,KCNAB…
Cerebral atrophy	HP:0002059	5.97243e-17	16.2238	575	130	ABCA7,ACTG1,ACY1,ADK,ADNP,ADSL,AGA,AIFM1,ALG13,ALS2,AMPD2,AP1S2,AP4E1,APOE,APP,ATG7,ATRX,ATXN2,BAZ1B,BCAS3,BMP4,BRAF,BUB1,CACNA1A,CARS,CARS2,CASK,CELF2,CIZ1,CLCN4,COG5,COLGALT1,CPA6,CRLS1,CTSD,DDB2,DDX3X,DHX30,DMPK,DNM1,DOCK7,DPAGT1,DPM1,DYNC1I2,EIF4G1,ERCC4,ERCC8,FARS2,FARSB,FBXL4,FMR1,GFM2,GIGYF2,GMPPB,GNPTAB,GPKOW,GRIN2D,GRN,GTF2IRD1,GTF2IRD2,HTRA2,HTT,HUWE1,IKBKG,KCNAB2,KCNMA1,KIF1A,KMT2D,LAG…
Atrophy/Degeneration affecting the cerebrum	HP:0007369	7.21794e-17	16.1416	596	133	ABCA7,ACTG1,ACY1,ADK,ADNP,ADSL,AGA,AIFM1,AIMP1,ALG13,ALS2,AMPD2,AP1S2,AP4E1,APOE,APP,ASNS,ATG7,ATRX,ATXN2,BAZ1B,BCAS3,BMP4,BRAF,BUB1,CACNA1A,CARS,CARS2,CASK,CELF2,CIZ1,CLCN4,COG5,COLGALT1,CPA6,CRLS1,CTSD,DDB2,DDX3X,DHX30,DMPK,DNM1,DOCK7,DPAGT1,DPM1,DYNC1I2,EIF4G1,ERCC4,ERCC8,FARS2,FARSB,FBXL4,FMR1,GFM2,GIGYF2,GMPPB,GNPTAB,GPKOW,GRIN2D,GRN,GTF2IRD1,GTF2IRD2,HTRA2,HTT,HUWE1,IKBKG,KCNAB2,KCNMA1,KIF1…
Sleep abnormality	HP:0002360	9.76756e-17	16.0102	376	98	ADNP,AGA,AGRN,AIFM1,ANXA11,APOE,ASH1L,ASNS,ATAD3A,ATXN2,BAZ1B,BRAF,CACNA1C,CALR,CASK,CDC42BPB,CEP57,COL3A1,CTSD,CTSH,DMD,DMPK,EIF4G1,EP300,ERCC4,ERCC8,EXT2,FARS2,FGFR3,FLCN,FMR1,GATAD2B,GIGYF2,GLI2,GLT8D1,GNPTAB,GRN,GSN,GTF2IRD1,GTF2IRD2,HERC2,HTRA2,HTT,IDUA,IL12RB1,IMPDH2,ITGA7,KAT6A,KIF15,LAMB2,LARGE1,LRRK2,LTBP3,MBD5,MYO9A,NCAPG2,NDUFAF2,NEK1,NF1,NFIX,NONO,NUP88,OPTN,PER3,PIGT,PLCB4,PLCH1,POGZ…
Abnormality of the knee	HP:0002815	1.25427e-16	15.9016	324	89	ADNP,AEBP1,AIFM1,ANAPC1,AP4E1,ATRX,BAZ1B,BGN,BRAF,CANT1,CDT1,CLCN7,COG5,COL12A1,COL1A1,COL1A2,COL5A1,COL5A2,COL6A3,DDRGK1,DMD,DNMT3A,DONSON,DPAGT1,DPM1,DYM,DYSF,EBP,EP300,ERMARD,EVC,EXOC6B,EXT1,EXT2,FBN1,FGFR3,FKBP10,FLNA,FLNB,FN1,GMPPB,GNB2,GNPTAB,GTF2IRD1,GTF2IRD2,HERC2,HNRNPH1,IDUA,IFT172,ITGA7,KAT6A,KAT6B,KIF1A,LAMB2,LBR,LTBP1,MAN2C1,MAPK8IP3,MCOLN1,MEGF8,MIA3,MYO9A,NEB,NF1,NSD1,NT5C2,OCRL,OR…
Abnormal midface morphology	HP:0000309	1.38297e-16	15.8592	541	124	ACSL4,ACTG1,ADNP,AEBP1,AIFM1,AMPD2,ATRX,BAZ1B,BBS7,BGN,BLM,BMP4,BPTF,BRAF,CANT1,CDC42BPB,CDK5,CEP120,CHD1,CLCN4,CNOT1,CNOT3,COL11A2,COL1A1,COL5A1,CSPP1,DDX3X,DHX37,DICER1,DNMT3B,DPM1,DVL1,DVL3,EBP,EFEMP2,EP300,EXT2,FAM50A,FBN1,FGFR3,FGFRL1,FLNA,FLNB,FN1,FOXP1,GHR,GLI2,GNB2,GNPAT,GNPTAB,GTF2IRD1,GTF2IRD2,HNRNPH1,HNRNPK,HNRNPU,HS6ST2,IARS,IDUA,JARID2,KAT6A,KAT6B,KCNAB2,KIF15,KIF1A,KMT2C,KMT2D,LAS1L…
Abnormal circulating metabolite concentration	HP:0032180	1.63631e-16	15.7861	1023	193	ABCA2,ACAD9,ACADVL,ACTN4,ADK,AEBP1,AIFM1,ALDOA,ANXA11,APOE,APP,ARHGDIA,ARPC1B,ASNS,ATAD3A,ATM,ATP6AP1,BAZ1B,BBS7,BBS9,BIN1,CACNA1C,CARS2,CASK,CCDC134,CD55,CDKN1B,CHEK2,CHKB,CLCN2,CLCN7,CNOT1,COL12A1,COL3A1,COL6A3,COPA,CTSD,DAAM2,DGAT1,DGCR2,DLST,DMD,DNAJB11,DNMT3A,DNMT3B,DPAGT1,DPM1,DYSF,EBP,ELF4,ENO3,ERCC4,ERCC8,ETFDH,FARSA,FARSB,FBN1,FBXL4,FGFR3,FLCN,FN1,FOXP1,GAA,GAPVD1,GHR,GK,GLS,GMPPB,GNB2,G…
Abnormal eyebrow morphology	HP:0000534	1.91038e-16	15.7189	543	124	4933427D14RIK,ACTG1,AEBP1,AHI1,AIFM1,ALOXE3,ANAPC1,ASH1L,ATAD3A,ATR,BBS7,BBS9,BCAS3,BPTF,BRAF,CACNA1A,CBY1,CDC42BPB,CDK10,CEP120,CHD1,COL1A2,COL3A1,CSNK2A1,CSPP1,CTU2,CUL4B,DDX3X,DDX6,DHX30,DNMT3A,DOCK7,EBP,EDA,EP300,ERMARD,EXT1,FBN1,FBXL4,FGFRL1,GNB2,GNPTAB,HMGA2,HNRNPH1,HNRNPK,HNRNPU,IDUA,IFT172,IFT27,JARID2,KAT6A,KATNB1,KCNAB2,KCNMA1,KMT2C,KMT2D,LAS1L,LMNA,LTBP1,LTBP3,LZTR1,MAN1B1,MAN2C1,MAPK8…
Abnormal 5th finger morphology	HP:0004207	3.00276e-16	15.5225	437	107	2210408I21RIK,4933427D14RIK,ADNP,AGO2,AKT3,AP1G1,ATG7,ATR,ATRX,BAZ1B,BBS7,BBS9,BLM,BMP4,BPTF,BRAF,BRAT1,BUB1,CANT1,CDT1,CEP120,CEP55,CEP57,CNOT3,CSNK2A1,CSPP1,CUL4B,DDX11,DONSON,DPAGT1,DVL1,DVL3,DYM,DYNC2H1,EP300,ERCC4,EVC,EXT2,FANCE,FANCM,FBXW11,FGFR3,FLNA,FLNB,GLI2,GNB2,GTF2IRD1,GTF2IRD2,HMGA2,HNRNPH1,HNRNPK,IFT172,IFT27,IFT80,JARID2,KAT6B,KCNAB2,KIF15,KMT2D,LBR,LTBP1,LZTR1,MAD2L2,MAN1B1,MAPK8I…
Upper motor neuron dysfunction	HP:0002493	3.43066e-16	15.4646	971	185	AAAS,ABHD16A,ACOX1,ADSL,AGA,AIFM1,AIMP1,AKT3,ALDH3A2,ALG13,ALS2,AMPD2,ANXA11,AP1G1,AP1S2,AP2M1,AP4E1,APOE,ASNS,ATAD3A,ATL1,ATM,ATRX,ATXN2,BAZ1B,BBS7,BBS9,BCAS3,BRAT1,CACNA1A,CACNA1C,CACNA1G,CARS,CARS2,CASK,CELF2,CHEK2,CIT,CLCN4,CNOT1,CNPY3,COL3A1,COLGALT1,CPT1C,CTSD,DDB2,DDHD2,DDX3X,DNM1,DPM1,DYM,DYNC1I2,EIF2AK1,EIF2B2,ERCC4,ERCC8,FARS2,FLNA,FOXP1,GATAD2B,GFM2,GLI2,GLT8D1,GMPPB,GPAA1,GRIK2,GRIN2D…
Abnormal inflammatory response	HP:0012647	3.62871e-16	15.4402	899	175	ABCA3,ABCB1B,ACADVL,ACTN4,AEBP1,AGA,ALDH3A2,ALOXE3,ANAPC1,AP3B1,APOE,ARHGDIA,ARHGEF2,ARPC1B,ATL1,ATL3,ATM,ATRX,BAZ1B,BBS7,BBS9,BLM,BMP4,BNC2,BPTF,BRAF,C1S1,CACNA1C,CACNA1G,CALR,CARS,CDC42BPB,CDK10,CDKN1B,CLCN7,COL11A2,COL3A1,COL5A1,COL5A2,COPA,CSPP1,CTSD,CYBA,DAAM2,DDB2,DNAH7B,DNAJB11,DNMT3B,EBP,EDA,EFEMP2,ELF4,EP300,ERCC4,ERCC8,FBN1,FGFR3,FLNA,FMR1,FNIP1,FOXP1,GAPVD1,GCLC,GK,GLI2,GNB2,GNPTAB,GRN…
Increased inflammatory response	HP:0012649	3.62871e-16	15.4402	899	175	ABCA3,ABCB1B,ACADVL,ACTN4,AEBP1,AGA,ALDH3A2,ALOXE3,ANAPC1,AP3B1,APOE,ARHGDIA,ARHGEF2,ARPC1B,ATL1,ATL3,ATM,ATRX,BAZ1B,BBS7,BBS9,BLM,BMP4,BNC2,BPTF,BRAF,C1S1,CACNA1C,CACNA1G,CALR,CARS,CDC42BPB,CDK10,CDKN1B,CLCN7,COL11A2,COL3A1,COL5A1,COL5A2,COPA,CSPP1,CTSD,CYBA,DAAM2,DDB2,DNAH7B,DNAJB11,DNMT3B,EBP,EDA,EFEMP2,ELF4,EP300,ERCC4,ERCC8,FBN1,FGFR3,FLNA,FMR1,FNIP1,FOXP1,GAPVD1,GCLC,GK,GLI2,GNB2,GNPTAB,GRN…
Delayed gross motor development	HP:0002194	3.81488e-16	15.4185	395	100	4933427D14RIK,ABCA2,ADGRL1,AGRN,AHI1,ALS2,AMPD2,AP1S2,AP4E1,ATG7,BCAS3,BIN1,BRAT1,CACNA1C,CACNA1G,CARS,CASK,CCDC134,CELF2,CHKA,CIT,CLCN7,CNOT3,COL12A1,COL1A1,COL1A2,COL3A1,CSNK2A1,CTSD,DHX30,DMD,DYNC1I2,EIF2AK1,EIF3F,EP300,EXOC6B,FMR1,FNIP1,FOXP1,GAA,GLS,GNPTAB,GRIK2,GRN,HERC2,HNRNPK,HOXA1,HS6ST2,HUWE1,IFT27,KAT6A,KMT2C,LARGE1,LBR,LNPK,MAPK8IP3,MBD5,MBTPS1,MEF2C,MEGF8,MRPS14,MYO9A,NCAPG2,NFIX,NON…
Aplasia/hypoplasia involving bones of the hand	HP:0005927	4.72291e-16	15.3258	427	105	ADAMTS10,ADNP,AIFM1,ALG13,ALOXE3,ANAPC1,AP1G1,BGN,BMP4,BPTF,CANT1,CASK,CDC42BPB,CDK10,CHUK,CLCN7,CNOT3,COL11A2,COL3A1,CUL4B,DNMT3A,DONSON,DPM1,DVL1,DVL3,DYM,DYNC2H1,EDA,EP300,EPS15L1,ERCC4,EVC,EXOC6B,EXT1,EXT2,FAM50A,FANCE,FANCM,FBN1,FBXW4,FGFR3,FGFRL1,FLNA,FLNB,FMR1,FN1,GGCX,GNB2,GNPTAB,HDAC6,HERC2,HMGA2,HTT,HUWE1,IFT80,IKBKG,KAT6B,KIF15,KMT2D,LAMA5,LAS1L,LBR,LMNA,LTBP2,LTBP3,MAD2L2,MAPK8IP3,MBD…
Generalized hypotonia	HP:0001290	5.14394e-16	15.2887	569	127	4933427D14RIK,ACAD9,ACY1,ADSL,AGA,AIFM1,ALG13,AP1S2,AP2M1,ATXN2,BIN1,BPTF,BRAF,CACNA1A,CANT1,CARS,CDK10,CDK8,CELF2,CHD1,CHKB,CLCN4,CLCN7,CNOT1,COL12A1,COL1A1,COL1A2,COL6A3,CSPP1,CTU2,CUL4B,D6WSU163E,DDX11,DDX3X,DMPK,DNM1,DPAGT1,DPM1,DST,DYNC1I2,EBP,EP300,FARSA,FARSB,FBXW11,FGFRL1,FLCN,FLNA,FOXP1,GLI2,GMPPB,GNB2,GNPAT,GNPTAB,GPAA1,GRIK2,GRIN2D,HERC2,HNRNPU,HTRA2,HUWE1,KAT6A,KAT6B,KCNMA1,KIF1A,KMT2…
Congenital onset	HP:0003577	5.25057e-16	15.2798	781	158	2210408I21RIK,4933427D14RIK,ABCA3,ACAD9,ADNP,ADSL,ALDH3A2,ALOXE3,AMPD2,AP3B1,AP4E1,ARHGEF2,ASH1L,ASNS,ATP11C,ATR,BBS9,BIN1,BLM,BRAF,BUB1,CACNA1A,CASK,CDC42BPB,CDK10,CDK5,CDK5RAP2,CDT1,CENPF,CEP120,CHUK,CIT,CLCN7,CNOT1,COL11A2,COL1A1,COL1A2,COL3A1,CRELD1,CSPP1,CTSD,CTU2,DDX11,DICER1,DNMT3A,DONSON,DPAGT1,DTNA,DVL1,EBP,ECE1,EFEMP2,EIF3F,EP300,ERCC4,EXOC6B,EXT2,FGFR3,FLNA,FLNB,GFM2,GLS,GMPPB,GNPAT,GT…
Cerebellar hypoplasia	HP:0001321	6.58843e-16	15.1812	404	101	4933427D14RIK,ABAT,AHI1,AMPD2,AP1S2,ARHGEF2,ASNS,ATAD3A,ATG7,ATR,ATXN2,BMP4,BUB1,CACNA1G,CARS2,CASK,CBY1,CDC42BPB,CDK5,CENPF,CEP120,CEP164,CEP55,CEP57,CIT,COL3A1,CSPP1,CTSD,DDX3X,DHX37,DPAGT1,DYNC2H1,EBP,ERMARD,EVC,FGFR3,FLNA,GFM2,GMPPB,GPAA1,GRN,HDAC6,HNRNPH1,IFT172,IFT80,KMT2C,LARGE1,LNPK,MAN1B1,MAN2C1,MAPK8IP3,MBD5,MBTPS2,MFSD2A,MYO5A,NCAPG2,NEK1,NFIX,NONO,NSD1,NUP88,OXR1,PAFAH1B1,PARN,PDHB,PI…
Abnormal pattern of respiration	HP:0002793	9.49923e-16	15.0223	573	127	4933427D14RIK,ABCA3,ACADVL,ACY1,ADNP,AGO2,AGRN,AHI1,AIFM1,ANXA11,ATP13A3,ATRX,ATXN2,BRAT1,BUB1,CACNA1A,CASK,CBY1,CDT1,CEP120,CEP57,CIZ1,CLCN7,COL12A1,COL1A2,COL6A3,COPA,CRLS1,CSPP1,CTSD,D2HGDH,DMD,DMPK,DPAGT1,DPM1,DST,EDA,EIF2AK4,EP300,ETFDH,FARS2,FARSB,FBN1,FGFR3,FLNA,GAA,GLI2,GLS,GLT8D1,GNB2,GRIK2,GRN,GTPBP3,HERC2,HNRNPK,HOXA1,HTRA2,IGHMBP2,IRAK1,KAT6A,KAT6B,KATNB1,KIF20A,LAMB2,LDLR,LMNA,LTBP3,…
Abnormal digestive system morphology	HP:0025033	9.66392e-16	15.0148	807	161	4933427D14RIK,AAGAB,ABCB1B,ACADVL,AHI1,ARPC1B,ATM,ATRX,AURKA,BAZ1B,BBS7,BBS9,BIN1,BLM,BRAF,BUB1,C1S1,CACNA1C,CALR,CBY1,CD55,CDK4,CDK8,CDKN1B,CENPF,CEP120,CEP57,CHD4,CHEK2,COL1A1,COL3A1,COL5A1,COL5A2,CSPP1,CYBA,DDX3X,DDX6,DGAT1,DICER1,DIS3L2,DVL3,DYNC2H1,ECE1,EFEMP2,ELF4,EP300,ERCC4,ERMARD,EXT1,EXT2,FANCE,FANCM,FARSB,FGFR3,FGFRL1,FLCN,FLNA,FLNB,FUZ,GCLC,GLI2,GLMN,GMPPB,GNB2,GTF2IRD1,GTF2IRD2,HMGA2…
Abnormality of coordination	HP:0011443	1.13183e-15	14.9462	945	180	4933427D14RIK,AAAS,ABCA2,ABCA7,ABHD16A,ACOX1,ADSL,AGRN,AHI1,AIFM1,ALG13,ALS2,AP1S2,AP2M1,APOE,APP,ARHGEF2,ATAD3A,ATG7,ATL1,ATM,ATXN2,BAZ1B,BBS7,BBS9,BRAT1,CACNA1A,CACNA1G,CARS,CASK,CBY1,CDC42BPB,CELF2,CEP120,CEP164,CLCN2,CLCN4,COG5,COL12A1,COL6A3,CSNK2A1,CSPP1,CTSD,CTSH,CUL4B,D6WSU163E,DDB2,DHX30,DMPK,DNM1,DPAGT1,DPM1,DYM,EIF4G1,EP300,ERCC4,ERCC8,ERMARD,FBXL4,FMR1,GCLC,GIGYF2,GLS,GMPPB,GPAA1,GPI1…
Depressed nasal bridge	HP:0005280	1.23577e-15	14.9081	496	115	4933427D14RIK,ACOX1,ACSL4,ADAMTS10,ADGRG6,ADNP,AGA,AIFM1,AKT3,ASH1L,ATRX,BBS7,BBS9,BRAF,CACNA1C,CANT1,CASK,CDC42BPB,CDK10,CEP57,CNOT1,COL11A2,COL1A1,COL1A2,CSPP1,CTU2,CUL4B,DHX30,DICER1,DIS3L2,DNMT3B,DPM1,DVL1,DVL3,DYNC2H1,EBP,EDA,EFEMP2,EP300,ETFDH,FBN1,FGFR3,FLNA,FLNB,GATAD2B,GLI2,GNB2,GNPAT,GNPTAB,HELLS,HUWE1,IDUA,IFT172,IFT27,IFT80,JARID2,KAT6B,KCNAB2,KISS1R,KMT2D,LAMA5,LBR,LTBP3,MEF2C,MEGF8,…
Deviation of the hand or of fingers of the hand	HP:0009484	1.25352e-15	14.9019	464	110	4933427D14RIK,ADGRG6,ADNP,AGO2,AP1G1,ATG7,ATR,ATRX,BAZ1B,BBS7,BBS9,BGN,BLM,BMP4,BPTF,BRAF,BRAT1,BUB1,CANT1,CDT1,CEP55,CEP57,CNOT1,CNOT3,COG5,CSNK2A1,CTU2,CUL4B,DDX11,DONSON,DPAGT1,DVL1,DVL3,DYM,EBP,EP300,ERCC4,EVC,EXT2,FANCE,FANCM,FGFR3,FLNA,FLNB,GNB2,GTF2IRD1,GTF2IRD2,HERC2,HMGA2,HNRNPH1,HNRNPK,IFT172,IFT27,IKBKG,KAT6B,KCNAB2,LAMA5,LBR,LMNA,LTBP1,LZTR1,MAD2L2,MAN1B1,MAN2C1,MAPK8IP3,MBD5,MEF2C,ME…
Abnormal renal morphology	HP:0012210	1.2773e-15	14.8937	888	172	4933427D14RIK,ACSL4,ACTG1,ACTN4,ADNP,AHI1,AKT3,APOE,ARHGDIA,ATRX,BAZ1B,BBS7,BBS9,BMP4,BNC2,BRAF,BUB1,CASK,CDC42BPB,CDK5RAP2,CDKN1B,CENPF,CEP120,CEP164,CEP55,CEP57,CHKA,CHUK,CIT,CLCN7,COPA,CSPP1,CTU2,DAAM2,DDX6,DICER1,DIS3L2,DLST,DNAJB11,DNMT3A,DVL1,DYNC2H1,EBP,EP300,ERCC4,ERCC8,ETFDH,EVC,FANCE,FANCM,FBN1,FBXW11,FGFR3,FLCN,FLNA,FLNB,FN1,FUZ,GAPVD1,GCLC,GLI2,GLMN,GNB2,GNPTAB,GPKOW,GTF2IRD1,GTF2IRD2…
Abnormal morphology of the great vessels	HP:0030962	1.57209e-15	14.8035	583	128	ACSL4,ADAMTS10,ADK,AEBP1,AGO2,APOE,BAZ1B,BGN,BPTF,BRAF,BUB1,CACNA1C,CARS,CDC42BPB,CDK8,CEP120,CEP57,CHD4,CHUK,CLCN7,COL1A1,COL1A2,COL3A1,COL5A1,COL5A2,CRELD1,CTU2,DDX11,DDX3X,DGCR2,DIS3L2,DMPK,DNAJB11,DNMT3A,DPM1,DTNA,DVL3,ECE1,EFEMP2,EIF2AK4,EP300,ERCC4,ERCC8,ERMARD,EXT2,FANCE,FANCM,FBN1,FGFR3,FLNA,FLNB,FMR1,GLI2,GNB2,GNPAT,GTF2IRD1,GTF2IRD2,HNRNPK,HTRA2,IFT27,KAT6A,KAT6B,KCNAB2,KMT2D,LDLR,LMNA,…
Abnormality of the abdominal organs	HP:0002012	1.95025e-15	14.7099	1016	189	4933427D14RIK,AAGAB,ACAD9,ACADVL,ACOX1,ACTN4,ADK,AGA,ALDOA,ALG13,AP3B1,APOE,ARHGDIA,ATAD3A,ATM,ATP11C,ATP6AP1,ATRX,BAZ1B,BBS7,BBS9,BC052040,BLM,BRAF,C1S1,CALR,CARS2,CASK,CD55,CDK4,CDKN1B,CENPF,CEP120,CEP164,CHEK2,CLCN7,CNOT1,COG5,CSPP1,CTSA,CYBA,DAAM2,DDRGK1,DIS3L2,DMPK,DNAJB11,DPAGT1,DPM1,DYNC2H1,EP300,ERCC4,ERCC8,ETFDH,FANCE,FANCM,FARS2,FARSA,FARSB,FBN1,FGFRL1,FLNB,GAA,GAPVD1,GCLC,GK,GNB2,GNPTA…
Neoplasm by anatomical site	HP:0011793	1.96756e-15	14.7061	659	139	4933427D14RIK,AAGAB,ANAPC1,ARHGAP26,ATM,ATR,ATRX,AURKA,BIN1,BLM,BRAF,BUB1,C1S1,CALR,CARS,CDK4,CDKN1B,CEP120,CEP57,CHEK2,CLCN2,COL11A2,COL1A1,CTSA,CYLD,DDB2,DHX37,DICER1,DIS3L2,DLST,DNAJB11,DNMT3A,DPM1,DVL1,DVL3,DYNC2H1,ECE1,EIF2AK4,EIF3F,EP300,ERCC4,ETV6,EVC,EXT1,EXT2,FANCE,FANCM,FGFR3,FGFRL1,FLCN,FOXP1,FUZ,GLI2,GNPTAB,GRN,IKBKG,KAT6B,KCNAB2,KLHDC8B,KRIT1,LMNA,LPP,LZTR1,MAD1L1,MAD2L2,MAN2C1,MBTPS…
Joint hypermobility	HP:0001382	2.09408e-15	14.679	467	110	ADGRL1,ADNP,AEBP1,AGA,AGRN,AP1G1,AP4E1,ATP6AP1,ATR,BAZ1B,BBS7,BBS9,BGN,BRAF,C1S1,CANT1,CDC42BPB,CDT1,COL12A1,COL1A1,COL1A2,COL3A1,COL5A1,COL5A2,COL6A3,CSNK2A1,CUL4B,D6WSU163E,DDRGK1,DDX3X,DHX30,DNMT3A,DPAGT1,EFEMP2,EP300,ERMARD,EXOC6B,EXT1,FARSA,FARSB,FBN1,FGFR3,FKBP10,FLNA,FLNB,FMR1,GATAD2B,GMPPB,GNB2,GTF2IRD1,GTF2IRD2,HNRNPH1,HNRNPK,IARS,IFT172,IFT27,JARID2,KAT6B,KCNMA1,KISS1R,KMT2D,LBR,LMNA,LT…
Abnormal cornea morphology	HP:0000481	4.67402e-15	14.3303	537	120	ACTG1,ADNP,AEBP1,AHI1,ALDH3A2,ALOXE3,APOE,ARHGEF2,ARL2BP,ASH1L,ATAD3A,BAZ1B,BBS7,BBS9,BMP4,BUB1,CARS,CENPF,CEP57,CHD4,CHUK,COL1A1,COL1A2,COL3A1,COL5A1,COL5A2,CSPP1,CTSA,CTSD,DCN,DDB2,DGCR2,DPAGT1,DST,DYM,EBP,EDEM3,EP300,ERCC4,ERCC8,FANCE,FANCM,FBN1,FGFR3,FLNA,FLNB,GATAD2B,GHR,GMPPB,GNPTAB,GRN,GSN,GTF2IRD1,GTF2IRD2,IDUA,IFT172,IFT27,IKBKG,IMPG2,JAM2,KAT6A,KCNMA1,KMT2D,LARGE1,LBR,LDLR,LMNA,LTBP2,LZ…
Abnormal bleeding	HP:0001892	5.01525e-15	14.2997	415	101	ACAD9,AEBP1,ALG13,ANO6,AP3B1,APOE,APP,ARPC1B,ATM,ATRX,BGN,BRAF,C1S1,CALR,CDC42BPB,CDKN1B,CHEK2,CLCN2,CLCN7,COL1A1,COL1A2,COL3A1,COL5A1,COL5A2,COPA,DLST,DNMT3A,DPAGT1,DST,DTNBP1,EIF2AK4,ERCC8,ERMARD,ETV6,EXT2,FANCE,FBN1,FKBP10,FLNA,FN1,GAA,GGCX,GSN,HPS4,HPS5,IKBKG,ITGA2B,JAM2,KIF23,KRIT1,LAMB2,LBR,LMAN1,LMNA,LZTR1,MAT2A,MCFD2,MLH1,MUTYH,MVK,MYH9,NABP1,NBEAL2,NF1,NFIX,NPM1,PLAU,PLEC,PLOD1,PLOD3,PMS…
Neoplasm	HP:0002664	6.09715e-15	14.2149	688	142	4933427D14RIK,AAGAB,ANAPC1,ARHGAP26,ATM,ATR,ATRX,AURKA,BIN1,BLM,BRAF,BUB1,C1S1,CALR,CARS,CDK4,CDKN1B,CEP120,CEP57,CHEK2,CLCN2,COL11A2,COL1A1,CTSA,CYLD,DDB2,DHX37,DICER1,DIS3L2,DLST,DNAJB11,DNMT3A,DPM1,DVL1,DVL3,DYNC2H1,ECE1,EIF2AK4,EIF3F,EP300,ERCC4,ETV6,EVC,EXT1,EXT2,FANCE,FANCM,FGFR3,FGFRL1,FLCN,FLNA,FOXP1,FUZ,GLI2,GNPTAB,GRN,IKBKG,KAT6B,KCNAB2,KCNMA1,KLHDC8B,KRIT1,LMNA,LPP,LZTR1,MAD1L1,MAD2L2,…
Myopia	HP:0000545	6.77037e-15	14.1694	361	92	ACOX1,ACSL4,ADAMTS10,AEBP1,AIFM1,ALDH3A2,ATAD3A,ATRX,BAZ1B,BMP4,BPTF,BRAF,CANT1,CARS,CASK,CDK8,COL11A2,COL12A1,COL1A2,COL5A1,CPSF1,CSPP1,CTSD,FBN1,FBXW11,FGFR3,FLNA,FN1,GMPPB,GPAA1,GRN,GTF2IRD1,GTF2IRD2,HERC2,HNRNPK,HS6ST2,HTT,HUWE1,IFT27,KAT6A,LAMB2,LARGE1,LOXL3,LRPAP1,LTBP2,MBD5,MBTPS2,MYO1H,MYO5A,NFIX,NONO,NPR3,NSD1,NT5C2,OPTN,PDZD8,PIGT,PLOD1,PLOD3,PNPLA6,POGZ,POLR3A,POMGNT1,PRDM5,PTPN11,RECQ…
Abnormality of skin pigmentation	HP:0001000	6.86948e-15	14.1631	398	98	AAAS,ALDH3A2,ANAPC1,AP3B1,APOE,ATM,ATRX,BLM,BRAF,BUB1,C1S1,CARS,CDK4,CDKN1B,CEP57,CLCN7,COL3A1,CYBA,DDB2,DDX11,DDX3X,DHX30,DST,DTNBP1,EBP,EDA,EP300,ERCC4,ERCC8,FANCE,FANCM,FBN1,FGFR3,FKBP10,FLNA,GNB2,GNPTAB,HERC2,HMGA2,HPS4,HPS5,IDUA,IKBKG,IL12RB1,INSR,KAT6A,KCNMA1,KIF15,KMT2D,LBR,LMNA,LZTR1,MAD2L2,MAN1B1,MGMT,MLH1,MYO5A,NF1,NFIX,NPM1,NSD1,OCRL,PALB2,PARN,PAX3,PLEC,PMS2,POGZ,POLE,PORCN,POT1A,PPOX…
Abnormal cardiac septum morphology	HP:0001671	7.38596e-15	14.1316	648	136	ACADVL,ADAMTS10,ADK,ADNP,AGO2,AHI1,AKT3,ATRX,BAZ1B,BRAF,BUB1,CACNA1C,CANT1,CARS,CASK,CCDC174,CDC42BPB,CDK10,CDK8,CEP57,CHD4,COL1A1,COL1A2,CRELD1,CTU2,DDX11,DDX3X,DDX6,DGCR2,DMPK,DNMT3A,DST,DTNA,DVL3,ECE1,EP300,ERCC4,EVC,EXT2,FANCE,FANCM,FBN1,FBXW11,FGFR3,FGFRL1,FLCN,FLNA,FLNB,GNB2,GNPTAB,GTF2IRD1,GTF2IRD2,HNRNPK,HNRNPU,IFT172,IFT27,INSR,KAT6A,KAT6B,KATNB1,KCNAB2,KIF15,KMT2D,LAMA5,LBR,LMNA,LTBP2,L…
Abnormal bone ossification	HP:0011849	8.16346e-15	14.0881	574	125	AEBP1,AIFM1,ANAPC1,AP1S2,ATRX,BAZ1B,BGN,BRAF,CANT1,CARS,CCDC134,CDKN1B,CEP164,CLCN7,COL11A2,COL1A1,COL1A2,COL5A1,COL5A2,CSPP1,DDRGK1,DHX37,DPAGT1,DVL1,DYM,DYNC2H1,EBP,ERCC4,ERCC8,EXOC6B,EXT2,FANCE,FANCM,FARSB,FBN1,FGFRL1,FKBP10,FLNA,FLNB,FN1,GCLC,GGCX,GK,GLI2,GNPAT,GNPTAB,GPAA1,GTF2IRD1,GTF2IRD2,HDAC6,HERC2,HMGA2,HNRNPH1,HNRNPK,IFT80,IKBKG,IL12RB1,KIF1A,KISS1R,LAMA5,LBR,LMNA,LZTR1,MAD2L2,MBTPS1,M…
Epicanthus	HP:0000286	8.41946e-15	14.0747	521	117	4933427D14RIK,ACOX1,ACTG1,ADNP,AGO2,AHI1,ALDOA,AP1G1,AP3B1,ATRX,BAZ1B,BCAS3,BPTF,BRAF,BRAT1,BUB1,CARS,CASK,CDC42BPB,CDK10,CEP57,CHD4,CLCN7,CNOT1,COL1A1,COL1A2,COL3A1,COL5A1,COL5A2,CSNK2A1,CSPP1,CUL4B,D6WSU163E,DDX11,DDX6,DHX30,DIS3L2,DNMT3A,DNMT3B,DVL1,DVL3,DYNC2H1,EDEM3,EP300,ERCC4,EXT2,FANCE,FANCM,FBXL4,FGFR3,FGFRL1,FLNA,GATAD2B,GNPTAB,GTF2IRD1,GTF2IRD2,HELLS,HNRNPU,HUWE1,IFT80,JARID2,KAT6A,KAT…
Gastroesophageal reflux	HP:0002020	9.90693e-15	14.0041	400	98	ABCA3,ACADVL,ADNP,AGO2,AGRN,AP3B1,ASNS,ATL1,ATL3,ATRX,BAZ1B,BLM,BRAF,CACNA1A,CACNA1C,CDKN1B,CELF2,CLCN4,COL1A1,COL5A1,COL5A2,CSPP1,DMPK,DNM1,DST,EDEM3,EP300,ERCC8,ERMARD,EXT2,FARSB,FBN1,FBXL4,FGFR3,FGFRL1,FLCN,FLNA,FMR1,GCLC,GLI2,GRIN2D,GTF2IRD1,GTF2IRD2,HNRNPH1,HNRNPK,KAT6A,KAT6B,KCNAB2,KIF1A,KMT2C,KMT2D,LBR,LMNA,MAPK8IP3,MBD5,MYO1H,MYO9A,NFIX,NONO,NSD1,NSD2,OCRL,ORC4,PAK1,PARN,PIEZO1,PIEZO2,PIG…
Aplasia/Hypoplasia of the cerebellum	HP:0007360	9.95946e-15	14.0018	457	107	4933427D14RIK,ABAT,ACY1,AHI1,AMPD2,AP1S2,ARHGEF2,ASNS,ATAD3A,ATG7,ATR,ATXN2,BMP4,BUB1,CACNA1G,CARS2,CASK,CBY1,CDC42BPB,CDK5,CENPF,CEP120,CEP164,CEP55,CEP57,CIT,COL3A1,CSPP1,CTSD,DDX3X,DHX37,DPAGT1,DYNC2H1,EBP,ERMARD,EVC,FGFR3,FLNA,GFM2,GMPPB,GPAA1,GPKOW,GRN,HDAC6,HNRNPH1,IFT172,IFT80,KMT2C,LARGE1,LNPK,MAN1B1,MAN2C1,MAPK8IP3,MBD5,MBTPS2,MEF2C,MFSD2A,MVK,MYO5A,NCAPG2,NEK1,NFIX,NONO,NSD1,NSD2,NUP88,…
Autistic behavior	HP:0000729	1.11022e-14	13.9546	477	110	ACSL4,ADGRL1,ADNP,ADSL,AGO2,ALG13,AP1G1,AP1S2,AP2M1,ASH1L,ATG7,ATRX,BAZ1B,BBS7,BBS9,CACNA1A,CACNA1C,CARS2,CASK,CDC42BPB,CDK8,CELF2,CHD1,CHKA,CLCN4,CNOT3,COG5,CTSD,D6WSU163E,DDX3X,DHX30,DICER1,DMPK,DNM1,DOCK7,DPAGT1,EP300,EXT2,FBXW11,FLCN,FMR1,FOXP1,GATAD2B,GNB2,GRIK2,GRIN2D,GRN,GTF2IRD1,GTF2IRD2,HERC2,IARS,IFT172,IFT27,JAM2,JARID2,KAT6A,KCNAB2,KMT2C,MAN1B1,MAOA,MAPK8IP3,MBD5,MEF2C,MFSD2A,NF1,NFIX…
Hyperactivity	HP:0000752	1.26377e-14	13.8983	452	106	ACY1,ADGRL1,ADNP,ADSL,AGO2,ANAPC1,AP1G1,AP2M1,ASH1L,ATM,ATR,ATRX,BAZ1B,CACNA1A,CACNA1C,CARS,CASK,CDC42BPB,CDK8,CELF2,CHEK2,CHKA,CLCN4,CSNK2A1,CTSD,CTSH,CUL4B,D6WSU163E,DDX3X,DMPK,DNM1,DYM,DYNC1I2,EBP,EIF2AK1,EP300,FGFR3,FLCN,FMR1,FOXP1,GATAD2B,GLI2,GRIK2,GRIN2D,GRN,GTF2IRD1,GTF2IRD2,HERC2,HMGA2,HNRNPK,HTT,HUWE1,IKBKG,JARID2,KIF15,LNPK,MBD5,MLH1,MUTYH,NF1,NFIX,NOP56,NSD1,NSD2,OCRL,PAK3,PCDH19,PDZD…
Abnormal nervous system electrophysiology	HP:0001311	1.43063e-14	13.8445	551	121	ABAT,ACOX1,ADK,AGRN,AIFM1,AIMP1,AKT3,ALG13,ALS2,AP1S2,AP2M1,ARHGEF10,ARHGEF2,ASNS,ATL1,ATL3,BRAF,BRAT1,CACNA1A,CACNA1G,CARS2,CASK,CDK5,CELF2,CLCN2,CLCN4,CNPY3,CPA6,CPT1C,CTSD,CUL4B,D2HGDH,DCAF8,DDB2,DIAPH3,DNM1,DOCK7,DPAGT1,DPM1,EBP,EFHC1,EP300,ERCC4,ERCC8,ERMARD,FARS2,FBN1,FBXO38,FGD4,FGFRL1,FLCN,FOXP1,GFM2,GLS,GMPPB,GNB2,GPAA1,GRIN2D,GRN,HNRNPU,IDUA,IGHMBP2,KCNAB2,KCNMA1,KCNT2,KIF1A,KMT2D,LAGE3…
Abnormality of the philtrum	HP:0000288	1.66947e-14	13.7774	606	129	4933427D14RIK,ACTG1,ADNP,ADSL,ALG13,AP1G1,AP1S2,AP2M1,AP3B1,AP4E1,ARHGEF2,ASH1L,ATG7,ATRX,BAZ1B,BBS7,BBS9,BCAS3,BPTF,BRAF,BRAT1,CANT1,CASK,CDC42BPB,CDK10,CNOT1,CNOT3,COL11A2,COL3A1,CUL4B,DDX6,DHX30,DHX37,DIS3L2,DNMT3A,DOCK7,DPM1,DVL1,DVL3,DYNC2H1,EBP,EDEM3,EP300,ERMARD,EXT1,EXT2,FBN1,FGFRL1,FLCN,FLNA,GATAD2B,GLI2,GNB2,GNPTAB,GTF2IRD1,GTF2IRD2,HDAC6,HNRNPU,HUWE1,IFT172,IFT27,IFT80,JARID2,KAT6A,KAT…
Aggressive behavior	HP:0000718	1.90343e-14	13.7205	243	71	ABCA2,ADNP,ADSL,AGO2,AP1G1,AP1S2,BPTF,CACNA1A,CDC42BPB,CHKA,CLCN2,CLCN4,CTSD,CUL4B,D6WSU163E,DDX3X,DGCR2,DNM1,DNMT3A,DPAGT1,DYNC1I2,EBP,EFHC1,EP300,FBXW11,FMR1,FOXP1,GRIK2,GRN,HERC2,HTT,JARID2,MAN1B1,MAOA,MBD5,NAXD,NONO,NSD1,NSD2,OCRL,PAK3,PCDH19,POGZ,SHANK3,SLC1A3,SLC25A13,SLC6A17,SMARCA2,SMARCC2,SMARCE1,SOX5,SPAST,SRCAP,TBP,TCF4,TFE3,TIMM50,TMEM147,TPP1,TRIO,TRIP12,TSC2,TTI2,UBE4A,UBTF,USP7,USP…
Abnormal gastrointestinal tract morphology	HP:0012718	1.91266e-14	13.7184	753	150	4933427D14RIK,AAGAB,ABCB1B,ACADVL,AHI1,ARPC1B,ATM,ATRX,AURKA,BAZ1B,BBS7,BBS9,BIN1,BLM,BRAF,BUB1,C1S1,CALR,CBY1,CD55,CDK4,CDK8,CDKN1B,CENPF,CEP120,CEP57,CHEK2,COL1A1,COL3A1,COL5A1,COL5A2,CSPP1,CYBA,DDX3X,DGAT1,DICER1,DIS3L2,DYNC2H1,ECE1,EFEMP2,ELF4,EP300,ERCC4,ERMARD,EXT1,EXT2,FANCE,FANCM,FARSB,FGFR3,FGFRL1,FLCN,FLNA,FLNB,GCLC,GLI2,GLMN,GMPPB,GNB2,GTF2IRD1,GTF2IRD2,HMGA2,HNRNPK,HNRNPU,IARS,IFT172,…
Deviation of finger	HP:0004097	3.36898e-14	13.4725	445	104	4933427D14RIK,ADNP,AGO2,AP1G1,ATG7,ATR,ATRX,BAZ1B,BBS7,BBS9,BLM,BMP4,BPTF,BRAF,BRAT1,BUB1,CANT1,CDT1,CEP55,CEP57,CNOT1,CNOT3,COG5,CSNK2A1,CTU2,CUL4B,DDX11,DONSON,DPAGT1,DVL1,DVL3,DYM,EBP,EP300,ERCC4,EVC,EXT2,FANCE,FANCM,FGFR3,FLNA,FLNB,GNB2,GTF2IRD1,GTF2IRD2,HERC2,HMGA2,HNRNPH1,HNRNPK,IFT172,IFT27,IKBKG,KAT6B,KCNAB2,LMNA,LTBP1,LZTR1,MAD2L2,MAN1B1,MAPK8IP3,MBD5,MEF2C,MEGF8,MIA3,NARS2,NEK1,NFIX,NON…
Wide nasal bridge	HP:0000431	4.89438e-14	13.3103	428	101	4933427D14RIK,ACOX1,ACTG1,ACY1,ADNP,AGA,AGO2,AHI1,AP2M1,AP3B1,AP4E1,ATAD3A,ATRX,BAZ1B,BCAS3,BPTF,BRAF,CASK,CDK10,CENPF,COG5,CSNK2A1,CTSD,DDX3X,DIS3L2,DVL1,DVL3,EDEM3,EP300,EXT1,FBN1,FGFRL1,FLNA,FLNB,GATAD2B,GNPAT,GRN,GTF2IRD1,GTF2IRD2,HNRNPK,HYOU1,IDUA,JARID2,KAT6B,KATNB1,KCNAB2,KCNMA1,KMT2D,LMNA,LTBP1,LTBP3,MAN1B1,MEGF8,NEK1,NSD2,NUP88,PAX3,PEX19,PEX5,PGAP3,PIEZO2,PIGT,PLK4,POLR1A,PRKDC,PTCH1,PT…
Abnormal hip joint morphology	HP:0001384	5.30715e-14	13.2751	317	83	4933427D14RIK,AEBP1,AGRN,AP3B1,AP4E1,ATR,BGN,BIN1,CANT1,CEP120,CHD4,COL12A1,COL1A1,COL1A2,COL3A1,COL5A1,COL5A2,COL6A3,CSPP1,DVL1,DVL3,DYM,DYNC2H1,EBP,EFEMP2,ERCC4,ERCC8,EVC,EXOC6B,EXT1,EXT2,FANCE,FANCM,FBN1,FGFR3,FGFRL1,FKBP10,FLNA,FLNB,GLI2,GMPPB,GNB2,GNPTAB,HNRNPH1,ITGA7,KAT6B,KMT2D,LAMA5,LARGE1,LMNA,LTBP1,MAD2L2,MBTPS2,MYO9A,NEB,NFIX,NSD1,NSD2,OCRL,OSGEP,PAFAH1B1,PALB2,PIEZO2,PLCH1,PLOD1,POLR1…
Abnormality of upper limb joint	HP:0009810	7.05434e-14	13.1515	443	103	ADGRG6,AEBP1,AIFM1,ANAPC1,ATR,BAZ1B,BGN,BPTF,BRAF,CANT1,CDT1,COG5,COL11A2,COL12A1,COL1A1,COL5A1,COL5A2,COL6A3,CUL4B,DMD,DONSON,DVL1,DVL3,DYM,DYSF,EBP,ECE1,EP300,EVC,EXOC6B,EXT1,EXT2,FBN1,FBXW11,FGFR3,FGFRL1,FKBP10,FLNA,FLNB,GHR,GNB2,GNPTAB,GPKOW,GTF2IRD1,GTF2IRD2,HNRNPH1,IDUA,IGHMBP2,IKBKG,INF2,ITGA7,JARID2,KAT6B,KCNAB2,LAGE3,LAMB2,LARGE1,LBR,LMNA,LTBP3,LZTR1,MBTPS1,MBTPS2,MET,NF1,NONO,NPR2,NSD1,…
Abnormal morphology of the nasal alae	HP:0000429	7.56324e-14	13.1213	489	110	4933427D14RIK,ACSL4,ADGRG6,ADNP,ADSL,AGA,AHI1,AIFM1,ALG13,AP2M1,ASH1L,ATAD3A,ATRX,BRAF,CANT1,CASK,CBY1,CDC42BPB,CEP120,CEP55,CNOT3,COL11A2,COL3A1,CSNK2A1,CSPP1,DDB2,DDX3X,DGCR2,DHX37,DICER1,DIS3L2,DNMT3A,DNMT3B,DOCK7,DVL1,DVL3,DYNC1I2,EDA,EDEM3,ERCC4,EXT1,EXT2,FBN1,FGFR3,FLNB,GLI2,GNPAT,GNPTAB,GPAA1,HNRNPK,IDUA,INSR,KATNB1,KIF15,KIF1A,KMT2D,LTBP3,MAPK8IP3,MEF2C,MEGF8,MVK,NARS2,NF1,NFIX,NSD1,ORC4,…
Abnormal palm morphology	HP:0100871	8.27744e-14	13.0821	393	95	AAAS,AAGAB,ADAMTS10,ADNP,AIFM1,ALOXE3,ATR,BGN,BMP4,BRAF,CAST,CDC42BPB,CDK10,CEP55,CEP57,CLCN7,COL11A2,CSNK2A1,CUL4B,DDX11,DHX30,DIS3L2,DPAGT1,DPM1,DST,DVL1,DVL3,DYM,DYNC2H1,EP300,EVC,EXT1,FBN1,FGFR3,FGFRL1,FLNA,FOXP1,GNB2,HDAC6,HERC2,HNRNPK,IFT80,JARID2,KAT6B,KATNB1,KCNMA1,KMT2D,LBR,LMNA,LTBP1,LTBP3,LZTR1,MBD5,MBTPS2,MCOLN1,MEF2C,MEGF8,NPM1,NSD2,NUP88,PARN,PEX19,PEX5,PIEZO2,PLEC,PLOD1,PLOD3,PNPLA…
Abnormality of the peripheral nervous system	HP:0410008	8.5355e-14	13.0688	362	90	4933427D14RIK,AAAS,ACOX1,AHI1,AIFM1,ALS2,ARHGEF10,ARHGEF2,ATL1,ATL3,ATRX,ATXN2,BBS7,BBS9,BRAT1,CACNA1A,CACNA1C,CBY1,CEP120,COL1A1,COL5A1,COL5A2,CSPP1,DCAF8,DDX3X,DIAPH3,DYSF,EBP,ECE1,EIF4G1,ERCC4,ERCC8,FANCE,FANCM,FBN1,FBXO38,FGD4,FMR1,GFM2,GIGYF2,GLI2,GNB2,GSN,HTRA2,IDUA,IFT172,IFT27,IGHMBP2,IL12RB1,KIF1A,LMNA,LRRK2,LTBP3,MAD2L2,MBTPS2,MYO1H,NSD1,OPA1,PALB2,PAX3,PGAP3,PIBF1,PLCH1,PLOD1,POLR3A,PP…
Involuntary movements	HP:0004305	9.49658e-14	13.0224	831	159	4933427D14RIK,ABCA7,ABHD16A,ADSL,AHI1,AIFM1,AKT3,ALS2,AMPD2,ANXA11,AP1S2,AP2M1,APOE,APP,ASNS,ATG7,ATL1,ATM,ATXN2,BAZ1B,BRAT1,CACNA1A,CACNA1C,CACNA1G,CARS,CARS2,CASK,CBY1,CDC42BPB,CELF2,CEP120,CHKA,CIZ1,CLCN2,CLCN4,CLCN7,CNPY3,COL6A3,CRLS1,CSPP1,CTSD,CUL4B,DHX30,DLST,DMD,DNM1,DNMT3A,DOCK7,DPAGT1,DPM1,DYSF,EFHC1,EIF4G1,ERCC4,ERCC8,FARS2,FBXL4,FBXO38,FMR1,GFM2,GIGYF2,GLT8D1,GMPPB,GPAA1,GRIK2,GRIN2D,…
Abnormality of prenatal development or birth	HP:0001197	1.21144e-13	12.9167	761	149	ABCA3,ACY1,ADGRG6,ADNP,AGRN,AIMP1,AP1S2,ASH1L,ASNS,ATAD3A,BAZ1B,BIN1,BNC2,BRAF,BUB1,CACNA1A,CACNA1C,CARS,CARS2,CCDC174,CDC42BPB,CELF2,CEP55,CEP57,CHEK2,CHUK,CLCN7,CNOT1,COG5,COL11A2,COL12A1,COL1A1,COL1A2,COL3A1,COL5A1,COL5A2,COL6A3,CRLS1,CSNK2A1,CSPP1,CTSA,DDX6,DIS3L2,DMPK,DNM1,DNMT3A,DONSON,DPAGT1,DST,DYNC2H1,EBP,EFEMP2,EP300,ERCC4,EXT2,FANCE,FANCM,FARSA,FARSB,FBN1,FGFR3,FGFRL1,FLNB,GLI2,GMPPB,G…
Abnormal knee morphology	HP:0034669	1.3396e-13	12.873	280	76	ADNP,AIFM1,ANAPC1,ATRX,BAZ1B,BGN,BRAF,CANT1,CDT1,CLCN7,COG5,COL12A1,COL1A1,COL1A2,COL5A1,COL5A2,COL6A3,DDRGK1,DMD,DNMT3A,DONSON,DPAGT1,DPM1,DYM,EBP,EP300,ERMARD,EVC,EXOC6B,EXT1,EXT2,FBN1,FGFR3,FKBP10,FLNA,FLNB,FN1,GMPPB,GNB2,GNPTAB,GTF2IRD1,GTF2IRD2,HERC2,IDUA,IFT172,ITGA7,KAT6A,KAT6B,LBR,LTBP1,MAPK8IP3,MEGF8,MIA3,MYO9A,NEB,NF1,NSD1,NT5C2,OCRL,ORC4,PIEZO2,PLOD1,POLR3A,RECQL4,RREB1,RTTN,SMAD2,SVIL…
Abnormal upper limb bone morphology	HP:0040070	1.36944e-13	12.8635	377	92	4933427D14RIK,ADAMTS10,ADNP,AGA,ANAPC1,ATL3,ATR,BAZ1B,BGN,BPTF,BRAF,CANT1,CLCN7,COL11A2,COL1A1,COL3A1,COL5A1,COL5A2,CSPP1,DHX30,DNMT3A,DONSON,DVL1,DVL3,DYM,DYNC2H1,EP300,ERCC4,EXOC6B,EXT1,EXT2,FANCE,FANCM,FBN1,FGFR3,FGFRL1,FKBP10,FLNA,FLNB,FMR1,GATAD2B,GNPAT,GNPTAB,GTF2IRD1,GTF2IRD2,IFT27,IFT80,KAT6B,KIF1A,LAMA5,LBR,LMNA,LTBP3,LZTR1,MAD2L2,MAN2C1,MEGF8,MYSM1,NEK1,NFIX,NONO,NPR2,NPR3,NSD1,NSD2,PAL…
Abnormal penis morphology	HP:0000036	1.64069e-13	12.785	534	116	4933427D14RIK,ATAD3A,ATR,ATRX,AXL,BAZ1B,BBS7,BBS9,BRAF,CARS,CASK,CDC42BPB,CDT1,CHD4,COG5,COL3A1,CSPP1,CTU2,CUL4B,DDX6,DHX37,DIS3L2,DVL1,DVL3,DYNC2H1,ECE1,EP300,ERCC4,ERCC8,ERMARD,EVC,EXT2,FANCE,FANCM,FBXL4,FGFRL1,FLNA,GATAD2B,GHR,GLI2,GMPPB,GNB2,GTF2IRD1,GTF2IRD2,HERC2,HMGA2,HNRNPH1,HUWE1,IFT172,IFT27,IFT80,INSR,KAT6B,KCNAB2,KISS1R,KMT2D,LAMA5,LARGE1,LMNA,MAD2L2,MBD5,MBTPS2,MEGF8,NEB,NEK1,NPM1,NS…
Finger clinodactyly	HP:0040019	1.86734e-13	12.7288	385	93	4933427D14RIK,ADNP,AGO2,AP1G1,ATG7,ATR,ATRX,BAZ1B,BBS7,BBS9,BLM,BMP4,BPTF,BRAF,BRAT1,BUB1,CANT1,CDT1,CEP55,CEP57,CNOT3,COG5,CSNK2A1,CUL4B,DDX11,DONSON,DPAGT1,DVL1,DVL3,DYM,EP300,ERCC4,EVC,EXT2,FANCE,FANCM,FGFR3,FLNB,GNB2,GTF2IRD1,GTF2IRD2,HMGA2,HNRNPH1,HNRNPK,IFT172,IFT27,KAT6B,KCNAB2,LMNA,LTBP1,LZTR1,MAD2L2,MAN1B1,MAPK8IP3,MBD5,MEF2C,MEGF8,MIA3,NARS2,NEK1,NFIX,NONO,NPR2,NSD2,ORC4,PAFAH1B1,PALB2,…
Frontal bossing	HP:0002007	2.32084e-13	12.6344	355	88	4933427D14RIK,ACOX1,ADK,AGO2,AP1G1,ATAD3A,BGN,BRAF,BUB1,CACNA1C,CDC42BPB,CEP57,CHD1,CLCN7,COL11A2,COL1A1,COL1A2,CSPP1,D2HGDH,DDX6,DICER1,DVL1,DVL3,DYNC2H1,EBP,EDA,EP300,ERCC4,FANCE,FANCM,FBN1,FGFR3,FLNA,FLNB,FMR1,GATAD2B,GK,GNB2,HDAC6,HMGA2,HNRNPU,IDUA,IFT80,IKBKG,JARID2,KAT6A,KCNAB2,LBR,MAD2L2,MAN1B1,MBD5,MBTPS2,MEGF8,MPDZ,NCAPG2,NFIX,NONO,NPR2,NSD1,NSD2,OCRL,OSGEP,PAFAH1B1,PAK1,PALB2,PEX5,PLCH1…
Abnormality of the neck	HP:0000464	2.35255e-13	12.6285	584	123	ACTG1,AEBP1,AIFM1,ALDOA,ALS2,ARHGEF2,ATRX,BAZ1B,BBS7,BBS9,BPTF,BRAF,BUB1,CACNA1A,CANT1,CDC42BPB,CDK10,CDK5,CEP55,CEP57,CIZ1,CNOT3,COG5,COL11A2,COL12A1,COL6A3,CSPP1,CUL4B,DDRGK1,DDX3X,DHX37,DONSON,DVL1,DVL3,DYM,EBP,EDEM3,EP300,ERMARD,EXOC6B,FBXW11,FGFR3,FGFRL1,FLNA,FLNB,FN1,GNPTAB,GPKOW,GRIK2,GRN,GTF2IRD1,GTF2IRD2,HNRNPK,HUWE1,IDUA,IFT172,IFT27,IMPDH2,ITGA7,KAT6A,KCNAB2,KCNMA1,KCTD17,KMT2D,LAMA5,L…
Abnormal intestine morphology	HP:0002242	2.445e-13	12.6117	598	125	4933427D14RIK,AAGAB,ABCB1B,ACADVL,AHI1,ARPC1B,ATM,ATRX,AURKA,BAZ1B,BBS7,BBS9,BLM,BRAF,BUB1,C1S1,CALR,CBY1,CD55,CDK8,CDKN1B,CENPF,CEP120,CEP57,CHEK2,COL1A1,COL3A1,COL5A1,COL5A2,CSPP1,CYBA,DDX3X,DGAT1,DICER1,DIS3L2,DYNC2H1,ECE1,EFEMP2,ELF4,EP300,ERCC4,EXT1,EXT2,FANCE,FANCM,FARSB,FGFR3,FGFRL1,FLCN,FLNA,FLNB,GCLC,GLI2,GMPPB,GTF2IRD1,GTF2IRD2,HMGA2,HNRNPK,HNRNPU,IFT172,IFT27,IKBKG,IL12RB1,INSR,KAT6A,K…
Aplasia/Hypoplasia affecting the eye	HP:0008056	2.80399e-13	12.5522	381	92	ACTG1,ADAMTS10,AP2M1,ASNS,ATAD3A,BAZ1B,BMP4,BUB1,CACNA1C,CARS,CASK,CDC42BPB,CENPF,CEP120,CEP57,CHUK,CSPP1,DDHD2,DIS3L2,DLST,DNMT3A,DOCK7,DONSON,EBP,EPS15L1,ERCC4,ERCC8,FANCE,FANCM,FBN1,FBXW11,FBXW4,FGFRL1,GATAD2B,GLI2,GMPPB,GNPAT,GTF2IRD1,GTF2IRD2,HDAC6,HNRNPK,HNRNPU,HPS4,HPS5,IKBKG,JARID2,KIF15,KMT2D,LAMB2,LARGE1,LTBP2,MAD2L2,MBTPS2,MEF2C,MPDZ,MYO5A,NF1,NFIX,NSD2,OCRL,OSGEP,PALB2,PAX3,PIEZO2,PLK…
Spasticity	HP:0001257	3.20191e-13	12.4946	762	148	ABHD16A,ADSL,AGA,AIFM1,AIMP1,ALDH3A2,ALS2,AMPD2,ANXA11,AP1G1,AP1S2,AP4E1,APOE,ASNS,ATAD3A,ATL1,ATM,ATRX,ATXN2,BAZ1B,BBS7,BBS9,BCAS3,CACNA1A,CACNA1C,CACNA1G,CARS,CARS2,CASK,CELF2,CIT,CLCN4,CNOT1,CNPY3,COLGALT1,CPT1C,CTSD,DDB2,DDHD2,DDX3X,DNM1,DPM1,DYM,DYNC1I2,EIF2AK1,EIF2B2,ERCC4,ERCC8,FARS2,FLNA,FOXP1,GATAD2B,GFM2,GLI2,GLT8D1,GPAA1,GRIK2,GRIN2D,GRN,GTF2IRD1,GTF2IRD2,HTRA2,HTT,HUWE1,IARS,IDUA,IFT1…
Absent speech	HP:0001344	3.35976e-13	12.4737	357	88	ABHD16A,ACOX1,ADNP,ADSL,AIMP1,AMPD2,AP1S2,ASH1L,ATG7,BCAS3,BMP4,BRAT1,CARS2,CASK,CHKA,CLCN4,CSNK2A1,CSPP1,CUL4B,DHX30,DNM1,DOCK7,DPAGT1,EBP,EIF3F,EP300,FARS2,GFM2,GLI2,GMPPB,GRIK2,GRIN2D,HNRNPH1,HNRNPK,HNRNPU,HTT,HUWE1,IARS,KAT6A,KCNAB2,KIF15,KIF1A,LARGE1,LAS1L,LNPK,MCOLN1,MEF2C,MFSD2A,NCAPG2,NFIX,NSD1,PGAP3,PLCH1,PLK4,POGZ,POT1A,PPFIBP1,PTCH1,RALGAPA1,RARS2,RERE,RMND1,SERAC1,SLC12A6,SLC25A12,SLC…
Abnormal neck morphology	HP:0025668	3.61923e-13	12.4414	553	118	ACTG1,AEBP1,AIFM1,ALDOA,ALS2,ARHGEF2,ATRX,BAZ1B,BBS7,BBS9,BPTF,BRAF,BUB1,CACNA1A,CANT1,CDC42BPB,CDK10,CDK5,CEP55,CEP57,CIZ1,CNOT3,COG5,COL11A2,COL12A1,COL6A3,CSPP1,CUL4B,DDRGK1,DDX3X,DHX37,DONSON,DVL1,DVL3,DYM,EBP,EDEM3,EP300,ERMARD,EXOC6B,FBXW11,FGFR3,FGFRL1,FLNA,FLNB,FN1,GNPTAB,GPKOW,GRIK2,GRN,GTF2IRD1,GTF2IRD2,HNRNPK,HUWE1,IDUA,IFT172,IFT27,IMPDH2,ITGA7,KAT6A,KCNMA1,KCTD17,KMT2D,LAMA5,LBR,LMNA…
Kyphosis	HP:0002808	3.99216e-13	12.3988	383	92	AEBP1,AGA,AGRN,AIFM1,AIMP1,ALDH3A2,AP1G1,ATG7,ATRX,BAZ1B,BGN,BIN1,BRAF,CANT1,CARS,COL12A1,COL1A1,COL1A2,COL6A3,CUL4B,DICER1,DMD,DNMT3A,DVL1,DVL3,DYM,EBP,ERCC8,FARS2,FBN1,FGFR3,FGFRL1,FKBP10,FLNA,FLNB,GLS,GNPTAB,GTF2IRD1,GTF2IRD2,HERC2,HTT,IDUA,IKBKG,ITGA7,KCNAB2,KMT2C,LBR,LMNA,MAPK8IP3,MBTPS1,MBTPS2,MEGF8,MVK,MYO1H,MYO9A,NEB,NEMF,NF1,NFIX,NONO,NPR2,NSD1,NSD2,NUP88,OCRL,PIEZO2,PLOD1,POLR3A,PPP1R12…
Abnormal shape of the frontal region	HP:0011218	4.03684e-13	12.394	358	88	4933427D14RIK,ACOX1,ADK,AGO2,AP1G1,ATAD3A,BGN,BRAF,BUB1,CACNA1C,CDC42BPB,CEP57,CHD1,CLCN7,COL11A2,COL1A1,COL1A2,CSPP1,D2HGDH,DDX6,DICER1,DVL1,DVL3,DYNC2H1,EBP,EDA,EP300,ERCC4,FANCE,FANCM,FBN1,FGFR3,FLNA,FLNB,FMR1,GATAD2B,GK,GNB2,HDAC6,HMGA2,HNRNPU,IDUA,IFT80,IKBKG,JARID2,KAT6A,KCNAB2,LBR,MAD2L2,MAN1B1,MBD5,MBTPS2,MEGF8,MPDZ,NCAPG2,NFIX,NONO,NPR2,NSD1,NSD2,OCRL,OSGEP,PAFAH1B1,PAK1,PALB2,PEX5,PLCH1…
Macrocephaly	HP:0000256	4.63876e-13	12.3336	365	89	ACADVL,ADGRL1,ADK,AKT3,ALG13,AP1S2,ASH1L,BGN,BIN1,BRAF,CDC42BPB,CEP120,CHD1,CHD4,CLCN4,CLCN7,CUL4B,D2HGDH,DICER1,DIS3L2,DMPK,DNMT3A,DNMT3B,DVL1,DVL3,DYNC2H1,ERMARD,ETFDH,EXT2,FBN1,FGFR3,FMR1,FOXP1,GLI2,GNB2,HDAC6,HELLS,HMGA2,HUWE1,IDUA,IFT80,JARID2,LAMA5,LARGE1,LBR,LMNA,LZTR1,MAN1B1,MAN2C1,MPDZ,NF1,NFIX,NONO,NSD1,PAK1,PEX19,PEX5,PIBF1,PIGT,PLCB4,PLCH1,PLEC,POLE,POLR3A,POMGNT1,POMGNT2,PPP1R12A,PTC…
Abnormal frontal bone morphology	HP:0430000	4.84597e-13	12.3146	359	88	4933427D14RIK,ACOX1,ADK,AGO2,AP1G1,ATAD3A,BGN,BRAF,BUB1,CACNA1C,CDC42BPB,CEP57,CHD1,CLCN7,COL11A2,COL1A1,COL1A2,CSPP1,D2HGDH,DDX6,DICER1,DVL1,DVL3,DYNC2H1,EBP,EDA,EP300,ERCC4,FANCE,FANCM,FBN1,FGFR3,FLNA,FLNB,FMR1,GATAD2B,GK,GNB2,HDAC6,HMGA2,HNRNPU,IDUA,IFT80,IKBKG,JARID2,KAT6A,KCNAB2,LBR,MAD2L2,MAN1B1,MBD5,MBTPS2,MEGF8,MPDZ,NCAPG2,NFIX,NONO,NPR2,NSD1,NSD2,OCRL,OSGEP,PAFAH1B1,PAK1,PALB2,PEX5,PLCH1…
Joint dislocation	HP:0001373	5.70969e-13	12.2434	329	83	AEBP1,AGRN,ATR,BAZ1B,BGN,C1S1,CANT1,CARS,CDT1,CLCN7,COL12A1,COL1A1,COL1A2,COL3A1,COL5A1,COL5A2,COL6A3,DONSON,DVL1,DVL3,EBP,EFEMP2,EP300,ERCC4,ERMARD,EXOC6B,EXT1,FANCE,FANCM,FBN1,FGFRL1,FLNA,FLNB,GLI2,GMPPB,GNB2,GNPTAB,GTF2IRD1,GTF2IRD2,HNRNPH1,ITGA7,KAT6B,KMT2D,LARGE1,LBR,LMNA,LTBP1,MAD2L2,MBTPS2,MYO9A,NAE1,NEB,NFIX,NSD2,OCRL,ORC4,OSGEP,PAFAH1B1,PALB2,PIEZO2,PLCH1,PLOD1,PORCN,PTCH1,RECQL4,RREB1,S…
Vascular skin abnormality	HP:0011276	6.32633e-13	12.1988	437	100	AEBP1,AGA,AKT3,ALDH3A2,ALOXE3,ANAPC1,APOE,ARPC1B,ATM,ATR,ATRX,BGN,BLM,BRAF,C1S1,CALR,CAST,CDKN1B,CLCN7,COL1A1,COL1A2,COL3A1,COL5A1,COL5A2,CTSA,CYLD,DDB2,DDX11,DPM1,DST,DTNBP1,ERCC4,ETV6,FANCE,FBN1,FKBP10,FLNA,GGCX,GNB2,GNPTAB,GSN,HPS4,HPS5,IKBKG,IL12RB1,ITGA2B,JAM2,KCNAB2,KRIT1,LBR,LMAN1,LMNA,LZTR1,MAT2A,MBTPS2,MCFD2,MVK,MYH9,NABP1,NAXD,NBEAL2,NF1,NFIX,NPM1,PARN,PGAP3,PLAU,PLEC,PLOD1,PLOD3,POLE,P…
Craniofacial cleft	HP:5201015	7.21748e-13	12.1416	524	113	4933427D14RIK,ACTG1,AHI1,ATR,BMP4,BRAF,BUB1,CARS,CASK,CBY1,CDT1,CENPF,CEP120,CEP57,CHUK,COL11A2,CSPP1,DDX3X,DGCR2,DONSON,DVL1,DVL3,DYNC2H1,EBP,EDA,EDEM3,EP300,ERCC4,EVC,FAM50A,FANCE,FANCM,FGFR3,FGFRL1,FLNA,FLNB,FUZ,GLI2,GMPPB,GNB2,GNPAT,HMGA2,HNRNPK,IFT172,IFT80,IKBKG,JARID2,KAT6A,KAT6B,KCNMA1,KIF15,KISS1R,KMT2D,LARGE1,LBR,LMNA,MAD2L2,MBTPS2,NAE1,NEB,NEK1,NFIX,NONO,NSD2,NSMF,NUP88,ORC4,PALB2,PAX3…
Abnormality of the abdominal wall	HP:0004298	1.00748e-12	11.9968	453	102	ADNP,AEBP1,AGA,AP1S2,ATRX,BAZ1B,BGN,BRAF,BRAT1,BUB1,C1S1,CANT1,CARS,CASK,CEP120,CHUK,CLCN4,COL11A2,COL1A1,COL1A2,COL3A1,COL5A1,COL5A2,CSNK2A1,CUL4B,DDX6,DGCR2,DICER1,DIS3L2,DNMT3A,DNMT3B,DVL1,DVL3,DYNC2H1,EFEMP2,ERCC4,FANCE,FANCM,FARSB,FBN1,FBXW11,FLNA,FLNB,GNB2,GNPAT,GNPTAB,GTF2IRD1,GTF2IRD2,HELLS,HMGA2,IDUA,IFT80,IKBKG,INSR,KAT6A,KMT2C,LBR,LMNA,LTBP1,LZTR1,MAD2L2,MAT2A,MBTPS1,MBTPS2,MCOLN1,MEGF…
Increased head circumference	HP:0040194	1.07122e-12	11.9701	376	90	ACADVL,ADGRL1,ADK,AKT3,ALG13,AP1S2,ASH1L,BGN,BIN1,BRAF,CDC42BPB,CEP120,CHD1,CHD4,CLCN4,CLCN7,CUL4B,D2HGDH,DICER1,DIS3L2,DMPK,DNMT3A,DNMT3B,DVL1,DVL3,DYNC2H1,ERMARD,ETFDH,EXT2,FBN1,FGFR3,FMR1,FOXP1,GLI2,GNB2,HDAC6,HELLS,HMGA2,HUWE1,IDUA,IFT80,JARID2,LAMA5,LARGE1,LBR,LMNA,LZTR1,MAN1B1,MAN2C1,MPDZ,NF1,NFIX,NONO,NSD1,PAK1,PEX19,PEX5,PGAP3,PIBF1,PIGT,PLCB4,PLCH1,PLEC,POLE,POLR3A,POMGNT1,POMGNT2,PPP1R1…
Hypoplasia of the corpus callosum	HP:0002079	1.2888e-12	11.8898	409	95	4933427D14RIK,ADNP,AIFM1,AKT3,AMPD2,AP4E1,ASNS,ATL1,BRAT1,CARS,CARS2,CASK,CCDC174,CDK10,CEP120,CIT,CLCN4,CNOT1,CNOT3,CSPP1,CTU2,CUL4B,DDHD2,DDX3X,DDX6,DOCK7,DPAGT1,DYNC1I2,EBP,ERMARD,FBXL4,FBXW11,FGFR3,FLCN,FLNA,GFM2,GMPPB,HNRNPK,HTRA2,HUWE1,IFT27,KATNB1,KCNT2,KMT2C,LARGE1,LNPK,MAPK8IP3,MBTPS2,MEF2C,MFSD2A,NAE1,NARS2,NF1,NFIX,NONO,NT5C2,OGDHL,OSGEP,PAFAH1B1,PDHB,POGZ,POLG2,POLR3A,PPFIBP1,PRKDC,QA…
Abnormal nasal tip morphology	HP:0000436	1.31229e-12	11.882	315	80	4933427D14RIK,ACTG1,ADNP,AIFM1,AP4E1,ASNS,ATRX,BPTF,BRAF,CASK,CDC42BPB,CDK10,CEP55,CEP57,CIT,COL11A2,COL1A2,CUL4B,DDX3X,DGCR2,DOCK7,DYNC1I2,EBP,ECE1,EDEM3,EFEMP2,EXT1,EXT2,FBN1,FLCN,FLNA,FLNB,FMR1,FOXP1,GATAD2B,GPAA1,HNRNPK,HUWE1,IDUA,JARID2,KAT6A,KAT6B,KATNB1,KCNMA1,KIF15,KMT2D,LAS1L,LMNA,LTBP1,LTBP3,MAN1B1,MBD5,MPDZ,NSD1,PGAP3,POGZ,PORCN,PRIM1,PTCH1,RARB,RERE,RREB1,SETD5,SHANK3,SMARCA2,SMARCC2,…
Aplasia/hypoplasia involving bones of the lower limbs	HP:0006493	1.34712e-12	11.8706	303	78	4933427D14RIK,ADNP,AIFM1,ALOXE3,ANAPC1,ATR,BGN,CANT1,CDC42BPB,CDT1,CEP120,CHD4,CHUK,COL3A1,CUL4B,DDRGK1,DNMT3A,DONSON,DYM,DYNC2H1,EP300,EXOC6B,EXT1,EXT2,FAM50A,FBN1,FBXL4,FGFR3,FGFRL1,FKBP10,FLNA,FLNB,FMR1,FN1,GHR,HDAC6,HERC2,HTT,HUWE1,IDUA,IFT172,IFT80,KAT6A,KAT6B,KCNAB2,LAMA5,LAS1L,LBR,LMNA,LTBP3,MAPK8IP3,MBD5,MBTPS1,MET,MIA3,NEK1,NPR2,NSD2,ORC4,PEX5,POLR3A,PORCN,RECQL4,RERE,SIL1,SLC31A1,SMARCA…
Deviation of the 5th finger	HP:0009179	1.78851e-12	11.7475	360	87	ADNP,AGO2,AP1G1,ATG7,ATR,ATRX,BAZ1B,BBS7,BBS9,BLM,BMP4,BPTF,BRAF,BRAT1,BUB1,CANT1,CDT1,CEP55,CEP57,CNOT3,CSNK2A1,CUL4B,DDX11,DONSON,DPAGT1,DVL1,DVL3,DYM,EP300,ERCC4,EVC,EXT2,FANCE,FANCM,FGFR3,FLNB,GNB2,GTF2IRD1,GTF2IRD2,HMGA2,HNRNPH1,HNRNPK,IFT172,IFT27,KAT6B,KCNAB2,LTBP1,LZTR1,MAD2L2,MAN1B1,MAPK8IP3,MBD5,MEF2C,MEGF8,MIA3,NFIX,NONO,NPR2,NSD2,ORC4,PAFAH1B1,PALB2,PIEZO2,PLK4,PNPLA6,PTPN11,RERE,RIT1…
Clinodactyly of the 5th finger	HP:0004209	1.78851e-12	11.7475	360	87	ADNP,AGO2,AP1G1,ATG7,ATR,ATRX,BAZ1B,BBS7,BBS9,BLM,BMP4,BPTF,BRAF,BRAT1,BUB1,CANT1,CDT1,CEP55,CEP57,CNOT3,CSNK2A1,CUL4B,DDX11,DONSON,DPAGT1,DVL1,DVL3,DYM,EP300,ERCC4,EVC,EXT2,FANCE,FANCM,FGFR3,FLNB,GNB2,GTF2IRD1,GTF2IRD2,HMGA2,HNRNPH1,HNRNPK,IFT172,IFT27,KAT6B,KCNAB2,LTBP1,LZTR1,MAD2L2,MAN1B1,MAPK8IP3,MBD5,MEF2C,MEGF8,MIA3,NFIX,NONO,NPR2,NSD2,ORC4,PAFAH1B1,PALB2,PIEZO2,PLK4,PNPLA6,PTPN11,RERE,RIT1…
Muscle weakness	HP:0001324	1.91963e-12	11.7168	814	153	AAAS,ABCA2,ABHD16A,ACAD9,ACADVL,ACOX1,ACY1,ADK,ADNP,AGRN,AIFM1,ALDOA,ALG13,ALS2,ANXA11,ATG7,ATL1,ATL3,ATP13A3,ATRX,ATXN2,BIN1,BRAF,CACNA1A,CACNA1G,CASK,CCDC174,CELF2,CHKB,CLCN2,CLCN7,CNOT1,COL12A1,COL1A1,COL1A2,COL5A1,COL5A2,COL6A3,CPT1C,CTSD,D2HGDH,DCAF8,DDHD2,DMD,DMPK,DNAJB2,DNM1,DNMT3B,DPAGT1,DYM,DYSF,EIF2B2,ERCC8,ETFDH,FARS2,FBN1,FBXO38,FGD4,FMR1,GAA,GFM2,GLT8D1,GMPPB,GNB2,GNPTAB,GPI1,GRIN2D,…
Abnormal cardiac ventricle morphology	HP:0001713	1.96825e-12	11.7059	579	120	ACADVL,ADAMTS10,AKT3,ATM,ATP13A3,ATRX,BAZ1B,BIN1,BRAF,BUB1,CACNA1C,CANT1,CARS,CASK,CCDC174,CDK8,CEP57,CHD4,CHEK2,COL1A2,CTU2,DDX11,DGCR2,DMD,DNMT3A,DST,DTNA,DVL3,DYSF,ECE1,EFEMP2,EP300,EVC,EXT2,FBN1,FGFRL1,FLNA,FLNB,FNIP1,GAA,GMPPB,GNB2,GNPTAB,GTF2IRD1,GTF2IRD2,GTPBP3,HNRNPK,IFT172,IFT27,INSR,ITGA7,KAT6A,KAT6B,KMT2D,LAMB2,LBR,LDLR,LMNA,LTBP1,LTBP2,LZTR1,MLH1,MUTYH,NAE1,NAXD,NEK1,NF1,NFIX,NONO,NSD…
External genital hypoplasia	HP:0003241	2.07436e-12	11.6831	399	93	4933427D14RIK,ALOXE3,ATAD3A,ATRX,AXL,BAZ1B,BBS7,BBS9,BMP4,CASK,CATIP,CDC42BPB,CDT1,CHD4,COG5,CTU2,CUL4B,DDB2,DDX6,DHX37,DIS3L2,DNHD1,DPM1,DVL1,DVL3,DYNC2H1,ECE1,ERCC4,ERCC8,EXT2,FANCM,FARSB,FBN1,FMR1,GHR,GLI2,GMPPB,GNB2,GTF2IRD1,GTF2IRD2,HERC2,HMGA2,HUWE1,IFT172,IFT27,IFT80,KAT6B,KCNAB2,KISS1R,KMT2D,LAMA5,LARGE1,LMNA,MBD5,MBTPS2,MEGF8,NEB,NEK1,NSD1,NSMF,ORC4,PAFAH1B1,PIEZO2,PNPLA6,POLE,POMGNT1,PO…
Abnormal emotion	HP:0100851	2.11974e-12	11.6737	518	111	ABCA7,ACOX1,ACTN4,ADNP,AIFM1,AMPD2,ANXA11,AP1G1,AP2M1,ARHGDIA,ASH1L,ASNS,ATM,ATRX,ATXN2,BAZ1B,BBS7,BBS9,BPTF,BRAF,CACNA1A,CACNA1G,CARS,CDKN1B,CHEK2,CLCN4,CTSD,CTSH,CUL4B,DAAM2,DGCR2,DNM1,DPAGT1,EIF4G1,EP300,FMR1,GAPVD1,GATAD2B,GCLC,GIGYF2,GLI2,GLT8D1,GNB2,GRIK2,GRN,GSN,GTF2IRD1,GTF2IRD2,HTRA2,HTT,IDUA,IFT172,IFT27,IMPDH2,INF2,IRAK1,KCTD17,KISS1R,LAS1L,LRRK2,MAGI2,MAOA,MAPK8IP3,MLH1,MUTYH,NAXD,NDU…
Abnormal involuntary eye movements	HP:0012547	2.24053e-12	11.6496	867	160	4933427D14RIK,ACOX1,ADSL,AGRN,AHI1,AIFM1,AIMP1,ALG13,ALS2,AP3B1,AP4E1,ARHGEF2,ARL2BP,ASH1L,ATAD3A,ATM,ATXN2,BAZ1B,BBS7,BBS9,BCAS3,BMP4,BRAF,BRAT1,CACNA1A,CACNA1G,CARS,CASK,CBY1,CELF2,CEP120,CEP164,CHKA,CLCN7,CNOT3,CRLS1,CSPP1,DHX37,DNM1,DPAGT1,DPM1,DTNBP1,EBP,EIF3F,EP300,ERCC4,ERCC8,ERMARD,EXT2,FANCE,FANCM,FBN1,FBXL4,FGFRL1,FMR1,FOXP1,GMPPB,GPAA1,GRIK2,GRIN2D,GTF2IRD1,GTF2IRD2,HNRNPH1,HPS4,HPS5,H…
Abnormality of central nervous system electrophysiology	HP:0030178	2.31488e-12	11.6355	465	103	ABAT,ACOX1,ADK,AGRN,AIMP1,AKT3,ALG13,AP1S2,AP2M1,ARHGEF2,ASNS,BRAF,BRAT1,CACNA1A,CACNA1G,CARS2,CASK,CDK5,CELF2,CLCN2,CLCN4,CNPY3,CPA6,CPT1C,CTSD,CUL4B,D2HGDH,DDB2,DIAPH3,DNM1,DOCK7,DPAGT1,DPM1,EBP,EFHC1,EP300,ERCC4,ERCC8,ERMARD,FARS2,FGFRL1,FLCN,FOXP1,GFM2,GLS,GMPPB,GNB2,GPAA1,GRIN2D,GRN,HNRNPU,KCNAB2,KCNMA1,KCNT2,KIF1A,KMT2D,LAGE3,LARGE1,MCOLN1,MYO9A,NARS2,NAXD,NF1,NPRL2,NPRL3,NSD2,OCRL,OGDHL,OP…
Abnormality of the liver	HP:0001392	2.37679e-12	11.624	838	156	4933427D14RIK,ACAD9,ACADVL,ACOX1,ADK,AGA,ALDOA,ALG13,AP3B1,APOE,ATAD3A,ATM,ATP11C,ATP6AP1,ATRX,BAZ1B,BBS7,BBS9,BC052040,BLM,C1S1,CALR,CARS2,CASK,CD55,CDKN1B,CEP120,CEP164,CHEK2,CLCN7,CNOT1,COG5,CSPP1,CTSA,CYBA,DDRGK1,DIS3L2,DMPK,DNAJB11,DPAGT1,DPM1,DYNC2H1,EP300,ERCC4,ERCC8,ETFDH,FANCE,FANCM,FARS2,FARSA,FARSB,FBN1,FGFRL1,GAA,GCLC,GNB2,GNPTAB,GPI1,GTF2IRD1,GTF2IRD2,HNRNPA2B1,HTRA2,HYOU1,IARS,IDUA,…
Nystagmus	HP:0000639	2.43921e-12	11.6128	853	158	4933427D14RIK,ACOX1,ADSL,AGRN,AHI1,AIFM1,AIMP1,ALG13,ALS2,AP3B1,AP4E1,ARHGEF2,ARL2BP,ASH1L,ATAD3A,ATM,ATXN2,BAZ1B,BBS7,BBS9,BCAS3,BMP4,BRAF,BRAT1,CACNA1A,CACNA1G,CARS,CASK,CBY1,CELF2,CEP120,CEP164,CHKA,CLCN7,CNOT3,CRLS1,CSPP1,DHX37,DNM1,DPAGT1,DPM1,DTNBP1,EBP,EIF3F,EP300,ERCC4,ERCC8,ERMARD,EXT2,FANCE,FANCM,FBN1,FBXL4,FGFRL1,FMR1,FOXP1,GMPPB,GPAA1,GRIK2,GRIN2D,GTF2IRD1,GTF2IRD2,HNRNPH1,HPS4,HPS5,H…
Abnormality of mouth size	HP:0011337	2.54701e-12	11.594	362	87	ACTG1,ADNP,ADSL,AGA,AKT3,AP1S2,AP2M1,AP4E1,ATAD3A,ATRX,BAZ1B,BBS7,BIN1,BPTF,CACNA1C,CANT1,CDC42BPB,CDT1,CENPF,CEP57,COL11A2,COL3A1,CUL4B,DDX11,DONSON,DVL1,EP300,FBN1,FLCN,FLNA,GATAD2B,GNB2,GNPTAB,GTF2IRD1,GTF2IRD2,HDAC6,HUWE1,IDUA,INSR,KAT6A,KATNB1,KCNAB2,KCNMA1,KIF15,LMNA,LTBP3,MAPK8IP3,MBD5,NEB,NFIX,NONO,ORC4,OSGEP,PAFAH1B1,PAX3,PHACTR1,PIEZO2,PLCB4,POGZ,POLR3A,PTCH1,RALGAPA1,RECQL4,RERE,RREB1,…
Deeply set eye	HP:0000490	2.7634e-12	11.5586	230	65	AGO2,AP1S2,ASH1L,ATAD3A,BBS7,BPTF,CACNA1G,CARS,CENPF,CEP57,CNOT3,COL3A1,COL5A1,DIS3L2,EDEM3,EP300,ERCC4,ERCC8,FARSA,FARSB,FBN1,FMR1,GATAD2B,GNB2,GPKOW,HMGA2,HS6ST2,HUWE1,JARID2,KAT6A,KCNAB2,LAS1L,MAD1L1,MAPK8IP3,MEF2C,NF1,NFIX,OCRL,OSGEP,PAK1,PAK3,PIEZO2,PLEC,POLR3A,PRKDC,RALGAPA1,RARS2,RECQL,RERE,SHANK3,SON,SRC,SRCAP,SSR4,STAG1,STIM1,TBX15,TCF4,THOC6,TOGARAM1,TPR,TTI2,UGDH,ZBTB20,ZFP668
Abnormal nostril morphology	HP:0005288	3.16553e-12	11.4996	421	96	4933427D14RIK,ACSL4,ADGRG6,ADNP,ADSL,AGA,AHI1,AIFM1,ALG13,AP2M1,ASH1L,ATAD3A,ATRX,BRAF,CANT1,CASK,CBY1,CDC42BPB,CEP120,CEP55,CNOT3,COL11A2,CSNK2A1,CSPP1,DDX3X,DHX37,DICER1,DIS3L2,DNMT3A,DNMT3B,DOCK7,DVL1,DVL3,DYNC1I2,FBN1,FGFR3,FLNB,GLI2,GNPAT,GNPTAB,GPAA1,HMGA2,IDUA,INSR,KATNB1,KIF15,KIF1A,LTBP3,MAPK8IP3,MEF2C,MEGF8,NARS2,NFIX,NSD1,PAFAH1B1,PAK3,PAX3,PEX19,PEX5,PIBF1,PIEZO2,PIGT,PLCH1,PLEC,PLK4,…
Orofacial cleft	HP:0000202	3.24351e-12	11.489	521	111	4933427D14RIK,ACTG1,AHI1,ATR,BMP4,BRAF,BUB1,CARS,CASK,CBY1,CDT1,CENPF,CEP120,CEP57,CHUK,COL11A2,CSPP1,DDX3X,DGCR2,DONSON,DVL1,DVL3,DYNC2H1,EBP,EDA,EDEM3,EP300,ERCC4,FAM50A,FANCE,FANCM,FGFR3,FGFRL1,FLNA,FLNB,FUZ,GLI2,GMPPB,GNB2,GNPAT,HMGA2,HNRNPK,IFT172,IKBKG,JARID2,KAT6A,KAT6B,KCNMA1,KIF15,KISS1R,KMT2D,LARGE1,LBR,LMNA,MAD2L2,MBTPS2,NAE1,NEB,NEK1,NFIX,NONO,NSD2,NSMF,NUP88,ORC4,PALB2,PAX3,PDZD8,PEX…
Abnormal experience of reality	HP:5200423	4.00508e-12	11.3974	482	105	ABCA7,ACSL4,ADNP,ANXA11,AP1G1,APP,ASH1L,ATG7,ATM,ATRX,ATXN2,BAZ1B,BBS7,BBS9,BPTF,BRAF,CACNA1A,CDC42BPB,CHEK2,CIZ1,CLCN4,CTSD,CTSH,DGCR2,DLST,DNM1,DNMT3A,EIF2AK1,EIF3F,EIF4G1,EP300,FMR1,FOXP1,GCLC,GIGYF2,GLI2,GLT8D1,GRIK2,GRN,GTF2IRD1,GTF2IRD2,HERC2,HTRA2,HTT,IFT172,IFT27,IMPDH2,IRAK1,JARID2,KCTD17,KISS1R,LRRK2,MBD5,MLH1,MUTYH,NEK1,NF1,NFIX,NONO,NPC1,NPRL2,NPRL3,NSD1,NSD2,NSMF,OCRL,OPA1,OPTN,PAK3,…
Recurrent infections	HP:0002719	4.10482e-12	11.3867	719	139	ADNP,AGA,AGRN,ALG13,ALOXE3,ANAPC1,AP3B1,ARL2BP,ARPC1B,ATM,ATP6AP1,ATR,ATRX,BAZ1B,BLM,BMP4,BNC2,BPTF,BRAF,CACNA1C,CARS,CD55,CDC42BPB,CLCN7,COL11A2,COL5A1,COL5A2,COL6A3,CSPP1,CYBA,DDX6,DGCR2,DNAJB11,DNMT3B,DYM,EFEMP2,ELF4,EP300,ERCC4,EXT1,FANCE,FANCM,FARSB,FBXL4,FGFR3,FLNA,FMR1,FOXP1,GAA,GCLC,GFM2,GNB2,GNPTAB,GTF2IRD1,GTF2IRD2,HELLS,HERC2,HYOU1,IARS,IDUA,IKBKG,IL12RB1,INSR,ITGA7,KAT6A,KAT6B,KIF15,K…
Downslanted palpebral fissures	HP:0000494	4.73147e-12	11.325	417	95	ABAT,ACSL4,ACTG1,ADNP,AMPD2,AP4E1,ARHGEF2,ATR,BBS7,BBS9,BGN,BPTF,BRAF,BUB1,CACNA1A,CASK,CDC42BPB,CDK10,CELF2,CEP57,CHD1,CLCN4,COL11A2,COL5A1,CUL4B,DHX30,DNM1,DPM1,DVL1,DVL3,EBP,EDEM3,EFEMP2,EP300,FBN1,FBXL4,FGFR3,FLCN,FLNA,FOXP1,GRIN2D,HNRNPH1,HNRNPK,HS6ST2,HUWE1,IFT172,IFT27,JARID2,KAT6B,KCNMA1,KIF15,KMT2D,LMNA,LTBP1,LZTR1,MAN1B1,MPDZ,MVK,NF1,NFIX,NONO,NSD1,NSD2,OGDHL,OSGEP,PAFAH1B1,PAX3,PLK4,PL…
Abnormality of the musculature of the limbs	HP:0009127	5.20144e-12	11.2839	504	108	AAAS,ACOX1,AGRN,AIFM1,ALS2,ANXA11,ASH1L,ASNS,ATL1,ATL3,ATRX,ATXN2,BIN1,BRAF,BRAT1,CACNA1A,CACNA1G,CDC42BPB,CELF2,COL12A1,COL6A3,CPT1C,DDHD2,DMD,DNAJB2,DNM1,DNMT3B,DPAGT1,DYM,DYSF,EBP,EIF2B2,ERCC8,FARS2,FBN1,FBXO38,FBXW11,FGD4,FLNA,FLNB,GAA,GFM2,GLT8D1,GMPPB,GNB2,GRIK2,GRIN2D,HNRNPDL,IDUA,IGHMBP2,INF2,ITGA7,KAT6A,KATNB1,KIF1A,LAMB2,LARGE1,LBR,LMNA,LPIN1,MYO9A,NEB,NEK1,NF1,OPA1,OPTN,PAX3,PIEZO2,PLE…
Abnormality of the bladder	HP:0000014	5.47046e-12	11.262	431	97	ADNP,ALS2,ATL1,ATRX,ATXN2,BAZ1B,BBS7,BBS9,BIN1,BNC2,BPTF,CACNA1G,CDK5RAP2,CHD4,CIT,COG5,COL1A1,COL1A2,COL3A1,COL5A1,COL5A2,CPT1C,CTSH,DDHD2,DDX6,DMPK,DNMT3A,DVL3,DYSF,EFEMP2,EIF2AK1,EIF4G1,EP300,ERCC8,EXT1,EXT2,FARS2,FGFR3,FLNA,FMR1,FOXP1,FUZ,GAA,GIGYF2,GNB2,GTF2IRD1,GTF2IRD2,HNRNPA2B1,HNRNPK,HNRNPU,HS6ST2,IFT172,IFT27,IGHMBP2,KIF1A,KMT2C,LRRK2,LTBP1,MBTPS2,MCM7,MFSD2A,MYO1H,NAB2,NCAPG2,NRIP1,NSD…
Respiratory insufficiency	HP:0002093	6.45442e-12	11.1901	492	106	4933427D14RIK,AAAS,ABCA3,ACADVL,ACOX1,ADGRG6,AGRN,AIFM1,ANXA11,ASNS,ATXN2,BIN1,BLM,CANT1,CCDC174,CDT1,CEP120,COL11A2,COL12A1,COL1A1,COL1A2,COL3A1,COL6A3,CSPP1,CTSD,DDX3X,DMD,DMPK,DPAGT1,DST,DYM,DYNC2H1,DYSF,EFEMP2,FARSB,FBN1,FGFR3,FKBP10,FLNA,FLNB,GAA,GLS,GLT8D1,GMPPB,GNB2,GNPTAB,GRN,GTPBP3,HTRA2,IFT172,IFT80,IGHMBP2,ITGA7,KAT6A,LAMB2,LARGE1,LBR,LMNA,LTBP1,LTBP3,MCCC1,MRPS14,MYO1H,MYO9A,NDUFAF2,N…
Regional abnormality of skin	HP:0011356	7.07024e-12	11.1506	413	94	AAAS,AAGAB,ADGRG6,ADNP,ALOXE3,ANAPC1,ATR,BAZ1B,BLM,BMP4,BRAF,CAST,CDC42BPB,CDK10,CEP55,CEP57,CHD1,CHUK,CLCN7,CSNK2A1,DDB2,DDX11,DHX30,DIS3L2,DPAGT1,DST,EP300,ERCC4,EXT1,FGFR3,FGFRL1,FKBP10,FLNA,FOXP1,GNB2,GPKOW,GSN,GTF2IRD1,GTF2IRD2,HNRNPK,JARID2,KAT6B,KATNB1,KCNMA1,KIF1A,KMT2D,LBR,LTBP1,LZTR1,MBTPS2,MCOLN1,MEF2C,MEGF8,NFIX,NPM1,NSD2,NUP88,PAK3,PARN,PEX19,PEX5,PIEZO2,PLEC,PLOD1,PLOD3,PNPLA6,PORCN…
Abnormality of bone mineral density	HP:0004348	7.45179e-12	11.1277	493	106	AEBP1,AIFM1,ANAPC1,AP1S2,ATRX,BAZ1B,BRAF,CANT1,CARS,CCDC134,CDKN1B,CEP164,CLCN7,COL1A1,COL1A2,COL5A1,COL5A2,DDRGK1,DHX37,DPAGT1,DVL1,EBP,ERCC4,ERCC8,EXT2,FANCE,FANCM,FARSB,FBN1,FKBP10,FLNA,FN1,GCLC,GK,GLI2,GNPAT,GNPTAB,GPAA1,GTF2IRD1,GTF2IRD2,HERC2,HMGA2,HNRNPH1,HNRNPK,IKBKG,IL12RB1,KIF1A,KISS1R,LAMA5,LBR,LMNA,LZTR1,MAD2L2,MBTPS1,MBTPS2,MDM4,MIA3,MSH4,NAB2,NAE1,NF1,NFIX,NPM1,NPR2,NSD2,NSMF,OCRL,P…
Bruising susceptibility	HP:0000978	7.50701e-12	11.1245	142	48	AEBP1,ATRX,BGN,BRAF,C1S1,CALR,CLCN7,COL1A1,COL1A2,COL3A1,COL5A1,COL5A2,DTNBP1,ETV6,FANCE,FBN1,FKBP10,FLNA,GGCX,GSN,HPS4,HPS5,ITGA2B,LMAN1,LZTR1,MAT2A,MCFD2,MYH9,NABP1,NBEAL2,NFIX,NPM1,PLAU,PLEC,PLOD1,PLOD3,PRDM5,PTPN11,RIN2,RIT1,SERPINF2,SH2B3,SMAD2,STIM1,TCIRG1,TNFRSF1A,TRP53,USP48
Abnormality of the urinary system physiology	HP:0011277	7.52923e-12	11.1232	834	154	4933427D14RIK,ACAD9,ACADVL,ACSL4,ACTN4,ADNP,AGA,AHI1,ALDOA,ALOXE3,APOE,ARHGDIA,ATAD3A,ATP11C,ATRX,BAZ1B,BBS7,BBS9,BLM,BNC2,CASK,CDC42BPB,CDK4,CDKN1B,CEP120,CEP164,CHD4,CHUK,COL3A1,COPA,CSPP1,D2HGDH,DAAM2,DDB2,DHX37,DIS3L2,DLST,DMD,DNAJB11,DNMT3A,DYNC2H1,EFEMP2,EP300,ERCC4,ERCC8,ETFDH,EXT1,EXT2,FANCE,FANCM,FARS2,FARSB,FBXL4,FN1,FUZ,GAA,GAPVD1,GCLC,GK,GNPTAB,GSN,GTF2IRD1,GTF2IRD2,HMGA2,HNRNPK,HTRA2…
Hypoplastic male external genitalia	HP:0000050	8.00003e-12	11.0969	375	88	4933427D14RIK,ATAD3A,ATRX,AXL,BAZ1B,BBS7,BBS9,BMP4,CASK,CATIP,CDC42BPB,CDT1,CHD4,COG5,CTU2,CUL4B,DDB2,DDX6,DHX37,DIS3L2,DNHD1,DVL1,DVL3,DYNC2H1,ECE1,ERCC4,ERCC8,EXT2,FANCM,FARSB,FBN1,FMR1,GHR,GLI2,GMPPB,GNB2,GTF2IRD1,GTF2IRD2,HERC2,HMGA2,HUWE1,IFT172,IFT27,IFT80,KAT6B,KCNAB2,KISS1R,KMT2D,LAMA5,LARGE1,LMNA,MBD5,MBTPS2,MEGF8,NEB,NEK1,NSD1,NSMF,ORC4,PAFAH1B1,PIEZO2,PNPLA6,POLE,POMGNT1,POMGNT2,PPP1R1…
Abnormality of mouth shape	HP:0011338	1.13081e-11	10.9466	242	66	4933427D14RIK,AGO2,AHI1,AP1S2,ASH1L,ATRX,BCAS3,BRAF,CACNA1A,CACNA1C,CCDC174,CDK5,CNOT3,DGCR2,DHX30,DHX37,DIS3L2,DST,DVL1,DVL3,EBP,EXT2,FGFRL1,FOXP1,GFM2,GK,GNB2,HERC2,HMGA2,HNRNPK,HS6ST2,KAT6A,KCNMA1,KIF15,KIF1A,KMT2D,LAMB2,MBD5,MEF2C,NARS2,NCAPG2,NFIX,NONO,NSD2,OCRL,PAK3,PDZD8,PGAP3,PIGT,PLOD3,POGZ,POLR3A,SETD5,SLC1A3,SON,SOX5,SRCAP,STRADA,TASP1,TBC1D24,TCF4,TFE3,TRAPPC9,TRIP12,WDR4,ZBTB20
Abnormal vertebral morphology	HP:0003468	1.57966e-11	10.8014	392	90	4933427D14RIK,AEBP1,AGA,AHI1,AIFM1,ASH1L,ATRX,BAZ1B,BGN,BRAF,CANT1,CBY1,CCDC134,CDK10,CEP120,CHD4,CLCN7,COL11A2,COL1A1,COL1A2,CSPP1,CTSA,DDRGK1,DHX37,DVL1,DVL3,DYM,DYNC2H1,EBP,EXOC6B,FBN1,FGFR3,FGFRL1,FKBP10,FLNA,FLNB,FN1,FUZ,GLI2,GNPAT,GNPTAB,GTF2IRD1,GTF2IRD2,HDAC6,HNRNPK,IDUA,IFT80,IKBKG,KMT2D,LAMA5,LBR,LTBP1,LTBP3,MBD5,MBTPS2,MIA3,MSH4,NEK1,NF1,NPR2,NSD1,NSD2,OCRL,PAX3,PIBF1,PIEZO2,PLOD1,PLOD…
Abnormal systemic arterial morphology	HP:0011004	1.6057e-11	10.7943	438	97	ADK,AEBP1,APOE,APP,BAZ1B,BGN,BRAF,BUB1,CARS,CDK8,CEP57,CHD4,COL1A1,COL1A2,COL3A1,COL5A1,COL5A2,CRELD1,CTSA,DDX3X,DDX6,DGCR2,DIS3L2,DNAJB11,DNMT3A,EFEMP2,EP300,ERCC4,ERCC8,ERMARD,FANCE,FANCM,FARSB,FBN1,FLNA,FLNB,FMR1,GAA,GGCX,GHR,GLI2,GNB2,GTF2IRD1,GTF2IRD2,HNRNPK,HOXA1,HYOU1,KCNAB2,KMT2D,LDLR,LMNA,LTBP1,LZTR1,MAD2L2,MAT2A,NAE1,NEK1,NF1,NPC1,NPR3,NSD1,OSGEP,PALB2,PLOD1,PLOD3,PPFIBP1,PRKCSH,PTCH1,P…
Feeding difficulties in infancy	HP:0008872	1.88929e-11	10.7237	486	104	4933427D14RIK,ADNP,AGRN,AHI1,AIFM1,ALS2,ATAD3A,ATRX,BIN1,BLM,BMP4,BRAF,CARS,CASK,CBY1,CDK8,CEP120,CNOT3,COG5,COL1A1,COL6A3,CSPP1,DDX3X,DMPK,DPM1,DST,DYNC2H1,EDEM3,EP300,ERCC8,FARS2,FARSA,FBN1,FLCN,FLNA,FOXP1,GAA,GFM2,GLI2,GNB2,GNPTAB,GTPBP3,HERC2,HMGA2,HNRNPK,HTRA2,IFT172,IFT80,IKBKG,ITGA7,KCNAB2,KIF15,KIF1A,KMT2D,LAMB2,LARGE1,LZTR1,MCCC1,MMAB,MTR,MYO1H,MYO9A,NFIX,NONO,NSD1,OCRL,OPA1,PEX19,PEX5,P…
Abnormal epiphysis morphology	HP:0005930	1.91444e-11	10.718	227	63	4933427D14RIK,AIFM1,ATR,BGN,CANT1,CDC42BPB,CDT1,CEP120,CEP164,CLCN7,COL11A2,COL1A1,COL1A2,CSPP1,DDRGK1,DVL1,DVL3,DYM,DYNC2H1,EBP,EP300,ERCC8,EVC,EXT1,FBN1,FGFR3,FGFRL1,FLNA,FLNB,FN1,GGCX,GNPAT,IDUA,IFT172,IFT80,KIF15,KIF1A,LBR,LTBP3,MIA3,NEK1,NPR2,NPR3,NSD2,OCRL,ORC4,PEX19,PEX5,PISD,PLK4,PLOD3,PORCN,PRDM5,PTPN11,SIL1,SMARCA2,SNRPB,SRCAP,TCIRG1,TGDS,THRB,UFSP2,WNK1
Abnormality of the chin	HP:0000306	2.29836e-11	10.6386	343	82	ACTG1,ADNP,AGA,ALG13,AP1S2,AP4E1,ATAD3A,ATRX,BAZ1B,BRAF,CACNA1G,CDC42BPB,CDK10,CHD1,CLCN4,CNOT3,CTU2,CUL4B,DHX30,DHX37,DNMT3A,DST,DYM,EDA,ERCC4,ERCC8,FBN1,FBXW11,FLCN,FLNA,FMR1,FN1,FOXP1,GNB2,GNPTAB,GTF2IRD1,GTF2IRD2,HERC2,HNRNPH1,HS6ST2,IDUA,INSR,JARID2,KAT6A,KCNAB2,LAMB2,LMNA,LTBP3,MAN1B1,MBD5,MEF2C,NFIX,NSD1,NSD2,OCRL,PAX3,PGAP3,PIEZO2,PLK4,PLOD3,POGZ,POLR3A,PORCN,PRKDC,PTCH1,PTPN11,RECQL4,RER…
Abnormal hair quantity	HP:0011362	2.40779e-11	10.6184	691	133	4933427D14RIK,ADNP,AEBP1,ALOXE3,ANAPC1,APOE,ASH1L,ATR,ATRX,AXL,BBS7,BBS9,BCAS3,BGN,BLM,BPTF,BRAF,CACNA1C,CACNA1G,CANT1,CARS,CDC42BPB,CDK10,CDK5,CEP57,COL3A1,CSNK2A1,CUL4B,DDB2,DHX30,DHX37,DNMT3A,DOCK7,DPAGT1,DVL1,DVL3,EBP,EDA,EP300,ERCC4,ERCC8,EVC,EXT1,EXT2,FLNA,FMR1,GATAD2B,GNB2,GNPTAB,GSN,HMGA2,HNRNPU,IDUA,IFT172,IFT27,IKBKG,INSR,IRAK1,JARID2,KAT6B,KATNB1,KCNAB2,KCNMA1,KISS1R,KMT2D,LMNA,LTBP3,L…
Unusual infection	HP:0032101	2.47265e-11	10.6068	764	143	ADNP,AGA,AGRN,ALG13,ALOXE3,ANAPC1,AP3B1,ARL2BP,ARPC1B,ATM,ATP6AP1,ATR,ATRX,BAZ1B,BLM,BMP4,BNC2,BPTF,BRAF,CACNA1C,CARS,CD55,CDC42BPB,CLCN7,COL11A2,COL5A1,COL5A2,COL6A3,CSPP1,CYBA,DDX6,DGCR2,DNAJB11,DNMT3B,DYM,EFEMP2,ELF4,EP300,ERCC4,EXT1,FANCE,FANCM,FARSB,FBXL4,FGFR3,FLNA,FMR1,FOXP1,GAA,GCLC,GFM2,GNB2,GNPTAB,GTF2IRD1,GTF2IRD2,HELLS,HERC2,HYOU1,IARS,IDUA,IKBKG,IL12RB1,INSR,ITGA7,KAT6A,KAT6B,KIF15,K…
Abnormal sternum morphology	HP:0000766	2.5588e-11	10.592	395	90	4933427D14RIK,ADNP,AEBP1,AGA,AGRN,AIFM1,AP1G1,ASH1L,ATAD3A,ATG7,BAZ1B,BGN,BRAF,CDC42BPB,CEP120,COL11A2,COL12A1,COL1A2,COL3A1,COL5A1,DICER1,DVL1,DVL3,DYM,DYNC2H1,EFEMP2,EP300,EVC,FARSB,FBN1,FGFR3,FGFRL1,FKBP10,FLNA,FLNB,FMR1,FN1,GNPTAB,GTF2IRD1,GTF2IRD2,HNRNPH1,HNRNPK,HUWE1,HYOU1,IFT172,IFT80,ITGA7,KAT6A,LAMA5,LBR,LMNA,LTBP1,LTBP2,LZTR1,MAN1B1,MAT2A,MBTPS1,MBTPS2,MEGF8,MET,MYO9A,NEB,NEK1,NF1,NFIX,…
Reduced bone mineral density	HP:0004349	3.05902e-11	10.5144	429	95	AEBP1,AIFM1,ANAPC1,ATRX,BAZ1B,BRAF,CANT1,CARS,CCDC134,CDKN1B,CLCN7,COL1A1,COL1A2,COL5A1,COL5A2,DDRGK1,DHX37,DPAGT1,ERCC4,EXT2,FANCE,FANCM,FARSB,FBN1,FKBP10,FN1,GCLC,GK,GLI2,GNPAT,GNPTAB,GPAA1,GTF2IRD1,GTF2IRD2,HERC2,HNRNPH1,HNRNPK,IKBKG,IL12RB1,KIF1A,KISS1R,LAMA5,LBR,LMNA,LZTR1,MAD2L2,MBTPS1,MBTPS2,MDM4,MIA3,MSH4,NAB2,NAE1,NF1,NFIX,NPM1,NPR2,NSD2,NSMF,OCRL,PALB2,PARN,PIGT,PLOD1,PLOD3,POLE,POLG2,P…
EEG abnormality	HP:0002353	3.23035e-11	10.4908	436	96	ABAT,ACOX1,ADK,AGRN,AIMP1,AKT3,ALG13,AP1S2,AP2M1,ASNS,BRAF,BRAT1,CACNA1A,CACNA1G,CARS2,CASK,CDK5,CELF2,CLCN2,CLCN4,CNPY3,CPA6,CTSD,CUL4B,D2HGDH,DDB2,DNM1,DOCK7,DPAGT1,DPM1,EFHC1,EP300,ERCC4,ERMARD,FARS2,FGFRL1,FLCN,FOXP1,GFM2,GLS,GMPPB,GNB2,GPAA1,GRIN2D,GRN,HNRNPU,KCNAB2,KCNMA1,KCNT2,KIF1A,KMT2D,LAGE3,LARGE1,MCOLN1,MYO9A,NARS2,NAXD,NF1,NPRL2,NPRL3,NSD2,OCRL,OGDHL,OSGEP,PAFAH1B1,PCDH19,PEX19,PEX5,…
Abnormal elasticity of skin	HP:0010647	3.68081e-11	10.4341	207	59	AEBP1,AKT3,ALOXE3,ATP6AP1,ATRX,BAZ1B,BGN,BRAF,C1S1,CEP55,COL12A1,COL1A1,COL1A2,COL3A1,COL5A1,COL5A2,CSPP1,CUL4B,EBP,EDA,EFEMP2,EXT1,FBN1,FGFR3,FLNA,GGCX,GNB2,GSN,GTF2IRD1,GTF2IRD2,IARS,INSR,KCNMA1,KMT2C,LMNA,LTBP1,LZTR1,MAN1B1,MEGF8,NPR2,NSD1,PARN,PLOD1,PRDM5,PTPN11,RIN2,RIT1,SMAD2,SMARCA2,SMARCAD1,SON,TBX15,TERT,TRP53,USP48,WDR35,WDR81,WRN,ZMPSTE24
Hyperreflexia	HP:0001347	3.7443e-11	10.4266	666	129	AAAS,ABAT,ABHD16A,ACOX1,ACSL4,ADSL,AHI1,AIFM1,ALS2,AMPD2,ANXA11,AP1S2,AP4E1,APOE,ARL2BP,ASNS,ATL1,ATRX,ATXN2,BAZ1B,BCAS3,BRAT1,CACNA1A,CACNA1G,CARS,CASK,CDK5RAP2,CHKA,CIT,COG5,CPT1C,CTSD,DDHD2,DNM1,DPAGT1,DPM1,DYM,DYNC1I2,EP300,ERCC4,ERCC8,FANCE,FANCM,FARS2,GCLC,GFM2,GLT8D1,GMPPB,GNB2,GPAA1,GRN,GTF2IRD1,GTF2IRD2,HTRA2,HTT,HUWE1,IFT172,IMPDH2,IMPG2,JAM2,KATNB1,KCNMA1,KIF1A,LARGE1,LBR,LRRK2,MAD2L2,…
Abnormality of the breast	HP:0000769	3.74915e-11	10.4261	365	85	AAGAB,ACOX1,ADNP,ARHGEF2,ASH1L,ATM,ATR,AXL,BLM,BRAF,CACNA1C,CARS,CDK4,CDKN1B,CDT1,CHEK2,CSPP1,CUL4B,DDX6,DHX37,DPAGT1,DPM1,EDA,ERMARD,FMR1,GLI2,GNB2,GNPTAB,HNRNPK,IKBKG,INSR,JARID2,KAT6A,KATNB1,KIF15,KISS1R,KMT2D,LAMA5,LAS1L,LBR,LMNA,LZTR1,MAN1B1,MEGF8,MGMT,MLH1,MSH4,MUTYH,NF1,NFIX,NONO,NQO2,NSD2,NSMF,ORC4,PALB2,PGAP3,PIGT,PMS2,PNPLA6,POLE,POLR3A,PORCN,POT1A,PSMC3IP,PTPN11,RAD54L,RERE,RIT1,RSPO2,…
Short digit	HP:0011927	3.91543e-11	10.4072	498	105	4933427D14RIK,ADAMTS10,ADNP,AIFM1,ALOXE3,AP1G1,ATRX,BBS7,BBS9,BGN,BMP4,BRAF,CANT1,CASK,CDC42BPB,CEP120,CEP55,CLCN7,COL11A2,CSNK2A1,CSPP1,CUL4B,DDX3X,DNMT3A,DONSON,DVL1,DVL3,DYM,DYNC2H1,EDA,EP300,EVC,EXT1,FANCE,FBN1,FBXW11,FGFR3,FGFRL1,FLNA,FLNB,FN1,GGCX,GHR,GNB2,HMGA2,HUWE1,IFT172,IFT27,IFT80,KAT6A,KAT6B,KCNAB2,KIF15,KMT2D,LAMA5,LBR,LMNA,LTBP1,LTBP2,LTBP3,LZTR1,MAPK8IP3,MBD5,MBTPS1,MEGF8,MIA3,MYS…
Intellectual disability, mild	HP:0001256	3.98608e-11	10.3995	290	73	ABCA2,ADAMTS10,AP1S2,AP3B1,ATL1,ATP6AP1,BIN1,BLM,BPTF,BRAF,CARS,CEP57,CLCN4,COG5,DMD,DNMT3A,DONSON,DYM,EP300,ERCC4,ERCC8,ERMARD,EXT2,FBN1,FLCN,FLNA,FMR1,FOXP1,GDI1,GMPPB,GPAA1,GRIK2,GTPBP3,HDAC6,HMGA2,KMT2D,LTBP2,MAN1B1,MIA3,MSMO1,NARS2,NF1,NFIX,NONO,NSD1,PAFAH1B1,PCDH19,PIEZO2,PNPLA6,POGZ,POLR3A,POMGNT1,PTPN11,RARS,RECQL4,RREB1,RTN4IP1,SCYL1,SELENOI,SLC12A6,SPEG,SRCAP,TBC1D24,TKT,TRIM37,TRIO,TSP…
Abnormal rib morphology	HP:0000772	4.19036e-11	10.3777	260	68	4933427D14RIK,ADAMTS10,AIFM1,ATR,BGN,BIN1,CDT1,CEP120,CLCN7,COL11A2,COL1A1,COL1A2,CSPP1,DDRGK1,DNMT3A,DONSON,DYM,DYNC2H1,EBP,ERMARD,EVC,EXOC6B,EXT1,EXT2,FBN1,FGFR3,FGFRL1,FLNA,FLNB,FUZ,GLI2,GNPTAB,HDAC6,IDUA,IFT172,IFT80,IKBKG,KCNAB2,LAMA5,LBR,LMNA,NEB,NEK1,NSD2,NUP88,OCRL,ORC4,PAX3,PLOD1,POLR3A,PORCN,PRIM1,PTCH1,PTPN11,RECQL4,RERE,RSPO2,RTTN,SNRPB,SON,SRCAP,TBC1D24,TCIRG1,TFE3,TGIF1,WDR35,WNK3,Z…
Functional abnormality of the bladder	HP:0000009	4.81732e-11	10.3172	399	90	ADNP,ALS2,ATL1,ATRX,ATXN2,BAZ1B,BBS7,BBS9,BIN1,BNC2,BPTF,CACNA1G,CDK5RAP2,CHD4,CIT,COG5,CPT1C,CTSH,DDHD2,DDX6,DMPK,DNMT3A,DVL3,DYSF,EFEMP2,EIF2AK1,EIF4G1,EP300,ERCC8,EXT1,EXT2,FARS2,FGFR3,FLNA,FMR1,FOXP1,FUZ,GAA,GIGYF2,GNB2,GTF2IRD1,GTF2IRD2,HNRNPA2B1,HNRNPK,HNRNPU,HS6ST2,IFT172,IFT27,IGHMBP2,KIF1A,KMT2C,LRRK2,LTBP1,MBTPS2,MCM7,MFSD2A,MYO1H,NAB2,NCAPG2,NRIP1,NSD1,PLXNA1,POLG2,POLR3A,POT1A,PPOX,RA…
Functional abnormality of the inner ear	HP:0011389	4.85302e-11	10.314	785	145	AAAS,ACOX1,ACTG1,ACY1,ADK,AGRN,AHI1,AIFM1,AP1S2,ARHGDIA,ARL2BP,ASH1L,ATG7,ATP6AP1,ATRX,BAZ1B,BMP4,BRAF,CACNA1A,CACNA1G,CALR,CARS,CASK,CDC42BPB,CDK5RAP2,CDK8,CEP250,CNOT1,CNOT3,COG5,COL11A2,COL3A1,CRLS1,CSPP1,DDB2,DIAPH3,DLST,DMD,DNM1,DNMT3A,DNMT3B,DVL1,EBP,ECE1,EIF3F,EP300,EPS15L1,ERCC4,ERCC8,FBN1,FBXW4,FGFR3,FGFRL1,FLNA,FLNB,GLI2,GMPPB,GNPTAB,GTF2IRD1,GTF2IRD2,HGF,HNRNPK,HOXA1,HTRA2,IARS,IDUA,IF…
Thin vermilion border	HP:0000233	5.08424e-11	10.2938	354	83	ACSL4,ACTG1,ADGRG6,ADNP,ADSL,AGO2,AP2M1,AP3B1,ARHGEF2,ATRX,BPTF,BRAT1,BUB1,CACNA1C,CDC42BPB,CDK10,CDK5RAP2,CIT,COL3A1,CSNK2A1,DDRGK1,DNMT3A,DVL1,EDEM3,EP300,EVC,EXT1,FBN1,FMR1,GATAD2B,GNB2,HERC2,HMGA2,HNRNPU,HS6ST2,HUWE1,KAT6A,KAT6B,KATNB1,KCNMA1,KIF15,KMT2D,LAS1L,LMNA,MAN1B1,MAPK8IP3,MBD5,MCM7,MEF2C,MFSD2A,NF1,NONO,NSD2,OCRL,PAK3,PGAP3,PIEZO2,POGZ,POLR3A,PRKDC,RECQL,RECQL4,SETD5,SMARCA2,SMARCC2,…
Tooth malposition	HP:0000692	5.42844e-11	10.2653	348	82	4933427D14RIK,ADAMTS10,ADNP,AEBP1,AGO2,ATR,ATRX,BAZ1B,BBS7,BBS9,BCAS3,BMP4,BPTF,BRAF,CDC42BPB,CDK5RAP2,CLCN7,COL1A2,COL3A1,COL5A1,CUL4B,DNMT3A,DOCK7,DVL1,DVL3,EDA,EP300,ERCC4,ERCC8,FBN1,FGFR3,FLCN,FLNA,GATAD2B,GLI2,GNB2,GTF2IRD1,GTF2IRD2,HNRNPH1,HNRNPK,IFT172,IFT27,INSR,ITGA7,KATNB1,KCNMA1,KIF15,KMT2D,LMNA,LTBP3,MBD5,MEGF8,NONO,OCRL,PLCB4,PLOD1,PORCN,PRKD1,PTPN11,RECQL,SETD5,SHANK3,SMARCA2,SMCHD1…
Abnormal judgment	HP:5200401	5.7045e-11	10.2438	387	88	ACSL4,ADNP,ANXA11,AP1G1,ASH1L,ATM,ATRX,ATXN2,BAZ1B,BBS7,BBS9,BPTF,BRAF,CACNA1A,CDC42BPB,CHEK2,CIZ1,CLCN4,CTSD,CTSH,DGCR2,DLST,DNMT3A,EIF2AK1,EP300,FMR1,FOXP1,GCLC,GLI2,GLT8D1,GRIK2,GRN,GTF2IRD1,GTF2IRD2,HTRA2,HTT,IFT172,IFT27,IMPDH2,KCTD17,KISS1R,LRRK2,MBD5,MLH1,MUTYH,NEK1,NF1,NFIX,NONO,NSD1,NSD2,NSMF,OCRL,OPTN,PAK3,PCDH19,PLCH1,PMS2,POGZ,POLE,POLG2,PPOX,PTCH1,RREB1,SETD5,SLC25A11,SLC25A13,SNCA,S…
Delayed ability to walk	HP:0031936	6.21538e-11	10.2065	250	66	ABCA2,ADGRL1,AHI1,ALS2,AMPD2,AP1S2,AP4E1,ATG7,BRAT1,CASK,CCDC134,CELF2,CNOT3,COL12A1,COL3A1,CSNK2A1,DHX30,DYNC1I2,EIF2AK1,EIF3F,EP300,EXOC6B,FOXP1,GNPTAB,GRIK2,HERC2,HNRNPK,HS6ST2,HUWE1,IFT27,KAT6A,LARGE1,LBR,MAPK8IP3,MEF2C,MEGF8,MRPS14,MYO9A,NCAPG2,NFIX,NONO,PAK1,PAK3,PCYT2,PIEZO2,PLOD1,PMPCA,SETD5,SLC25A12,SMARCA2,SON,SRCAP,STAG2,SYNE1,TIMM50,TMEM147,TMEM63A,TRAPPC9,TRIM2,TRIO,TRMT1,TTI2,WDR26,…
Intrauterine growth retardation	HP:0001511	6.34003e-11	10.1979	536	110	ADGRG6,ADNP,ASNS,ATR,BIN1,BLM,BRAF,BUB1,CANT1,CARS,CCDC134,CDC42BPB,CDK10,CDT1,CEP57,CLCN7,CNOT1,COG5,CTU2,DDX11,DDX3X,DNMT3A,DONSON,DST,EFEMP2,EP300,ERCC4,ERCC8,EVC,FANCE,FANCM,FARSB,FBN1,FGFRL1,FLNB,FMR1,GATAD2B,GFM2,GLI2,GPKOW,GTPBP3,HDAC6,HERC2,HMGA2,IARS,IGHMBP2,INSR,JAM2,KAT6A,KATNB1,KMT2D,LAGE3,LAMA5,LMNA,LTBP1,MAD2L2,MBTPS2,NCAPG2,NDUFAF2,NDUFS1,NF1,NFIX,NPM1,NSD2,NUP88,ORC4,OSGEP,PALB2,P…
Abnormal uvea morphology	HP:0000553	6.47035e-11	10.1891	434	95	4933427D14RIK,AAAS,ACTG1,ADNP,AHI1,AP3B1,APOE,BAZ1B,BLM,BMP4,CASK,CBY1,CENPF,CEP120,CLCN2,COL3A1,CSPP1,DDX6,DIS3L2,DLST,DTNBP1,EPS15L1,ERCC4,ERCC8,FANCE,FANCM,FBN1,FBXW4,FGFRL1,FLNA,FOXP1,GLI2,GMPPB,GTF2IRD1,GTF2IRD2,HERC2,HPS4,HPS5,IKBKG,IMPG2,KCNAB2,KMT2D,KRIT1,LACC1,LAMB2,LARGE1,LTBP2,LZTR1,MAD2L2,MAT2A,MBTPS2,MPDZ,MYO5A,NF1,NSD2,OCRL,PALB2,PAX3,PEX19,PEX5,PIBF1,PNPLA6,POGZ,POMGNT1,POMGNT2,POR…
Abnormal breast morphology	HP:0031093	6.61706e-11	10.1793	362	84	AAGAB,ACOX1,ADNP,ARHGEF2,ASH1L,ATM,ATR,AXL,BLM,BRAF,CACNA1C,CARS,CDK4,CDT1,CHEK2,CSPP1,CUL4B,DDX6,DHX37,DPAGT1,DPM1,EDA,ERMARD,FMR1,GLI2,GNB2,GNPTAB,HNRNPK,IKBKG,INSR,JARID2,KAT6A,KATNB1,KIF15,KISS1R,KMT2D,LAMA5,LAS1L,LBR,LMNA,LZTR1,MAN1B1,MEGF8,MGMT,MLH1,MSH4,MUTYH,NF1,NFIX,NONO,NQO2,NSD2,NSMF,ORC4,PALB2,PGAP3,PIGT,PMS2,PNPLA6,POLE,POLR3A,PORCN,POT1A,PSMC3IP,PTPN11,RAD54L,RERE,RIT1,RSPO2,SEC23B,…
Anteverted nares	HP:0000463	7.01756e-11	10.1538	408	91	4933427D14RIK,ACSL4,ADGRG6,ADNP,ADSL,AGA,AHI1,AIFM1,ALG13,AP2M1,ASH1L,ATAD3A,ATRX,BRAF,CANT1,CASK,CBY1,CDC42BPB,CEP120,CEP55,CNOT3,COL11A2,CSNK2A1,CSPP1,DDX3X,DHX37,DICER1,DIS3L2,DNMT3A,DNMT3B,DOCK7,DVL1,DVL3,DYNC1I2,FBN1,FGFR3,FLNB,GLI2,GNPAT,GNPTAB,GPAA1,IDUA,INSR,KATNB1,KIF15,KIF1A,LTBP3,MAPK8IP3,MEF2C,MEGF8,NARS2,NFIX,NSD1,PAFAH1B1,PAK3,PEX19,PEX5,PIBF1,PIEZO2,PIGT,PLCH1,PLEC,PLK4,PLOD3,POLG2…
Skeletal muscle atrophy	HP:0003202	8.49689e-11	10.0707	456	98	ADK,ADSL,AGRN,AIFM1,AIMP1,ALS2,AMPD2,ANXA11,AP1S2,ATAD3A,ATL1,ATL3,ATM,ATRX,ATXN2,BBS7,BBS9,BIN1,BRAF,CARS,COL12A1,COL6A3,CPT1C,CUL4B,DCAF8,DMD,DNAJB2,DNMT3B,DYSF,ERCC8,FARS2,FBXL4,FBXO38,FGD4,FLNA,GLT8D1,GMPPB,HMGA2,HNRNPA2B1,HNRNPDL,HUWE1,IDUA,IFT172,IFT27,IGHMBP2,INF2,INSR,ITGA7,KAT6A,KIF1A,LAMB2,LARGE1,LMNA,MYO9A,NARS2,NEB,NEK1,NEMF,NOP56,NT5C2,NUP88,OPA1,OPTN,PEX5,PIEZO2,PIP5K1C,PLEC,PLOD3,P…
Limb joint contracture	HP:0003121	9.189e-11	10.0367	364	84	ADGRG6,ALS2,ATR,BCAS3,BIN1,CANT1,CDT1,COG5,COL11A2,COL12A1,COL1A1,COL6A3,CUL4B,DDHD2,DMD,DPAGT1,DPM1,DVL1,DVL3,ECE1,ERCC4,ERCC8,FBN1,FBXW11,FGFR3,FKBP10,FLNA,GFM2,GMPPB,GNB2,GNPTAB,GPKOW,IDUA,IGHMBP2,IKBKG,INF2,ITGA7,JARID2,KAT6B,KCNAB2,LAGE3,LARGE1,LBR,LMNA,MBTPS2,MEGF8,MYO9A,NEB,NSD1,NT5C2,NUP88,OCRL,OPA1,ORC4,OSGEP,PAX3,PEX5,PIEZO2,PLEC,PLOD1,PLOD3,POLR3A,PORCN,RARS2,RERE,RSPO2,RTTN,SLC12A6,SL…
Failure to thrive	HP:0001508	1.03603e-10	9.98463	837	151	4933427D14RIK,ABCA3,ACAD9,ACOX1,ACTG1,ADK,ADNP,AIMP1,ALOXE3,ARPC1B,ASNS,ATM,ATP6AP1,BAZ1B,BMP4,BPTF,BRAF,CACNA1A,CARS,CARS2,CASK,CDT1,CELF2,CIT,COL12A1,COL6A3,CSNK2A1,CSPP1,DDB2,DGAT1,DNM1,DNMT3B,DPAGT1,DPM1,DYM,EBP,ECE1,EP300,ERCC4,ERCC8,ERMARD,EVC,FARSB,FBN1,FBXL4,FGFRL1,FLCN,FLNA,FMR1,FOXP1,GAA,GCLC,GLI2,GNB2,GNPAT,GNPTAB,GRIN2D,GTF2IRD1,GTF2IRD2,GTPBP3,HERC2,HMGA2,HNRNPH1,HNRNPK,HTRA2,IARS,IG…
Abnormal rib cage morphology	HP:0001547	1.07913e-10	9.96693	314	76	4933427D14RIK,ADAMTS10,AIFM1,ATR,BGN,BIN1,BRAF,CANT1,CDC42BPB,CDT1,CEP120,CLCN7,COL11A2,COL1A1,COL1A2,CSPP1,DDRGK1,DNMT3A,DONSON,DYM,DYNC2H1,EBP,ERMARD,EVC,EXOC6B,EXT1,EXT2,FBN1,FGFR3,FGFRL1,FLNA,FLNB,FUZ,GLI2,GNPTAB,GPKOW,HDAC6,IDUA,IFT172,IFT80,IKBKG,KAT6A,KCNAB2,LAMA5,LBR,LMNA,LZTR1,NEB,NEK1,NSD2,NUP88,OCRL,ORC4,PAX3,PLOD1,POLR3A,PORCN,PRIM1,PTCH1,PTPN11,RECQL4,RERE,RIT1,RSPO2,RTTN,SNRPB,SON,S…
Hernia	HP:0100790	1.14354e-10	9.94175	499	104	ADNP,AEBP1,AGA,AP1S2,ATRX,BAZ1B,BGN,BRAT1,BUB1,C1S1,CARS,CASK,CDC42BPB,CEP120,CHUK,CLCN4,COL11A2,COL1A1,COL1A2,COL3A1,COL5A1,COL5A2,CSNK2A1,CUL4B,DDX6,DGCR2,DICER1,DIS3L2,DNMT3A,DNMT3B,DVL1,DVL3,DYNC2H1,EFEMP2,ERCC4,ERMARD,EXT2,FANCE,FANCM,FARSB,FBN1,FBXW11,FLNA,FLNB,GNB2,GNPAT,GNPTAB,GTF2IRD1,GTF2IRD2,HELLS,HMGA2,IDUA,IFT80,IKBKG,KMT2C,KMT2D,LAGE3,LBR,LTBP1,MAD2L2,MAT2A,MBTPS1,MBTPS2,MEGF8,NFIX,…
Abnormal size of the palpebral fissures	HP:0200007	1.14939e-10	9.93953	259	67	ACTG1,ADNP,ATR,BAZ1B,BPTF,BRAF,BUB1,CACNA1G,CDC42BPB,CEP55,CEP57,CHD4,CUL4B,DDX3X,DDX6,DGCR2,DNM1,DNMT3A,DONSON,DVL1,DVL3,EBP,EDEM3,EFEMP2,EP300,ERCC4,ERMARD,FANCE,FANCM,FOXP1,GATAD2B,GNB2,GPKOW,GTF2IRD1,GTF2IRD2,HNRNPH1,HNRNPK,HUWE1,KAT6B,KIF15,KMT2D,LMNA,MAD2L2,MAPK8IP3,PALB2,PAX3,PGAP3,PIEZO2,POLR1A,POLR3A,PPP1R12A,PRIM1,RECQL4,RERE,SETD5,SLC6A17,SMARCA2,SRCAP,TBX15,TENM3,THOC6,TRIP12,TRMT1,UG…
Ataxia	HP:0001251	1.26679e-10	9.89729	839	151	4933427D14RIK,AAAS,ABCA2,ABCA7,ABHD16A,ADSL,AGRN,AHI1,AIFM1,ALS2,AP1S2,AP2M1,APOE,APP,ATAD3A,ATG7,ATM,ATXN2,BAZ1B,BBS7,BBS9,BRAT1,CACNA1A,CACNA1G,CARS,CASK,CBY1,CELF2,CEP120,CEP164,CLCN2,CLCN4,COG5,CSNK2A1,CSPP1,CTSD,CUL4B,D6WSU163E,DDB2,DHX30,DNM1,DPAGT1,DPM1,ERCC4,ERCC8,ERMARD,FBXL4,FMR1,GCLC,GLS,GMPPB,GPAA1,GPI1,GRIK2,GRIN2D,GRN,GSN,GTF2IRD1,GTF2IRD2,HNRNPH1,HTT,IFT172,IFT27,IMPDH2,JAM2,KCNMA1…
Ptosis	HP:0000508	1.33647e-10	9.87404	591	117	4933427D14RIK,ACTG1,ADNP,AEBP1,AGRN,AHI1,ALDOA,ANXA11,ARHGEF2,ATG7,ATRX,BCAS3,BIN1,BPTF,BRAF,CACNA1A,CBY1,CDC42BPB,CDK8,CELF2,CEP120,CHD4,COL1A2,COL3A1,CSNK2A1,CSPP1,DHX37,DIS3L2,DNM1,DPAGT1,DVL1,DVL3,EDEM3,EP300,ERCC4,FANCE,FANCM,FARS2,FBN1,FGFR3,FGFRL1,FLNA,FOXP1,GMPPB,GNB2,GRIN2D,GSN,HNRNPK,HUWE1,IDUA,JARID2,KAT6A,KMT2D,LAMB2,LMNA,LZTR1,MAD2L2,MBTPS2,MYO9A,NARS2,NDUFAF2,NDUFS1,NEB,NF1,NOP56,NS…
Intellectual disability, severe	HP:0010864	1.35273e-10	9.86879	309	75	ACOX1,ACSL4,AKT3,ALG13,AP1S2,AP4E1,ATRX,BCAS3,CDK5RAP2,CIT,CLCN4,COG5,COLGALT1,CTSD,CUL4B,DMPK,DNMT3A,DPAGT1,DYM,DYNC1I2,EXT2,FGFR3,FGFRL1,FOXP1,GATAD2B,GDI1,GMPPB,HNRNPH1,HNRNPK,HNRNPU,HTT,KAT6A,KAT6B,KIF1A,LARGE1,MAN1B1,MBD5,MBTPS2,MCM7,MEF2C,MFSD2A,NFIX,NSD1,NSD2,PAFAH1B1,PAK1,PAK3,PCDH19,PEX5,PGAP3,PIGT,PLEKHG2,POGZ,POMGNT1,RTTN,SEMA5A,SLC6A17,SMARCA2,SMARCC2,SMARCE1,SON,SPTAN1,STAG1,TCF4,TFE…
Abnormality of muscle size	HP:0030236	1.36993e-10	9.8633	570	114	ADK,ADSL,AGA,AGRN,AIFM1,AIMP1,ALS2,AMPD2,ANXA11,AP1S2,ATAD3A,ATL1,ATL3,ATM,ATRX,ATXN2,BAZ1B,BBS7,BBS9,BIN1,BRAF,CARS,CIZ1,COL12A1,COL6A3,CPT1C,CUL4B,DCAF8,DMD,DNAJB2,DNMT3B,DVL1,DYSF,ERCC8,FARS2,FBXL4,FBXO38,FGD4,FLNA,GAA,GLT8D1,GMPPB,GNPTAB,GTF2IRD1,GTF2IRD2,HELLS,HMGA2,HNRNPA2B1,HNRNPDL,HNRNPK,HUWE1,IDUA,IFT172,IFT27,IGHMBP2,INF2,INSR,ITGA7,KAT6A,KCNMA1,KIF1A,LAMB2,LARGE1,LMNA,MAN2C1,MBD5,MYO9A…
Anxiety	HP:0000739	1.37939e-10	9.86031	373	85	ACSL4,ADNP,ANXA11,AP1G1,ASH1L,ATM,ATRX,ATXN2,BAZ1B,BBS7,BBS9,BPTF,BRAF,CACNA1A,CDC42BPB,CHEK2,CIZ1,CLCN4,CTSD,CTSH,DLST,DNMT3A,EIF2AK1,EP300,FMR1,FOXP1,GCLC,GLI2,GLT8D1,GRIK2,GRN,GTF2IRD1,GTF2IRD2,HTRA2,HTT,IFT172,IFT27,IMPDH2,KCTD17,KISS1R,LRRK2,MBD5,MLH1,MUTYH,NEK1,NF1,NFIX,NONO,NSD1,NSD2,NSMF,OCRL,OPTN,PAK3,PCDH19,PLCH1,PMS2,POGZ,POLE,POLG2,PPOX,PTCH1,RREB1,SETD5,SLC25A11,SNCA,SOX5,SPECC1L,SRC…
Maladaptive fear-related cognitions	HP:5200230	1.37939e-10	9.86031	373	85	ACSL4,ADNP,ANXA11,AP1G1,ASH1L,ATM,ATRX,ATXN2,BAZ1B,BBS7,BBS9,BPTF,BRAF,CACNA1A,CDC42BPB,CHEK2,CIZ1,CLCN4,CTSD,CTSH,DLST,DNMT3A,EIF2AK1,EP300,FMR1,FOXP1,GCLC,GLI2,GLT8D1,GRIK2,GRN,GTF2IRD1,GTF2IRD2,HTRA2,HTT,IFT172,IFT27,IMPDH2,KCTD17,KISS1R,LRRK2,MBD5,MLH1,MUTYH,NEK1,NF1,NFIX,NONO,NSD1,NSD2,NSMF,OCRL,OPTN,PAK3,PCDH19,PLCH1,PMS2,POGZ,POLE,POLG2,PPOX,PTCH1,RREB1,SETD5,SLC25A11,SNCA,SOX5,SPECC1L,SRC…
Pes planus	HP:0001763	1.47364e-10	9.83161	297	73	ADNP,AEBP1,AGA,AP1G1,AP4E1,ATR,ATRX,BAZ1B,BGN,BPTF,CACNA1A,CACNA1C,CANT1,CDC42BPB,CDK10,CLCN4,CNOT3,COL12A1,COL1A1,COL1A2,COL5A1,COL5A2,CUL4B,DHX30,DMD,DPAGT1,DYM,EIF3F,EP300,ERCC4,EXOC6B,EXT2,FANCE,FANCM,FBN1,FLNA,FLNB,FMR1,GMPPB,GRIN2D,GTF2IRD1,GTF2IRD2,HNRNPK,JARID2,KAT6A,KCNMA1,LAS1L,LMNA,MAD2L2,MAT2A,NONO,NPR3,NSD1,PALB2,PCDH19,PIEZO2,PLOD1,PMPCA,PRDM5,RIN2,SBF1,SIL1,SLC1A3,SMAD2,SMARCA2,SOX…
Abnormality of upper lip vermillion	HP:0011339	1.86489e-10	9.72935	388	87	ACTG1,ADGRG6,ADNP,ADSL,AGO2,AP2M1,AP3B1,AP4E1,ARHGEF2,ATRX,BPTF,BRAT1,BUB1,CACNA1A,CACNA1C,CDC42BPB,CDK10,CDK5RAP2,CIT,CSNK2A1,DIS3L2,DMPK,DNMT3A,DPM1,DVL1,EDA,EDEM3,EP300,EXT1,FBN1,GATAD2B,GLI2,GNB2,HERC2,HNRNPK,HNRNPU,HUWE1,JARID2,KAT6A,KAT6B,KATNB1,KCNMA1,KIF15,KMT2D,LAS1L,MAN1B1,MAPK8IP3,MBD5,MCM7,MEF2C,MFSD2A,NCAPG2,NONO,OCRL,PAK3,PAX3,PGAP3,PIEZO2,PIGT,POGZ,POLR3A,PRKDC,PTCH1,SETD5,SLC1A3,S…
Agenesis of corpus callosum	HP:0001274	1.9305e-10	9.71433	311	75	4933427D14RIK,ABAT,ACTG1,AHI1,AP1G1,ATRX,BMP4,CARS,CDC42BPB,CDK5,CDK5RAP2,CDK8,CENPF,CEP120,CIT,CNOT1,CTSD,CTU2,DDX3X,DIS3L2,DNM1,DYNC1I2,DYNC2H1,EP300,FGFRL1,GLI2,GMPPB,GRN,HNRNPK,HNRNPU,IFT80,KAT6B,KATNB1,KCNAB2,KIF15,LARGE1,MAN2C1,MBTPS2,MCM7,MFSD2A,MLH1,MPDZ,NARS2,NFIX,NSD1,NSD2,PDHB,PIEZO2,PLCH1,PLK4,PLXNA1,PMS2,POLR3A,POMGNT1,POMGNT2,PORCN,PPP1R12A,PTCH1,RECQL4,RERE,RSPO2,RTTN,SEC31A,SHANK3…
Abnormality of the autonomic nervous system	HP:0002270	2.03771e-10	9.69086	232	62	4933427D14RIK,AAAS,ACOX1,AHI1,ATL1,ATL3,ATRX,ATXN2,BBS7,BBS9,BRAT1,CACNA1A,CACNA1C,CBY1,CEP120,COL1A1,COL5A1,COL5A2,CSPP1,DDX3X,ECE1,EIF4G1,ERCC4,FANCE,FANCM,FMR1,GIGYF2,GLI2,GNB2,GSN,HTRA2,IFT172,IFT27,IL12RB1,LRRK2,MAD2L2,MBTPS2,MYO1H,NSD1,PALB2,PAX3,PGAP3,PIBF1,PLCH1,POLR3A,PPOX,PTCH1,RREB1,SLC1A3,SNCA,STAG2,SYNE1,TBP,TCF4,TGIF1,TMEM138,TMEM218,TOGARAM1,TOP2A,VPS11,VPS13C,WDPCP
Inability to walk	HP:0002540	2.11982e-10	9.6737	299	73	ABHD16A,ADSL,ALS2,AP4E1,ATAD3A,ATL1,ATL3,ATM,BCAS3,CACNA1A,CACNA1G,CELF2,CHKA,CNPY3,CTSD,DHX30,DMD,DNM1,DOCK7,DPAGT1,DYM,DYNC1I2,DYSF,EXT2,FARS2,GFM2,GLI2,GMPPB,GNPTAB,GPAA1,GRIK2,GRN,HNRNPH1,HNRNPK,HTT,KIF1A,LARGE1,LMNA,LNPK,MAPK8IP3,MEF2C,MFSD2A,NEB,OGDHL,OPTN,PGAP3,PIEZO2,PLCH1,PLEC,POLR3A,POT1A,PTCH1,SBF1,SEC31A,SELENOI,SERAC1,SLC12A5,SLC12A6,SLC25A22,SLC6A17,SNCA,STAG2,STRADA,SYNE1,TBC1D24,T…
Dialeptic seizure	HP:0011146	2.22609e-10	9.65246	192	55	ADNP,AP2M1,ATAD3A,BRAT1,CACNA1A,CASK,CLCN2,CLCN4,CNOT1,CNPY3,COL3A1,CPA6,CTSD,DNM1,DOCK7,DPM1,EFHC1,FGFR3,GATAD2B,GDI1,GNB2,GPAA1,GRIK2,GRN,HNRNPK,HNRNPU,HTT,KCNMA1,KCNT2,KIF4,KMT2D,MAST3,MEGF8,MICAL1,NPRL2,NPRL3,NSD1,PAFAH1B1,PAK3,PCDH19,PIGT,POGZ,PPFIBP1,SLC12A5,SLC25A22,SLC31A1,SMARCA2,SON,STRADA,TBC1D24,TBK1,TPP1,TSC2,VPS11,WDR26
Talipes	HP:0001883	2.37918e-10	9.62357	383	86	ABHD16A,ADGRG6,AP4E1,ATAD3A,ATR,ATRX,BBS7,BBS9,BIN1,CACNA1C,CANT1,CEP55,COL12A1,COL1A1,COL1A2,COL3A1,COL5A1,COL5A2,COL6A3,CSPP1,CTU2,DGCR2,DMPK,DONSON,DST,DYM,DYNC2H1,EBP,EDEM3,EP300,ERMARD,EVC,EXT1,FBN1,FGD4,FGFRL1,FKBP10,FLNA,FLNB,FUZ,GNPTAB,HNRNPK,IFT172,IFT27,IGHMBP2,IMPDH2,ITGA7,KAT6B,KIF1A,LAMA5,LAMB2,LBR,LMNA,MAN2C1,MEGF8,MET,MFSD2A,MYO9A,NEB,NSD1,NSD2,NT5C2,PEX5,PIEZO2,PLK4,PLOD1,PLOD3,PO…
Abnormality of neuronal migration	HP:0002269	2.5859e-10	9.58739	410	90	4933427D14RIK,ACTG1,ADGRL1,AHI1,AKT3,ASNS,ATR,ATXN2,CASK,CBY1,CDK5,CDK5RAP2,CEP120,CIT,COL3A1,CSNK2A1,CSPP1,CTSD,CTU2,CUL4B,DHX37,DONSON,DYNC1I2,ERMARD,ETFDH,FGFR3,FLNA,FMR1,GFM2,GLI2,GLS,GMPPB,GRN,HNRNPK,JAM2,KAT6B,KATNB1,LAGE3,LARGE1,MAN1B1,MAN2C1,MAPK8IP3,MCM7,MFSD2A,MLH1,MPDZ,NEK1,NFIX,NPRL2,NPRL3,OSGEP,PAFAH1B1,PDHB,PEX19,PEX5,PIBF1,PLCH1,PLK4,PMS2,POLR3A,POMGNT1,POMGNT2,PPFIBP1,PPP1R12A,PRK…
Long fingers	HP:0100807	3.07319e-10	9.51241	264	67	ACSL4,ADNP,AEBP1,ATRX,BGN,BIN1,CDC42BPB,CHD4,CNOT1,CNOT3,COL12A1,COL1A2,COL3A1,DDX6,DHX30,DPAGT1,EBP,ECE1,EFEMP2,EXOC6B,FARSA,FBN1,FGFR3,FLNA,GATAD2B,GNB2,HNRNPH1,HUWE1,KATNB1,KIF1A,KMT2C,LAGE3,LAS1L,MAT2A,MSH4,NFIX,NPR2,NPR3,NSD2,OSGEP,PIEZO2,PLOD1,POLR3A,PRDM5,PRIM1,PSMC3IP,PTCH1,RECQL,RREB1,SLC12A6,SLC25A12,SMAD2,SMARCA2,SMARCAD1,SMARCE1,SON,SOX5,SPEG,SPIDR,STUB1,TCF4,TFE3,TPR,TRAPPC9,TRIO,USP…
Respiratory tract infection	HP:0011947	3.24104e-10	9.48932	577	114	ABCA3,ACADVL,ACTN4,ADNP,AGA,AGRN,ALOXE3,AP3B1,ARHGDIA,ARPC1B,ATM,BAZ1B,BLM,CACNA1C,CARS,CD55,CLCN7,COL11A2,COL5A1,COL5A2,COL6A3,CSPP1,CTSD,CYBA,DAAM2,DNAH7B,DNMT3B,DYM,EDA,EFEMP2,ELF4,EP300,FLNA,FOXP1,GAA,GAPVD1,GCLC,GFM2,GLI2,GNPTAB,GRN,GSN,GTF2IRD1,GTF2IRD2,HELLS,HERC2,HYOU1,IDUA,IKBKG,IL12RB1,INF2,ITGA7,KAT6A,KAT6B,KIF1A,KIF20A,KMT2D,LAMB2,LTBP1,LTBP3,MAGI2,MBTPS2,MDM4,MYO1H,MYO5A,MYO9A,MYSM1,…
Limitation of joint mobility	HP:0001376	3.26625e-10	9.48595	314	75	ACTG1,ADAMTS10,ADGRG6,AGA,ALDH3A2,ALOXE3,ATR,ATRX,BAZ1B,BGN,COL11A2,COL12A1,COL1A1,COL1A2,COL6A3,DMD,DST,DVL1,DYM,DYSF,ERCC8,EXT1,EXT2,FBN1,FGFR3,FKBP10,FLNA,FLNB,FN1,FUZ,GNB2,GNPTAB,GPKOW,GTF2IRD1,GTF2IRD2,HNRNPDL,IDUA,ITGA7,KCNAB2,KIF1A,LAMB2,LARGE1,LBR,LMNA,LTBP2,LTBP3,MBTPS2,MET,MVK,NAE1,NFIX,NPR2,NSD1,OCRL,PAX3,PCDH19,PIEZO2,PLOD1,PLOD3,PPP1R12A,PTPN11,RECQL4,RERE,RSPO2,SLC6A9,SNRPB,STAG1,SV…
Nausea and vomiting	HP:0002017	3.64071e-10	9.43881	419	91	ACADVL,ACY1,ADNP,AIMP1,ANAPC1,ANXA11,ATM,ATRX,ATXN2,BAZ1B,BRAF,CACNA1A,CD55,CDC42BPB,CDK8,CDKN1B,CHEK2,CLCN2,COL1A1,COL5A1,COL5A2,D2HGDH,DGAT1,DLST,DNMT3A,ECE1,ETFDH,EXT2,FARSB,FLNA,FOXP1,GFM2,GK,GLI2,GLT8D1,GTF2IRD1,GTF2IRD2,HNRNPK,HTRA2,IRAK1,KRIT1,LRRK2,MCCC1,MET,MLH1,MMAB,MUTYH,MVK,NARS2,NAXD,NDUFAF2,NDUFS1,NEK1,NF1,NFIX,NSD1,OPLAH,OPTN,PALB2,PLCH1,PLEC,PMS2,POLE,PPOX,PTCH1,RARS,RECQL4,SHANK3…
Posteriorly rotated ears	HP:0000358	3.64575e-10	9.43821	399	88	4933427D14RIK,ADNP,AHI1,AP1G1,AP3B1,ATRX,BAZ1B,BBS7,BBS9,BMP4,BRAF,BUB1,CANT1,CDK10,CDT1,CEP120,CEP57,COG5,COL11A2,CSPP1,DHX30,DIS3L2,DVL1,DVL3,EBP,ECE1,EIF3F,EP300,ERMARD,EXT1,FBN1,FLNA,FN1,GTF2IRD1,GTF2IRD2,HS6ST2,HUWE1,IFT172,IFT27,KAT6A,KAT6B,KCNAB2,KMT2D,LARGE1,LZTR1,MAD1L1,MBTPS1,MEGF8,MPDZ,MRPS14,MVK,NF1,NFIX,NSD1,NSD2,NUP88,OCRL,ORC4,PEX19,PEX5,PIEZO2,PLCB4,PNPLA6,POGZ,POLE,POLR3A,POMGNT1…
Abnormality of facial soft tissue	HP:0011799	3.7786e-10	9.42267	386	86	ACTG1,ACTN4,ADNP,AGRN,ALS2,AMPD2,ANAPC1,ANXA11,AP4E1,ARHGDIA,BAZ1B,BIN1,CACNA1A,CHKB,CLCN7,COL12A1,COL1A1,COL5A1,COL5A2,COL6A3,DAAM2,DDHD2,DHX30,DMPK,DNMT3B,DPAGT1,EIF4G1,ERCC8,GAA,GAPVD1,GIGYF2,GMPPB,GNPTAB,GSN,GTF2IRD1,GTF2IRD2,INF2,ITGA7,JAM2,KAT6A,KIF1A,KMT2D,LAMB2,LARGE1,LMNA,LPIN1,LRRK2,MAGI2,MLH1,MYO9A,NARS2,NEB,NUP160,NUP205,OGDHL,OPA1,PEX19,PEX5,PIEZO1,PLEC,PMS2,POGZ,POLG2,POLR3A,RECQL4,…
Positional foot deformity	HP:0005656	3.7786e-10	9.42267	386	86	ABHD16A,ADGRG6,AP4E1,ATAD3A,ATR,ATRX,BBS7,BBS9,BIN1,CACNA1C,CANT1,CEP55,COL12A1,COL1A1,COL1A2,COL3A1,COL5A1,COL5A2,COL6A3,CSPP1,CTU2,DGCR2,DMPK,DONSON,DST,DYM,DYNC2H1,EBP,EDEM3,EP300,ERMARD,EVC,EXT1,FBN1,FGD4,FGFRL1,FKBP10,FLNA,FLNB,FUZ,GNPTAB,HNRNPK,IFT172,IFT27,IGHMBP2,IMPDH2,ITGA7,KAT6B,KIF1A,LAMA5,LAMB2,LBR,LMNA,MAN2C1,MEGF8,MET,MFSD2A,MYO9A,NEB,NSD1,NSD2,NT5C2,PEX5,PIEZO2,PLK4,PLOD1,PLOD3,PO…
Abnormal optic nerve morphology	HP:0000587	4.49915e-10	9.34687	688	129	AAAS,ACOX1,ACTG1,AHI1,AIFM1,AKT3,ALG13,AMPD2,AP1S2,ARHGEF2,ARL2BP,ASNS,ATAD3A,ATG7,ATRX,BRAF,BRAT1,CACNA1A,CACNA1C,CASK,CDC42BPB,CELF2,CENPF,CLCC1,CLCN2,CLCN7,CNOT3,CSPP1,CTSD,DDB2,DDHD2,DDX11,DNM1,DNMT3A,DPAGT1,DPM1,EIF2B2,ERCC4,ERCC8,FGFR3,GATAD2B,GFM2,GGCX,GLI2,GMPPB,GNPAT,GPAA1,GRIN2D,GRN,HNRNPH1,HNRNPK,HNRNPU,HUWE1,IFT172,IKBKG,IMPG2,KAT6A,KCNAB2,KIF1A,KMT2D,LARGE1,LDLR,MBTPS2,MCOLN1,MEF2C,M…
Abnormality of reproductive system physiology	HP:0000080	5.91862e-10	9.22778	582	114	AHI1,ANAPC1,ARL2BP,ATM,ATRX,AXL,BAZ1B,BBS7,BBS9,BLM,BMP4,BPTF,BRAF,CACNA1G,CATIP,CDKN1B,CEP164,CHD4,CTSH,CUL4B,DDB2,DHX37,DIAPH2,DMPK,DNAH7B,DNAJB11,DNHD1,DTNBP1,DZIP1,EIF2B2,ERCC4,ERCC8,FANCE,FANCM,FGFR3,FMR1,GCLC,GHR,GLI2,GTF2IRD1,GTF2IRD2,HERC2,HMGA2,HPS4,HPS5,HTRA2,HTT,IFT172,IFT27,IMPG2,ITGA2B,KCNAB2,KISS1R,LAS1L,LMAN1,LMNA,LRRK2,LZTR1,MAD2L2,MCFD2,MCM9,MSH4,MYH9,NABP1,NBEAL2,NEK10,NPM1,NSD1…
Abnormal female reproductive system physiology	HP:0030012	6.18411e-10	9.20872	280	69	ANAPC1,ATM,ATRX,AXL,BBS7,BBS9,BLM,BMP4,BPTF,BRAF,CDKN1B,CEP164,CTSH,DHX37,DIAPH2,DTNBP1,EIF2B2,ERCC4,ERCC8,FANCM,FGFR3,FMR1,GHR,GLI2,HERC2,HMGA2,HPS4,HPS5,HTRA2,IFT172,IFT27,ITGA2B,KISS1R,LMAN1,LMNA,LRRK2,LZTR1,MCFD2,MCM9,MSH4,MYH9,NABP1,NBEAL2,NPM1,NSMF,PLAU,POLG2,PSMC3IP,PTPN11,RIN2,RIT1,SLC25A13,SMARCE1,SMCHD1,SNCA,SPIDR,STAG3,STUB1,TERT,THOC6,TKT,TPR,TRP53,TTI2,USP48,VPS13C,WDPCP,WRN,ZMPSTE24
Inheritance qualifier	HP:0034335	8.17787e-10	9.08736	263	66	ACTN4,ARHGAP26,ATL1,ATM,ATXN2,AURKA,BRAF,BUB1,CACNA1A,CALR,CHEK2,CLCN2,CRELD1,DICER1,DLST,DNMT3A,DZIP1,EIF2AK1,EP300,ETV6,EXT1,FGFR3,FLCN,FMR1,GLI2,GNB2,HNRNPDL,KMT2C,KRIT1,LPP,LRRK2,LZTR1,MAD1L1,MET,MLLT10,MUTYH,NF1,NPM1,NPRL2,NPRL3,NQO2,NRIP1,OPA1,PARN,PAX3,PIGT,POT1A,PTCH1,PTPN11,RAD54B,RAD54L,SF3B1,SH2B3,SLC12A5,SMARCE1,SPAST,SRC,TBK1,TENM4,TERT,TFE3,TRP53,TSC2,USP48,VMA21,ZFHX3
Hernia of the abdominal wall	HP:0004299	8.32935e-10	9.07939	418	90	ADNP,AEBP1,AGA,AP1S2,ATRX,BAZ1B,BGN,BRAT1,BUB1,C1S1,CARS,CASK,CEP120,CHUK,CLCN4,COL11A2,COL1A1,COL1A2,COL3A1,COL5A1,COL5A2,CSNK2A1,CUL4B,DDX6,DGCR2,DICER1,DIS3L2,DNMT3A,DNMT3B,DVL1,DVL3,DYNC2H1,EFEMP2,ERCC4,FANCE,FANCM,FARSB,FBN1,FBXW11,FLNA,FLNB,GNB2,GNPAT,GNPTAB,GTF2IRD1,GTF2IRD2,HELLS,HMGA2,IDUA,IFT80,IKBKG,KMT2C,LBR,LTBP1,MAD2L2,MAT2A,MBTPS1,MBTPS2,MEGF8,NFIX,NSD1,OCRL,PAFAH1B1,PALB2,PIEZO2,P…
Abnormal lens morphology	HP:0000517	1.06307e-09	8.97344	652	123	ABCA2,ADAMTS10,ADNP,AGA,AHI1,ANAPC1,ARL2BP,ATAD3A,BAZ1B,BBS7,BBS9,BMP4,BUB1,CARS,CASK,CENPF,CEP164,CEP57,COL11A2,COL5A1,CSPP1,DDB2,DMPK,DPAGT1,DYNC2H1,EBP,EFEMP2,EIF2B2,EP300,ERCC4,ERCC8,ETFDH,FAM50A,FANCE,FANCM,FBN1,FBXL4,FBXW11,FLNA,FLNB,GMPPB,GNPAT,GSN,GTF2IRD1,GTF2IRD2,HNRNPA2B1,HNRNPDL,HSF4,HTRA2,IFT172,IFT27,IFT80,IKBKG,IMPG2,KCNAB2,KCNMA1,KMT2C,LAMB2,LARGE1,LAS1L,LMNA,LOXL3,LTBP1,LTBP2,LZT…
Lower extremity joint dislocation	HP:0030311	1.192e-09	8.92372	265	66	AEBP1,AGRN,ATR,BAZ1B,CANT1,COL12A1,COL1A1,COL1A2,COL3A1,COL5A1,COL5A2,COL6A3,DVL1,DVL3,EBP,EFEMP2,EP300,ERCC4,ERMARD,EXOC6B,FANCE,FANCM,FGFRL1,FLNA,FLNB,GLI2,GMPPB,GNPTAB,GTF2IRD1,GTF2IRD2,HNRNPH1,ITGA7,KAT6B,KMT2D,LARGE1,LMNA,LTBP1,MAD2L2,MBTPS2,MYO9A,NEB,NFIX,NSD2,OCRL,OSGEP,PAFAH1B1,PALB2,PIEZO2,PLCH1,PLOD1,PORCN,PTCH1,RECQL4,RREB1,SEC31A,SIL1,SLC6A9,SNRPB,STAG2,SYNE1,TBX15,TFE3,TGIF1,USP9X,WN…
Abdominal wall defect	HP:0010866	1.27751e-09	8.89364	421	90	ADNP,AEBP1,AGA,AP1S2,ATRX,BAZ1B,BGN,BRAT1,BUB1,C1S1,CARS,CASK,CEP120,CHUK,CLCN4,COL11A2,COL1A1,COL1A2,COL3A1,COL5A1,COL5A2,CSNK2A1,CUL4B,DDX6,DGCR2,DICER1,DIS3L2,DNMT3A,DNMT3B,DVL1,DVL3,DYNC2H1,EFEMP2,ERCC4,FANCE,FANCM,FARSB,FBN1,FBXW11,FLNA,FLNB,GNB2,GNPAT,GNPTAB,GTF2IRD1,GTF2IRD2,HELLS,HMGA2,IDUA,IFT80,IKBKG,KMT2C,LBR,LTBP1,MAD2L2,MAT2A,MBTPS1,MBTPS2,MEGF8,NFIX,NSD1,OCRL,PAFAH1B1,PALB2,PIEZO2,P…
Cerebral cortical atrophy	HP:0002120	1.30172e-09	8.88548	303	72	ABCA7,ACTG1,ACY1,ALS2,AMPD2,AP1S2,AP4E1,APOE,APP,ATRX,ATXN2,BAZ1B,BMP4,BRAF,BUB1,CACNA1A,CARS,CARS2,CASK,CIZ1,CLCN4,CPA6,CTSD,DDB2,DOCK7,DPAGT1,EIF4G1,ERCC4,FARS2,FMR1,GIGYF2,GMPPB,GNPTAB,GPKOW,GRN,GTF2IRD1,GTF2IRD2,IKBKG,KCNAB2,KIF1A,KMT2D,LARGE1,LRRK2,MBTPS2,MEF2C,MVK,MYO5A,NEK1,PAFAH1B1,PARN,PHACTR1,PLK4,POGZ,POLG2,POLR3A,PPFIBP1,RARS2,RERE,RMND1,SNCA,SPTAN1,STUB1,TBK1,TERT,TMEM147,TPP1,TRAPPC…
Atrial septal defect	HP:0001631	1.47426e-09	8.83143	463	96	ACADVL,ADK,ADNP,AGO2,AHI1,BAZ1B,BRAF,BUB1,CACNA1C,CARS,CDC42BPB,CDK10,CDK8,CEP57,CHD4,COL1A1,COL1A2,CTU2,DDX6,DNMT3A,DVL3,ECE1,EP300,ERCC4,EVC,EXT2,FANCE,FANCM,FBXW11,FGFR3,FGFRL1,FLCN,FLNA,FLNB,GNPTAB,GTF2IRD1,GTF2IRD2,HNRNPK,IFT172,IFT27,INSR,KAT6A,KAT6B,KATNB1,KIF15,KMT2D,LAMA5,LMNA,LZTR1,MAD2L2,MBTPS2,MEGF8,MPDZ,NCAPG2,NEK1,NF1,NFIX,NONO,NSD1,NSD2,PALB2,PAX3,PEX19,PIEZO1,PIGT,POGZ,POLR3A,PPFI…
Cleft palate	HP:0000175	1.52373e-09	8.81709	484	99	4933427D14RIK,AHI1,ATR,BMP4,BRAF,BUB1,CARS,CASK,CDT1,CENPF,CEP120,CEP57,CHUK,COL11A2,CSPP1,DDX3X,DGCR2,DONSON,DVL1,DVL3,DYNC2H1,EBP,EDEM3,EP300,ERCC4,FAM50A,FANCE,FANCM,FGFR3,FGFRL1,FLNA,FLNB,GLI2,GMPPB,GNB2,GNPAT,HMGA2,HNRNPK,JARID2,KAT6A,KAT6B,KCNMA1,KIF15,KISS1R,KMT2D,LARGE1,LBR,LMNA,MAD2L2,MBTPS2,NAE1,NEB,NEK1,NFIX,NONO,NSD2,NSMF,NUP88,ORC4,PALB2,PAX3,PDZD8,PEX5,PGAP3,PIEZO2,PLCB4,PLCH1,POGZ,…
Aplasia/Hypoplasia of the skin	HP:0008065	1.55197e-09	8.80912	172	50	ADNP,AEBP1,ANAPC1,ATM,ATRX,BGN,BRAF,C1S1,CHUK,COL12A1,COL1A1,COL1A2,COL3A1,COL5A1,COL5A2,COL6A3,CUL4B,DDB2,DHX30,DST,EDA,ERCC4,ERMARD,FBN1,FGFRL1,FLNA,FMR1,GSN,LMNA,MVK,NFIX,NPM1,NSD2,PARN,PLEC,PLOD1,POLR3A,PORCN,PRKD1,RECQL,RECQL4,SMAD2,SMARCAD1,TCIRG1,TERT,TRAF6,TRP53,USP48,WRN,ZMPSTE24
Abnormal skin morphology of the palm	HP:0040211	1.7197e-09	8.76455	311	73	AAAS,AAGAB,ADNP,ALOXE3,ATR,BMP4,BRAF,CAST,CDC42BPB,CDK10,CEP55,CEP57,CLCN7,CSNK2A1,DDX11,DHX30,DIS3L2,DPAGT1,DST,EP300,EXT1,FGFR3,FGFRL1,FLNA,FOXP1,GNB2,HNRNPK,JARID2,KAT6B,KATNB1,KCNMA1,KMT2D,LBR,LTBP1,LZTR1,MBTPS2,MCOLN1,MEF2C,MEGF8,NPM1,NSD2,NUP88,PARN,PEX19,PEX5,PIEZO2,PLEC,PLOD1,PLOD3,PNPLA6,PORCN,PSENEN,PTCH1,RIN2,RIT1,SEC23B,SLC25A12,SMAD2,SMARCA2,SMARCAD1,SPECC1L,STAG1,TAF6,TASP1,TCF12,TC…
Renal neoplasm	HP:0009726	1.77576e-09	8.75062	109	38	AAGAB,ATM,AURKA,BLM,BRAF,BUB1,C1S1,CDKN1B,CEP57,CHEK2,DHX37,DICER1,DIS3L2,DLST,EP300,EXT2,FGFR3,FLCN,LMNA,MET,MLH1,MUTYH,MVK,NF1,PALB2,PBRM1,PMS2,POLE,PTCH1,RAD54B,SEC23B,SLC25A11,SRC,TFE3,TRIM37,TRP53,TSC2,WRN
Restricted or repetitive behaviors or interests	HP:0031432	1.9016e-09	8.72088	219	58	ADGRL1,ADNP,AP1S2,AP4E1,ASH1L,ATG7,ATRX,BRAF,CELF2,CHD1,CSNK2A1,CTSD,DDX6,DHX30,DOCK7,DPAGT1,EP300,EXT2,FBXW11,FGFRL1,FLCN,FMR1,FOXP1,GNB2,GRIK2,GRN,HERC2,HNRNPK,HTT,HUWE1,KAT6A,KCNAB2,KIF15,MBD5,MEF2C,NSD2,OCRL,PDZD8,PGAP3,POGZ,RERE,RTTN,SHANK3,SMARCA2,SOX5,TCF4,TFE3,TKT,TPP1,TPR,TRAPPC9,TRIO,TSC2,TTI2,VARS,WDR26,WDR4,ZBTB20
Abnormal repetitive mannerisms	HP:0000733	1.9016e-09	8.72088	219	58	ADGRL1,ADNP,AP1S2,AP4E1,ASH1L,ATG7,ATRX,BRAF,CELF2,CHD1,CSNK2A1,CTSD,DDX6,DHX30,DOCK7,DPAGT1,EP300,EXT2,FBXW11,FGFRL1,FLCN,FMR1,FOXP1,GNB2,GRIK2,GRN,HERC2,HNRNPK,HTT,HUWE1,KAT6A,KCNAB2,KIF15,MBD5,MEF2C,NSD2,OCRL,PDZD8,PGAP3,POGZ,RERE,RTTN,SHANK3,SMARCA2,SOX5,TCF4,TFE3,TKT,TPP1,TPR,TRAPPC9,TRIO,TSC2,TTI2,VARS,WDR26,WDR4,ZBTB20
Abnormal atrial septum morphology	HP:0011994	1.92336e-09	8.71594	465	96	ACADVL,ADK,ADNP,AGO2,AHI1,BAZ1B,BRAF,BUB1,CACNA1C,CARS,CDC42BPB,CDK10,CDK8,CEP57,CHD4,COL1A1,COL1A2,CTU2,DDX6,DNMT3A,DVL3,ECE1,EP300,ERCC4,EVC,EXT2,FANCE,FANCM,FBXW11,FGFR3,FGFRL1,FLCN,FLNA,FLNB,GNPTAB,GTF2IRD1,GTF2IRD2,HNRNPK,IFT172,IFT27,INSR,KAT6A,KAT6B,KATNB1,KIF15,KMT2D,LAMA5,LMNA,LZTR1,MAD2L2,MBTPS2,MEGF8,MPDZ,NCAPG2,NEK1,NF1,NFIX,NONO,NSD1,NSD2,PALB2,PAX3,PEX19,PIEZO1,PIGT,POGZ,POLR3A,PPFI…
Abnormality of the periorbital region	HP:0000606	1.93041e-09	8.71435	231	60	ACTG1,ACTN4,AP1G1,ARHGDIA,BAZ1B,BRAF,CHD1,COL11A2,COL1A1,COL5A1,COL5A2,DAAM2,DHX30,DNMT3B,DOCK7,EDA,EDEM3,ERCC4,FGFR3,FLNA,GAPVD1,GATAD2B,GHR,GNPTAB,GSN,GTF2IRD1,GTF2IRD2,INF2,JARID2,KAT6A,KIF15,KIF1A,LAS1L,LBR,LZTR1,MAGI2,MEGF8,NSD2,NUP160,NUP205,PAK3,PEX19,PEX5,PIEZO1,POLR3A,PSMC3,PTCH1,RIN2,SHANK3,SMARCA2,SMCHD1,SRCAP,TASP1,TCF12,TGFBI,TNFRSF1A,TOP2A,TRAPPC9,TRIO,WDR4
Hyperlordosis	HP:0003307	1.97799e-09	8.70378	173	50	ADAMTS10,ADNP,AP1G1,ASH1L,BAZ1B,BGN,BIN1,CANT1,COL11A2,COL12A1,COL1A2,COL6A3,DDRGK1,DMD,DNMT3B,DPAGT1,DYM,DYSF,FBN1,FGFR3,FLNB,FN1,GMPPB,GNB2,GTF2IRD1,GTF2IRD2,HNRNPA2B1,ITGA7,KIF1A,LBR,LMNA,LTBP1,MAPK8IP3,NEB,NF1,NPR2,PIEZO2,PLEC,POMGNT1,RERE,SETD5,SMCHD1,SON,SOX5,SPEG,SYNE1,TFE3,TOGARAM1,TRAPPC11,WNK1
Childhood onset	HP:0011463	2.14616e-09	8.66834	593	114	AAAS,ACSL4,AEBP1,AGA,AGRN,AIFM1,ALS2,AP1S2,AP4E1,ATM,ATP13A3,ATP6AP1,ATR,ATRX,BGN,CASK,CCDC134,CD55,CHKA,CLCN2,CLCN7,COL1A1,COL1A2,COPA,CPA6,CTSD,DAAM2,DDHD2,DMD,DPAGT1,DTNBP1,DYM,ELF4,ERCC4,EXT1,EXT2,FGD4,FMR1,GHR,GK,GLS,GMPPB,GNB2,GNPTAB,GTPBP3,HS6ST2,IDUA,IGHMBP2,IMPG2,INSR,KCNMA1,KCTD17,LACC1,LAGE3,LAMA5,LMNA,LNPK,LOXL3,LPIN1,LTBP3,MAD1L1,MAD2L2,MAPK8IP3,MAST3,MSMO1,NAXD,NDUFAF2,NEMF,NF1,NFIX…
Hypoplasia of penis	HP:0008736	2.40352e-09	8.61915	313	73	4933427D14RIK,ATAD3A,ATRX,AXL,BAZ1B,BBS7,BBS9,CASK,CDC42BPB,CDT1,CHD4,COG5,CTU2,CUL4B,DDX6,DHX37,DIS3L2,DVL1,DVL3,DYNC2H1,ECE1,ERCC8,EXT2,GHR,GLI2,GMPPB,GNB2,GTF2IRD1,GTF2IRD2,HERC2,HMGA2,HUWE1,IFT172,IFT27,IFT80,KAT6B,KCNAB2,KISS1R,KMT2D,LAMA5,LARGE1,MBD5,MEGF8,NEB,NEK1,NSD1,NSMF,ORC4,PAFAH1B1,PIEZO2,PNPLA6,POLE,POMGNT1,POMGNT2,PPP1R12A,PRKDC,PTCH1,PTPN11,RERE,RSPO2,RTTN,SAMHD1,SGPL1,SLC25A22,SM…
Hyperpigmentation of the skin	HP:0000953	2.58918e-09	8.58684	263	65	AAAS,ALDH3A2,ANAPC1,APOE,ATM,ATRX,BLM,BRAF,BUB1,C1S1,CDKN1B,CEP57,CLCN7,COL3A1,CYBA,DDB2,DDX11,DHX30,EP300,ERCC4,ERCC8,FANCE,FANCM,FGFR3,GNB2,HMGA2,IKBKG,IL12RB1,INSR,KCNMA1,KMT2D,LBR,LMNA,LZTR1,MAD2L2,MAN1B1,MLH1,MYO5A,NF1,NPM1,NSD1,PALB2,PARN,PLEC,PMS2,POLE,PORCN,PPOX,PSENEN,PTPN11,RECQL4,RERE,RIT1,SEC23B,SGPL1,SMARCA2,SMARCAD1,TERT,TNFRSF1A,TRAPPC11,TRP53,TSC2,TXNRD2,USP48,ZMPSTE24
Abnormal aortic morphology	HP:0001679	2.88235e-09	8.54025	327	75	ADK,AEBP1,APOE,BAZ1B,BGN,BRAF,BUB1,CARS,CDK8,CEP57,CHD4,COL1A1,COL1A2,COL3A1,COL5A1,COL5A2,CRELD1,DDX3X,DGCR2,DIS3L2,DNAJB11,DNMT3A,EFEMP2,EP300,ERCC4,ERCC8,ERMARD,FANCE,FANCM,FBN1,FLNA,FLNB,FMR1,GLI2,GNB2,GTF2IRD1,GTF2IRD2,HNRNPK,KCNAB2,KMT2D,LDLR,LMNA,LZTR1,MAD2L2,MAT2A,NAE1,NF1,NPR3,NSD1,OSGEP,PALB2,PLOD1,PTCH1,PTPN11,RERE,RIN2,RIT1,RPL18,RPS28,RREB1,SAMHD1,SLC12A5,SLC25A22,SMAD2,SMARCA2,SPECC…
Subcutaneous hemorrhage	HP:0001933	3.09352e-09	8.50955	192	53	AEBP1,APOE,ATRX,BGN,BRAF,C1S1,CALR,CLCN7,COL1A1,COL1A2,COL3A1,COL5A1,COL5A2,DTNBP1,ETV6,FANCE,FBN1,FKBP10,FLNA,GGCX,GSN,HPS4,HPS5,ITGA2B,JAM2,LMAN1,LZTR1,MAT2A,MCFD2,MVK,MYH9,NABP1,NBEAL2,NFIX,NPM1,PLAU,PLEC,PLOD1,PLOD3,PRDM5,PTPN11,RIN2,RIT1,RREB1,SERPINF2,SH2B3,SMAD2,STIM1,TCIRG1,TERT,TNFRSF1A,TRP53,USP48
Tremor	HP:0001337	3.29211e-09	8.48253	497	100	4933427D14RIK,AHI1,AIFM1,ALS2,AP2M1,ASNS,ATG7,ATM,ATXN2,BAZ1B,BRAT1,CACNA1A,CACNA1C,CACNA1G,CARS,CARS2,CASK,CBY1,CDC42BPB,CELF2,CEP120,CIZ1,CLCN2,CLCN7,COL6A3,CSPP1,CTSD,CUL4B,DLST,DNM1,DNMT3A,DPAGT1,DPM1,EIF4G1,ERCC4,ERCC8,FARS2,FMR1,GIGYF2,GPAA1,GRIK2,GRIN2D,GRN,GTF2IRD1,GTF2IRD2,HMGA2,HTRA2,HTT,IMPDH2,LNPK,LRRK2,MAN1B1,MAOA,MYO5A,NEMF,NF1,NONO,NOP56,NSD1,OPA1,OXR1,PCDH19,PIBF1,PMPCA,PNPLA6,POL…
Abnormality of the fontanelles or cranial sutures	HP:0000235	3.36948e-09	8.47244	374	82	ACTG1,ADSL,AGO2,AIFM1,ATR,ATRX,BMP4,CARS,CCDC134,CDK8,CDT1,CEP120,CEP57,CHD4,CHUK,CLCN7,COL11A2,COL1A1,COL1A2,CTSD,DDX3X,DDX6,DICER1,DNMT3A,DONSON,DVL1,EBP,EFEMP2,EP300,ERMARD,ETFDH,FBN1,FGFR3,FKBP10,FLNA,FLNB,GNPAT,GNPTAB,HNRNPK,HNRNPU,HUWE1,KAT6A,KCNAB2,KIF1A,LMNA,LTBP1,MEGF8,MVK,NARS2,NCAPG2,NEB,NFIX,NSD1,ORC4,PEX19,PEX5,PIEZO2,PIGT,PLK4,POGZ,POLR3A,PPFIBP1,PRIM1,PTCH1,RECQL4,RERE,RREB1,RTTN,S…
Dysphagia	HP:0002015	3.58224e-09	8.44585	408	87	ACOX1,ADNP,AGRN,ALS2,AMPD2,ANXA11,APOE,APP,ATG7,ATXN2,BMP4,BRAF,CACNA1A,CACNA1C,CACNA1G,CARS2,CSPP1,CTSD,DDHD2,DMPK,DYSF,EIF4G1,EXT1,EXT2,FARS2,FBXL4,FGFR3,FLCN,FMR1,GIGYF2,GLI2,GLT8D1,GNB2,GRIN2D,GRN,HTRA2,HTT,ITGA7,KAT6A,KAT6B,KATNB1,KCNAB2,LAMB2,LBR,LRRK2,MAN2C1,MYO1H,MYO9A,NCAPG2,NDUFAF2,NDUFS1,NEB,NEK1,NF1,NONO,NOP56,NPC1,OPA1,OPTN,PLCH1,PLEC,POLG2,POLR3A,PTCH1,PTS,QDPR,RARS,RERE,SEC31A,SLC1…
Abnormal cerebellar vermis morphology	HP:0002334	3.59074e-09	8.44482	309	72	4933427D14RIK,ACY1,AHI1,AP1S2,ARHGEF2,ASNS,ATR,BMP4,BUB1,CACNA1A,CACNA1G,CBY1,CDC42BPB,CENPF,CEP120,CEP164,CEP57,CSPP1,CUL4B,DDX3X,DYNC2H1,EBP,EVC,GMPPB,HNRNPH1,HTT,IFT172,IFT80,KIF1A,LARGE1,LNPK,MAN2C1,MBD5,MEF2C,MVK,MYO5A,NCAPG2,NEK1,NOP56,NSD1,NUP88,OPA1,PAFAH1B1,PIBF1,PIEZO2,PLCH1,PMPCA,POLR3A,POMGNT1,POMGNT2,PPFIBP1,PRKDC,QARS,RARS2,RERE,SCYL1,SIL1,SMARCC2,SMARCE1,SPATA7,SYT14,TBC1D24,TDP1,T…
Cataract	HP:0000518	3.63868e-09	8.43906	634	119	ABCA2,ADAMTS10,ADNP,AGA,AHI1,ANAPC1,ARL2BP,ATAD3A,BAZ1B,BBS7,BBS9,BMP4,BUB1,CARS,CASK,CENPF,CEP164,CEP57,COL11A2,CSPP1,DDB2,DMPK,DPAGT1,DYNC2H1,EBP,EFEMP2,EIF2B2,EP300,ERCC4,ERCC8,ETFDH,FAM50A,FANCE,FANCM,FBN1,FBXL4,FLNA,FLNB,GMPPB,GNPAT,GSN,GTF2IRD1,GTF2IRD2,HNRNPA2B1,HNRNPDL,HSF4,HTRA2,IFT172,IFT27,IFT80,IKBKG,IMPG2,KCNAB2,KCNMA1,KMT2C,LAMB2,LARGE1,LAS1L,LMNA,LOXL3,LTBP1,LTBP2,LZTR1,MAD2L2,MBTP…
Apnea	HP:0002104	4.02491e-09	8.39524	199	54	4933427D14RIK,ABCA3,ACY1,AGRN,AHI1,BRAT1,BUB1,CACNA1A,CBY1,CEP120,CEP57,CLCN7,CRLS1,CSPP1,CTSD,D2HGDH,DPAGT1,DST,FARS2,FBN1,FGFR3,GLI2,GNB2,GRIK2,GRN,HTRA2,KAT6B,MCCC1,MYO1H,MYO9A,NDUFAF2,NDUFS1,NEB,NEK1,NFIX,OPA1,PEX5,PIBF1,PLCB4,PLCH1,PTCH1,RARS2,SCO1,SLC1A3,SLC25A12,SLC6A9,STAG2,TCIRG1,TGIF1,TMEM138,TMEM218,TOGARAM1,TPP1,TSEN54
Hip dislocation	HP:0002827	4.29579e-09	8.36696	217	57	AEBP1,AGRN,ATR,COL12A1,COL1A1,COL1A2,COL3A1,COL5A1,COL5A2,COL6A3,DVL1,DVL3,EBP,EFEMP2,ERCC4,EXOC6B,FANCE,FANCM,FGFRL1,FLNA,FLNB,GLI2,GMPPB,GNPTAB,HNRNPH1,ITGA7,KAT6B,KMT2D,LARGE1,LMNA,LTBP1,MAD2L2,MBTPS2,MYO9A,NEB,NFIX,NSD2,OCRL,OSGEP,PAFAH1B1,PALB2,PIEZO2,PLCH1,PLOD1,PORCN,PTCH1,RECQL4,SEC31A,SIL1,SLC6A9,SNRPB,STAG2,TBX15,TFE3,TGIF1,USP9X,ZMPSTE24
Abnormal cortical gyration	HP:0002536	4.60307e-09	8.33695	343	77	4933427D14RIK,ACTG1,AHI1,AKT3,ASNS,ATR,ATXN2,CASK,CBY1,CDK5,CDK5RAP2,CEP120,CIT,COL3A1,CSNK2A1,CSPP1,CTSD,CTU2,CUL4B,DHX37,DONSON,DYNC1I2,ERMARD,ETFDH,GFM2,GLI2,GLS,GMPPB,GRN,KAT6B,KATNB1,LAGE3,LARGE1,MAN2C1,MAPK8IP3,MCM7,MFSD2A,MPDZ,NEK1,NFIX,NPRL2,NPRL3,OSGEP,PAFAH1B1,PDHB,PEX19,PEX5,PIBF1,PLK4,POLR3A,POMGNT1,POMGNT2,PPFIBP1,PPP1R12A,PRKDC,PTCH1,QARS,RECQL4,RMND1,RTTN,SLC25A22,SLC30A9,SMARCC2,S…
Aplasia/Hypoplasia involving bones of the thorax	HP:0006711	5.62973e-09	8.24951	155	46	ATR,BGN,CDC42BPB,CDT1,CEP120,CHD4,COL11A2,CSPP1,DDRGK1,DNMT3A,DONSON,DYM,DYNC2H1,ERMARD,EVC,FBN1,FGFR3,FLNA,FLNB,FUZ,GNPTAB,HDAC6,IDUA,IFT172,IFT80,KCNAB2,LAMA5,LBR,LMNA,NEK1,NFIX,NUP88,ORC4,PORCN,PRIM1,PTCH1,PTPN11,RERE,RSPO2,SNRPB,SRCAP,TBC1D24,TBX15,WDR35,WNK3,ZMPSTE24
Urinary tract neoplasm	HP:0010786	6.34964e-09	8.19725	113	38	AAGAB,ATM,AURKA,BLM,BRAF,BUB1,C1S1,CDKN1B,CEP57,CHEK2,DHX37,DICER1,DIS3L2,DLST,EP300,EXT2,FGFR3,FLCN,LMNA,MET,MLH1,MUTYH,MVK,NF1,PALB2,PBRM1,PMS2,POLE,PTCH1,RAD54B,SEC23B,SLC25A11,SRC,TFE3,TRIM37,TRP53,TSC2,WRN
Abnormal retinal morphology	HP:0000479	6.88652e-09	8.162	714	129	4933427D14RIK,ACOX1,ACTG1,AHI1,ALDH3A2,APOE,ARL2BP,ATG7,ATXN2,BAZ1B,BBS7,BBS9,BLM,BMP4,CACNA1A,CARS,CASK,CDK4,CELF2,CENPF,CEP120,CEP164,CHEK2,CLCC1,CLCN2,COL11A2,CRLS1,CSPP1,CTSA,CTSD,DGCR2,DLST,DNM1,DNMT3A,DNMT3B,DPAGT1,DPM1,DST,DYNC2H1,EBP,ERCC4,ERCC8,FBN1,FLCN,FLNB,GGCX,GMPPB,GNPTAB,GRIN2D,GRN,GTF2IRD1,GTF2IRD2,HPS4,HPS5,IDUA,IFT172,IFT27,IFT80,IKBKG,IMPG2,INSR,IRAK1,KATNB1,KRIT1,LAMB2,LARGE1,…
Neonatal onset	HP:0003623	6.9248e-09	8.15959	313	72	ABAT,ABHD16A,ACADVL,ACY1,ADK,ADNP,ADSL,AP1S2,AP4E1,ARHGDIA,ARL2BP,ASNS,ATP13A3,ATP6AP1,BRAF,BRAT1,CACNA1A,CACNA1C,CACNA1G,CDC42BPB,CELF2,CEP120,CLCN7,CNOT1,COL12A1,CRLS1,DCN,DGAT1,EIF3F,FARS2,GGCX,GMPPB,GRIK2,GRIN2D,GTPBP3,HPS5,HTRA2,HYOU1,ITGA2B,KCNMA1,KCNT2,LAMB2,LTBP1,LTBP3,MMAB,MYO1H,NDUFS1,NFIX,NSD1,PLXNA1,POLE,PTS,PXDN,QARS,SAMHD1,SECISBP2,SELENOI,SLC12A6,SLC25A13,SLC25A22,SLC39A7,SMARCA2,S…
Abnormal cardiac atrium morphology	HP:0005120	6.94206e-09	8.15851	503	100	ACADVL,ADK,ADNP,AGO2,AHI1,BAZ1B,BRAF,BUB1,CACNA1C,CARS,CDC42BPB,CDK10,CDK8,CEP57,CHD4,COL1A1,COL1A2,CTU2,DDX6,DNMT3A,DVL3,ECE1,EP300,ERCC4,EVC,EXT2,FANCE,FANCM,FBXW11,FGFR3,FGFRL1,FLCN,FLNA,FLNB,GNPTAB,GTF2IRD1,GTF2IRD2,HNRNPK,IFT172,IFT27,INSR,KAT6A,KAT6B,KATNB1,KIF15,KIF20A,KMT2D,LAMA5,LMNA,LZTR1,MAD2L2,MBTPS2,MEGF8,MPDZ,NCAPG2,NEK1,NEK10,NF1,NFIX,NONO,NSD1,NSD2,PALB2,PAX3,PEX19,PIEZO1,PIGT,POG…
Abnormal hair pattern	HP:0010720	7.25187e-09	8.13955	294	69	ACTG1,ADNP,AEBP1,AIFM1,ALDOA,AP2M1,ARHGEF2,ASH1L,BLM,BRAF,CDC42BPB,CDK5,CIT,CNOT3,COG5,CUL4B,DHX30,DMPK,DOCK7,EBP,EDEM3,EP300,ERMARD,FGFR3,FGFRL1,FLNA,FOXP1,GNB2,HERC2,HUWE1,HYOU1,IKBKG,INSR,JARID2,LMNA,LZTR1,MAN1B1,MBD5,MEGF8,NF1,NFIX,NSD1,NSD2,PEX19,PORCN,PRKD1,PTPN11,RALGAPA1,RERE,RIT1,RPL18,RPS28,SETD5,SLC12A6,SMARCA2,SMARCC2,SMARCE1,SPECC1L,SRCAP,STAG2,TAF6,TBC1D24,TBX15,TCF12,TCF4,THOC6,TRI…
Syndactyly	HP:0001159	7.47084e-09	8.12663	333	75	4933427D14RIK,ADNP,AP1G1,AP2M1,BBS7,BBS9,BC052040,BLM,BMP4,CACNA1C,CACNA1G,CEP120,CEP55,CHUK,CUL4B,DDX11,DDX6,DVL1,DVL3,DYNC2H1,EBP,EP300,EPS15L1,ERCC4,FANCE,FANCM,FBXW11,FBXW4,FGFR3,FLNA,FLNB,HERC2,HMGA2,IFT172,IFT27,IFT80,IKBKG,JARID2,KAT6A,LMNA,LTBP1,MAD2L2,MAN1B1,MEF2C,MEGF8,NEK1,NSD1,PALB2,PAX3,PIBF1,PIEZO2,PLEC,PNPLA6,POLR3A,PORCN,PPP1R12A,PRKD1,RERE,RTTN,SBF1,SEMA5A,SETD5,SHANK3,SLC12A6,SM…
Abnormality of the tongue	HP:0000157	7.74764e-09	8.11083	353	78	4933427D14RIK,ADNP,AGA,AIFM1,ALS2,AMPD2,ANXA11,ATRX,ATXN2,BAZ1B,BMP4,CACNA1A,CDC42BPB,CEP120,COL11A2,CSNK2A1,CSPP1,CUL4B,DHX30,DNM1,DNMT3B,DVL1,DVL3,DYNC2H1,FLNA,GAA,GLT8D1,GMPPB,GNPTAB,GRIK2,GSN,GTF2IRD1,GTF2IRD2,HELLS,HNRNPK,IDUA,IFT80,IGHMBP2,INSR,KAT6B,KCNMA1,KIF1A,KMT2D,LARGE1,LMNA,MAN2C1,MBD5,MBTPS2,MDM4,MEF2C,NEK1,NFIX,NOP56,OPTN,PEX19,PEX5,PLCB4,POMGNT1,RALGAPA1,RERE,RMND1,RSPO2,SEC23B,SM…
Abnormal form of the vertebral bodies	HP:0003312	8.57659e-09	8.06669	295	69	4933427D14RIK,AEBP1,AGA,AHI1,AIFM1,ATRX,BAZ1B,BGN,CANT1,CBY1,CDK10,CEP120,CLCN7,COL11A2,COL1A1,COL1A2,CSPP1,DDRGK1,DHX37,DVL1,DVL3,DYM,EBP,EXOC6B,FBN1,FGFR3,FGFRL1,FKBP10,FLNA,FLNB,FN1,FUZ,GNPAT,GNPTAB,GTF2IRD1,GTF2IRD2,HDAC6,IDUA,IKBKG,KMT2D,LAMA5,LBR,LTBP1,LTBP3,MBD5,MBTPS2,MIA3,NEK1,NF1,NPR2,NSD2,OCRL,PIBF1,PIEZO2,PLOD1,PLOD3,POLR3A,PTCH1,SON,SOX5,STAG2,TBC1D24,TBX15,TCIRG1,THPO,TMEM218,TOGARA…
Patent ductus arteriosus	HP:0001643	8.82759e-09	8.05416	321	73	ACSL4,ADAMTS10,AGO2,BAZ1B,BPTF,BRAF,CACNA1C,CDC42BPB,CEP120,CHD4,CTU2,DDX3X,DMPK,DNMT3A,DPM1,DTNA,DVL3,ECE1,EP300,ERCC4,ERMARD,EXT2,FANCE,FANCM,FBN1,FGFR3,FLNA,GTF2IRD1,GTF2IRD2,HTRA2,IFT27,KAT6A,KAT6B,KCNAB2,LMNA,LZTR1,MAD2L2,MAT2A,MEGF8,NCAPG2,NFIX,NONO,NSD1,PALB2,PEX19,PIGT,POGZ,POLR1A,PORCN,PPFIBP1,PRIM1,PTPN11,RERE,RIT1,RREB1,SHANK3,SMAD2,SMARCA2,SMARCC2,SMARCE1,SNRPB,SON,SPECC1L,SSR4,STAG2,…
Abnormal circulating protein concentration	HP:0010876	9.03575e-09	8.04404	484	97	ACAD9,ACADVL,ACTN4,ADK,AIFM1,ALDOA,ANXA11,ARHGDIA,ARPC1B,ATM,BAZ1B,BIN1,CASK,CD55,CHKB,CNOT1,COL12A1,COL6A3,COPA,CTSD,DAAM2,DGAT1,DMD,DNMT3B,DPAGT1,DPM1,DYSF,ELF4,ENO3,ERCC4,FARSA,FARSB,FGFR3,FN1,GAA,GAPVD1,GMPPB,GNPTAB,GRN,GTF2IRD1,GTF2IRD2,HNRNPA2B1,HNRNPDL,IARS,IL12RB1,INF2,INSR,ITGA7,KIF23,LACC1,LAMB2,LARGE1,LMNA,LPIN1,MAD2L2,MAGI2,MET,MVK,NAB2,NARS2,NEB,NPR2,NUP160,NUP205,OCRL,OSGEP,PIEZO1,P…
Abnormality of fluid regulation	HP:0011032	9.30556e-09	8.03126	541	105	ABCA3,ACAD9,ACTG1,ACTN4,ALOXE3,ANAPC1,APOE,ARHGDIA,ATRX,BAZ1B,BRAF,BUB1,CACNA1A,CARS2,CD55,CDK5,CDKN1B,CEP57,CHEK2,COL1A1,COL1A2,COL5A1,COL5A2,CRLS1,CTSA,DAAM2,DHX30,DIS3L2,DMD,DNMT3B,DPAGT1,DYNC2H1,DYSF,EBP,EIF2AK4,FARSB,FGFR3,FLNB,FN1,GAA,GAPVD1,GNB2,GNPTAB,GSN,GTF2IRD1,GTF2IRD2,HNRNPK,IFT80,IKBKG,INF2,IRAK1,KAT6A,KIF1A,KIF20A,LACC1,LAMB2,LBR,LMNA,LZTR1,MAGI2,MMAB,MVK,NARS2,NAXD,NEB,NEK1,NSD1,N…
Talipes equinovarus	HP:0001762	9.51255e-09	8.0217	328	74	ABHD16A,ADGRG6,AP4E1,ATRX,BBS7,BBS9,BIN1,CACNA1C,CANT1,CEP55,COL12A1,COL1A1,COL1A2,COL3A1,COL5A1,COL5A2,COL6A3,CTU2,DONSON,DST,DYM,DYNC2H1,EBP,EDEM3,EP300,EVC,FGD4,FGFRL1,FKBP10,FLNA,FLNB,FUZ,GNPTAB,HNRNPK,IFT172,IFT27,IGHMBP2,IMPDH2,ITGA7,KAT6B,KIF1A,LAMA5,LAMB2,MAN2C1,MEGF8,MET,MFSD2A,MYO9A,NSD1,NSD2,NT5C2,PEX5,PIEZO2,PLK4,PLOD1,PLOD3,POLR3A,RECQL4,RREB1,RSPO2,SCYL1,SEC31A,SLC31A1,SLC6A9,SMARCA…
Adult onset	HP:0003581	1.12442e-08	7.94907	557	107	AAAS,AAGAB,ABCA7,ACTG1,ANXA11,APOE,APP,ARHGEF10,ARL2BP,ATL1,ATL3,ATXN2,CACNA1A,CACNA1C,CASK,CATIP,CLCN2,COL6A3,CPT1C,CYLD,DIAPH2,DIAPH3,DLST,DMD,DNAJB11,DNAJB2,DNHD1,DNMT3B,DTNA,DYSF,EIF2AK4,EIF4G1,ENO3,FANCM,FARS2,FBN1,FMR1,FN1,GAA,GGCX,GK,GRN,GSN,HNRNPDL,IMPG2,INF2,INSR,KCTD17,LBR,LMNA,LRRK2,LZTR1,MCCC1,MICAL1,MLH1,MSH4,NEK1,NF1,NPC1,NRIP1,NT5C2,OPTN,OSMR,PARN,PIGT,PLAU,POLE,POLG2,POT1A,PPOX,PR…
Puberty and gonadal disorders	HP:0008373	1.31094e-08	7.88242	487	97	AHI1,ALDOA,ANAPC1,ARL2BP,ATAD3A,ATM,ATRX,AXL,BAZ1B,BBS7,BBS9,BMP4,BRAF,CARS,CASK,CHD4,CTSH,CUL4B,DDB2,DDX3X,DHX37,DMPK,EP300,ERCC4,ERCC8,EXT2,FANCE,FANCM,FGFRL1,FMR1,GHR,GLI2,GTF2IRD1,GTF2IRD2,HERC2,IFT172,IFT27,IMPG2,INSR,KCNAB2,KISS1R,KMT2C,KMT2D,LAS1L,LMNA,LZTR1,MAD2L2,MIA3,MSH4,MSMO1,NF1,NFIX,NONO,NSD2,NSMF,OCRL,OPA1,PALB2,PIGT,PNPLA6,POLE,POLR3A,POMGNT1,PSMC3IP,PTCH1,PTPN11,RECQL4,RERE,RIN2,…
Abnormality of blood circulation	HP:0011028	1.54416e-08	7.81131	273	65	ACAD9,APOE,APP,ARPC1B,ATM,ATRX,CALR,CDKN1B,CHEK2,CLCN2,COL3A1,COPA,DLST,DNMT3A,DPAGT1,DST,EIF2AK4,ERCC8,EXT2,FBN1,FLNA,FN1,GAA,GGCX,IKBKG,ITGA2B,KIF23,KRIT1,LAMB2,LBR,LMAN1,LMNA,MAT2A,MCFD2,MLH1,MUTYH,MVK,NABP1,NF1,NPM1,PLAU,PLOD1,PMS2,POLE,POT1A,PRKCSH,RREB1,SEC63,SERPINF2,SF3B1,SH2B3,SLC25A11,SLC25A13,SMAD2,SMARCE1,SRSF2,STIM1,STX3,TERT,THOC6,TLR4,TNFRSF1A,TSC2,TSPAN12,ZMPSTE24
Retrognathia	HP:0000278	1.6719e-08	7.77679	312	71	ABAT,ACTG1,AGRN,ALG13,ATG7,BBS7,BBS9,BIN1,BLM,BMP4,BNC2,CANT1,CARS,CDT1,CEP120,CEP55,COG5,COL1A1,COL1A2,COL3A1,CTU2,DGCR2,DIS3L2,DVL1,DVL3,EBP,EDEM3,EP300,FARS2,FBN1,FBXW11,FOXP1,HNRNPH1,HNRNPK,IFT172,IFT27,JARID2,KAT6A,KAT6B,KATNB1,KIF15,LBR,LMNA,MAT2A,MBD5,MEGF8,MIA3,MYO9A,NFIX,NSD1,NUP88,ORC4,PIEZO2,POLR1A,POLR3A,RARB,RSPO2,RSRC1,RTTN,SEMA5A,SLC6A9,SMAD2,SPEG,SRCAP,TASP1,THOC6,TRIO,WDPCP,WDR35…
Internal hemorrhage	HP:0011029	1.71687e-08	7.76526	261	63	ACAD9,APOE,APP,ARPC1B,ATM,ATRX,CALR,CDKN1B,CHEK2,CLCN2,COL3A1,COPA,DLST,DNMT3A,DPAGT1,DST,EIF2AK4,ERCC8,EXT2,FBN1,FLNA,FN1,GAA,GGCX,IKBKG,ITGA2B,KIF23,KRIT1,LAMB2,LBR,LMAN1,LMNA,MAT2A,MCFD2,MLH1,MUTYH,MVK,NABP1,NF1,NPM1,PLAU,PLOD1,PMS2,POLE,POT1A,PRKCSH,RREB1,SEC63,SERPINF2,SF3B1,SH2B3,SLC25A11,SLC25A13,SMAD2,SMARCE1,SRSF2,STIM1,TERT,TLR4,TNFRSF1A,TSC2,TSPAN12,ZMPSTE24
Thickened skin	HP:0001072	1.78532e-08	7.74828	293	68	AAAS,AAGAB,ADAMTS10,ALDH3A2,ALOXE3,ANAPC1,ATL1,ATL3,BRAF,BUB1,CARS,CAST,CHKB,COL12A1,COL1A1,COL6A3,CUL4B,DDB2,DPAGT1,DST,EBP,ERCC4,ERMARD,FBN1,FGFR3,GLS,GNB2,GNPTAB,HDAC6,IDUA,IKBKG,INSR,JARID2,LBR,LMNA,LTBP2,LTBP3,LZTR1,MAD1L1,MBTPS2,MCOLN1,MSMO1,MVK,NF1,NPM1,PARN,PEX19,PEX5,PIEZO1,PLEC,PLOD1,POLR3A,PPOX,PSENEN,RECQL4,RIN2,RIT1,SEC23B,SGPL1,SMARCA2,SMARCAD1,STIM1,SYNE1,TERT,TFE3,TRAPPC11,WRN,ZMP…
Abnormally lax or hyperextensible skin	HP:0008067	1.92292e-08	7.71604	160	46	AEBP1,AKT3,ATP6AP1,BAZ1B,BRAF,C1S1,CEP55,COL12A1,COL1A1,COL1A2,COL3A1,COL5A1,COL5A2,CSPP1,EBP,EFEMP2,EXT1,FBN1,FGFR3,FLNA,GGCX,GNB2,GSN,GTF2IRD1,GTF2IRD2,IARS,INSR,KMT2C,LTBP1,LZTR1,MAN1B1,MEGF8,NPR2,NSD1,PARN,PLOD1,PRDM5,PTPN11,RIN2,RIT1,SMARCA2,SON,TBX15,TERT,WDR35,WDR81
Specific learning disability	HP:0001328	2.04807e-08	7.68865	262	63	ACTG1,ALDOA,BBS7,BBS9,BLM,BPTF,CACNA1A,CDT1,CYLD,DGCR2,DIS3L2,DMD,DVL1,DVL3,FARSB,FMR1,GCLC,GDI1,GLI2,GNPTAB,GRN,HERC2,HMGA2,HNRNPA2B1,HTT,IFT172,IFT27,KAT6B,LARGE1,LAS1L,LTBP1,LZTR1,MBTPS2,MYO5A,NF1,NSD1,ORC4,PIEZO1,PIEZO2,PLCH1,PMPCA,POMGNT1,POMGNT2,PRKD1,PTCH1,PTPN11,RIT1,RREB1,SIL1,SMARCA2,STAG2,STIM1,TBK1,TCF12,TCF4,TERT,TGIF1,THOC6,TMEM63A,TRIO,TSC2,VPS13D,WDPCP
Abnormality of the elbow	HP:0009811	2.14041e-08	7.6695	219	56	AEBP1,ATR,BGN,BPTF,BRAF,CANT1,CDT1,COL12A1,COL1A1,COL5A1,COL5A2,COL6A3,CUL4B,DMD,DONSON,DVL1,DVL3,DYM,DYSF,EP300,EVC,EXOC6B,FBN1,FGFR3,FKBP10,FLNA,FLNB,GHR,GNB2,HNRNPH1,IDUA,ITGA7,LARGE1,LBR,LMNA,LTBP3,LZTR1,MET,NF1,NPR2,ORC4,PEX5,PLOD1,PLOD3,PTPN11,RECQL4,RSPO2,SIL1,SLC6A9,SNRPB,SRCAP,STAG1,SVIL,SYNE1,TBX15,TFE3
Abnormal liver morphology	HP:0410042	2.14615e-08	7.66834	673	122	ACAD9,ACADVL,ACOX1,ADK,AGA,ALDOA,ALG13,AP3B1,APOE,ATAD3A,ATP6AP1,ATRX,BBS7,BBS9,BC052040,BLM,C1S1,CALR,CARS2,CD55,CEP164,CLCN7,COG5,CSPP1,CTSA,CYBA,DDRGK1,DIS3L2,DNAJB11,DPAGT1,DPM1,DYNC2H1,ERCC4,ERCC8,ETFDH,FARS2,FARSA,FARSB,FBN1,GAA,GCLC,GNB2,GNPTAB,HNRNPA2B1,HYOU1,IARS,IDUA,IFT172,IFT27,IFT80,IKBKG,IL12RB1,INSR,JAM2,KCNAB2,KCNMA1,KIF20A,KRIT1,LACC1,LAMA5,LBR,LDLR,LMNA,LTBP3,LZTR1,MAPK8IP3,MCCC…
Abnormal systemic blood pressure	HP:0030972	2.18317e-08	7.66091	387	82	AAAS,ABCA3,ACTN4,ADD1,ATRX,BAZ1B,BBS7,BBS9,BNC2,BRAF,CALR,CDKN1B,CEP164,CLCN2,COL1A1,COL3A1,COL5A1,COL5A2,CTSH,DIS3L2,DLST,DNAJB11,DNMT3A,DST,ECE1,EDA,EIF4G1,ERCC4,ERCC8,EXT2,FARSB,FBN1,FMR1,FN1,FUZ,GIGYF2,GLI2,GNB2,GSN,GTF2IRD1,GTF2IRD2,HNRNPK,IDUA,IFT172,IFT27,IL12RB1,IMPDH2,INF2,IRAK1,LAMB2,LDLR,LMNA,LRRK2,MAT2A,MBTPS2,NF1,NFIX,OSGEP,PPOX,PRIM1,RREB1,SH2B3,SLC25A11,SLC30A9,SMAD2,SNCA,SRSF2,TCF…
Large face	HP:0100729	2.34083e-08	7.63063	244	60	4933427D14RIK,ADNP,AGA,AGRN,AHI1,AP1S2,ATAD3A,ATG7,BCAS3,BIN1,BRAF,BRAT1,CBY1,CCDC174,CDC42BPB,CEP120,CEP57,CLCN4,COL3A1,CSPP1,DDX3X,DHX30,DNM1,ERCC4,ERCC8,FBN1,FLNA,FLNB,FMR1,HNRNPH1,HNRNPK,HUWE1,IDUA,ITGA7,KAT6A,MAN1B1,MAPK8IP3,MYO9A,NEB,NF1,NFIX,NONO,NSD1,OCRL,PAK1,PIBF1,PPP1R12A,PTCH1,RECQL4,RREB1,SLC12A6,SMAD2,SPEG,SRCAP,STRADA,SYNE1,TMEM138,TMEM147,TMEM218,TOGARAM1
Abnormality of the scalp hair	HP:0100037	2.41365e-08	7.61733	354	77	ACTG1,ADNP,AEBP1,AIFM1,ALDOA,ARHGEF2,ASH1L,ATR,ATRX,BRAF,CACNA1C,CARS,CDC42BPB,CDK5,CIT,CNOT3,COG5,COL3A1,DHX30,DOCK7,EBP,EDEM3,EP300,ERMARD,EXT1,FGFR3,FGFRL1,FLNA,GNB2,HUWE1,HYOU1,INSR,JARID2,KAT6B,LMNA,LZTR1,MBD5,MBTPS2,MEGF8,NF1,NFIX,NSD1,NSD2,OCRL,PARN,PEX19,PLEC,PLK4,POLR3A,PRKD1,PTPN11,RALGAPA1,RECQL4,RERE,RIN2,RIT1,RPL18,RPS28,SETD5,SLC12A6,SMARCA2,SMARCC2,SMARCE1,SPECC1L,SRCAP,STAG2,TAF6,…
Abnormality of globe size	HP:0100887	2.56866e-08	7.59029	257	62	ACTG1,AP2M1,ATR,BMP4,BUB1,CARS,CASK,CENPF,CEP120,CEP57,CHUK,CPSF1,CSPP1,DOCK7,DONSON,EBP,ERCC4,ERCC8,FANCE,FANCM,FBN1,FBXW11,GLI2,GMPPB,HDAC6,IKBKG,JARID2,KIF15,KMT2D,LAMB2,LARGE1,LRPAP1,LTBP2,MAD2L2,MBTPS2,NCAPG2,OCRL,OSGEP,PALB2,PIEZO2,PLK4,POMGNT1,POMGNT2,PORCN,PRIM1,PTCH1,PXDN,RARB,RECQL4,RERE,RREB1,RSPO2,RTTN,SETD5,SMCHD1,SPECC1L,TBX15,TENM3,TOGARAM1,TSPAN12,TUBGCP6,WDR26
Abnormality of the calf	HP:0002981	2.91622e-08	7.53518	239	59	ADNP,AIFM1,ANAPC1,ATR,ATRX,BAZ1B,BGN,BRAF,CANT1,CEP120,CHEK2,CLCN7,COG5,COL11A2,COL1A1,COL1A2,DDRGK1,DDX6,DONSON,DYM,DYNC2H1,EVC,EXT1,EXT2,FBN1,FGFR3,FLNA,FLNB,FN1,GTF2IRD1,GTF2IRD2,HERC2,IDUA,IFT172,KAT6A,LAMA5,LBR,LTBP1,MAPK8IP3,MBTPS2,MEGF8,MET,NEB,NEK1,NF1,NSD1,OCRL,PCDH19,POLR1A,POLR3A,RECQL4,SLC31A1,TBX15,TFE3,TGDS,TRP53,UFSP2,WDR62,ZBTB20
Abnormality of temperature regulation	HP:0004370	3.02275e-08	7.5196	369	79	ACADVL,ACTN4,ALDOA,ALOXE3,ARHGDIA,ATM,BIN1,BRAT1,CACNA1A,CACNA1C,CALR,CASK,CHEK2,CLCN7,COL1A1,CRLS1,CTSD,CYBA,DAAM2,DDB2,DIS3L2,DST,EDA,ELF4,ERCC4,ERCC8,FOXP1,GAA,GAPVD1,GLI2,GRN,HERC2,HNRNPK,INF2,IRAK1,LACC1,LBR,LPIN1,MAGI2,MBTPS2,MVK,MYO1H,NAB2,NABP1,NAXD,NPM1,NUP160,NUP205,PLCH1,POLR3A,PSENEN,PTCH1,PTS,QDPR,SAMHD1,SCYL1,SH2B3,SH3KBP1,SHANK3,SLC31A1,SLC39A7,SRSF2,STAG2,STIM1,TBK1,TCF4,TCIRG1,TG…
Astigmatism	HP:0000483	3.05585e-08	7.51487	185	50	ADNP,AEBP1,ALDH3A2,ARHGEF2,ASH1L,BBS7,BBS9,CARS,CHD4,COL1A2,CTSD,DPAGT1,EDEM3,ERCC4,FANCE,FANCM,FBN1,FLNA,GATAD2B,GNPTAB,GRN,IFT172,IFT27,KAT6A,MAD2L2,MAPK8IP3,MBD5,MBTPS2,MYO1H,NFIX,NSD1,PALB2,PDZD8,PIEZO2,PIGT,POGZ,PPP1R12A,RECQL4,RERE,SETD5,TCF4,TEAD1,TFE3,TGFBI,TPP1,TRIM37,USP9X,VARS,WDPCP,ZEB1
Thin upper lip vermilion	HP:0000219	3.25246e-08	7.48779	271	64	ACTG1,ADGRG6,ADNP,ADSL,AGO2,AP2M1,AP3B1,ARHGEF2,ATRX,BPTF,BUB1,CACNA1C,CDC42BPB,CDK10,CDK5RAP2,CIT,CSNK2A1,DVL1,EDEM3,EP300,EXT1,FBN1,GATAD2B,GNB2,HERC2,HUWE1,KAT6A,KAT6B,KATNB1,KCNMA1,KIF15,KMT2D,LAS1L,MAN1B1,MAPK8IP3,MBD5,MCM7,MEF2C,MFSD2A,NONO,OCRL,PAK3,PGAP3,PIEZO2,POGZ,POLR3A,PRKDC,SETD5,SMARCA2,SMARCC2,SMARCE1,SPECC1L,SRCAP,STAG2,TAF6,TASP1,TBC1D24,TMEM147,TPR,TRAPPC9,TRIO,TRIP12,USP9X,WDR62
Constipation	HP:0002019	3.41004e-08	7.46724	343	75	ADNP,ASH1L,ATM,ATRX,ATXN2,BAZ1B,BRAF,CACNA1A,CACNA1C,CDKN1B,CHEK2,COL1A1,COL5A1,COL5A2,CSNK2A1,CTSH,DDHD2,DMPK,DNM1,ECE1,EDA,EIF4G1,ELF4,EP300,EXT2,FLNA,FOXP1,GATAD2B,GIGYF2,GLI2,GNB2,GTF2IRD1,GTF2IRD2,HNRNPK,HTRA2,IGHMBP2,KCNAB2,LRRK2,MBD5,MLH1,MUTYH,MYO1H,NAB2,NFIX,NSD1,NSD2,OCRL,OPA1,PLCH1,PMS2,POGZ,POLE,POLG2,PPOX,PTCH1,RERE,RREB1,SETD5,SLC1A3,SMARCA2,SNCA,SRCAP,STAG2,TBP,TCF4,TFE3,TGIF1,TNFR…
Proportionate short stature	HP:0003508	3.47888e-08	7.45856	124	39	ADAMTS10,ATR,BRAF,CANT1,CDT1,COL1A1,COL1A2,CTSA,DDRGK1,DNMT3A,DVL1,DVL3,DYM,EFEMP2,ERCC4,EVC,FBN1,FGFR3,FLNB,GHR,KAT6B,LBR,LTBP1,LTBP3,MBTPS2,MIA3,NPR2,ORC4,PIEZO2,PNPLA6,POLE,PTCD3,RECQL4,RTTN,SELENOI,SIL1,SMARCA2,SON,TKT
Abnormal abdomen morphology	HP:0001438	3.72647e-08	7.4287	619	114	ACADVL,ACOX1,ACTN4,AGA,ALDOA,ALG13,AP3B1,APOE,ATAD3A,ATM,ATP6AP1,ATRX,BC052040,BRAF,BUB1,CALR,CASK,CD55,CEP57,CLCN7,COG5,COL3A1,CSPP1,CTSA,CYBA,DDRGK1,DIS3L2,DPAGT1,DPM1,ERCC4,ERCC8,ETFDH,FARSA,FARSB,FBN1,GAA,GCLC,GNB2,GNPTAB,GPI1,GSN,HYOU1,IARS,IDUA,IFT172,IKBKG,IL12RB1,INSR,IRAK1,JAM2,KCNMA1,KIF20A,LACC1,LAMA5,LBR,LMNA,LTBP3,LZTR1,MAPK8IP3,MCOLN1,MET,MMAB,MVK,NAB2,NAE1,NBEAL2,NDUFAF2,NDUFS1,NPC…
Dysarthria	HP:0001260	3.95017e-08	7.40338	489	96	AAAS,ABCA2,ALDH3A2,ALS2,ANXA11,AP4E1,APOE,ATG7,ATL1,ATM,ATXN2,BAZ1B,BBS7,BBS9,BIN1,BRAF,CACNA1A,CACNA1G,CARS,CHEK2,CNOT1,CTSD,DDHD2,DYNC1I2,EIF2AK1,EIF2B2,ERCC4,ERCC8,FARS2,FMR1,GCLC,GFM2,GLT8D1,GPAA1,GRN,GSN,GTF2IRD1,GTF2IRD2,IFT172,IFT27,JAM2,KCTD17,KMT2D,LZTR1,MLH1,MUTYH,MVK,NARS2,NEB,NEK1,NONO,NOP56,NPC1,OPA1,OPTN,PIEZO2,PMPCA,PMS2,POLE,POLG2,POLR3A,PTPN11,RARS,RERE,RIT1,RTTN,SEC31A,SELENOI,S…
Edema	HP:0000969	5.01362e-08	7.29985	491	96	ABCA3,ACAD9,ACTG1,ACTN4,ANAPC1,APOE,ARHGDIA,ATRX,BAZ1B,BRAF,BUB1,CACNA1A,CARS2,CD55,CDK5,CEP57,CHEK2,COL1A1,COL1A2,COL5A1,COL5A2,CRLS1,CTSA,DAAM2,DHX30,DIS3L2,DMD,DNMT3B,DPAGT1,DYNC2H1,DYSF,EBP,EIF2AK4,FARSB,FGFR3,FLNB,FN1,GAA,GAPVD1,GNB2,GNPTAB,GSN,GTF2IRD1,GTF2IRD2,HNRNPK,IFT80,IKBKG,INF2,IRAK1,KAT6A,KIF1A,KIF20A,LACC1,LAMB2,LBR,LMNA,LZTR1,MAGI2,MVK,NAXD,NEB,NEK1,NSD1,NUP160,NUP205,OCRL,OSGEP,P…
Neoplasm by histology	HP:0011792	5.51109e-08	7.25876	287	66	4933427D14RIK,AAGAB,ANAPC1,ATM,AURKA,BLM,BRAF,BUB1,C1S1,CDK4,CDKN1B,CEP57,CHEK2,COL1A1,DDB2,DHX37,DICER1,DIS3L2,DLST,EP300,ERCC4,EXT1,EXT2,FGFR3,FLCN,FLNA,KCNAB2,KCNMA1,LMNA,MAD1L1,MAN2C1,MBTPS2,MGMT,MLH1,MUTYH,MVK,MYO1H,NF1,NSD1,PALB2,PAX3,PIEZO1,PMS2,POLE,POT1A,PTCH1,PTPN11,RAD54B,RECQL4,RERE,RPL18,RPS28,SEC23B,SF3B1,SLC25A11,SLC6A17,SMARCC2,SMARCE1,SRC,TERT,TOP2A,TRIM37,TRP53,TSC2,VPS16,WRN
Functional motor deficit	HP:0004302	5.57326e-08	7.25389	387	81	ACOX1,AGRN,AKT3,ALS2,AP4E1,ARHGEF2,ATL1,ATP13A3,BIN1,CACNA1A,CALR,CDK8,CELF2,CIZ1,COL12A1,COL6A3,CPT1C,CTSD,DDX6,DMD,DNM1,DPAGT1,DYM,DYSF,EIF4G1,ERCC4,ERCC8,EXT1,EXT2,FBXO38,GAA,GIGYF2,GMPPB,GNPTAB,GPAA1,GRIN2D,GRN,GTPBP3,HNRNPK,HTT,ITGA7,LAMB2,LPIN1,LRRK2,MYO1H,MYO9A,NARS2,NEB,NOP56,NPR3,OPA1,PLEC,POLG2,POMGNT1,RARS,SAMHD1,SCYL1,SELENOI,SLC12A5,SLC12A6,SLC25A22,SLC30A9,SMARCE1,SNCA,SPAST,SPEG,ST…
Abnormal scalp morphology	HP:0001965	6.59164e-08	7.18101	361	77	ACTG1,ADNP,AEBP1,AIFM1,ALDOA,ARHGEF2,ASH1L,ATR,ATRX,BRAF,CACNA1C,CARS,CDC42BPB,CDK5,CIT,CNOT3,COG5,COL3A1,DHX30,DOCK7,EBP,EDEM3,EP300,ERMARD,EXT1,FGFR3,FGFRL1,FLNA,GNB2,HUWE1,HYOU1,INSR,JARID2,KAT6B,LMNA,LZTR1,MBD5,MBTPS2,MEGF8,NF1,NFIX,NSD1,NSD2,OCRL,PARN,PEX19,PLEC,PLK4,POLR3A,PRKD1,PTPN11,RALGAPA1,RECQL4,RERE,RIN2,RIT1,RPL18,RPS28,SETD5,SLC12A6,SMARCA2,SMARCC2,SMARCE1,SPECC1L,SRCAP,STAG2,TAF6,…
Abnormal number of teeth	HP:0006483	6.74167e-08	7.17123	321	71	ACOX1,ACSL4,ADNP,ANAPC1,ATR,BAZ1B,BBS7,BBS9,BLM,BMP4,C1S1,CACNA1A,CDC42BPB,CELF2,CNOT1,DHX37,DNM1,DVL1,DVL3,EDA,EP300,ERCC4,ERCC8,EVC,EXT1,FGFR3,FGFRL1,FLNA,FLNB,GHR,GLI2,GNB2,GRIN2D,GTF2IRD1,GTF2IRD2,HMGA2,HNRNPK,HUWE1,IFT172,IFT27,IKBKG,KCNMA1,KMT2D,LMNA,LTBP3,MAPK8IP3,MBTPS2,NEK1,NPM1,NSD1,NSD2,OCRL,PARN,PLCH1,PLK4,POLR3A,PORCN,PTCH1,RECQL4,SMAD2,SRCAP,STAG2,TCF12,TERT,TGIF1,TRAF6,TRIM37,TRIO,…
Vascular dilatation	HP:0002617	6.78116e-08	7.1687	177	48	AEBP1,BAZ1B,BGN,BRAF,CARS,COL1A1,COL1A2,COL3A1,COL5A1,COL5A2,DNAJB11,DNMT3A,EFEMP2,ERCC8,ERMARD,EXT1,EXT2,FARSB,FBN1,FLNA,FLNB,FMR1,GAA,GGCX,GMPPB,GTF2IRD1,GTF2IRD2,HNRNPK,KCNAB2,LMNA,LTBP1,MAT2A,NF1,NPR3,NSD1,PLOD1,PLOD3,PRKCSH,PTPN11,RERE,RIN2,SAMHD1,SEC63,SMAD2,SPECC1L,TOM1,TSC2,ZMPSTE24
Congenital malformation of the great arteries	HP:0011603	6.78397e-08	7.16852	423	86	ACSL4,ADAMTS10,AGO2,BAZ1B,BPTF,BRAF,CACNA1C,CDC42BPB,CDK8,CEP120,CHD4,CHUK,CTU2,DDX11,DDX3X,DGCR2,DMPK,DNMT3A,DPM1,DTNA,DVL3,ECE1,EP300,ERCC4,ERMARD,EXT2,FANCE,FANCM,FBN1,FGFR3,FLNA,GLI2,GNB2,GNPAT,GTF2IRD1,GTF2IRD2,HTRA2,IFT27,KAT6A,KAT6B,KCNAB2,LMNA,LZTR1,MAD2L2,MAT2A,MEGF8,NCAPG2,NEK10,NFIX,NONO,NSD1,PALB2,PEX19,PIGT,PLCH1,POGZ,POLR1A,PORCN,PPFIBP1,PRIM1,PTCH1,PTPN11,RERE,RIT1,RREB1,SHANK3,SMA…
Upslanted palpebral fissure	HP:0000582	6.98565e-08	7.15579	282	65	ADNP,AGO2,AP3B1,ATAD3A,ATRX,BPTF,CACNA1G,CDC42BPB,CDK5RAP2,CHD4,CIT,CNOT3,COL3A1,CTU2,DONSON,DVL1,DVL3,DYNC1I2,EBP,EP300,ERCC4,FANCE,FANCM,FLNA,GATAD2B,GNB2,HERC2,HNRNPU,HUWE1,JARID2,MAD2L2,MAPK8IP3,MCM7,MEF2C,MEGF8,MFSD2A,NFIX,NONO,NSD2,OCRL,PAK3,PALB2,PEX19,PEX5,PGAP3,PIGT,POGZ,POLR3A,PPP1R12A,PTCH1,RERE,RREB1,RTTN,SETD5,SLC30A9,SPECC1L,TCF4,TGDS,THOC6,TRIO,TRIP12,USP9X,WDR35,WDR62,ZMYND11
Abnormality iris morphology	HP:0000525	7.33575e-08	7.13456	355	76	4933427D14RIK,AAAS,ACTG1,ADNP,AHI1,AP3B1,BAZ1B,BMP4,CBY1,CENPF,CEP120,COL3A1,CSPP1,DDX6,DIS3L2,DLST,DTNBP1,EPS15L1,ERCC4,FANCE,FANCM,FBN1,FBXW4,FGFRL1,FLNA,GLI2,GMPPB,GTF2IRD1,GTF2IRD2,HERC2,HPS4,HPS5,IMPG2,KCNAB2,KMT2D,LAMB2,LARGE1,LTBP2,LZTR1,MAD2L2,MAT2A,MBTPS2,MPDZ,MYO5A,NF1,NSD2,OCRL,PALB2,PAX3,PEX19,PEX5,PIBF1,PNPLA6,POGZ,POMGNT1,POMGNT2,PORCN,PTCH1,PTPN11,PXDN,RERE,RIT1,RSPO2,SF3B1,SLC25A1…
Focal impaired awareness seizure	HP:0002384	8.03272e-08	7.09514	86	31	AP2M1,BRAT1,CACNA1A,CLCN4,CNOT1,CNPY3,CPA6,DNM1,DOCK7,FGFR3,GNB2,GRIK2,HTT,KMT2D,MAST3,MICAL1,NPRL2,NPRL3,NSD1,PAFAH1B1,PCDH19,POGZ,PPFIBP1,SLC12A5,SLC25A22,SLC31A1,STRADA,TBC1D24,TBK1,TSC2,VPS11
Small hand	HP:0200055	8.42726e-08	7.07431	96	33	ADNP,ALG13,BPTF,CANT1,CDK10,CHUK,CNOT3,COL3A1,CUL4B,DPM1,DVL1,EVC,FAM50A,FBN1,FMR1,HERC2,HTT,HUWE1,KMT2D,LAS1L,LTBP3,MAPK8IP3,PRIM1,RECQL4,SEMA5A,SLC6A17,SON,SPECC1L,TCF4,USP7,USP9X,WDR81,WRN
Neoplasm of the skin	HP:0008069	9.15197e-08	7.03849	161	45	AAGAB,ANAPC1,ATM,ATR,BLM,BRAF,CARS,CDK4,CDKN1B,CHEK2,COL1A1,CYLD,DDB2,DICER1,EP300,ERCC4,FLCN,IKBKG,LMNA,LZTR1,MAD1L1,MBTPS2,MLH1,MUTYH,MVK,NF1,OCRL,PIEZO1,PMS2,POLE,PORCN,PSENEN,PTCH1,RECQL4,SEC23B,SLC39A7,SMARCAD1,SMARCE1,STIM1,TERT,TOM1,TPP2,TRP53,TSC2,WRN
Abnormal myelination	HP:0012447	9.46495e-08	7.02388	518	99	ABAT,ACOX1,ACY1,ADSL,AIFM1,AIMP1,ALDH3A2,ALG13,ALS2,ARHGEF10,ASH1L,ASNS,ATXN2,BCAS3,BMP4,BRAT1,CACNA1A,CARS,CASK,CELF2,CHKA,CLCN4,CLCN7,CNOT3,COG5,CTSD,D2HGDH,DCAF8,DDX6,DHX30,DHX37,DNM1,DPAGT1,DPM1,EP300,ERCC4,ERCC8,FBXL4,FGD4,FLCN,FOXP1,GAA,GATAD2B,GLS,GNB2,GRIK2,GRIN2D,GRN,GTPBP3,HNRNPU,IDUA,INF2,INSR,KIF1A,LMNA,MAPK8IP3,MCOLN1,NAE1,NARS2,NDUFAF2,NDUFS1,PAK1,PEX19,PGAP3,PHACTR1,PIBF1,PLEKHG2,P…
Short long bone	HP:0003026	9.777e-08	7.00979	227	56	4933427D14RIK,ANAPC1,ATR,BGN,CANT1,CDC42BPB,CEP120,COL11A2,DDRGK1,DNMT3A,DONSON,DVL1,DYM,DYNC2H1,EP300,ERCC4,EVC,EXOC6B,EXT1,EXT2,FANCE,FANCM,FBN1,FGFR3,FLNA,FLNB,FN1,GHR,GNPAT,GNPTAB,IFT172,IFT80,LAMA5,LBR,LTBP3,MAD2L2,MET,MYSM1,NEK1,NPR2,PALB2,PEX5,PIGT,POLR3A,PORCN,PTCH1,RECQL4,SIL1,SLC31A1,SMARCA2,SNRPB,SRCAP,TBX15,TCF4,TGDS,WDR35
Sensorineural hearing impairment	HP:0000407	1.03041e-07	6.98699	704	124	AAAS,ACOX1,ACTG1,ACY1,ADK,AGRN,AHI1,AIFM1,AP1S2,ARHGDIA,ARL2BP,ASH1L,ATG7,ATP6AP1,ATRX,BAZ1B,BMP4,BRAF,CARS,CASK,CDC42BPB,CDK5RAP2,CDK8,CEP250,CNOT1,CNOT3,COG5,COL11A2,CRLS1,CSPP1,DDB2,DIAPH3,DMD,DNMT3B,DVL1,EBP,ECE1,EIF3F,EP300,EPS15L1,ERCC4,ERCC8,FBN1,FBXW4,FGFR3,FGFRL1,FLNA,FLNB,GLI2,GMPPB,GNPTAB,GTF2IRD1,GTF2IRD2,HGF,HNRNPK,HOXA1,HTRA2,IARS,IDUA,IFT172,IMPG2,INF2,ITGA2B,KCNAB2,KCNMA1,KISS1R,K…
Brachydactyly	HP:0001156	1.22413e-07	6.91217	325	71	4933427D14RIK,ADAMTS10,ADNP,AIFM1,ATRX,BBS7,BBS9,BGN,BMP4,BRAF,CANT1,CEP120,CEP55,COL11A2,CSNK2A1,CSPP1,CUL4B,DDX3X,DONSON,DVL1,DVL3,DYM,DYNC2H1,EVC,EXT1,FBN1,FBXW11,FGFR3,FLNA,FLNB,GHR,GNB2,HUWE1,IFT172,IFT27,IFT80,KAT6A,KAT6B,KCNAB2,KIF15,LBR,LMNA,LTBP1,LTBP2,LTBP3,LZTR1,MBTPS1,MEGF8,MYSM1,NEK1,NPR2,PAX3,PNPLA6,POGZ,PORCN,PTCH1,PTPN11,RERE,RIN2,RIT1,SEC23B,SIL1,SMARCA2,SPECC1L,SRCAP,TASP1,TBX15…
Abnormal zygomatic bone morphology	HP:0010668	1.25284e-07	6.9021	216	54	ACSL4,AIFM1,ATRX,BAZ1B,BBS7,BGN,BLM,BRAF,CANT1,CNOT1,CNOT3,COL11A2,COL1A1,COL5A1,DNMT3B,DVL1,EBP,FAM50A,FBN1,FGFR3,FLNA,FLNB,FOXP1,GLI2,GTF2IRD1,GTF2IRD2,HNRNPH1,HS6ST2,KIF1A,LAS1L,LMNA,MAN1B1,MBD5,NF1,NONO,NPR3,PAX3,PDZD8,PIGT,PLOD3,POGZ,POLE,POLR1A,POLR3A,POMGNT1,PSMC3,RREB1,SHANK3,SMAD2,SNRPB,STAG2,TFE3,TGDS,ZBTB20
Thick vermilion border	HP:0012471	1.28575e-07	6.89084	241	58	ACSL4,ADNP,AGA,AP1S2,AP2M1,ATRX,BAZ1B,BCAS3,BRAF,CDT1,CIT,CUL4B,DOCK7,EDA,EDEM3,ERMARD,FBN1,FLNA,FOXP1,GTF2IRD1,GTF2IRD2,HUWE1,IDUA,INSR,JARID2,KIF15,KMT2C,LTBP1,LTBP3,LZTR1,MAN1B1,NF1,NFIX,NONO,ORC4,PAK3,PRIM1,PTPN11,RIN2,RIT1,SEC31A,SMARCA2,SMARCC2,SMARCE1,STAG2,STRADA,TASP1,TBC1D24,TCF4,TFE3,THOC6,TMEM147,TRAF6,TRIO,UGDH,USP9X,WDR26,ZBTB20
Slender finger	HP:0001238	1.33078e-07	6.8759	140	41	AEBP1,ATRX,BGN,BPTF,CDC42BPB,COL12A1,COL3A1,COL6A3,DPAGT1,EFEMP2,FARSA,FBN1,FGFR3,FLNA,GNB2,HNRNPH1,HYOU1,LAGE3,MAPK8IP3,MAT2A,MSH4,NFIX,NPR2,NPR3,NSD2,OSGEP,PIEZO2,PLOD1,PRDM5,PSMC3IP,PTCH1,RECQL,RREB1,SMAD2,SMARCE1,SON,SPIDR,STUB1,TPR,TRAPPC9,USP9X
Aplasia/Hypoplasia of the ribs	HP:0006712	1.45411e-07	6.8374	108	35	ATR,CEP120,COL11A2,CSPP1,DDRGK1,DNMT3A,DONSON,DYNC2H1,ERMARD,EVC,FBN1,FGFR3,FLNA,FLNB,FUZ,GNPTAB,HDAC6,IFT172,IFT80,KCNAB2,LAMA5,LBR,NEK1,NUP88,PORCN,PRIM1,PTCH1,PTPN11,RERE,RSPO2,SNRPB,SRCAP,TBC1D24,WDR35,WNK3
Abnormal circulating enzyme concentration or activity	HP:0012379	1.64063e-07	6.78499	494	95	ACAD9,ACADVL,ACOX1,ADK,AIFM1,ALDOA,APOE,ATM,ATP6AP1,ATRX,BBS7,BBS9,BGN,CALR,CEP164,CHEK2,CLCN7,CNOT1,COG5,CSPP1,CTSA,CTSD,CYBA,DMD,DPAGT1,DPM1,DYM,ERCC4,ERCC8,FARSA,FARSB,FBXL4,FKBP10,GAA,GCLC,GFM2,GGCX,GNPTAB,GPAA1,GPI1,GRN,HNRNPA2B1,IARS,IFT172,IFT27,IL12RB1,IRAK1,KIF23,LAMB2,LARGE1,LBR,LPIN1,MMAB,MTR,MVK,MYH9,NPC1,NPR2,NPR3,OCRL,OPLAH,PALB2,PEX19,PGAP3,PIEZO1,PIGT,PLEC,PLOD1,POLG2,POMGNT1,POMG…
Aplasia/Hypoplasia involving bones of the feet	HP:0006494	1.75726e-07	6.75516	224	55	4933427D14RIK,ADNP,ALOXE3,BGN,CANT1,CDC42BPB,CEP120,COL3A1,CUL4B,DNMT3A,DYM,DYNC2H1,EP300,FAM50A,FBN1,FBXL4,FGFR3,FGFRL1,FLNA,FLNB,FMR1,GHR,HDAC6,HERC2,HTT,HUWE1,IFT172,IFT80,KAT6A,KCNAB2,LAS1L,LBR,LMNA,LTBP3,MAPK8IP3,MBD5,MIA3,NEK1,NPR2,NSD2,PORCN,RECQL4,RERE,SIL1,SMARCA2,SON,SPECC1L,TBC1D24,TCF4,TGDS,TPR,USP7,USP9X,WDR35,WDR81
Abnormality of the upper respiratory tract	HP:0002087	1.77008e-07	6.75201	375	78	ADNP,AGA,ANXA11,ATM,ATRX,ATXN2,BLM,CACNA1C,CHEK2,COL12A1,COL5A1,COL5A2,CSPP1,CYBA,DDRGK1,DDX3X,DNAH7B,DNMT3B,DYM,DYNC2H1,EP300,FGFR3,FLNA,FLNB,FMR1,FOXP1,GCLC,GLT8D1,GNPTAB,HYOU1,IFT80,IKBKG,KAT6A,KAT6B,KCNMA1,LBR,LMNA,LTBP3,MBTPS2,MDM4,MLH1,MYSM1,NEK1,NEK10,NF1,NFIX,NPM1,OPTN,PARN,PMS2,POLE,POLR3A,PORCN,RALGAPA1,RREB1,RSPO2,SH3KBP1,SLC39A7,SMAD2,SMARCC2,SMARCE1,SMCHD1,STK36,STX3,TAP2,TBC1D24,TBK…
Headache	HP:0002315	1.82368e-07	6.73905	243	58	ACTN4,APP,ARHGDIA,ATM,ATRX,BRAF,CACNA1A,CALR,CDKN1B,CHEK2,CLCN2,COL1A1,COL3A1,COL5A1,COL5A2,CTSH,DAAM2,DLST,DNMT3A,FARSB,FGFR3,GAPVD1,GNB2,INF2,IRAK1,ITGA7,KIF23,KRIT1,MAGI2,MAOA,MLH1,MUTYH,MVK,NF1,NFIX,NOP56,NUP160,NUP205,OPA1,PIGT,PMS2,POLE,POLG2,SAMHD1,SH2B3,SLC1A3,SLC25A11,SMARCE1,SRSF2,STIM1,TBK1,TERT,THPO,TLR4,TNFRSF1A,TRP53,USP48,YEATS2
Abnormality of the female genitalia	HP:0010460	2.08796e-07	6.68028	439	87	ATM,ATR,AURKA,BAZ1B,BBS7,BBS9,BRAF,BUB1,CDKN1B,CDT1,CEP57,CHEK2,COL1A1,COL3A1,COL5A1,COL5A2,DHX37,DICER1,DVL1,DVL3,DYNC2H1,EP300,ERCC4,EVC,FANCE,FANCM,FGFR3,FGFRL1,FLCN,GNB2,GTF2IRD1,GTF2IRD2,HERC2,IFT172,IFT27,IFT80,INSR,KAT6B,KCNAB2,KISS1R,LMNA,LZTR1,MAD1L1,MAD2L2,MLH1,MSH4,MUTYH,NAB2,NPM1,NSD2,NSMF,ORC4,PALB2,PARN,PAX3,PEX19,PEX5,PMS2,POLE,PORCN,PPP1R12A,PSMC3IP,PTCH1,PTPN11,RAD54B,RARB,RECQL4…
Reduced attention regulation	HP:5200044	2.11524e-07	6.67464	411	83	ADGRL1,ADNP,AGO2,ANAPC1,AP2M1,ATM,BAZ1B,BBS7,BBS9,CACNA1A,CACNA1C,CARS,CDC42BPB,CDK8,CDKN1B,CELF2,CHEK2,CSNK2A1,CTSH,D6WSU163E,DMPK,DNM1,DYM,DYNC1I2,EIF2AK1,EP300,FGFR3,FMR1,FOXP1,GLI2,GRIK2,GRIN2D,GTF2IRD1,GTF2IRD2,HERC2,HMGA2,HNRNPK,HTRA2,IFT172,IFT27,IKBKG,JARID2,LRRK2,MBD5,MLH1,MUTYH,NF1,NOP56,NSD1,OCRL,PAK3,PCDH19,PDZD8,PIEZO2,PLCH1,PMS2,POLE,PPP1R12A,PRKD1,PTCH1,RERE,RREB1,RSRC1,SECISBP2,SE…
Abnormal heart valve physiology	HP:0031653	2.2015e-07	6.65728	309	68	ABCA3,ADAMTS10,ADK,ADNP,AGA,AGO2,AKT3,ATP6AP1,ATRX,BAZ1B,BPTF,BRAF,BUB1,CEP57,COL1A1,COL1A2,COL3A1,COL5A1,COL5A2,D2HGDH,DDX3X,DNMT3A,DOCK7,DTNA,DVL3,DZIP1,EBP,EFEMP2,EP300,ERMARD,FBN1,FBXW11,FLNA,FNIP1,GNPTAB,GTF2IRD1,GTF2IRD2,IDUA,KAT6A,KIF20A,LDLR,LMNA,LTBP1,LTBP2,LTBP3,LZTR1,MAT2A,MEGF8,MYSM1,NCAPG2,NEK1,NF1,NONO,PARN,POLR3A,PRDM5,PTPN11,RIT1,SLC22A21,SLC31A1,SMAD2,SON,SOX5,SPEG,TERT,TLR4,TPM1…
Abnormal cerebral vascular morphology	HP:0100659	2.3163e-07	6.63521	283	64	ACAD9,ACTG1,APP,ATRX,BAZ1B,BGN,BRAF,CALR,CLCN2,COL1A1,COL3A1,COL5A1,COL5A2,COLGALT1,DLST,DNAJB11,DNMT3A,DPAGT1,ERCC8,EXT2,FARSB,FBN1,FLNA,FN1,GAA,GGCX,GNB2,GRN,GTF2IRD1,GTF2IRD2,IKBKG,ITGA2B,KIF20A,KRIT1,LDLR,LMAN1,LMNA,MAT2A,MCCC1,MCFD2,NF1,PAFAH1B1,PLCB4,PLOD3,PLXNA1,PRKCSH,RIN2,RNF213,SAMHD1,SERPINF2,SH2B3,SLC25A11,SMAD2,SMARCE1,SON,STIM1,TERT,THPO,TOM1,TPP2,TRP53,USP48,WRN,ZMPSTE24
Abnormal ventricular septum morphology	HP:0010438	2.39024e-07	6.62156	426	85	ACADVL,ADAMTS10,AKT3,ATRX,BAZ1B,BRAF,CACNA1C,CANT1,CARS,CASK,CCDC174,CDK8,CEP57,CHD4,CTU2,DDX11,DGCR2,DNMT3A,DST,DTNA,DVL3,ECE1,EP300,EVC,EXT2,FBN1,FGFRL1,FLNB,GNB2,GTF2IRD1,GTF2IRD2,HNRNPK,IFT172,IFT27,INSR,KAT6A,KAT6B,KMT2D,LBR,LTBP2,LZTR1,NAE1,NEK1,NF1,NFIX,NONO,NSD1,NSD2,PALB2,PEX19,PEX5,PIEZO2,PLCH1,PORCN,PPFIBP1,PTPN11,RARB,RERE,RIT1,RPL18,RPS28,RREB1,RSPO2,SEC31A,SETD5,SHANK3,SLC25A22,SMAD…
Abnormal eyelash morphology	HP:0000499	2.62937e-07	6.58015	220	54	ANAPC1,ARHGEF2,BLM,BRAF,CANT1,CDC42BPB,CHD1,COL3A1,DNMT3B,DOCK7,DVL1,DVL3,EBP,EDA,EP300,FBN1,GNB2,KCNMA1,KMT2D,LMNA,LTBP1,LTBP3,MAN1B1,MBD5,MBTPS2,MYO5A,NCAPG2,NF1,NPM1,PARN,PAX3,PLK4,PNPLA6,POLR3A,RECQL,RECQL4,SEC31A,SHANK3,SLC30A9,SLC6A9,SMARCA2,SMARCC2,SMARCE1,SMCHD1,SRCAP,STAG1,STAG2,TAF6,TERT,TIMM50,TUBGCP6,VARS,WDR35,ZMPSTE24
Ventricular septal defect	HP:0001629	2.71597e-07	6.56608	420	84	ACADVL,ADAMTS10,AKT3,ATRX,BAZ1B,BRAF,CACNA1C,CANT1,CARS,CASK,CCDC174,CDK8,CEP57,CHD4,CTU2,DDX11,DGCR2,DNMT3A,DST,DTNA,DVL3,ECE1,EP300,EVC,EXT2,FBN1,FGFRL1,FLNB,GNB2,GTF2IRD1,GTF2IRD2,HNRNPK,IFT172,IFT27,INSR,KAT6A,KAT6B,KMT2D,LBR,LTBP2,LZTR1,NAE1,NEK1,NF1,NFIX,NONO,NSD1,NSD2,PALB2,PEX19,PEX5,PIEZO2,PLCH1,PORCN,PPFIBP1,PTPN11,RARB,RERE,RIT1,RPL18,RPS28,RREB1,RSPO2,SEC31A,SETD5,SHANK3,SLC25A22,SMAD…
Short attention span	HP:0000736	2.71996e-07	6.56544	406	82	ADGRL1,ADNP,AGO2,ANAPC1,AP2M1,ATM,BAZ1B,BBS7,BBS9,CACNA1A,CACNA1C,CARS,CDC42BPB,CDK8,CDKN1B,CELF2,CHEK2,CSNK2A1,CTSH,D6WSU163E,DMPK,DNM1,DYNC1I2,EIF2AK1,EP300,FGFR3,FMR1,FOXP1,GLI2,GRIK2,GRIN2D,GTF2IRD1,GTF2IRD2,HERC2,HMGA2,HNRNPK,HTRA2,IFT172,IFT27,IKBKG,JARID2,LRRK2,MBD5,MLH1,MUTYH,NF1,NOP56,NSD1,OCRL,PAK3,PCDH19,PDZD8,PIEZO2,PLCH1,PMS2,POLE,PPP1R12A,PRKD1,PTCH1,RERE,RREB1,RSRC1,SECISBP2,SETD5,…
Bowing of the long bones	HP:0006487	2.72594e-07	6.56448	239	57	4933427D14RIK,ADNP,ANAPC1,ATRX,BAZ1B,BGN,BRAF,CANT1,CCDC134,CLCN7,COG5,COL11A2,COL1A1,COL1A2,CSPP1,DDRGK1,DYM,DYNC2H1,EVC,EXT1,EXT2,FBN1,FGFR3,FKBP10,FLNA,FLNB,FN1,GTF2IRD1,GTF2IRD2,HERC2,IDUA,IFT172,KAT6A,LAMA5,LBR,LTBP1,MAPK8IP3,MBTPS2,MEGF8,NEB,NF1,NFIX,NPR2,NSD1,OCRL,POLR1A,POLR3A,PTPN11,RECQL4,RSPO2,TCIRG1,TFE3,TGDS,UFSP2,WDR35,WDR62,ZBTB20
Abnormal enzyme concentration or activity	HP:0034684	2.77897e-07	6.55612	535	100	ACAD9,ACADVL,ACOX1,ADK,AIFM1,ALDOA,APOE,ATM,ATP6AP1,ATRX,BBS7,BBS9,BGN,CALR,CEP164,CHEK2,CLCN7,CNOT1,COG5,CSPP1,CTSA,CTSD,CYBA,DMD,DPAGT1,DPM1,DYM,ENO3,ERCC4,ERCC8,FARSA,FARSB,FBXL4,FKBP10,GAA,GCLC,GFM2,GGCX,GK,GNPTAB,GPAA1,GPI1,GRN,HNRNPA2B1,IARS,IFT172,IFT27,IL12RB1,IRAK1,KIF23,LAMB2,LARGE1,LBR,LPIN1,MCCC1,MMAB,MTR,MVK,MYH9,NPC1,NPR2,NPR3,OCRL,OPLAH,PALB2,PEX19,PGAP3,PIEZO1,PIGT,PLEC,PLOD1,POLG…
Abnormality of the curvature of the cornea	HP:0100691	2.93428e-07	6.5325	265	61	ADNP,AEBP1,AHI1,ALDH3A2,ARHGEF2,ARL2BP,ASH1L,BAZ1B,BBS7,BBS9,CARS,CHD4,COL1A2,COL3A1,CTSD,DPAGT1,EDEM3,ERCC4,FANCE,FANCM,FBN1,FLNA,GATAD2B,GNPTAB,GRN,GTF2IRD1,GTF2IRD2,IFT172,IFT27,IMPG2,KAT6A,MAD2L2,MAPK8IP3,MBD5,MBTPS2,MYO1H,NFIX,NSD1,PALB2,PDZD8,PIEZO2,PIGT,PLOD1,POGZ,POMGNT1,PPP1R12A,PRDM5,RECQL4,RERE,SETD5,SPATA7,TCF4,TEAD1,TFE3,TGFBI,TPP1,TRIM37,USP9X,VARS,WDPCP,ZEB1
Flexion contracture of digit	HP:0030044	3.15584e-07	6.50088	259	60	BGN,CACNA1C,CANT1,CDT1,COG5,COL11A2,COL12A1,COL1A1,COL3A1,COL6A3,CUL4B,DPAGT1,DPM1,DVL1,DVL3,DYM,FBN1,FGFR3,FLNA,GNPTAB,GPKOW,HUWE1,IDUA,IGHMBP2,IKBKG,KAT6B,KCNAB2,KIF15,KISS1R,LAGE3,LBR,LMNA,MBTPS2,MEGF8,MET,MYO9A,NSD1,NSMF,NT5C2,NUP88,OCRL,ORC4,OSGEP,PAX3,PEX5,PIEZO2,PLOD3,POLR3A,PORCN,PRDM5,RERE,RTTN,SMAD2,SMARCAD1,TBX15,TGDS,THOC6,WDR4,WIPI2,ZMPSTE24
Increased body weight	HP:0004324	3.20134e-07	6.49467	352	74	ACADVL,ADGRL1,ADNP,AHI1,AP4E1,APOE,ARL2BP,ASH1L,ATRX,BAZ1B,BBS7,BBS9,BIN1,BLM,BPTF,BRAF,CANT1,CEP164,CTSH,CUL4B,DDX6,DICER1,DIS3L2,DMPK,DNMT3A,EP300,ERMARD,EXOC6B,FGFR3,FMR1,FOXP1,GHR,GTF2IRD1,GTF2IRD2,HERC2,IFT172,IFT27,IMPG2,KCNAB2,KMT2C,KMT2D,LAS1L,LMNA,MAN1B1,MAPK8IP3,MEGF8,MIA3,NSD1,PIGT,PNPLA6,POGZ,POMGNT1,PTCH1,RERE,RIT1,RREB1,SECISBP2,SH3KBP1,SHANK3,SMARCE1,SPATA7,SYNE1,TERT,TFE3,THRB,TME…
Reduced tendon reflexes	HP:0001315	3.23477e-07	6.49016	464	90	ACOX1,AGRN,AIFM1,ANXA11,ARHGEF2,ATL3,ATM,ATXN2,BIN1,CACNA1A,CARS,CARS2,CDK5,CELF2,COL12A1,DCAF8,DDB2,DHX30,DMD,DNAJB2,DNM1,DPAGT1,DST,DYSF,ERCC4,ERCC8,FBN1,FBXO38,FGD4,FKBP10,FMR1,FUZ,GAA,GMPPB,GNPTAB,GRIN2D,HNRNPDL,HNRNPK,IGHMBP2,INF2,ITGA7,KIF1A,LAMB2,LARGE1,LMNA,LPIN1,MYO1H,MYO9A,NARS2,NDUFAF2,NEB,OCRL,OPA1,PARN,PDHB,PEX19,PEX5,PGAP3,PIEZO2,PLEC,PLOD1,PMPCA,PNPLA6,POLG2,POMGNT1,POMGNT2,PPOX,RM…
Abnormal pyramidal sign	HP:0007256	3.33793e-07	6.47652	366	76	AAAS,ABHD16A,ACOX1,AIFM1,AIMP1,ALDH3A2,ALG13,ALS2,AMPD2,ANXA11,AP2M1,AP4E1,APOE,ATL1,ATM,ATXN2,BRAT1,CACNA1A,CACNA1G,CARS,CHEK2,CPT1C,CTSD,DDHD2,FARS2,GFM2,GLT8D1,GMPPB,GRN,HTT,IDUA,IMPDH2,JAM2,KIF1A,LARGE1,MCOLN1,MLH1,MUTYH,NDUFA4,NDUFS1,NEK1,NOP56,NT5C2,OPA1,OPTN,PCYT2,PIGT,PMS2,PNPLA6,POLE,POLR3A,POMGNT1,RARS,RTTN,SAMHD1,SELENOI,SLC12A5,SLC1A3,SNCA,SPAST,STUB1,SYNE1,TBC1D24,TBK1,TBP,TLR4,TMEM6…
Camptodactyly	HP:0012385	3.38281e-07	6.47072	253	59	BGN,CACNA1C,CANT1,CDT1,COG5,COL11A2,COL12A1,COL1A1,COL3A1,COL6A3,CUL4B,DPAGT1,DPM1,DVL1,DVL3,DYM,FBN1,FGFR3,FLNA,GNPTAB,GPKOW,HUWE1,IDUA,IGHMBP2,IKBKG,KAT6B,KCNAB2,KIF15,KISS1R,LAGE3,LBR,LMNA,MBTPS2,MEGF8,MET,MYO9A,NSD1,NSMF,NUP88,OCRL,ORC4,OSGEP,PAX3,PEX5,PIEZO2,PLOD3,POLR3A,PORCN,PRDM5,RERE,RTTN,SMAD2,SMARCAD1,TBX15,TGDS,THOC6,WDR4,WIPI2,ZMPSTE24
Cerebellar atrophy	HP:0001272	3.86825e-07	6.41249	374	77	ACY1,ADSL,AP4E1,ATAD3A,ATXN2,BCAS3,BRAT1,CACNA1A,CACNA1G,CARS,CARS2,CASK,CIZ1,CLCN7,COG5,CTSD,CUL4B,DHX30,DPM1,ERCC8,FARS2,FBXL4,FMR1,GFM2,GLS,GPAA1,GRIK2,GRN,HTT,KATNB1,KCNMA1,KIF1A,LAGE3,LNPK,MAPK8IP3,MCOLN1,MVK,NARS2,NDUFS1,NOP56,OPA1,OSGEP,PIGT,PLCH1,PLK4,PMPCA,PNPLA6,POGZ,POLG2,POLR3A,QARS,RARS2,RTTN,SCYL1,SERAC1,SHANK3,SIL1,SLC1A3,SLC25A22,SLC31A1,SPTAN1,STUB1,SYNE1,SYT14,TBC1D24,TBP,TDP1,T…
Abnormality of the urethra	HP:0000795	3.86825e-07	6.41249	374	77	4933427D14RIK,ATR,ATRX,BAZ1B,BNC2,BRAF,CARS,CDC42BPB,CDT1,COL3A1,CSPP1,CUL4B,DHX37,DVL1,DVL3,DYNC2H1,EFEMP2,EP300,ERCC4,ERMARD,EVC,FANCE,FANCM,FBXL4,FGFRL1,FLNA,GATAD2B,GTF2IRD1,GTF2IRD2,HMGA2,HNRNPH1,HUWE1,IFT80,KAT6B,KCNAB2,KMT2D,LMNA,LTBP1,MAD2L2,MBTPS2,NEB,NPM1,NSD1,NSD2,ORC4,PALB2,PARN,PEX19,PEX5,PIEZO2,PLEC,PNPLA6,POLE,POLR3A,PPP1R12A,PTPN11,RERE,RIN2,RPL18,RPS28,RREB1,RTTN,SETD5,SLC31A1,SM…
[truncated: 606 more rows]

## Sheet: Mice ESC
Table S2: Human phenotype enrichment
[truncated: 122 more rows]
