# Supplementary material for: DNMT3B splicing dysregulation mediated by SMCHD1 loss contributes to DUX4 overexpression and FSHD pathogenesis
Source: Sci Adv. 2024 May 29;10(22):eadn7732. doi: 10.1126/sciadv.adn7732 (PMC11135424; doi:10.1126/sciadv.adn7732)
Supplement: Supplementary file 2 — Tables S1 to S4 [file sciadv.adn7732_tables_s1_to_s4.zip › Table_S3.xlsx]

## Sheet: mNSC gene expression
Table S3: Gene expression levels and differential expression events
	Expression (TPM)
Gene name	Smchd1 WT	Smchd1 null
Xkr4	0.162078	0.607151
Gm19938	0.0235599	0
Gm10568	0	0	s
Rp1	0.00658162	0.0393555
Sox17	0	0
Mrpl15	55.7804	57.6834
Lypla1	109.395	114.971
Gm19860	1.17938	0.714126
Tcea1	76.6217	82.2974
Rgs20	68.3665	56.7331
Atp6v1h	137.953	130.184
Oprk1	0	0.027165
Npbwr1	0	0.0543158
Rb1cc1	27.5717	24.2873
Fam150a	0	0
St18	0.125732	0.10451
Pcmtd1	32.1814	26.857
Sntg1	0.0855348	0.0304951
Rrs1	80.0113	94.6417
Adhfe1	11.7059	8.28672
2610203C22Rik	5.76932	8.41738
3110035E14Rik	65.7606	26.5641
Mybl1	53.0737	51.1547
Vcpip1	39.3556	36.7939
1700034P13Rik	0.57901	0.066266
Sgk3	17.9472	13.8533
Gm6195	110.514	109.979
6030422M02Rik	0.0852779	0.0654569
Snhg6	229.541	156.611
Snord87	15.5841	15.1458
Gm10567	0.895917	0.708501
Tcf24	0.204674	0.200134
Ppp1r42	0.115185	0
Cops5	249.043	255.886
Cspp1	23.0038	22.2429
Arfgef1	53.2218	52.6763
Cpa6	0	0
Prex2	0.530821	1.11038
A830018L16Rik	0.0131264	0
4932411L15	0	0
Sulf1	0.469198	0.654447
Slco5a1	3.22	2.29225
Prdm14	0	0.0257789
Ncoa2	24.4339	23.3492
Tram1	94.7811	101.511
Lactb2	49.185	37.4886
Xkr9	0	0
Gm5523	0.669049	0.57148
Eya1	8.58573	9.66773
Msc	0.0894371	0.262343
Trpa1	0	0
Kcnb2	0.0362503	0.0240847
Terf1	28.2022	33.5215
Gm106	0.445302	0.422461
Gm7634	0.38062	0.346159
4930444P10Rik	0.303647	0.0914632
Rpl7	2671.26	3246.02
Rdh10	9.74427	9.2294
Stau2	39.5804	34.0385
Ube2w	69.358	60.6495
Tceb1	304.735	333.649
D030040B21Rik	0.01377	0.0218871
Tmem70	78.3504	71.0992
Ly96	6.7255	5.77112
Jph1	0.468897	1.1041
Gdap1	5.20748	5.57426
Pi15	0	0.038439
Crispld1	0.0320275	0.0166861
Crisp4	0	0
Defb44-ps	0	0
Defb18	0	0
Defb41	0	0
Gm15386	0	0
Tfap2d	0	0
Tfap2b	0	0
Pkhd1	0	0
4930486I03Rik	0	0
Mir206	0	0
Mir133b	0	0
Il17a	0	0
Il17f	0	0
Mcm3	164.961	198.191
6720483E21Rik	0.285943	0.208324
Paqr8	82.8316	35.1934
Efhc1	0.969316	0.552384
Tram2	5.12678	4.89032
Tmem14a	19.5749	18.0756
Gsta3	0.190035	0.155325
Gm4956	0	0
Khdc1a	0	0
Khdc1c	0	0
Khdc1b	0	0
Kcnq5	4.00033	4.74404
Rims1	1.33099	1.39764
4933415F23Rik	0.0431116	0
Mir30a	0	0
Mir30c-2	0	0
Ogfrl1	6.7144	8.51258
Gm19673	0	0
B3gat2	16.8555	14.0944
Smap1	43.1116	38.2968
1110058L19Rik	95.8485	86.6668
Fam135a	34.9556	36.8494
Col9a1	2.32133	0.233728
Col19a1	1.53896	0.781697
Lmbrd1	35.2302	29.4265
Bai3	42.1079	30.8449
Gm20172	0	0
4931408C20Rik	0	0
Gm5524	0.242989	0.0333556
Gm7846	107.1	128.713
Gm597	0	0
Gm6462	0	0
Gm9898	0	0
Phf3	44.8828	43.3034
Ptp4a1	14.9204	16.8323
4931428L18Rik	0	0
Lgsn	0	0
4930521A18Rik	0	0
Gm4850	0	0
Gm6489	0	0
Khdrbs2	4.24107	2.35696
Gm9839	0	0
Gm5415	0	0.0337781
Prim2	57.9568	77.681
1700001G17Rik	1.31909	1.95369
Rab23	22.1273	24.2498
Bag2	33.1328	35.2439
Zfp451	22.5989	23.2958
Gm15455	6.84141	6.76857
Bend6	3.73089	3.78176
Dst	17.7865	16.1741
Mir5103	0	2.10733
Ccdc115	25.732	30.9073
Imp4	37.9977	43.8519
D1Ertd448e	7.12894	7.51476
Ptpn18	0.397582	0.247264
Prss39	0	0
Cfc1	0	0
Prss40	0	0
Fam123c	0.0176267	0
AA619741	0.0286927	0.0249793
Arhgef4	43.6629	37.4031
Fam168b	167.976	168.61
Plekhb2	35.5843	26.3929
Hs6st1	29.2878	26.2564
Uggt1	45.0071	43.204
Neurl3	0	0
Arid5a	3.34888	3.78239
4632411B12Rik	40.0415	39.4567
Lman2l	29.4676	24.4517
Cnnm4	3.4553	3.97506
Cnnm3	21.9522	23.0091
Ankrd23	1.81929	2.00377
Ankrd39	6.41188	6.05398
Sema4c	16	13.943
Fam178b	0.0595901	0.0745749
Cox5b	451.749	393.909
Actr1b	148.375	148.456
4933424G06Rik	0.318232	0.0541449
Zap70	0.0470376	0
Tmem131	52.736	48.4538
Vwa3b	0.191225	0.237053
Cnga3	0.0219502	0.128771
Inpp4a	7.91362	6.69888
6330578E17Rik	99.8996	98.3345
Unc50	75.7407	75.3854
Mgat4a	8.25715	12.6052
4930594C11Rik	1.12119	0.914921
LOC100861893	0	0
2010300C02Rik	0.788747	1.40622
Gm19863	0	0
Tsga10	5.45337	6.33857
Lipt1	7.0087	6.41565
Mitd1	18.0681	15.8809
Mrpl30	277.582	300.115
Lyg2	0	0
Lyg1	0	0
Txndc9	46.9823	49.9842
Eif5b	48.7289	49.1979
Rev1	30.1442	37.5533
Aff3	1.09777	1.24641
Lonrf2	25.2411	19.3432
Chst10	15.0516	17.7022
Gm19877	0.0403296	0
Nms	0	0
Pdcl3	104.89	102.205
Npas2	0.171721	0.415115
Rpl31	38.9178	50.5186
Tbc1d8	11.7797	10.5692
D1Bwg0212e	27.7089	32.9328
Snord89	9.68347	14.1536
Rnf149	30.1851	36.5367
Creg2	3.9071	2.11052
Rfx8	0.897117	0.608567
Gm3646	0.785141	0.538844
1700066B17Rik	0	0.246285
Map4k4	464.137	416.602
Gm16894	0.448608	0.486481
Il1r2	0.296007	0.425331
Il1r1	1.47195	2.70547
Il1rl2	0.608101	0.590541
Il1rl1	0.00920784	0
Il18r1	0	0
Il18rap	0	0
Slc9a4	0	0
Slc9a2	0.0439632	0.239717
Mfsd9	2.3631	1.72637
Tmem182	0.992769	0.207573
4930448I06Rik	0.167935	0.271317
2610017I09Rik	418.371	361.693
Pou3f3	157.811	153.351
2900092D14Rik	40.6454	40.0288
Mrps9	75.5826	72.4427
Gpr45	0.794676	0.608697
Tgfbrap1	22.3522	21.1121
AI597479	40.5531	37.7613
Fhl2	2.48175	0.939982
Gm8210	200.469	315.191
Nck2	37.4293	34.7301
LOC100861934	0.108067	0
1500015O10Rik	25.1809	19.4496
Uxs1	60.6657	64.9071
Gm19587	28.3195	33.4229
Tpp2	56.8339	58.5536
A530098C11Rik	0.170938	0
1700029F09Rik	70.8023	90.2863
Kdelc1	63.1559	63.7154
Bivm	30.8822	28.5695
Ercc5	36.3821	36.7422
LOC100861960	0.0837481	0
4832428D23Rik	0	0
Gulp1	9.75012	11.0949
4930521E06Rik	0.0708069	0
Col3a1	0.0689987	0.0120138
Col5a2	26.6896	15.9011
Wdr75	75.0752	95.809
Gm5526	93.5013	93.0809
Slc40a1	0.117614	0.476886
Gm3852	0.0894714	0.348547
Gm4776	0	0
Dnahc7b	0.561375	0.492546
Dnahc7c	0.195584	0.262012
Slc39a10	106.573	117.422
C230029F24Rik	0	0
Tmeff2	16.7563	8.09713
9330175M20Rik	0	0
Sdpr	3.42747	6.85865
Obfc2a	4.7421	4.72457
Gm17767	0	0
Myo1b	49.3675	46.4014
Stat4	0.0430399	0.0864671
Gm3940	1.18798	2.08891
Stat1	17.1679	14.5274
Gls	47.7116	57.3128
Nab1	37.0566	44.0872
Tmem194b	9.1212	10.3423
Mfsd6	5.70248	6.03043
Inpp1	17.9519	16.0371
Hibch	85.6146	61.6693
1700019D03Rik	2.12745	1.85407
Mstn	0	0
1700019A02Rik	0.61309	0.400194
Pms1	16.0071	16.7238
Ormdl1	58.9319	63.1512
Osgepl1	18.6127	18.6462
Asnsd1	67.7592	80.6187
Dnahc7a	0.0548068	0.103389
Stk17b	25.6423	26.4108
Hecw2	2.32386	3.13201
Ccdc150	0.21535	0.279073
Gtf3c3	36.8403	38.6198
Pgap1	42.4474	40.0416
Ankrd44	3.70405	4.16832
Sf3b1	215.828	212.787
Coq10b	54.3127	52.1118
Hspd1	649.977	748.633
Hspe1	598.702	722.989
Mob4	121.602	121.409
Rftn2	57.7348	35.3916
Mars2	28.4497	29.3717
Boll	0.305967	0.150149
Plcl1	14.7392	11.5924
Gm6644	50.9791	56.1623
9130227L01Rik	0	0
Hsfy2	0	0
Satb2	1.67546	1.7279
9130024F11Rik	0.604862	0.500763
BC055402	0.023239	0
4930558J18Rik	4.57439	4.1712
1700066M21Rik	48.3613	42.6599
1110034B05Rik	28.8084	30.659
9430016H08Rik	52.6857	45.6984
Spats2l	23.8775	23.6939
Kctd18	13.057	13.2784
Sgol2	33.9949	38.2201
Aox1	1.8146	2.12909
Aox3	0	0
Aox4	0.0128999	0.0377281
Aox3l1	0.0160766	0.0265076
Bzw1	634.284	744.112
Clk1	67.5049	72.2847
Ppil3	67.1398	72.8676
Nif3l1	75.2801	83.9714
Orc2	67.5846	80.6602
Gm15834	0.114522	0.210087
Fam126b	7.99832	7.04007
Ndufb3	432.909	370.204
Gm20257	1.67757	1.23625
Als2cr12	0.0486268	0
Cflar	20.1804	16.905
Casp8	1.91659	1.93711
Trak2	49.6613	45.8166
Stradb	36.3453	29.5112
Als2cr11	0.0661346	0.0307739
Als2cr4	49.1824	51.5382
Mpp4	0.301002	0.25927
Als2	24.5726	24.449
Cdk15	0.0434333	0.0413143
Fzd7	13.5668	8.51848
Gm973	2.6678	1.17007
Sumo1	225.643	244.668
Nop58	212.682	299.526
Snord70	5.19906	9.77449
Snord11	13.8311	20.8147
Bmpr2	66.6713	52.5175
Gm20272	79.4494	67.0324
Fam117b	20.341	23.6106
Ica1l	0.991657	0.751727
Wdr12	33.2363	44.8669
Carf	9.72773	7.7737
Gm15464	9.03388	7.58955
Nbeal1	6.77179	5.6544
Cyp20a1	60.1914	58.7925
Abi2	113.636	99.3489
Raph1	6.78509	7.91496
Gm11575	19.9931	22.8761
Gm11578	1.36947	1.81978
Cd28	0.0177859	0
Gm11579	0	0
Ctla4	0	0
Icos	0.0197145	0.0187527
9530026F06Rik	0	0
Pard3b	3.97444	2.86487
Nrp2	5.21096	7.89758
4930487H11Rik	0	0.221232
Ino80d	11.2099	11.2158
Gm11602	5.22571	6.15085
Gm20342	1.79748	1.3132
Ndufs1	183.627	153.772
Eef1b2	782.52	900.991
Snora41	19.5036	23.2754
Gpr1	0	0
Zdbf2	0.126914	0.529833
Adam23	5.04273	6.48517
Dytn	0	0
Mdh1b	0.119862	0.0383279
Fastkd2	29.4328	32.5728
4933402D24Rik	1.24456	1.65424
Gm13749	0	0
Klf7	22.3911	20.7832
Creb1	42.7311	42.6592
Mettl21a	17.2327	15.4966
2810408I11Rik	32.6254	32.8319
Ccnyl1	47.037	34.2931
Fzd5	7.21054	6.11075
Plekhm3	3.38468	2.48788
Akr1cl	0.226997	0
Gm8550	0	0.258414
Cryge	0	0
Crygd	0	0
Crygc	0	0
Crygb	0	0
Cryga	0	0
D630023F18Rik	0.494009	0.583407
Idh1	512.015	439.814
Pikfyve	22.0048	21.3051
Pth2r	0.127434	0.411582
Crygf	0	0
Mtap2	514.455	525.775
Gm10558	1.07102	1.49682
Unc80	0.52673	0.447511
Rpe	76.3778	78.4935
1110028C15Rik	14.5718	12.2512
Acadl	324.129	279.85
LOC100862127	0.435978	0.488455
Myl1	0.489907	0.529419
Lancl1	35.5658	32.9417
Cps1	0.0136375	0
Erbb4	7.05528	1.79188
Gm19335	0	0
Ikzf2	3.43591	2.7737
Spag16	0.129734	0.1121
Vwc2l	0	0
Bard1	9.96483	11.1822
Abca12	0.0600241	0.185694
Atic	105.739	130.875
Fn1	8.4531	6.71097
Apol7d	0.107546	0.0805446
Gm8883	0	0
4933417E11Rik	0	0
Gm5528	0	0
Mreg	9.06769	13.7051
Pecr	18.831	17.3307
Tmem169	1.13319	0.927037
Xrcc5	46.9664	47.2776
March4	1.57621	2.29026
Smarcal1	18.9161	18.4782
Ankar	0	0.0276843
Rpl37a	187.819	210.601
Igfbp2	1809.89	1350.85
Igfbp5	87.1456	28.2439
Tnp1	0	0
1700027A15Rik	0	0
Pinc	0	0
D530049I02Rik	0	0
6030407O03Rik	1.04534	0.360259
Tns1	9.33176	5.45277
Rufy4	0.153531	0.317476
LOC100862357	0	0
Cxcr2	0	0
Cxcr1	0	0
Mir1928	0	0
Arpc2	327.607	322.75
Gpbar1	0.0775574	0
Aamp	179.949	168.622
Pnkd	70.7173	49.661
Tmbim1	55.0483	57.54
Gm216	0.377952	0.308034
Slc11a1	0.0333254	0
Ctdsp1	49.7296	47.4109
Mir26b	0.451658	0.786407
Vil1	0.119274	0.093214
Usp37	25.7941	27.8408
Rqcd1	103.813	117.587
Plcd4	102.973	95.2662
Zfp142	14.4276	13.84
Bcs1l	28.6887	26.4121
Rnf25	48.4553	52.7968
Stk36	5.0705	5.02923
Ttll4	36.2454	39.8053
Cyp27a1	0.657743	0.446517
Prkag3	0.117721	0.0467598
Wnt6	0.111386	0.0646466
Wnt10a	0	0
Cdk5r2	0.141978	0.339442
Fev	0	0
Cryba2	0	0
Mir375	0	0
Ccdc108	0	0.0116902
Ihh	0.225491	0.0536654
Nhej1	7.7406	7.27612
Slc23a3	0.0155782	0.0324646
1810031K17Rik	22.29	18.8919
Fam134a	73.9054	71.0201
Zfand2b	21.4832	18.5621
Abcb6	60.5022	62.1757
Atg9a	33.0749	24.1
Ankzf1	10.6848	8.777
Glb1l	5.25547	4.71846
Stk16	38.0961	40.1881
Tuba4a	1.94058	1.13453
A630095N17Rik	0	0
Dnajb2	25.2722	21.0812
Ptprn	1.70632	3.37032
Resp18	3.33887	5.84857
Dnpep	118.816	99.1626
Des	0.40505	0.234004
Gm15179	0	0
Speg	1.98195	1.14407
Gmppa	32.0868	28.9598
LOC100862164	0	0
Accn4	1.86025	1.00387
Chpf	34.1874	36.2995
Tmem198	5.70621	5.00595
Obsl1	18.3382	20.4008
Inha	2.22891	1.8868
Stk11ip	16.7504	15.8067
Slc4a3	11.2244	10.2481
LOC100862333	0	0
Gm17751	0	0
Epha4	7.80819	7.3256
Pax3	0	0
Gm2102	0	0
Sgpp2	0.0849678	0.0979109
Farsb	109.923	128.569
Mogat1	0.170053	0.0505981
Acsl3	108.522	98.1458
Utp14b	8.0124	6.00846
Kcne4	0.145614	0.0266257
Scg2	1.89107	1.13894
LOC100862182	0	0
Ap1s3	0.294192	0.258879
Wdfy1	33.7971	39.3957
Gm10555	0	0
Mrpl44	38.6073	42.1034
LOC100862198	6.40783	7.78696
Serpine2	1978.64	1683.35
Fam124b	0.053656	0.0233559
Cul3	155.851	152.272
1700016L21Rik	0	0
Dock10	52.3149	38.7052
9430031J16Rik	0.0416922	0
Irs1	43.8583	40.4521
Gm19537	0.118015	0.0636542
Rhbdd1	18.7443	18.794
Gm19552	0	0.0215395
Col4a4	0.0804152	0.140317
Col4a3	0.0416596	0.0413961
Mff	167.983	158.748
Tm4sf20	0	0.133422
Gm17764	1.39105	1.18431
Agfg1	71.5715	73.5489
Slc19a3	0.0431412	0.0224763
Krtap28-13	0	0
Ccl20	0	0
Wdr69	0.0459771	0
Sphkap	0.0295536	0.121701
Pid1	52.1528	39.9648
Dner	76.0869	73.8901
Mir5126	0	0
Trip12	103.262	98.4462
Fbxo36	25.0045	17.144
Slc16a14	0.812647	1.39912
Gm15433	0	0
A530032D15Rik	0	0
A530040E14Rik	0	0
Gm2619	0	0
Gm7609	0	0
C130026I21Rik	0	0
Gm2666	0	0
Gm2427	0.418041	0.968555
Gm7592	0	0
Sp110	0	0.0154798
Sp140	0.334176	0.455907
Gm10552	0	0
Gm19524	0	0
Sp100	0	0
A630001G21Rik	0.112456	0
Cab39	148.074	143.141
Itm2c	308.183	183.962
4933407L21Rik	4.92705	3.6725
Gpr55	0.406883	0.280009
Spata3	0.111937	0.0204679
2810459M11Rik	48.3123	35.1407
Psmd1	290.153	286.72
Htr2b	0.32156	0.316256
Armc9	8.70365	9.45376
LOC100861644	0	0
B3gnt7	0.0838977	0.0252713
Gm5258	0	0
Ncl	300.437	387.288
Snora75	14.2526	11.0306
Snord82	1.12914	0
C130036L24Rik	1.84179	1.3757
Nmur1	0	0
1700019O17Rik	0	0
Ptma	1100.08	1276.52
Pde6d	101.828	90.1978
Cops7b	52.8794	58.1724
Nppc	0.135252	0.679655
Dis3l2	26.0044	23.408
Alppl2	0	0
Alpi	0	0
Akp3	0	0
Ecel1	0.109154	0.167705
Prss56	0	0
Chrnd	0.022045	0
Chrng	0	0.0158827
Eif4e2	45.7591	47.3535
Efhd1	34.4373	7.7764
Gigyf2	62.2789	60.0542
Kcnj13	0.413207	0.339445
3110079O15Rik	0	0
Ngef	1.41658	1.77569
A530079E22Rik	0	0
Gm6153	4.03224	3.7223
Neu2	0	0
Inpp5d	1.48946	1.98266
Atg16l1	22.4039	22.4138
Scarna6	1.86164	3.53511
Sag	0.17906	0.113336
Gm19582	0.216562	0.176464
Dgkd	52.1738	50.4449
Usp40	27.121	23.1931
Ugt1a10	0	0
Ugt1a9	0	0
Ugt1a7c	0	0
Ugt1a6b	0.441687	0.123011
Ugt1a6a	0.92177	0.645537
Ugt1a5	0	0
Ugt1a2	0	0
Dnajb3	5.85749	5.75327
Ugt1a1	0	0
Heatr7b1	0.0153033	0.0305819
Hjurp	9.3637	9.12989
6430706D22Rik	0	0
Trpm8	0.0166886	0
Spp2	0	0
Glrp1	0	0.0341567
Gm19589	0	0
Arl4c	32.031	25.3604
2410088K16Rik	0	0
1700067G17Rik	0	0
Sh3bp4	55.9813	37.8443
C030007H22Rik	0.108547	0.103251
Agap1	24.7071	24.424
4933400F21Rik	0.0355309	0.0370228
Gbx2	1.23575	5.15285
Asb18	0	0.0467088
Iqca	0	0.00950487
Cxcr7	7.73683	3.50131
Cops8	121.541	123.868
Gm9991	0	0
Col6a3	0.0567523	0.0716088
Mlph	0.0314302	0.0146251
Prlh	0	0
Rab17	0.40773	0.738695
Lrrfip1	66.4386	78.4854
Rbm44	0.0365964	0
Ramp1	65.4814	52.731
Ube2f	60.741	67.1045
Gm7785	17.1324	19.128
Scly	13.2123	10.329
Espnl	0.0624221	0.0234961
Gm19636	0	0
Klhl30	0.0424841	0.0217149
Fam132b	0.903944	0.838619
Ilkap	73.38	79.9625
1700020N18Rik	0	0
Hes6	156.933	198.547
Per2	7.08992	8.26026
Traf3ip1	14.4891	17.3732
Asb1	22.004	17.7758
Twist2	0	0
Hdac4	13.421	13.4137
Ndufa10	240.206	198.737
Olfr1416	0	0
Olfr1415	0	0
Olfr1414	0	0
Olfr1413	0	0
Olfr1412	0	0
Olfr1411	0	0
Olfr1410	0	0
Olfr12	0	0
Myeov2	323.219	267.843
Otos	0.200189	0.138289
Gpc1	83.3577	75.8815
Gm20155	0	0.0603859
Mir149	0	0
Ankmy1	0.057243	0.0408337
Dusp28	3.58371	3.20839
Rnpepl1	38.614	39.1427
9430060I03Rik	0.144153	0.275911
Capn10	22.1335	24.098
Gpr35	0.0466524	0.0228087
Aqp12	0	0
Kif1a	105.795	89.2257
Agxt	0	0
2310007B03Rik	0	0
E030010N08Rik	0	0.00830447
Sned1	0.957493	0.643894
Mterfd2	12.3036	10.907
Pask	14.5589	17.9966
Ppp1r7	44.3731	47.1531
Ano7	0	0
Hdlbp	167.058	158.046
Sept2	622.401	622.543
Farp2	4.92797	4.07402
Stk25	78.7244	72.981
Bok	48.4111	61.9221
Thap4	22.7765	27.701
Atg4b	67.1352	60.9158
Dtymk	140.016	170.007
Ing5	13.3101	16.923
D2hgdh	6.27125	3.68718
Gal3st2	0	0.0115213
Gm9994	0.475723	0.411637
Gm7889	0.539694	0.557485
Gm6086	0.0158046	0.00823412
Neu4	0.580446	0.0873374
Pdcd1	0	0
4930440C22Rik	0	0
Fam174a	22.7271	17.7476
St8sia4	2.95575	3.58757
4930598F16Rik	0	0
Gm20207	1.89382	1.82738
1700063A18Rik	0	0
4930533P14Rik	0	0
Slco4c1	0	0
Gm5101	0	0
Slco6b1	0	0
Slco6c1	0	0
Gm7133	0	0
Gm7135	0.0278917	0.0290629
D1Ertd622e	35.8762	31.0152
Ppip5k2	18.7549	22.61
Gin1	15.5641	16.0878
Pam	67.3527	58.036
B230216N24Rik	0.658429	1.04698
1810006J02Rik	0	0
Slco6d1	0	0
Gm20253	14.7107	28.1144
Cntnap5b	0.405293	0.864786
Gm20268	0	0
Cdh20	97.2988	103.683
Rnf152	2.03712	2.92672
Gm17634	0	0
Pign	30.0894	29.6827
2310035C23Rik	19.7496	21.132
Gm10193	18.5807	19.9085
Tnfrsf11a	0.0152891	0.115559
Gm7160	3.18235	1.16989
Zcchc2	15.2783	16.5778
LOC626049	0.89257	0.410928
Phlpp1	56.4744	43.6727
Bcl2	13.9326	12.4305
D630008O14Rik	0	0
Kdsr	10.1939	8.57315
Vps4b	54.6054	53.6592
Serpinb5	4.90406	5.33492
Serpinb12	0	0
Serpinb13	0	0
Serpinb3a	0	0
Serpinb3d	0	0
Serpinb3b	0	0
Serpinb3c	0	0
Serpinb11	0	0.305658
Serpinb7	0	0
Serpinb2	0	0
Serpinb10-ps	0	0
Serpinb8	1.68827	1.57286
Cdh7	0	0.0559563
Cdh19	16.4329	10.766
Dsel	7.89543	9.40298
Cntnap5a	0	0
Gm7145	0	0
Tsn	136.162	139.806
Mki67ip	99.166	121.979
Clasp1	52.0873	49.1666
2900060B14Rik	0.343524	0.430059
Tfcp2l1	0.19764	0.134084
Gli2	3.97784	4.7429
Inhbb	17.7092	18.4927
Gm19295	0	0
Ralb	83.2567	69.6932
Tmem185b	16.7184	17.3855
Epb4.1l5	17.5293	17.0936
Ptpn4	21.9112	20.4677
Tmem177	13.7728	13.9275
Gm101	0.012774	0
Sctr	0.066685	0.069485
Tmem37	8.73427	7.13119
Dbi	2650.96	2189.13
3110009E18Rik	13.0157	12.9377
Steap3	1.76311	1.77742
C1ql2	0.243475	0.195724
Marco	0	0
En1	0.0551812	0.0261725
B230209K01Rik	37.4818	24.1322
Insig2	29.8321	25.5497
Ccdc93	25.0643	23.1431
Htr5b	0.298475	0.687115
Ddx18	49.9236	62.6025
Gm19329	0.0708069	0
Dpp10	2.94135	1.76283
Actr3	292.038	286.989
Slc35f5	30.5333	29.8374
Gpr39	0	0.0124246
Lypd1	1.79956	1.39755
Nckap5	20.6837	14.0558
Mgat5	43.7899	46.9723
Gm8451	446.51	461.602
Tmem163	1.09337	0.152403
Acmsd	0.0611953	0
2900009J06Rik	1.1039	0.769423
Ccnt2	35.5753	34.913
Ysk4	0	0.0494691
Rab3gap1	26.6223	26.6302
Zranb3	15.345	14.9558
R3hdm1	49.1741	48.3267
Mir128-1	0	0
Ubxn4	72.344	63.2522
Lct	0.0519391	0.0214764
Mcm6	170.845	213.297
Dars	204.045	171.643
Cxcr4	49.7854	20.6279
Thsd7b	0.0122792	0.0195174
Gm10191	6.04102	5.53654
Daf2	0.0289961	0.0252434
Cd55	0.233277	0.42549
Zp3r	0	0
C4bp	0	0
C4bp-ps1	0.203665	0.13298
Pfkfb2	9.64527	8.98926
Yod1	7.90943	8.04729
AA986860	1.92269	1.15233
Fcamr	0	0
Gm15848	0	0
Pigr	0	0
Faim3	0	0
Il24	0	0
Il20	0	0
Il19	0.10641	0.119299
Il10	0	0
Mapkapk2	110.3	101.293
Dyrk3	29.4531	45.4535
Eif2d	49.2345	53.1429
Rassf5	0.459145	0.499187
Ikbke	0.551819	0.521262
Srgap2	125.019	129.118
Fam72a	31.4286	37.7232
Avpr1b	0.0463966	0.0782553
Ctse	0	0
5430435G22Rik	4.0654	4.13304
Slc26a9	0.0421878	0.0180162
Pm20d1	1.6327	1.49531
Slc41a1	39.1898	29.1847
Rab7l1	15.8716	10.9484
Nucks1	205.436	237.778
Slc45a3	0.217033	0.223786
Elk4	19.1125	19.1749
Mfsd4	4.75793	4.50457
Cdk18	0.974796	0.0415628
Mir135b	0.330675	0
Lemd1	0.147111	0.335795
Klhdc8a	1.63232	0.71737
Nuak2	9.34132	9.60827
Tmcc2	15.2735	13.9209
Dstyk	20.8157	14.6348
Rbbp5	35.7276	37.3204
Tmem81	3.63424	4.1169
Cntn2	0.0362891	0.0552074
Nfasc	7.1621	3.41164
Gm10538	0.034141	0.0711491
Lrrn2	45.5273	38.2704
Mdm4	71.8357	74.5207
Pik3c2b	3.89942	3.91459
Ppp1r15b	71.1616	72.8972
Plekha6	0.670461	0.436182
Gm19461	0.0123364	0
Golt1a	0	0
Kiss1	0	0
Ren1	0	0
Etnk2	1.00993	1.05135
Sox13	16.2613	18.1934
Snrpe	200.734	217.239
Zc3h11a	93.4192	95.406
Zbed6	45.6292	41.9979
Lax1	0.0647674	0
Atp2b4	22.956	8.08395
Optc	1.08066	0.836635
Prelp	1.35161	0.573813
Gm19487	0	0
Fmod	0.0761506	0
Gm19497	3.28577	2.32878
Btg2	125.031	104.295
Gm8618	1.84045	1.18863
Chit1	0	0
Chi3l1	0.43246	0.197133
Mybph	0.0350744	0
Adora1	31.5537	20.5845
Myog	0	0
Ppfia4	0.532989	0.251865
Tmem183a	83.4086	86.8209
4933406M09Rik	0	0
Cyb5r1	13.6848	16.1569
Adipor1	90.7631	79.692
LOC100861791	0	0.0555755
Klhl12	21.9197	22.1896
Rabif	40.9576	35.0633
LOC100503055	2.10919	2.10934
4931440L10Rik	0.132089	0
Kdm5b	46.2997	39.397
Syt2	0.018946	0.132882
Ppp1r12b	9.19419	8.1976
Ube2t	54.2836	68.6496
Lgr6	0.0796797	0.0854717
Ptprv	9.44177	16.0472
Gm10535	0.11897	0.345903
Ptpn7	0.94187	1.07936
Arl8a	194.408	160.584
Gpr37l1	11.2871	5.8657
Elf3	0.0383909	0.0967225
Rnpep	37.6743	36.9845
Timm17a	274.563	282.068
Lmod1	0.449973	0.220988
Shisa4	99.2953	76.0922
Ipo9	146.012	156.12
Nav1	34.871	32.0544
Csrp1	60.6422	42.0377
Phlda3	121.476	136.34
Tnni1	0.643891	0.487421
Lad1	0.0256624	0.0203948
Tnnt2	0.0537278	0.298475
Pkp1	0.0286005	0.0149007
Igfn1	0	0
Tmem9	119.584	104.042
Cacna1s	0.0296548	0
6530439I21	0.65529	0.641474
Kif21b	65.0282	61.1768
2310006M14Rik	0.501939	0.0882131
5730559C18Rik	14.2583	9.09432
Gm3878	0	0
Gpr25	0.261332	0.0933999
Camsap2	56.433	49.1116
9230116N13Rik	0.57427	0.788277
Ddx59	17.0306	15.8442
Kif14	11.8394	12.1985
4933409D19Rik	0	0
Zfp281	43.9565	44.9484
Gm19705	2.59386	2.42146
Gm16880	0	0
Gm8762	5.88975	5.48491
Nr5a2	11.0223	7.18662
A130050O07Rik	0.021221	0.0422977
Mir181a-1	0	0
Mir181b-1	4.16732	4.83612
Ptprc	0	0
Atp6v1g3	0	0
Nek7	51.1247	59.1511
Gm5833	0	0
Lhx9	0	0.0106124
2310009B15Rik	33.6787	33.1661
1700019P21Rik	0	0
Dennd1b	9.42458	8.33917
Crb1	0.850412	0.595117
4933436E23Rik	0	0
Zbtb41	30.8629	27.7231
Aspm	50.879	56.9531
F13b	0.0322884	0.0140548
Cfhr1	0	0
Cfhr3	0	0
Gm4788	0	0
Cfhr2	0	0.0190453
Cfh	0	0.00698984
Kcnt2	0.139272	0.426864
4930590L20Rik	0	0
Gm4845	0	0
Cdc73	58.1126	63.4491
B3galt2	4.19142	4.02836
Glrx2	25.1048	22.8086
Trove2	49.1956	42.8225
Uchl5	53.1693	59.0583
Rgs2	16.109	16.8076
LOC100861894	0	0
Rgs13	0	0.0854147
Rgs1	0	0
Rgs21	0	0
Rgs18	0	0
Fam5c	17.8807	9.40995
Gm15583	2.79496	3.55953
Gm9931	0	0
Gm19891	0	0
Pla2g4a	18.6504	12.4607
7530420F21Rik	0.16907	0
Ptgs2	1.14642	0.204573
Gm15453	321.386	395.77
Gm4322	6.14871	5.85737
Pdc	0	0
2310030A07Rik	0	0
BC003331	40.7361	41.5642
Tpr	84.1396	84.0203
Prg4	0.184259	0.2801
Hmcn1	2.90407	3.00824
C730036E19Rik	0	0
3110040M04Rik	0	0
Ivns1abp	158.292	175.059
1200016B10Rik	12.8612	14.3153
1190005F20Rik	27.8648	27.1073
Rnf2	110.196	115.361
Gm19503	41.7001	41.5914
Fam129a	0.657098	0.194866
Edem3	50.581	48.02
1700025G04Rik	39.4594	49.4915
Tsen15	45.4467	46.614
Glt25d2	43.4605	21.3225
Rgl1	59.5533	59.5781
LOC100861876	16.5569	14.4191
Apobec4	0.0409649	0
Arpc5	156.519	157.911
Gm19545	0	0
Ncf2	0.241865	0.0257491
Smg7	41.9013	42.1522
Nmnat2	17.2233	13.5477
Lamc2	0.203463	0.241604
Lamc1	123.538	120.639
E330020D12Rik	0.407403	0
1700012A16Rik	1.13687	0.618577
Dhx9	337.568	380.643
Npl	128.543	116.848
Rgs8	3.16058	7.137
C230024C17	0.0288362	0.10911
Rgs16	69.6741	103.711
Rnasel	0.812494	0.378576
Rgsl1	0	0
5830403L16Rik	0	0
Gm5531	0	0
Teddm1	0	0
Glul	343.262	176.162
LOC100861882	0.0669998	0
Zfp648	0.0409067	0
4930452N14Rik	0	0
Cacna1e	0.203852	0.200035
Ier5	29.2434	36.0777
Mr1	3.21857	1.69762
Stx6	47.5396	51.9859
BC034090	4.13294	4.9893
Gm19678	0.0780059	0.161301
Xpr1	41.8001	38.4288
Gm5532	0.233963	0.227605
Acbd6	33.9461	37.1942
Lhx4	0	0
LOC100861926	0	0
Qsox1	31.4709	29.3171
Cep350	15.1469	12.8653
Tor1aip1	31.5331	26.3346
Tor1aip2	71.8212	64.55
Fam163a	0.252019	0.238573
Tdrd5	0.200997	0.056185
Nphs2	0	0
9430070O13Rik	0.0194574	0.117346
Soat1	35.8526	25.9278
Abl2	40.7861	37.9472
Tor3a	21.822	25.8065
Gm19918	0	0
Fam20b	65.6814	63.861
Ralgps2	26.4961	23.6477
Angptl1	1.10576	1.01696
1700057K13Rik	0.706789	0.53812
Rasal2	47.8053	51.9691
2810025M15Rik	355.868	368.692
BC026585	1.60457	1.4312
Sec16b	0.435407	0.571974
Gm20057	40.0331	44.9123
Fam5b	87.0416	60.5218
Astn1	126.976	91.5697
Mir488	0	0
Pappa2	0.0149449	0.0225329
1600012P17Rik	0	0
Rfwd2	15.9563	17.1584
Scarna3a	2.49573	4.39024
Tnr	31.8036	22.3388
4930523C07Rik	1.04714	1.11477
4930562F07Rik	0	0.074647
Tnn	0.0242486	0
Mrps14	78.1578	79.246
Cacybp	247.493	308.62
Rabgap1l	16.4949	12.6293
Mir1927	0	0
Gpr52	0.0295355	0.0896457
Gm6177	13.2813	16.5506
Rc3h1	21.0493	20.0962
Serpinc1	0.497891	0.296649
Zbtb37	8.55749	6.55454
Gas5	197.966	287.348
Mir5117	0	0
Snord47	54.0336	87.4652
Dars2	34.0596	32.0893
Cenpl	15.2966	16.8105
Klhl20	15.84	16.2628
Ankrd45	0.624468	0.448626
4930469G21Rik	0	0
Prdx6	189.007	175.975
Tnfsf4	0	0
Tnfsf18	14.2554	14.4182
Fasl	0	0.034545
AI848100	43.1528	45.6442
4930558K02Rik	0.0329819	0.0524238
Pigc	28.3772	24.0412
Dnm3	7.57179	3.97021
2810442N19Rik	1.78365	0.640576
Dnm3os	0.00968489	0.0167033
Mir199a-2	0	0
Mir214	0	0
Mettl13	18.9946	22.0955
Vamp4	45.4454	39.7255
Myoc	0.0308418	0
7420461P10Rik	0	0
Prrc2c	88.5506	89.9309
Fmo4	0.0429669	0.0715534
Fmo1	0.132041	0.0806628
Fmo2	0.0192299	0.0100187
Fmo6	0	0
Fmo3	0.0381999	0
4921528O07Rik	0.0325529	0
Prrx1	11.6804	13.6529
Gorab	16.3884	18.4049
Mettl11b	0.0609221	0
Kifap3	61.5281	53.8138
Scyl3	11.3653	11.3959
BC055324	22.776	25.7926
2810422O20Rik	10.7439	11.7918
Sele	0	0
Sell	0	0
Selp	0.0186594	0
Gm16548	0	0
F5	0.266548	0.229268
Slc19a2	46.2727	58.4191
4930455F23Rik	17.8725	19.3533
Blzf1	20.6484	20.301
Nme7	16.6135	16.8253
Atp1b1	78.6788	69.9487
Dpt	0	0
LOC433374	0.282154	0.293061
Xcl1	0	0
1700029M03Rik	0	0
4930568G15Rik	0	0
Tbx19	0	0.0246353
Sft2d2	27.5321	24.1833
Tiprl	42.3787	40.6097
Gpr161	16.365	16.0359
Dcaf6	21.423	18.6157
Brp44	96.6064	84.0469
Adcy10	0.410876	0.389935
Mpzl1	148.433	112.772
Gm19622	0.754392	0.460891
Rcsd1	0.191839	0.194973
Gm19627	0	0
Creg1	16.9255	14.1956
Cd247	0.0890894	0.176234
Pou2f1	7.99372	6.70373
Dusp27	0.152857	0.12531
Gpa33	0.0279769	0
Mael	0	0
Ildr2	5.23023	5.28238
Gm15853	0.914928	0.89879
Tada1	59.325	61.2156
Pogk	38.1735	32.5258
Gm4846	0	0
Gm4847	0	0
Fmo9	0	0
Gm16701	0.123048	0.206672
Fam78b	2.14506	1.72418
Uck2	87.27	107.391
Tmco1	30.9859	30.8057
LOC100862084	0	0
Aldh9a1	32.7978	24.9942
Mgst3	48.2618	29.0698
Lrrc52	0.0675302	0
Gm19995	0	0
Rxrg	0.363194	0.109617
Lmx1a	0.0192184	0.0200253
Pbx1	42.1074	38.6004
Nuf2	112.837	126.343
Rgs5	0.453199	0.250821
LOC100862094	0.181378	0.186673
Rgs4	11.0542	6.53895
1700084C01Rik	11.2666	8.84978
Hsd17b7	49.1503	49.4518
3110045C21Rik	2.65721	1.6661
Ddr2	6.12982	5.19175
Uap1	37.0937	34.8751
Uhmk1	48.8206	47.044
Sh2d1b2	0	0
Gm6345	0.0227031	0.0554765
Sh2d1b1	0	0
Gm7694	3.3297	2.26952
1700015E13Rik	0.242648	0.171168
Nos1ap	1.0767	1.40026
Olfml2b	6.54956	4.56182
Atf6	20.1541	15.392
Dusp12	25.0874	30.8664
Fcrlb	0	0.0985984
Fcrla	0	0
Fcgr2b	0	0
Fcgr4	0.112746	0.517744
Fcgr3	0	0
1700009P17Rik	1.22669	0.719685
Sdhc	730.801	542.28
Mpz	0.179954	0.162237
Pcp4l1	59.3113	16.6072
Nr1i3	0.0543011	0.291968
Tomm40l	55.6435	48.4963
Apoa2	1.1053	0.245424
Fcer1g	0.769596	0.616069
Ndufs2	536.23	461.486
Adamts4	53.3049	42.6919
B4galt3	51.6679	42.9113
Ppox	26.0716	22.9414
Usp21	49.6403	49.3155
LOC100862110	0	0
Ufc1	136.826	128.699
Gm20045	1.21756	1.02232
Dedd	32.6291	30.5589
Nit1	42.9125	33.8145
Pfdn2	233.483	234.806
Klhdc9	13.7199	11.3391
Pvrl4	0.643529	0.577215
Arhgap30	0	0.0146121
Usf1	95.8587	92.6832
Tstd1	3.63999	3.74493
F11r	0.508292	0.151696
Alyref2	6.34855	7.27289
Itln1	0	0
Cd244	0	0
Ly9	0	0
Slamf7	0	0
Cd48	0	0
Gm15431	1078.09	1127.73
Slamf1	0	0
Cd84	0.0102592	0
Gm10521	0	0
LOC100862186	0	0
Slamf6	0.0314293	0
Vangl2	58.4561	51.3771
Nhlh1	0	0.0263688
Ncstn	106.17	86.6266
Copa	147.087	121.897
Gm20101	0	0.0449172
Pex19	122.189	94.1565
Dcaf8	95.6891	81.8867
Pea15a	1842.73	1272.02
Casq1	6.44424	8.24279
Atp1a4	0.411504	0.142766
Atp1a2	79.3571	23.228
Igsf8	51.9476	40.551
Kcnj9	0.830159	0.3575
Kcnj10	56.045	45.5466
Pigm	18.248	17.1169
LOC100862199	0	0
Slamf9	0	0
Igsf9	2.41664	3.35858
Tagln2	488.774	434.306
Ccdc19	0.639876	0.508415
4933439K11Rik	0.272163	0.242437
Vsig8	0.592515	0.0324754
Slamf8	0	0
Fcrl6	0	0
Dusp23	5.56827	3.80417
Gm2710	1.28775	1.55807
Crp	0	0.0393667
Apcs	0	0
Olfr16	0	0
Olfr1408	0	0
Olfr1406	0	0
Olfr218	0	0
Olfr1404	0	0
Fcer1a	0	0
Olfr418-ps1	0	0
Gm11062	0	0
Darc	0.574935	0.219746
Cadm3	4.97992	3.71575
Aim2	0	0.131034
Gm4955	0	0
BC094916	0	0
Pydc4	0	0
Pyhin1	0	0.0191148
Pydc3	0	0
Gm20134	0	0
AI607873	0	0
Ifi204	0.0167208	0.0990854
Gm16340	0	0.0455345
Gm7897	0	0
Mndal	0	0
Mnda	0.0697594	0.0993021
Ifi203	0	0.0327765
Ifi202b	0.0855031	0.364997
Ifi205	0	0
Olfr433	0	0
Olfr432	0	0
Olfr430	0	0
Olfr429	0	0
Olfr427	0	0
Olfr231	0	0
Olfr424	0	0
Olfr421-ps1	0	0
Olfr420	0	0
Spna1	0	0.0391625
Olfr419	0	0
1810030J14Rik	0	0
Olfr417	0	0
Olfr248	0	0
Olfr414	0	0
Olfr220	0	0
Fmn2	12.6978	11.0782
Grem2	0	0.0500992
Rgs7	72.3688	71.6983
Fh1	279.994	281.5
Kmo	0	0.0267593
Opn3	9.02973	9.1411
Chml	16.0796	17.6611
Wdr64	0	0
Exo1	18.7925	26.6323
Pld5	0.0888589	0.197215
Cep170	83.3467	78.4123
Mir350	0	0
Sdccag8	19.6368	17.6064
Hmga2-ps1	2.68288	3.37595
Akt3	99.3018	76.7968
Zfp238	56.3502	49.768
2310043L19Rik	0	0
1700016C15Rik	0	0
Adss	74.0599	83.6498
Gm7068	0.0412805	0.0718759
Gm16432	0.0461707	0.0768887
Pppde1	83.5028	73.2309
Gm9982	0.747805	1.4417
4930527J03Rik	0.0589722	0.0468673
Gm8029	51.7079	56.4477
B230369F24Rik	2.09981	2.62302
Fam36a	201.847	202.397
Hnrnpu	660.785	773.034
Efcab2	5.65349	4.867
Kif26b	0.140163	0.219217
Smyd3	5.30279	5.44095
Tfb2m	10.3977	13.1345
Cnst	14.9886	15.6401
Sccpdh	94.8809	90.485
Ahctf1	33.2506	37.336
Gm19846	0	0
Cdc42bpa	38.4568	39.3482
Adck3	1.51467	0.698164
Psen2	3.503	2.07396
Gm5069	0.547453	0.645692
Itpkb	47.642	40.5154
6330403A02Rik	0.0468396	0.0507789
Parp1	169.399	188.585
Lin9	24.0303	27.3158
Mixl1	0	0
Acbd3	44.2083	41.2064
Gm17275	0	0.0565521
H3f3a	195.639	182.931
BC031781	33.9354	34.209
Gm20305	12.35	12.6192
Lefty2	0	0
LOC100862334	0	0
Pycr2	61.0236	65.7463
Lefty1	0.0718034	0.155014
Tmem63a	15.7072	11.5303
Ephx1	551.784	475.528
9130409I23Rik	0.0404541	0
Nvl	43.7499	46.1832
Cnih4	98.2516	102.701
Wdr26	114.338	103.115
A430110L20Rik	0.514108	0.383793
Cnih3	4.15169	2.62439
Ccdc121	0	0
Dnahc14	0.0618063	0.0743717
Lbr	60.7219	80.7431
Gm5533	0	0
Enah	81.0209	74.7299
Srp9	40.1268	26.1823
Vmn1r1	0	0
Degs1	126.775	116.83
1700047M11Rik	0	0
Fbxo28	39.4939	38.6681
Trp53bp2	24.4015	20.8096
Capn2	85.4249	75.1692
Capn8	0.0173147	0
4922505E12Rik	0	0
Susd4	12.4366	13.2399
Tlr5	0.200223	0.0827907
Disp1	6.83055	6.60646
Brox	68.2174	62.8508
Aida	48.0616	47.8423
Mia3	49.6419	49.2137
Taf1a	14.5704	17.099
Hhipl2	0.915466	0.985131
1700056E22Rik	1.19206	0.768634
Dusp10	14.4353	16.8583
1700112H15Rik	0	0
4930488B22Rik	0	0
Hlx	5.94371	8.04368
Mosc1	0.0296858	0
Mosc2	48.5167	44.441
Mir1981	0	0
C130074G19Rik	0.579146	0.291007
Mark1	25.615	27.4817
Rab3gap2	53.8538	51.8876
Snora36b	2.61057	4.20805
Iars2	82.9495	86.0882
Mir194-1	5.16443	0.997681
Mir215	4.92054	1.43442
Bpnt1	97.0805	80.5296
Eprs	138.403	161.865
9630028B13Rik	0.808429	0.201274
Gm2061	0.633296	0.231833
Slc30a10	1.87501	0.390169
5033404E19Rik	0.108296	0.0942801
Lyplal1	15.5429	15.8477
Tgfb2	23.1944	11.8733
Rrp15	61.7657	74.2198
D1Pas1	0	0
Spata17	0.291876	0.372873
1700007P06Rik	0	0.0812207
Gpatch2	19.2191	17.8148
LOC100862400	4.83241	4.84033
Esrrg	1.84017	1.01412
9330162B11Rik	0.0145007	0
Ush2a	0	0.0181165
Kctd3	41.5097	42.3562
Kcnk2	15.4249	9.13346
Gm3837	228.497	241.873
Gm2149	0.80845	1.17785
Cenpf	46.9737	51.9248
Ptpn14	33.0592	34.4852
Smyd2	83.3999	100.284
Prox1	6.53514	6.65566
Gm17566	0.661781	0.309806
Rps6kc1	18.9621	18.1686
Angel2	46.9375	49.3056
Vash2	17.8501	17.5373
Mfsd7b	15.6683	15.9402
A230020J21Rik	0.0972574	0.0803055
1700022P22Rik	0	0.295795
Tatdn3	18.8247	14.4404
Nsl1	20.519	22.712
Batf3	0.791757	2.07148
Fam71a	0	0
Atf3	1.27037	0.839902
D730003I15Rik	8.899	10.432
LOC100861628	0	0
Nenf	2.10269	2.53374
Tmem206	19.7519	19.0077
Ppp2r5a	40.8654	37.8122
Gm20201	0	0
Dtl	46.3282	58.7273
Ints7	76.2235	86.6727
Lpgat1	18.1876	20.587
Nek2	47.7761	53.7363
1700034H15Rik	0.114644	0.206617
Slc30a1	22.6346	19.4376
Rd3	0.637123	0.337056
Traf5	3.35535	2.78159
Mir3473c	0	0
Gm3934	33.8833	29.7313
Rcor3	14.1295	13.3824
Gm10516	0.171539	0.335161
Kcnh1	0.0287112	0
Hhat	1.43308	1.57748
A730013G03Rik	0	0
1700065J18Rik	0	0
Sertad4	2.60868	5.96282
Gm15867	0.719643	1.75252
Syt14	1.43545	1.9167
Diexf	18.9721	19.7098
Irf6	0.0372275	0.0309978
A130010J15Rik	10.3822	10.2453
Traf3ip3	0.0785917	0
Hsd11b1	0.301127	0.0884273
G0s2	0	0
Gm19753	0	0
Lamb3	0.295543	0.362785
Camk1g	9.48148	12.4959
Mir205	0	0
4930503O07Rik	0	0
Plxna2	20.7206	24.5856
Mir3962	0	0
Cd34	0.591857	0.503889
Gm16897	0.0565768	0.133664
A330023F24Rik	0.267351	0.272185
Mir29b-2	0	0
Mir29c	0	0
Cd46	1.26201	0.857812
Cr1l	38.3673	39.9814
Cr2	0.0310058	0.0740386
9230019H11Rik	0	0
B020014A21Rik	0	0
H60c	0.0455456	0.0470088
Ppp1r14c	55.8864	42.0052
Iyd	0	0
Plekhg1	6.04423	3.35201
Mthfd1l	37.9947	57.0278
Akap12	261.728	259.257
Zbtb2	22.2537	24.2867
Rmnd1	19.1588	17.7124
1700052N19Rik	40.0136	42.0907
Gm221	0.166735	0.121009
Esr1	0.0177777	0.0306607
Syne1	3.50514	2.68721
Myct1	0	0
Vip	0	0
Fbxo5	43.3464	51.8904
Mtrf1l	5.67819	5.66479
Rgs17	0.595731	1.11407
Gm3213	0	0
Oprm1	0	0
Ipcef1	0	0.00740549
Cnksr3	14.3436	12.6785
Ulbp1	6.14599	11.02
Lrp11	23.713	27.7898
Pcmt1	116.37	118.287
A630066F11Rik	1.03245	0.369899
Nup43	49.7922	63.7811
BC020402	3.41139	2.75413
Lats1	40.7211	42.5583
Katna1	25.9611	28.2749
BC013529	27.3404	23.7792
LOC100503695	0.391536	0.0729745
Ppil4	40.9848	48.1224
Zc3h12d	0.0845386	0.0160223
Mir5104	0	0
Tab2	72.2106	67.723
Ust	15.0643	14.865
Sash1	50.7329	33.5407
Gm9930	0	0
Samd5	2.89931	3.41916
Gm6150	0	0
Stxbp5	10.2232	9.54028
9130014G24Rik	0.206198	0.131865
Rab32	7.03154	5.34753
Gm5177	0	0
Grm1	0.186879	0.0453152
4930567K20Rik	0	0
Shprh	29.2797	26.1336
Fbxo30	22.6777	21.7746
Epm2a	5.16373	4.66519
Utrn	18.7589	16.075
B230208H11Rik	1.37652	1.52091
Stx11	0.845191	1.36544
Sf3b5	193.115	202.344
Plagl1	5.50062	3.28335
LOC100862331	0	0
Fam164b	0.0669197	0
Ltv1	63.7668	74.0568
Phactr2	2.45631	1.74401
Fuca2	6.71662	5.54444
Pex3	28.695	25.6583
Adat2	13.712	16.6018
Aig1	9.84993	6.5981
Hivep2	6.34251	6.45761
Gm20114	0.0880898	0.0965938
Gpr126	27.6154	25.0715
Gm10335	162.611	179.875
Vta1	160.679	148.081
1700016L04Rik	0.35193	0.725517
Gje1	0	0
Nmbr	0.164069	0.390162
Gm20125	0	0
Cited2	11.9152	12.5392
Txlnb	1.74208	0.993542
Heca	24.234	23.8046
3110003A17Rik	131.411	152.448
Reps1	46.6777	46.6626
Ect2l	0	0
Ccdc28a	4.1637	3.62482
Nhsl1	32.7262	31.389
Hebp2	4.83739	4.72225
D10Bwg1379e	0.209038	0.357426
Gm4922	0	0
4930444F02Rik	0	0
Perp	11.7228	12.791
Tnfaip3	2.22248	1.68694
Gm20139	0	0
Olig3	0	0
Ifngr1	29.8287	29.4932
Il22ra2	0	0
Il20ra	0	0
Slc35d3	0.580068	0.268418
Pex7	29.5501	24.8367
Map3k5	2.1355	2.88544
Mtap7	1.97645	1.43125
4930405J17Rik	0	0
Gm6251	186.525	208.535
Bclaf1	131.244	152.385
Fam54a	14.2037	15.1777
Pde7b	10.2442	8.76102
Ahi1	39.8077	41.1635
Gm10826	0.023239	0.0202314
Gm20149	0.0384829	0.280691
Myb	3.59811	5.63838
Hbs1l	31.5955	31.814
4930455C13Rik	0.0315704	0.187533
Aldh8a1	0.0286005	0.0590387
1700021A07Rik	0	0
1700020N01Rik	0	0
Gm5420	0	0
Sgk1	20.505	20.8877
4930444G20Rik	0	0
E030030I06Rik	2.60291	2.91119
Raet1e	10.0141	12.6569
H60b	12.3289	6.78028
C920009B18Rik	0.0142084	0.0270305
Raet1d	16.0186	19.1398
Gm10825	1.49907	1.5047
Slc2a12	5.5718	2.10415
Tbpl1	42.5359	45.4311
Gm20212	0	0
Gm10824	0	0
Tcf21	0	0
Eya4	3.81692	4.30888
Rps12	61.146	85.0408
Snora33	17.6388	19.2529
Snord100	33.0678	41.8134
1110021L09Rik	30.0356	22.9741
Vnn3	0.0177115	0
Vnn1	0	0
Taar1	0	0
Taar2	0	0
Taar3	0	0
Taar4	0	0
Taar5	0	0
Taar6	0	0
Taar7a	0	0
Taar7b	0	0
Taar7d	0	0
Taar7e	0	0
Taar7f	0	0
Taar8a	0	0
Taar8b	0	0
Taar8c	0	0
Taar9	0	0
Stx7	99.438	76.0781
LOC100862153	0	0
Moxd1	24.1207	34.5206
Ctgf	3.13148	4.63758
Enpp1	2.35811	1.42472
Enpp3	3.38582	3.36392
Med23	23.6628	22.8757
Arg1	0.138852	0.0639428
Akap7	15.9856	17.2584
Epb4.1l2	63.3437	42.0962
2010003K15Rik	0	0
4930401C15Rik	0	0
LOC215866	0	0
Tmem200a	2.29982	1.12094
Gm9767	0	0
Samd3	0	0
L3mbtl3	28.2488	26.5944
Gm8709	0	0
Arhgap18	161.22	172.975
Lama2	0.187428	0.345586
Gm10145	103.055	115.682
Ptprk	2.61512	3.42775
Themis	0	0
Gm20262	0	0
4930519F09Rik	0.481264	0.507055
2310057J18Rik	0	0
6330407J23Rik	23.2149	23.5502
9330159F19Rik	15.6567	14.652
Echdc1	32.5669	28.4526
Rnf146	26.8188	23.2623
Rspo3	0.026763	0.0278868
Gm20276	0	0
Cenpw	41.2426	50.5578
Trmt11	16.4182	19.053
Gm20300	10.1047	7.69783
Hint3	34.0553	27.119
Ncoa7	3.51829	3.41877
Hey2	0.849875	0.6437
Hddc2	166.595	193.39
Tpd52l1	3.93226	2.31098
Gm3258	44.861	43.3607
Rnf217	9.05399	9.89738
Nkain2	2.21409	1.72278
Trdn	0	0
D830005E20Rik	0	0
LOC100862254	0	0
Clvs2	0	0.0262316
Gm4794	0	0
Sult3a1	0	0
Rsph4a	0.0210361	0.0545941
Zufsp	10.1755	9.85655
A830082N09Rik	3.13535	2.82307
Rwdd1	89.0201	107.659
Bet3l	0	0.107904
Fam26d	0.194967	0.325704
Fam26e	0.724332	0.935536
Fam26f	0	0.0617788
Dse	3.71736	4.77593
Tspyl1	61.5787	51.8121
Tspyl4	49.4796	40.8583
Nt5dc1	4.4416	4.25793
Col10a1	0	0.0209518
Frk	0.317378	0.418926
Amd2	14.5502	16.4628
Hs3st5	2.84263	2.82717
Hdac2	305.719	330.007
Marcks	603.04	462.889
Rfpl4b	0	0
Lama4	33.4727	13.3215
1700025K23Rik	14.0746	13.7028
Tube1	7.34847	9.07903
Wisp3	0.555895	0.661212
Fyn	379.845	326.444
Gm16364	3.05947	2.19135
Traf3ip2	7.22085	8.63945
E130307A14Rik	33.2947	30.3775
Rev3l	110.977	108.362
Gm16210	0.446461	1.29006
AA474331	4.31403	4.71208
4930547M16Rik	0.112181	0.138732
2010001E11Rik	0.0168013	0.0292537
G630090E17Rik	0.0215437	0.0342431
BC021785	0.0289263	0.0269668
AI317395	0.0119729	0.037427
Slc16a10	0.752539	1.38843
Rpf2	78.371	96.413
Gtf3c6	157.591	149.887
Rnu3a	4.13089	5.45109
Amd1	47.1403	53.666
Cdk19	32.166	23.5515
Slc22a16	0	0
Ddo	0.138661	0
9030224M15Rik	0.410649	0.319937
Cdc40	41.5013	38.8597
Wasf1	93.543	77.6936
Gm20372	21.8346	25.3056
Gpr6	0	0
Fig4	26.9695	21.6099
Akd1	0.0522157	0.0353313
Zbtb24	14.0559	10.6695
Mical1	27.2953	19.856
Smpd2	65.0197	51.9278
Ppil6	5.85719	3.97595
Cd164	225.193	210.404
Ccdc162	0.195697	0.167633
5730435O14Rik	0	0
Gm6976	0.554888	0.775595
Mir3473b	0	0
Cep57l1	20.3284	19.7568
Sesn1	40.4252	30.6269
Armc2	0.343833	0.327443
Gm9855	90.7928	130.592
Foxo3	43.9752	42.3391
Lace1	9.35013	6.83212
Gm15197	0.125833	0.0596827
Snx3	309.832	267.775
Nr2e1	27.2436	22.2829
Ostm1	53.4205	48.0212
Sec63	84.1756	78.5358
Scml4	10.4411	7.45006
Sobp	7.79758	6.91844
9030612E09Rik	0.813271	0.453963
Pdss2	13.5513	14.2314
Bend3	10.2066	12.9925
1700021F05Rik	57.9933	52.3853
LOC100862325	0	0.128817
Cd24a	182.795	218.858
F830002L21Rik	0	0
1700027J07Rik	0	0
Qrsl1	27.0242	25.7553
Rtn4ip1	25.4716	20.7058
Aim1	0.245347	0.275939
Speer5-ps1	0	0
Atg5	51.0973	49.3552
Mir1929	1.03469	0
Prdm1	4.40804	3.92977
Prep	134.939	147.76
Popdc3	0.464195	0.903231
Bves	8.58192	8.56051
Lin28b	0.0521684	0.0709972
Hace1	15.9822	19.0023
D030045P18Rik	0	0
C130030K03Rik	4.26458	3.92419
Grik2	16.1378	15.661
Gm20047	0	0
Ascc3	15.8206	16.7642
Sim1	0	0
Gp49a	0	0
Lilrb4	0	0
Fam162b	0	0
Gprc6a	0.0268844	0.0229619
Rfx6	0	0
4933411G06Rik	0	0
Vgll2	6.22617	1.94201
Ros1	0.0103745	0
Dcbld1	34.5194	35.6409
Gopc	29.1013	27.9261
Nepn	0.0351898	0.0366674
Nus1	59.3127	61.135
Gm6996	0	0
Zfa	1.36017	1.5805
Slc35f1	68.8791	69.1813
LOC100862347	0	0
Gm9766	5.91605	4.64548
Gm19395	0.555412	0.450412
Pln	0.0568277	0.0264432
Gm5423	2.74616	2.34009
Gm20597	0.0116936	0.0111231
Mcm9	8.04805	7.55622
Asf1a	47.5883	48.9967
Gm3902	0.330813	0.138207
Fam184a	4.86482	5.13423
Man1a	3.33149	4.13363
Gm16998	0.0624242	0.148832
D630037F22Rik	5.54074	4.83925
Msl3l2	5.64688	6.35769
Gja1	113.592	92.8456
LOC100862378	0	0
Gm9956	0	0
4930467K11Rik	0.133093	0.1266
Hsf2	55.3024	55.6057
Serinc1	316.669	285.158
Pkib	0.422159	0.449421
Fabp7	11302.9	10512.6
Gm19478	5.04614	2.4983
Smpdl3a	40.7135	37.4513
LOC100504180	0	0
4933403O03Rik	0	0
Gm4981	0	0
Gm9919	0.0564037	0.0532027
Gcc2	18.2613	18.2
Lims1	152.699	141.867
Ranbp2	69.0843	72.4891
Ccdc138	4.79868	4.27386
Edar	0.247214	0.259014
BB019430	0	0
Sh3rf3	6.7362	6.96392
Sept10	72.9903	75.252
Sowahc	37.9131	36.7793
P4ha1	57.291	45.3404
Pla2g12b	0	0
Oit3	0.10378	0.0466128
Ccdc109a	26.3067	25.5974
Micu1	97.7172	87.3653
Dnajb12	33.929	32.7253
Gm19785	2.08089	2.39113
Ddit4	496.107	363.012
Anapc16	81.0377	78.0044
Ascc1	34.5209	25.5648
Spock2	17.5133	12.1885
Chst3	23.0366	18.056
Psap	769.17	580.554
Cdh23	0.0632306	0.140598
4632428N05Rik	1.04405	0.83719
Gm17455	0.119513	0.0764325
Slc29a3	9.16327	7.83181
Unc5b	20.7065	12.2611
Gm19916	0	0
Pldi	0	0
4930565A17	0	0
Pcbd1	8.7488	10.8473
Sgpl1	128.752	112.064
Tbata	0	0
Adamts14	12.4532	17.6616
LOC100862379	0.106918	0.0742718
Prf1	0	0.0325436
X99384	78.8958	79.6864
Nodal	0.073335	0.029141
Eif4ebp2	117.42	120.284
Gm19912	0.376906	0.286217
Lrrc20	22.4659	24.2684
Npffr1	0.0981653	0.101319
Ppa1	165.961	192.354
Sar1a	177.497	177.207
Tysnd1	26.8482	26.2716
Aifm2	5.06054	3.02037
H2afy2	76.8592	87.2363
Mir5108	0	0
Col13a1	0	0
Gm5424	5.75762	2.41422
2010107G23Rik	4.21765	4.35085
Neurog3	0	0
Tspan15	19.7042	14.4936
Tacr2	0	0
Hk1	92.3377	69.3286
2210417K05Rik	1.70133	0.924158
Hkdc1	0	0.0188283
Supv3l1	41.485	39.5776
4930507D05Rik	1.33168	1.10339
Vps26a	62.2564	59.224
Srgn	0	0
2510003E04Rik	65.3169	57.3887
Ddx21	103.111	131.681
LOC100862011	0	0
Ddx50	83.9214	91.7827
Stox1	0.200376	0.381923
Ccar1	108.828	118.009
Snord98	6.62997	19.7768
Tet1	12.9853	10.9087
Slc25a16	26.9761	26.8214
Dna2	19.2264	26.6031
Rufy2	11.6306	12.1249
Hnrnph3	17.0023	16.2984
Pbld2	0.524215	0.651381
Pbld1	0.0492964	0
Atoh7	0.0712789	0.0728657
Mypn	0.0146363	0
1700120B22Rik	0.0839673	0.125772
Herc4	34.4113	35.4965
Gm19337	0.0484734	0
Sirt1	22.9615	23.7453
Dnajc12	13.1876	11.251
Ctnna3	0.0587017	0.0340696
Gm10118	0.369263	0.445639
Lrrtm3	9.73954	11.3163
Gm19386	0	0
1700023F02Rik	0	0.193752
Reep3	152.776	130.942
Jmjd1c	71.4772	66.871
Nrbf2	10.5741	10.0016
Egr2	8.31571	8.19036
Ado	46.2189	53.2123
Gm10797	0	0
Zfp365	74.174	57.1647
Rtkn2	30.8316	25.8609
Arid5b	10.6628	11.7882
Gm19746	0	0
4930545H06Rik	0	0
1700040L02Rik	0	0
Tmem26	0.32956	0.156872
Rhobtb1	5.76024	4.39314
A930033H14Rik	1.09703	1.22229
Cdk1	220.458	261.653
Ank3	7.12873	8.51269
Ccdc6	30.7366	31.5752
2310015B20Rik	0	0.137746
Slc16a9	2.11412	1.73978
Fam13c	33.0978	27.4528
Phyhipl	42.4089	21.696
D630013N20Rik	0	0.0314981
Bicc1	10.368	9.63463
C730027H18Rik	0	0
Tfam	37.5078	41.8741
Ube2d1	74.5182	70.1498
Cisd1	204.596	188.379
Ipmk	38.7643	38.2257
Gm6362	0	0
1700049L16Rik	0	0
Gm9923	12.8588	13.304
Zwint	210.226	208.332
A330049N07Rik	0	0
LOC100861952	0	0
Pcdh15	3.84284	1.49438
Rtdr1	0	0
Gnaz	4.181	6.19332
Rab36	7.25159	5.24936
Bcr	26.2516	24.2321
Specc1l	42.6777	41.001
Adora2a	0.793588	0.276182
Gm5779	0	0
Upb1	0.053432	0.0424643
4933407G14Rik	0	0
1110038D17Rik	20.8831	19.5873
Snrpd3	597.51	691.13
AI646023	1.5478	1.21416
Ggt1	0.0696997	0
Ggt5	0.105252	0.0640192
Gm19688	0	0.466988
Susd2	0.0865947	0.0795773
Cabin1	30.8601	30.3013
Ddt	110.982	83.1923
Gstt3	3.61067	3.6326
Gstt1	58.5995	37.9588
Gstt4	0	0
Gstt2	0.467528	0.169847
Mif	457.888	461.915
Derl3	0.316466	0.270351
Smarcb1	157.165	149.542
LOC100861975	0	0
Mmp11	1.0803	0.536318
Chchd10	20.2708	8.76746
Gm867	0.0631949	0.0539746
Vpreb3	0	0
Gm5134	0	0
Zfp280b	8.88103	10.147
Slc5a4b	0	0.0156765
Slc5a4a	0	0.029694
Prmt2	53.742	38.2359
Mir678	0	0
S100b	20.8333	3.08032
Dip2a	34.5079	28.2342
Pcnt	11.4261	12.2172
1700094J05Rik	0	0
2610028H24Rik	0	0.0379153
Ybey	4.18948	4.63949
Mcm3ap	32.5244	33.7054
Lss	165.208	143.63
4930483K19Rik	23.2605	19.2123
1700027D21Rik	0.168692	0.0916924
Ftcd	0	0
Col6a2	0.154562	0.0534375
LOC100861980	0	0
Col6a1	0.128826	0.176973
Pcbp3	18.7784	24.0164
Gm10787	0	0
Slc19a1	28.6488	36.0699
Col18a1	14.8698	34.1618
Gm10941	1.60323	1.97806
Pofut2	71.0348	60.694
Adarb1	9.72357	9.09721
Gm17769	0.334722	0.303564
1810008A18Rik	27.9511	32.4793
Itgb2	0.190177	0.15898
Pttg1ip	132.151	90.4613
Sumo3	191.709	182.793
Ube2g2	50.9297	57.0975
Mir1930	0	0.726444
Gm19402	0	0
Gm9508	0	0
Gm10272	0	0
Gm10024	0	0
Gm10142	0	0
Krtap12-1	0	0
Gm10100	0	0
Gm9736	0	0
Gm3233	0	0
Gm3238	0	0
Gm7138	0	0
Gm3250	0	0
Gm7137	0	0
Gm9639	0	0
Gm19668	0	0
Gm9507	0	0
Gm2696	0	0
[truncated: 24,670 more rows]

## Sheet: MEF gene expression
Table S3: Gene expression levels and differential expression events
		Expression (TPM)
Gene ID	Gene name	Smchd1 WT	Smchd1 null
ENSMUSG00000102693	4933401J01Rik	0	0
ENSMUSG00000064842	Gm26206	0	0
ENSMUSG00000051951	Xkr4	3.78722	0.872566
ENSMUSG00000102851	Gm18956	3.42292	0.342617
ENSMUSG00000103377	Gm37180	5.41054	1.7696
ENSMUSG00000104017	Gm37363	3.14439	0.883777
ENSMUSG00000103025	Gm37686	2.9497	0.878429
ENSMUSG00000089699	Gm1992	0	0
ENSMUSG00000103201	Gm37329	5.36619	1.22589
ENSMUSG00000103147	Gm7341	5.75206	1.30239
ENSMUSG00000103161	Gm38148	7.37616	2.05661
ENSMUSG00000102331	Gm19938	9.45063	2.40536
ENSMUSG00000102348	Gm10568	0.058866	0
ENSMUSG00000102592	Gm38385	0	0
ENSMUSG00000088333	Gm27396	0	0
ENSMUSG00000102343	Gm37381	0	0
ENSMUSG00000025900	Rp1	0.00999069	0.0712452
ENSMUSG00000102948	Gm6101	0.028718	0
ENSMUSG00000104123	Gm37483	0	0
ENSMUSG00000025902	Sox17	0	0
ENSMUSG00000104238	Gm37587	0	0.0375857
ENSMUSG00000102269	Gm7357	0.338975	0.0733115
ENSMUSG00000096126	None	0	1.02465
ENSMUSG00000103003	Gm38076	0	0
ENSMUSG00000104328	Gm37323	0	0
ENSMUSG00000102735	Gm7369	0	0
ENSMUSG00000098104	Gm6085	0.275665	0.67125
ENSMUSG00000102175	Gm6119	0.203972	0.09091
ENSMUSG00000088000	None	2.33464	6.91887
ENSMUSG00000103265	Gm2053	1.56193	2.60628
ENSMUSG00000103922	Gm6123	10.4088	11.3842
ENSMUSG00000033845	Mrpl15	28.4461	25.0356
ENSMUSG00000102275	Gm37144	14.8052	13.5378
ENSMUSG00000025903	Lypla1	12.1109	12.8895
ENSMUSG00000104217	Gm37988	0	0
ENSMUSG00000033813	Tcea1	46.4663	45.2432
ENSMUSG00000062588	Gm6104	16.3911	13.4547
ENSMUSG00000103280	Gm37277	13.9013	14.9999
ENSMUSG00000002459	Rgs20	1.37058	3.11661
ENSMUSG00000091305	Gm17100	0.19712	3.62771
ENSMUSG00000102653	Gm37079	1.17137	5.21227
ENSMUSG00000085623	Gm16041	1.46531	10.3457
ENSMUSG00000091665	Gm17101	0	0.0690412
ENSMUSG00000033793	Atp6v1h	68.4127	56.7986
ENSMUSG00000104352	Gm7182	0	0
ENSMUSG00000104046	Gm37567	0.117632	0.288646
ENSMUSG00000102907	Gm38264	0	0
ENSMUSG00000025905	Oprk1	0	0.0359428
ENSMUSG00000103936	Gm36965	0	0
ENSMUSG00000093015	None	1.42852	0
ENSMUSG00000103519	Gm37429	0	0
ENSMUSG00000033774	Npbwr1	0	0.118784
ENSMUSG00000103090	Gm19214	0	0
ENSMUSG00000025907	Rb1cc1	49.0173	86.2322
ENSMUSG00000090031	4732440D04Rik	33.3587	53.5765
ENSMUSG00000087247	Alkal1	0.154278	536.896
ENSMUSG00000103355	Gm2147	0.234434	658.597
ENSMUSG00000102706	Gm7417	0.248356	386.976
ENSMUSG00000103845	Gm19026	0.212156	0.38724
ENSMUSG00000033740	St18	0.841205	0.13569
ENSMUSG00000103329	Gm42492	0.172565	0
ENSMUSG00000104385	Gm7449	0	0
ENSMUSG00000102135	Gm37108	0.136008	0.0875698
ENSMUSG00000103282	Gm37275	0	0
ENSMUSG00000102534	Gm37225	0.130986	0
ENSMUSG00000102213	Gm37489	0.302475	0
ENSMUSG00000103629	Gm5694	0.282883	1.53937
ENSMUSG00000051285	Pcmtd1	56.6314	44.8749
ENSMUSG00000098201	Gm26983	37.6584	32.9195
ENSMUSG00000103509	Gm38372	57.9998	45.6051
ENSMUSG00000048538	Gm9826	2.08173	1.64583
ENSMUSG00000103709	Nras-ps2	0.239161	0
ENSMUSG00000077244	Gm23274	0	0
ENSMUSG00000102768	Gm19002	0.0841316	0
ENSMUSG00000097797	Gm26901	5.37551	4.49769
ENSMUSG00000103498	Gm18984	0	0
ENSMUSG00000103067	Gm30414	0	0
ENSMUSG00000102320	Gm37791	0	0
ENSMUSG00000104226	Gm7470	0	0
ENSMUSG00000103903	Rps2-ps2	0	0
ENSMUSG00000103557	Gm38216	0	0
ENSMUSG00000025909	Sntg1	0.0279731	0.86942
ENSMUSG00000102647	Gm38024	0.016813	1.01757
ENSMUSG00000086235	Gm16284	0.134041	1.09637
ENSMUSG00000102253	Gm38259	0.0303433	2.93173
ENSMUSG00000093970	None	0	0
ENSMUSG00000103884	Gm37005	0	0
ENSMUSG00000084353	Gm15452	0.867236	0.456823
ENSMUSG00000103933	Gm36964	2.15003	2.2149
ENSMUSG00000076135	None	1.26143	4.98352
ENSMUSG00000086195	Gm6152	0.0788478	0
ENSMUSG00000104504	Gm7445	0	0
ENSMUSG00000066693	Gm7493	0.0856494	0
ENSMUSG00000102316	Gm37629	0	0
ENSMUSG00000103819	Gm38008	0	0
ENSMUSG00000102871	Gm37143	0	0
ENSMUSG00000101571	Gm6187	0.0886887	0.571028
ENSMUSG00000104428	Gm18299	0.126454	0
ENSMUSG00000102272	Gm7512	0.173863	0.187414
ENSMUSG00000065625	Gm24765	0.413307	0
ENSMUSG00000103411	Gm18300	1.20114	1.71552
ENSMUSG00000061024	Rrs1	24.2766	36.0818
ENSMUSG00000025911	Adhfe1	8.15886	12.0224
ENSMUSG00000079671	2610203C22Rik	2.07462	2.28876
ENSMUSG00000081441	Gm6161	0.693261	1.19387
ENSMUSG00000067879	Vxn	0.981159	0.218871
ENSMUSG00000099827	Gm29520	0.532043	0.154129
ENSMUSG00000025912	Mybl1	55.7313	32.4833
ENSMUSG00000045210	Vcpip1	32.9104	33.7381
ENSMUSG00000097893	1700034P13Rik	0.144664	0.1591
ENSMUSG00000025915	Sgk3	1.1054	4.60047
ENSMUSG00000046334	Gm6195	1.88376	5.37438
ENSMUSG00000088916	None	2.99584	6.265
ENSMUSG00000046101	Mcmdc2	26.9505	24.055
ENSMUSG00000098234	Snhg6	174.033	129.776
ENSMUSG00000093178	Snord87	190.869	137.992
ENSMUSG00000099032	Tcf24	0.374557	0.104591
ENSMUSG00000104025	E330040D14Rik	0.0854967	0
ENSMUSG00000025916	Ppp1r42	0.423963	0.82786
ENSMUSG00000087199	Gm15818	0.146627	0
ENSMUSG00000095780	None	0.667104	1.58131
ENSMUSG00000025917	Cops5	53.4595	50.9031
ENSMUSG00000056763	Cspp1	74.8621	59.497
ENSMUSG00000102356	1700047N06Rik	18.4061	15.1347
ENSMUSG00000067851	Arfgef1	91.2211	95.0149
ENSMUSG00000088153	None	94.5677	84.5122
ENSMUSG00000102556	Gm37569	58.1833	53.227
ENSMUSG00000042501	Cpa6	7.78804	59.3469
ENSMUSG00000103810	Gm38005	3.0991	27.6989
ENSMUSG00000083422	Gm15604	6.10755	48.4558
ENSMUSG00000094979	None	9.13676	59.4296
ENSMUSG00000081417	Gm15603	3.60557	26.518
ENSMUSG00000103448	Gm37133	0.0442982	0.0570434
ENSMUSG00000100212	Gm5522	0.0431695	0
ENSMUSG00000100648	Gm28659	0.259671	0.14445
ENSMUSG00000088585	None	0	0
ENSMUSG00000048960	Prex2	24.4135	67.6314
ENSMUSG00000077318	Gm24173	30.0764	84.7977
ENSMUSG00000101827	Gm28686	6.47035	20.5233
ENSMUSG00000103494	Gm37410	0.0633018	0.0360768
ENSMUSG00000057715	A830018L16Rik	0.0493652	0.0477567
ENSMUSG00000103825	Gm38178	0.0606247	0.133109
ENSMUSG00000099845	Gm29273	0	1.04616
ENSMUSG00000103561	Gm38069	0.100031	0
ENSMUSG00000101610	Gm7560	0.158944	0.376761
ENSMUSG00000093864	None	0.898945	0
ENSMUSG00000098555	Mir6341	0	0
ENSMUSG00000097628	Gm2383	0.0527517	0
ENSMUSG00000098163	Gm6216	0	0
ENSMUSG00000097171	Gm17644	0	0.137047
ENSMUSG00000101314	Gm29663	0.0998138	0
ENSMUSG00000016918	Sulf1	0.553654	80.3836
ENSMUSG00000025938	Slco5a1	3.58044	3.26734
ENSMUSG00000104518	Gm37162	0	0
ENSMUSG00000069620	Gm5250	0	0
ENSMUSG00000099498	Gm29283	0	0
ENSMUSG00000042414	Prdm14	0.0166032	0
ENSMUSG00000005886	Ncoa2	25.9543	25.4923
ENSMUSG00000103506	Gm38376	14.4014	15.4991
ENSMUSG00000103495	Gm37409	17.4331	21.3071
ENSMUSG00000099183	None	45.1217	46.1279
ENSMUSG00000102639	Gm38223	11.0661	10.4116
ENSMUSG00000104170	Gm37702	12.9242	12.8555
ENSMUSG00000087782	Gm23169	18.6473	29.3672
ENSMUSG00000103085	Gm38120	22.0146	21.7173
ENSMUSG00000102664	Gm38380	23.362	24.8733
ENSMUSG00000101476	Gm29570	2.09314	1.44895
ENSMUSG00000101171	Gm7593	0.132207	0.170244
ENSMUSG00000025935	Tram1	56.4447	65.3421
ENSMUSG00000025937	Lactb2	30.1164	28.4779
ENSMUSG00000102982	Gm38319	21.2243	23.1226
ENSMUSG00000067813	Xkr9	0.141221	0.0284625
ENSMUSG00000077368	Gm26273	0	0
ENSMUSG00000097711	Gm5523	0	0
ENSMUSG00000102166	Gm36947	0.0616975	0
ENSMUSG00000089358	None	0	0
ENSMUSG00000104209	Gm37400	0.0148728	0.106444
ENSMUSG00000025932	Eya1	22.187	32.4924
ENSMUSG00000095853	None	21.9493	31.7949
ENSMUSG00000102588	Gm37444	14.8808	15.4841
ENSMUSG00000054493	Gm9947	0.030071	0.0307452
ENSMUSG00000025930	Msc	0	0
ENSMUSG00000103492	Gm37412	0.0248167	0.0253732
ENSMUSG00000081201	Smt3h2-ps4	0	0
ENSMUSG00000082193	Rpl5-ps1	0.966522	0
ENSMUSG00000032769	Trpa1	0.00998606	0
ENSMUSG00000088159	Gm26345	0	0
ENSMUSG00000073737	Gm10566	0	0.220155
ENSMUSG00000092083	Kcnb2	0.371883	0.126519
ENSMUSG00000102937	Gm38116	1.54497	1.00125
ENSMUSG00000104149	Gm37138	2.00184	1.15463
ENSMUSG00000088829	Gm25227	0.668766	0.489453
ENSMUSG00000077377	Gm25168	0	0
ENSMUSG00000101652	Gm6060	0	0
ENSMUSG00000100814	Gm28669	0	0
ENSMUSG00000025925	Terf1	59.0797	43.1364
ENSMUSG00000104379	Gm37509	3.12304	2.85424
ENSMUSG00000032719	Sbspon	0.655294	0.458817
ENSMUSG00000088943	None	0	0
ENSMUSG00000100652	Gm7634	0.0769812	0
ENSMUSG00000067795	4930444P10Rik	0.802549	0.239151
ENSMUSG00000043716	Rpl7	166.508	187.836
ENSMUSG00000025921	Rdh10	15.4178	27.159
ENSMUSG00000104165	Gm38249	0	0.33066
ENSMUSG00000100868	Gm28095	1.69084	3.36511
ENSMUSG00000025920	Stau2	15.1619	21.0679
ENSMUSG00000089982	Gm7568	2.11059	6.39461
ENSMUSG00000025939	Ube2w	34.8469	45.067
ENSMUSG00000102457	Gm38342	5.48823	4.83803
ENSMUSG00000079658	Eloc	33.3008	36.7753
ENSMUSG00000097744	D030040B21Rik	0.531618	1.17974
ENSMUSG00000100959	Idi1-ps5	0.265488	6.58146
ENSMUSG00000025940	Tmem70	36.7103	45.6923
ENSMUSG00000025779	Ly96	26.9858	30.2281
ENSMUSG00000100093	Gm29649	0.1016	0
ENSMUSG00000091020	Gm5828	0.476432	0.97259
ENSMUSG00000101640	Gm28376	1.60817	5.91793
ENSMUSG00000104133	4921511E07Rik	0.270736	0.265145
ENSMUSG00000042686	Jph1	2.36542	14.3463
ENSMUSG00000100110	Gm28783	0	0.305397
ENSMUSG00000025777	Gdap1	0.10065	0.0850892
ENSMUSG00000099899	Gm28784	0	0
ENSMUSG00000100272	Gm28785	0	0
ENSMUSG00000100398	Gm5251	0	0
ENSMUSG00000101589	Rbm6-ps1	0.699959	0.420213
ENSMUSG00000102048	Gm6075	0.308238	0.225591
ENSMUSG00000089534	Gm25166	0.191759	0
ENSMUSG00000067780	Pi15	3.39663	3.08024
ENSMUSG00000100053	Gm28154	0.83439	1.03971
ENSMUSG00000085125	Gm16070	0.0959882	0.676612
ENSMUSG00000025776	Crispld1	0.118216	1.62696
ENSMUSG00000099895	Gm28153	0.0852409	0.522913
ENSMUSG00000100554	Gm7690	0.0991835	0
ENSMUSG00000099473	Gm18775	0	0
ENSMUSG00000099591	Gm17969	0	0
ENSMUSG00000109887	Gm28756	0.0834498	0
ENSMUSG00000102001	Gm28755	0	0
ENSMUSG00000101717	Gm45784	0	0
ENSMUSG00000025774	Crisp4	0	0.080115
ENSMUSG00000070977	Defb44-ps	0	0.500627
ENSMUSG00000073735	Defb18	0	0.424951
ENSMUSG00000067773	Defb41	0	7.90827
ENSMUSG00000101685	Gm17837	0	4.17401
ENSMUSG00000101306	Gm5252	0	0
ENSMUSG00000088800	Gm24075	0	0
ENSMUSG00000101644	Gm28343	0	0
ENSMUSG00000099433	Gm28344	0	0
ENSMUSG00000089787	Gm15825	0	0
ENSMUSG00000042596	Tfap2d	0	0
ENSMUSG00000100720	Gm10075	0.52947	0
ENSMUSG00000025927	Tfap2b	0.00671672	0
ENSMUSG00000100538	Gm28340	0	0
ENSMUSG00000101117	Gm28341	0	0
ENSMUSG00000100204	Gm4849	0.209212	0.244073
ENSMUSG00000084668	None	0	0
ENSMUSG00000102597	Gm38382	0	0
ENSMUSG00000043760	Pkhd1	0.0380707	0.317956
ENSMUSG00000104095	Gm37315	0	0
ENSMUSG00000089914	4930486I03Rik	0	0
ENSMUSG00000090142	Gm15795	0.598792	0.594778
ENSMUSG00000070175	Gm24162	0	0
ENSMUSG00000099906	Lincmd1	0.115616	0.316015
ENSMUSG00000065559	Mir206	0	0
ENSMUSG00000065480	Mir133b	0	0
ENSMUSG00000025929	Il17a	0	0
ENSMUSG00000041872	Il17f	0.232389	0.460889
ENSMUSG00000041859	Mcm3	89.1206	96.1519
ENSMUSG00000099714	Gm20587	0	0
ENSMUSG00000102121	Gm28065	0	0
ENSMUSG00000088858	Gm24723	0	0
ENSMUSG00000097934	6720483E21Rik	0.237919	0.391562
ENSMUSG00000025931	Paqr8	3.34068	14.7335
ENSMUSG00000077314	Gm24171	3.47278	11.2985
ENSMUSG00000100929	Gm28064	0.0808611	0.702804
ENSMUSG00000041809	Efhc1	6.54038	11.9668
ENSMUSG00000041779	Tram2	23.1247	52.6378
ENSMUSG00000099971	Gm28287	1.15225	1.30521
ENSMUSG00000100819	Gm2693	2.32934	3.64818
ENSMUSG00000025933	Tmem14a	6.8074	3.20554
ENSMUSG00000102633	Gm38224	0.71406	0.574291
ENSMUSG00000025934	Gsta3	0.150998	0.0757164
ENSMUSG00000099343	Gm28836	0	0
ENSMUSG00000096375	Gm7094	0	0
ENSMUSG00000025936	Gm4956	0	0
ENSMUSG00000093963	Gm21909	0	0
ENSMUSG00000067750	Khdc1a	0.0269837	0
ENSMUSG00000086194	Gm16329	0	0
ENSMUSG00000094436	Gm16327	0	0
ENSMUSG00000041722	Khdc1c	0.362196	0.281699
ENSMUSG00000085507	Gm2709	0	0
ENSMUSG00000094926	Gm16533	0.421873	0
ENSMUSG00000085079	Khdc1b	0.100134	0
ENSMUSG00000085679	Gm16328	0.273554	1.11875
ENSMUSG00000028033	Kcnq5	3.90534	4.52723
ENSMUSG00000104138	Gm36949	1.57855	2.26154
ENSMUSG00000082935	Gm7658	2.90538	2.92627
ENSMUSG00000103748	Gm38243	8.72014	14.7979
ENSMUSG00000099692	Gm5696	0	0.0993093
ENSMUSG00000100418	Gm28239	0	0
ENSMUSG00000041670	Rims1	0.259286	0.161211
ENSMUSG00000097642	Gm26866	0.539703	0.54682
ENSMUSG00000101468	Gm7761	0	0
ENSMUSG00000101227	Gm29506	0.0333873	0
ENSMUSG00000073730	Ppp1r14bl	0	0
ENSMUSG00000089553	Gm24176	0	0
ENSMUSG00000102766	Gm6420	1.79062	1.21314
ENSMUSG00000065405	Mir30a	29.516	21.6186
ENSMUSG00000097970	Gm27028	100.002	76.2516
ENSMUSG00000065567	Mir30c-2	0	0
ENSMUSG00000100775	Gm29107	6.85033	4.58139
ENSMUSG00000101226	Gm20954	1.88289	2.72391
ENSMUSG00000026158	Ogfrl1	3.22718	3.65052
ENSMUSG00000097920	Gm7784	0	0
ENSMUSG00000099503	Gm28822	0	0
ENSMUSG00000026156	B3gat2	9.58658	7.94487
ENSMUSG00000026155	Smap1	25.4082	22.9089
ENSMUSG00000026154	Sdhaf4	7.23196	5.45678
ENSMUSG00000102495	Gm26524	2.86254	3.2329
ENSMUSG00000026153	Fam135a	99.3114	63.733
ENSMUSG00000102398	Gm37580	1.32676	1.29216
ENSMUSG00000097670	Gm26607	0.0618414	0
ENSMUSG00000026147	Col9a1	0.0167998	0
ENSMUSG00000026141	Col19a1	0.210065	2.9849
ENSMUSG00000077463	Gm26418	0	0
ENSMUSG00000099997	Tubb4b-ps2	0.989465	1.14804
ENSMUSG00000100131	Gm28439	0.669584	0.500627
ENSMUSG00000067736	Gm10222	4.86445	7.64479
ENSMUSG00000101939	Gm28438	35.8314	41.6304
ENSMUSG00000101111	Gm28437	3.88252	4.06065
ENSMUSG00000100862	Gm10925	0.441899	0.323414
ENSMUSG00000102070	Gm28661	0.516315	0.643979
ENSMUSG00000101249	Gm29216	3.54452	3.00834
ENSMUSG00000073725	Lmbrd1	30.1021	30.7573
ENSMUSG00000100808	Gm28594	0	0
ENSMUSG00000100483	Gm28237	0	0
ENSMUSG00000100450	Gm9443	0	0
ENSMUSG00000099392	Gm29414	0	0
ENSMUSG00000033569	Adgrb3	0.100723	0.0797513
ENSMUSG00000080849	Gm15702	0	0
ENSMUSG00000104257	Gm20172	0.0274472	0
ENSMUSG00000096866	None	0	0
ENSMUSG00000102296	Gm37543	0.0412906	0.106341
ENSMUSG00000103209	Gm37331	0.0284999	0.0974555
ENSMUSG00000104027	Gm37211	0.0686721	0.0638727
ENSMUSG00000102407	Gm37862	0.118282	0.194776
ENSMUSG00000103214	Gm38286	0.14118	0.14124
ENSMUSG00000104100	Gm37880	0.0852058	0.117817
ENSMUSG00000084740	Gm25294	0	0
ENSMUSG00000103889	Gm37011	0.0730719	0.0933879
ENSMUSG00000101301	Gm29214	0	0.192346
ENSMUSG00000104221	Gm37051	0.054655	0.0745073
ENSMUSG00000102250	Gm38260	0.0599903	0.246993
ENSMUSG00000102317	Gm37628	0.14695	0.161231
ENSMUSG00000103563	8030445P17Rik	0.0937748	0.179996
ENSMUSG00000102465	Gm38198	0.125499	0.122466
ENSMUSG00000102659	Gm37077	0.0897133	0.415856
ENSMUSG00000103924	Gm37895	0.29075	0.43373
ENSMUSG00000104132	Gm36952	0.289053	0.151224
ENSMUSG00000102747	Gm37602	0.0997962	0.281546
ENSMUSG00000102386	2900022M07Rik	0.136438	0
ENSMUSG00000103004	2900002M20Rik	0.324949	0.332235
ENSMUSG00000104516	Gm9884	0.0174184	0.0897197
ENSMUSG00000101618	Gm18443	0	0.591569
ENSMUSG00000099458	Gm19123	0	0
ENSMUSG00000088111	Gm24064	0	0
ENSMUSG00000073722	4931408C20Rik	0.012417	0.926764
ENSMUSG00000095256	None	0	0
ENSMUSG00000100310	Gm19641	0	0
ENSMUSG00000101514	Gm5524	0	0
ENSMUSG00000101033	Gm18776	0	0
ENSMUSG00000101372	Gm19028	0.0513546	0.117071
ENSMUSG00000103241	Gm38089	0	0
ENSMUSG00000086240	Gm7846	0.195681	0.800273
ENSMUSG00000048411	Gm597	0	0.0379762
ENSMUSG00000081557	Gm5697	0.159466	0.088346
ENSMUSG00000058590	Gm6462	0	0
ENSMUSG00000101235	Gm18033	0	0
ENSMUSG00000064433	None	0	0
ENSMUSG00000080625	None	0	0
ENSMUSG00000080391	None	0	0
ENSMUSG00000099257	Mir6342	0	0
ENSMUSG00000099492	Gm5525	12.2438	2.67408
ENSMUSG00000118548	Gm53035	0	0
ENSMUSG00000101726	Gm7858	0	0
ENSMUSG00000096829	None	0	0
ENSMUSG00000098883	None	0	0.512324
ENSMUSG00000053185	Gm9898	0.0733343	0
ENSMUSG00000100261	Gm6473	0.141396	0.181219
ENSMUSG00000101180	Gm2914	1.00955	0
ENSMUSG00000048874	Phf3	66.7167	64.7433
ENSMUSG00000103783	Gm37522	64.1885	47.4437
ENSMUSG00000104315	Gm37906	72.6402	49.1472
ENSMUSG00000117310	Ptp4a1	1.42198	0.991895
ENSMUSG00000026064	Ptp4a1	19.7856	17.7782
ENSMUSG00000117091	Gm5698	0.0879557	0.151016
ENSMUSG00000086726	Gm9458	0	0.0751971
ENSMUSG00000086727	4931428L18Rik	0	0.0730721
ENSMUSG00000100237	Gm28644	0	0.187414
ENSMUSG00000098529	None	0	0
ENSMUSG00000100910	Gm29128	0.0148952	0
ENSMUSG00000099796	Gm7893	0.283804	0.487277
ENSMUSG00000050217	Lgsn	0	0.0566017
ENSMUSG00000026063	Dnaaf6	0	0
ENSMUSG00000077664	Gm26145	0	0
ENSMUSG00000100205	Gm4850	0	0
ENSMUSG00000100592	Gm28645	0	0
ENSMUSG00000094215	Gm6489	0	0
ENSMUSG00000101093	Eef1a1-ps2	0	0.492015
ENSMUSG00000070960	Gm19680	1.16151	1.19565
ENSMUSG00000088620	Gm23032	0	0
ENSMUSG00000082159	Gm7910	0	1.18172
ENSMUSG00000026058	Khdrbs2	0.323457	0.250362
ENSMUSG00000064688	Gm25814	0	0.512324
ENSMUSG00000103482	Gm37999	0.112449	0.18182
ENSMUSG00000104498	Gm37110	0.272163	0.13469
ENSMUSG00000104313	Gm37911	0.484279	0.283851
ENSMUSG00000102865	Gm9839	0.379117	0.076296
ENSMUSG00000102321	Gm37792	0.0563651	0.224864
ENSMUSG00000091318	Semp2l1	0.25144	0.167084
ENSMUSG00000089489	Gm24732	0	0
ENSMUSG00000104433	Gm37426	0	0
ENSMUSG00000089395	None	0	0
ENSMUSG00000102926	Gm37151	0	0.0437937
ENSMUSG00000100497	Gm28624	0	0
ENSMUSG00000102917	Gm37724	0	0
ENSMUSG00000100481	Gm7114	0.346391	0.122568
ENSMUSG00000100590	Gm4785	0	0
ENSMUSG00000088750	Gm24901	0	0.996704
ENSMUSG00000104230	Gm37591	0.0327466	0.168673
ENSMUSG00000101754	Gm2987	0	0.194278
ENSMUSG00000065223	Gm25792	0	1.09637
ENSMUSG00000100318	Gm18799	0.245234	1.14081
ENSMUSG00000101612	Gm7933	0.175519	0.243098
ENSMUSG00000065260	Gm23453	2.06776	0.517158
ENSMUSG00000026134	Prim2	45.4793	50.452
ENSMUSG00000101682	Gm29228	14.831	14.1637
ENSMUSG00000102714	Gm37618	23.2116	30.8589
ENSMUSG00000102093	Gm17813	32.7293	38.9413
ENSMUSG00000103746	1700001G17Rik	3.23439	7.3996
ENSMUSG00000102198	Gm38173	0.464054	2.10841
ENSMUSG00000004768	Rab23	21.1851	48.9101
ENSMUSG00000042215	Bag2	15.1173	38.2244
ENSMUSG00000103072	Gm37905	3.24385	10.2886
ENSMUSG00000042197	Zfp451	83.0248	105.207
ENSMUSG00000081402	Gm15455	0.242036	0.535967
ENSMUSG00000042182	Bend6	1.67869	2.49977
ENSMUSG00000104416	Gm37067	2.31392	4.34374
ENSMUSG00000026131	Dst	93.4971	206.097
ENSMUSG00000103596	Gm37354	7.81583	14.8774
ENSMUSG00000099382	Gm28631	2.68384	5.9086
ENSMUSG00000084506	Gm23792	1.15304	0.589448
ENSMUSG00000103364	Gm38157	19.9992	42.0341
ENSMUSG00000105982	Mir6896	16.4704	16.5207
ENSMUSG00000096992	Gm26788	16.4431	30.5504
ENSMUSG00000103001	A930005N03Rik	9.15486	16.0895
ENSMUSG00000104397	Gm37958	0	0
ENSMUSG00000102839	Gm37385	0	0
ENSMUSG00000101206	Gm5266	0	0.283057
ENSMUSG00000101462	Gm3052	0.0365111	0
ENSMUSG00000102336	Gm37233	0.0748975	0.0525167
ENSMUSG00000092852	Mir5103	0	0
ENSMUSG00000042111	Ccdc115	6.64209	7.24305
ENSMUSG00000101711	Gm28306	0.524604	1.03627
ENSMUSG00000026127	Imp4	23.2559	21.3365
ENSMUSG00000026126	Ptpn18	0.154471	0.0506642
ENSMUSG00000100280	Gm28417	0.190471	0.0227558
ENSMUSG00000101223	4930568A12Rik	0.0905026	0
ENSMUSG00000026125	Prss39	0.0721584	0
ENSMUSG00000101116	Gm28416	0	0
ENSMUSG00000026124	Cfc1	0	0
ENSMUSG00000101803	Gm28419	0	0
ENSMUSG00000037529	Prss40	0	0
ENSMUSG00000045815	1700101I19Rik	0	0
ENSMUSG00000045174	Amer3	0	0
ENSMUSG00000100524	Gm28418	0	0
ENSMUSG00000102499	Gm36984	0	0
ENSMUSG00000103521	Gm29730	0	0
ENSMUSG00000104098	AA619741	0	0
ENSMUSG00000037509	Arhgef4	11.7648	8.93354
ENSMUSG00000102537	Gm37224	0	1.48159
ENSMUSG00000102612	Gm37845	0.27095	0.463257
ENSMUSG00000118272	Gm55978	0	0
ENSMUSG00000104002	Gm38336	20.1586	16.323
ENSMUSG00000037503	Fam168b	79.0652	73.5153
ENSMUSG00000104358	Gm37127	70.9595	60.4523
ENSMUSG00000026123	Plekhb2	26.3381	48.3808
ENSMUSG00000103716	Gm19430	0.0649311	0.487391
ENSMUSG00000103548	Gm37670	0.420031	0.478766
ENSMUSG00000103760	Gm8009	0	0.502924
ENSMUSG00000103997	Gm38027	0	0
ENSMUSG00000077231	Gm25096	0	0
ENSMUSG00000104417	Gm37068	0	0
ENSMUSG00000064601	Gm25634	0	0
ENSMUSG00000101714	Gm28415	0	0
ENSMUSG00000102531	1110002O04Rik	0.075213	0
ENSMUSG00000103096	Gm8022	0	0
ENSMUSG00000102279	Gm37146	0	0
ENSMUSG00000103708	Gm33222	0.0559403	0
ENSMUSG00000104201	4930535G08Rik	0	0
ENSMUSG00000102434	Gm38049	0.678095	0.0399553
ENSMUSG00000045216	Hs6st1	12.6175	12.7699
ENSMUSG00000104523	Gm37335	0	0
ENSMUSG00000102202	Gm33280	6.70431	7.18706
ENSMUSG00000037470	Uggt1	75.2227	81.2535
ENSMUSG00000098752	Mir6897	10.0081	10.6101
ENSMUSG00000047180	Neurl3	0.013233	0.187444
ENSMUSG00000037447	Arid5a	5.07115	12.9309
ENSMUSG00000102762	4930403P22Rik	10.2053	11.7633
ENSMUSG00000010453	Kansl3	64.9111	66.82
ENSMUSG00000098680	Mir6898	4.30041	10.679
ENSMUSG00000037432	Fer1l5	3.97732	2.75129
ENSMUSG00000001143	Lman2l	13.1729	8.81986
ENSMUSG00000037408	Cnnm4	3.66905	13.0094
ENSMUSG00000104316	Gm37909	3.43266	9.14068
ENSMUSG00000106081	None	0	0
ENSMUSG00000001138	Cnnm3	8.57731	10.6393
ENSMUSG00000102845	Gm38033	0	0
ENSMUSG00000067653	Ankrd23	3.27559	3.41474
ENSMUSG00000109510	Gm42417	0	0
ENSMUSG00000079610	Ankrd39	9.03632	11.3901
ENSMUSG00000026121	Sema4c	33.7416	24.2167
ENSMUSG00000087589	D430040D24Rik	2.8118	1.82083
ENSMUSG00000046337	Fam178b	0.13915	0.0515536
ENSMUSG00000089906	Gm6428	0	0
ENSMUSG00000077939	None	0	0
ENSMUSG00000061518	Cox5b	44.3945	34.0933
ENSMUSG00000037351	Actr1b	59.5016	63.4122
ENSMUSG00000102416	4933424G06Rik	0.565978	1.13158
ENSMUSG00000104237	Gm33533	0.209045	0.268555
ENSMUSG00000026117	Zap70	0.139129	0.146574
ENSMUSG00000097291	Gm18828	0	0.325012
ENSMUSG00000026116	Tmem131	45.6087	48.104
ENSMUSG00000103016	Gm37506	32.491	29.9011
ENSMUSG00000102930	Gm38115	32.7076	32.2597
ENSMUSG00000103159	F830112A20Rik	29.4582	28.9835
ENSMUSG00000080054	Rpl12-ps1	0.364113	0
ENSMUSG00000095944	None	0	0
ENSMUSG00000050122	Vwa3b	0	0.0367664
ENSMUSG00000103603	Gm37020	0	0
ENSMUSG00000026114	Cnga3	0.0107583	0.0554144
ENSMUSG00000102231	1700074A21Rik	0.123036	0
ENSMUSG00000026113	Inpp4a	21.3178	17.2103
ENSMUSG00000086064	4930439A04Rik	11.9024	8.84994
ENSMUSG00000102879	Gm37135	7.30694	10.6763
ENSMUSG00000026112	Coa5	22.681	16.3826
ENSMUSG00000026111	Unc50	44.8788	47.7364
ENSMUSG00000026110	Mgat4a	13.1436	4.39197
ENSMUSG00000103948	4930594C11Rik	3.28873	0.298468
ENSMUSG00000087233	Gm43213	0.600801	0
ENSMUSG00000026090	Cracdl	0.114648	0.0540086
ENSMUSG00000089767	4930556I23Rik	0	0
ENSMUSG00000104365	4930470B04Rik	0.0278383	0
ENSMUSG00000102650	Gm19863	0.0120867	0.0494308
ENSMUSG00000060771	Tsga10	5.70726	2.98207
ENSMUSG00000097268	Gm26805	0.483914	0.4969
ENSMUSG00000037216	Lipt1	7.57851	9.70219
ENSMUSG00000026088	Mitd1	39.5818	23.0159
ENSMUSG00000026087	Mrpl30	32.7551	28.3779
ENSMUSG00000061584	Lyg2	0.264755	0.128281
ENSMUSG00000087374	Gm15457	0.0454457	0.027478
ENSMUSG00000026085	Lyg1	0	0
ENSMUSG00000089141	None	0.698591	0.231303
ENSMUSG00000058407	Txndc9	42.186	38.1599
ENSMUSG00000026083	Eif5b	58.8605	58.9162
ENSMUSG00000026082	Rev1	124.65	85.3032
ENSMUSG00000103804	Gm37062	174.563	107.995
ENSMUSG00000102716	Gm5099	0.034554	0.0296638
ENSMUSG00000037138	Aff3	1.24925	8.39499
ENSMUSG00000085391	Gm16150	1.49384	9.85775
ENSMUSG00000085280	Gm16151	2.31103	11.8388
ENSMUSG00000087131	Gm16152	0.979068	5.97592
ENSMUSG00000102984	Gm34727	1.29368	9.84457
ENSMUSG00000102541	Gm38135	0	0
ENSMUSG00000103531	2610300A13Rik	0	0
ENSMUSG00000048814	Lonrf2	0	0.445502
ENSMUSG00000026080	Chst10	3.12949	0.957632
ENSMUSG00000103647	Gm37707	3.17556	0.337346
ENSMUSG00000102447	Gm6621	0	0.142017
ENSMUSG00000067604	Nms	0.0267815	0
ENSMUSG00000026078	Pdcl3	11.3907	23.8557
ENSMUSG00000103046	Gm37309	17.0248	36.858
ENSMUSG00000104188	Gm37821	0	0
ENSMUSG00000103182	Gm37091	0.0487351	0.0788003
ENSMUSG00000098833	Mir6349	0	0
ENSMUSG00000026077	Npas2	0.365149	2.02524
ENSMUSG00000092553	Gm20428	0.189458	1.74335
ENSMUSG00000092563	Gm3617	0.683289	2.56808
ENSMUSG00000073702	Rpl31	119.715	94.6959
ENSMUSG00000003134	Tbc1d8	40.3532	28.8167
ENSMUSG00000102607	Gm37265	4.27711	2.3538
ENSMUSG00000065629	Gm24826	0	0
ENSMUSG00000104827	None	0	0
ENSMUSG00000003135	Cnot11	27.1337	28.4407
ENSMUSG00000085894	Gm15832	13.0854	16.9363
ENSMUSG00000077704	Snord89	48.3299	45.8484
ENSMUSG00000048234	Rnf149	27.6963	35.2903
ENSMUSG00000064936	Gm23722	110.268	96.5653
ENSMUSG00000102471	Gm5100	0.144552	0.186142
ENSMUSG00000050967	Creg2	0	0.0179999
ENSMUSG00000097083	D930019O06Rik	0.0116218	0
ENSMUSG00000057173	Rfx8	0.0250662	0.230654
ENSMUSG00000091937	Gm3646	0	0.155735
ENSMUSG00000101634	1700066B17Rik	0	0
ENSMUSG00000026074	Map4k4	150.207	131.939
ENSMUSG00000102985	4930456G14Rik	0.032008	0.494605
ENSMUSG00000026073	Il1r2	0.134292	0.057462
ENSMUSG00000097899	Gm16894	0.404471	0
ENSMUSG00000102975	Gm37347	0.0554485	0.0357009
ENSMUSG00000026072	Il1r1	11.0986	31.1785
ENSMUSG00000103560	Gm38070	4.48136	15.1259
ENSMUSG00000070942	Il1rl2	0.0892309	3.43623
ENSMUSG00000103230	Gm17970	0.0782723	3.12107
ENSMUSG00000026069	Il1rl1	36.6885	14.305
ENSMUSG00000026070	Il18r1	0.54208	0.523492
ENSMUSG00000026068	Il18rap	24.1126	23.8208
ENSMUSG00000104441	Gm35801	0	0
ENSMUSG00000026065	Slc9a4	0.0279947	0
ENSMUSG00000102676	Gm37435	0.0407524	0.0277774
ENSMUSG00000026062	Slc9a2	0.125303	1.35006
ENSMUSG00000103679	Gm37623	0.0265072	1.29708
ENSMUSG00000103270	Gm37915	0.529485	1.36164
ENSMUSG00000041945	Mfsd9	2.46	4.73848
ENSMUSG00000079588	Tmem182	0.124249	0.22202
ENSMUSG00000094136	Gm5973	0	0.110522
ENSMUSG00000104072	4930448I06Rik	0	0
ENSMUSG00000100185	Gm28634	0.0162918	0.0419584
ENSMUSG00000100832	Gm29260	0.0266233	0
ENSMUSG00000100178	Gm5267	0	0
ENSMUSG00000101877	Gm8176	0	0
ENSMUSG00000053640	Gm9915	0	0
ENSMUSG00000101919	Gm29664	0	0
ENSMUSG00000101299	Gm28175	0	0
ENSMUSG00000100180	Gm28140	0	0
ENSMUSG00000103106	Gm37047	0	0
ENSMUSG00000060424	Pantr1	0.0275898	0
ENSMUSG00000104199	4930420N18Rik	0.0793144	0
ENSMUSG00000093436	Gm20646	0.024866	0
ENSMUSG00000045515	Pou3f3	0.752426	0.269379
ENSMUSG00000097063	Pantr2	0.425902	0.174443
ENSMUSG00000099784	Dalir	0.0196178	0
ENSMUSG00000060679	Mrps9	62.7013	40.9404
ENSMUSG00000077448	Gm23126	37.1856	29.8639
ENSMUSG00000041907	Gpr45	0.122003	0.18177
ENSMUSG00000089088	None	0	0
ENSMUSG00000070939	Tgfbrap1	22.8544	21.7936
ENSMUSG00000100269	Gm28782	10.2817	9.40128
ENSMUSG00000041878	8430432A02Rik	11.3228	7.77477
ENSMUSG00000010290	AI597479	22.6205	19.6732
ENSMUSG00000008136	Fhl2	69.7113	200.26
ENSMUSG00000094497	Gm8210	2.34567	3.63188
ENSMUSG00000099576	Gm29040	0.229629	0.276862
ENSMUSG00000099694	Gm29610	0.0939748	0
ENSMUSG00000101923	Gm29041	0.0560139	0
ENSMUSG00000066877	Nck2	37.8772	30.1349
ENSMUSG00000103422	Gm37536	21.6432	16.0869
ENSMUSG00000103945	Gm38228	32.3355	28.2361
ENSMUSG00000026051	Ecrg4	7.55201	8.56922
ENSMUSG00000100764	Gm29155	15.5238	13.6448
ENSMUSG00000100635	Gm29157	12.7538	14.6004
ENSMUSG00000100480	Gm29156	22.1801	28.1234
ENSMUSG00000057363	Uxs1	41.5511	52.9151
ENSMUSG00000090243	Gm16103	18.0408	21.3017
ENSMUSG00000100701	Gm19587	0.215546	1.40819
ENSMUSG00000101395	Gm8241	0.0521698	0
ENSMUSG00000088848	Gm26352	0	0.43855
ENSMUSG00000095757	None	0.774011	0
ENSMUSG00000041763	Tpp2	89.2126	85.3612
ENSMUSG00000047343	Mettl21c	21.5033	21.7618
ENSMUSG00000090106	Gm15838	3.99435	3.04548
ENSMUSG00000091844	Ccdc168	2.49903	5.182
ENSMUSG00000026049	Tex30	15.4769	16.0244
ENSMUSG00000101104	Gm29247	0	0
ENSMUSG00000026047	Poglut2	27.5372	31.0851
ENSMUSG00000041684	Bivm	31.5689	25.2197
ENSMUSG00000026048	Ercc5	90.5414	56.221
ENSMUSG00000046828	Mettl21e	0.0457784	0.0276792
ENSMUSG00000089703	Gm15833	0	0
ENSMUSG00000100966	Gm5700	0	0.221714
ENSMUSG00000100769	Gm28893	0.38141	4.50226
ENSMUSG00000101567	Txn-ps1	0.260274	0
ENSMUSG00000056870	Gulp1	23.4742	34.0465
ENSMUSG00000102319	Gm37626	33.6929	46.2409
ENSMUSG00000089877	Gm16102	28.9107	38.3731
ENSMUSG00000101701	4930521E06Rik	13.6974	18.596
ENSMUSG00000103071	Gm38110	8.0331	10.5679
ENSMUSG00000100434	Gm3489	2.97752	3.63382
ENSMUSG00000100013	Gm19480	0.0803846	0.164374
ENSMUSG00000101251	Gm3496	0.0719685	0.220746
ENSMUSG00000101937	Gm5268	0.23819	0.233271
ENSMUSG00000026043	Col3a1	816.621	175.519
ENSMUSG00000105211	None	0	0
ENSMUSG00000026042	Col5a2	215.647	1184.11
ENSMUSG00000104476	Gm38211	70.9438	333.379
ENSMUSG00000100218	Gm8296	0.255804	1.36001
ENSMUSG00000100361	Gm7063	0.233865	0.949967
ENSMUSG00000100894	Gm8304	0.247056	0.375471
ENSMUSG00000095121	None	0	0
ENSMUSG00000065255	Gm23974	0	0
ENSMUSG00000100843	Gm8307	0.0466231	0
ENSMUSG00000087764	Gm23984	0	0
ENSMUSG00000025995	Wdr75	118.682	115.399
ENSMUSG00000099850	Gm28906	0.825637	3.88261
ENSMUSG00000084817	Gm5526	1.95514	9.59003
ENSMUSG00000098549	Gm5269	0.256841	0.292757
ENSMUSG00000099381	Gm18303	3.05769	0.559375
ENSMUSG00000025993	Slc40a1	8.07788	0.749189
ENSMUSG00000099946	Gm9496	0.02659	0
ENSMUSG00000070896	Rpl23a-ps1	0.115304	0
ENSMUSG00000090682	Gm3852	0	0.415293
ENSMUSG00000044457	Stk-ps2	0.0297317	0
ENSMUSG00000099432	Gm18849	0.0760189	0
ENSMUSG00000041144	Dnah7b	8.74837	1.88179
ENSMUSG00000096047	None	0	0
ENSMUSG00000101262	Gm8326	1.61715	1.79641
ENSMUSG00000101337	Dnah7c	0.49025	0.282728
ENSMUSG00000025986	Slc39a10	41.5343	35.2657
ENSMUSG00000100213	Gm28151	43.6221	34.8742
ENSMUSG00000103129	Gm37393	0.0607092	0.0566602
ENSMUSG00000100160	Gm28527	0.143335	1.10745
ENSMUSG00000101921	Gm28825	0	0
ENSMUSG00000101447	Gm28826	0.0872348	0
ENSMUSG00000081185	Gm4852	0.263888	0.150394
ENSMUSG00000103246	Gm38090	0	0
ENSMUSG00000098876	Mir6350	0	0
ENSMUSG00000100530	Gm18117	0.201892	0
ENSMUSG00000104067	Gm37196	0.943309	0
ENSMUSG00000100033	Gm8337	3.0202	2.48919
ENSMUSG00000094968	None	3.26436	0.906094
ENSMUSG00000088017	None	0	0
ENSMUSG00000101996	Gm19206	0.181141	0
ENSMUSG00000096973	Gm5974	0	0
ENSMUSG00000064943	Gm23240	0	0
ENSMUSG00000100866	Gm28830	0	0
ENSMUSG00000101721	Gm8354	0	0
ENSMUSG00000099376	Gm19124	0	0
ENSMUSG00000097883	Gm8357	0	0
ENSMUSG00000092790	None	0	0
ENSMUSG00000099698	Gm28740	0	0
ENSMUSG00000099454	Gm8367	0	0
ENSMUSG00000051616	C230029F24Rik	0	0.0941902
ENSMUSG00000099627	Gm6757	0	0
ENSMUSG00000099577	Gm3605	0	0
ENSMUSG00000099882	Gm28388	0	0
ENSMUSG00000101760	Gm8384	0	0
ENSMUSG00000099608	4933411E06Rik	0.0929388	0.110151
ENSMUSG00000099864	Gm8391	0	0
ENSMUSG00000098249	None	0	0
ENSMUSG00000100451	Gm29665	0	0
ENSMUSG00000099941	Gm20118	0	0
ENSMUSG00000084531	None	0	0
ENSMUSG00000100816	Gm28321	0.334042	1.8375
ENSMUSG00000026109	Tmeff2	2.97277	23.008
ENSMUSG00000100671	Gm28322	0.094073	0.148661
ENSMUSG00000092906	None	2.85704	42.878
ENSMUSG00000101242	Gm28319	3.61766	34.9287
ENSMUSG00000099924	Gm28320	1.23692	15.4351
ENSMUSG00000099625	Gm29325	0.253871	2.36362
ENSMUSG00000101799	9330175M20Rik	0.0898988	1.24588
ENSMUSG00000045954	Cavin2	42.3559	285.631
ENSMUSG00000099741	Gm5253	0.229214	1.1766
ENSMUSG00000101702	1700072G22Rik	0.292049	0.200068
ENSMUSG00000026107	Nabp1	29.148	67.3397
ENSMUSG00000099413	Gm17767	0.150189	0.234209
ENSMUSG00000103424	Gm37535	0	0.0463583
ENSMUSG00000101741	Gm28055	1.89997	0.115814
ENSMUSG00000018417	Myo1b	74.2665	25.9363
ENSMUSG00000101724	Gm29453	26.0405	11.1438
ENSMUSG00000100313	Gm28323	16.9243	8.73063
ENSMUSG00000100696	Gm8419	0.130137	0
ENSMUSG00000099135	None	0	0
ENSMUSG00000072324	Gm8420	0	0
ENSMUSG00000062939	Stat4	0.0468306	0.0707886
ENSMUSG00000101628	Gm28177	0.107368	0.0620823
ENSMUSG00000078291	Gm3940	0.321198	0
ENSMUSG00000109599	Gm31812	0.606454	1.3119
ENSMUSG00000026104	Stat1	19.5365	11.0872
ENSMUSG00000099569	Gm18301	23.0957	10.9267
ENSMUSG00000026103	Gls	151.753	248.79
ENSMUSG00000099648	Gm5975	0	0
ENSMUSG00000065192	Gm23460	0.195278	1.00585
ENSMUSG00000002881	Nab1	36.3457	23.425
ENSMUSG00000097833	Gm5976	3.10536	0.660466
ENSMUSG00000101501	Rps27a-ps1	1.70795	1.18399
ENSMUSG00000100120	Gm53065	0.434128	0.625606
ENSMUSG00000099878	Gm28178	0.23066	0.0372536
ENSMUSG00000100007	Gm5527	0.132619	0.0853874
ENSMUSG00000043015	Nemp2	18.187	6.7381
ENSMUSG00000103630	Gm37242	2.61937	1.49864
ENSMUSG00000041439	Mfsd6	2.1833	1.51183
ENSMUSG00000100302	Gm29670	1.05648	0.594181
ENSMUSG00000100230	Gm28650	0.598518	0.266758
ENSMUSG00000026102	Inpp1	22.1549	16.6662
ENSMUSG00000041426	Hibch	11.4387	11.7436
ENSMUSG00000089802	Gm16107	7.20356	5.72353
ENSMUSG00000043629	1700019D03Rik	1.28475	1.27868
ENSMUSG00000026100	Mstn	0	0
ENSMUSG00000089334	Gm24349	0	0
ENSMUSG00000060715	1700019A02Rik	3.98565	3.88035
ENSMUSG00000026098	Pms1	19.1283	12.2764
ENSMUSG00000100763	Gm28777	10.0475	5.8405
ENSMUSG00000026097	Ormdl1	8.37403	7.30761
ENSMUSG00000100679	Gm28778	0	0
ENSMUSG00000026096	Osgepl1	9.71605	8.05292
ENSMUSG00000099913	Gm28551	1.015	0.540859
ENSMUSG00000101838	Gm18800	1.19488	1.41307
ENSMUSG00000026095	Asnsd1	6.32979	4.98776
ENSMUSG00000117809	Asdurf	0	0
ENSMUSG00000100267	Gm28779	0	0
ENSMUSG00000099450	Gm6799	0	0
ENSMUSG00000100069	Gm6801	0.125577	0
ENSMUSG00000096141	Dnah7a	0.271775	0
ENSMUSG00000092657	None	0	0
ENSMUSG00000026094	Stk17b	32.6386	32.5
ENSMUSG00000102405	Gm37863	0.783518	0.413868
ENSMUSG00000042807	Hecw2	44.3414	13.7947
ENSMUSG00000098443	Mir7681	27.409	15.9888
ENSMUSG00000087949	Gm24251	28.8458	3.36606
ENSMUSG00000102868	Gm37633	27.2458	11.7962
ENSMUSG00000094013	None	1.00218	1.02465
ENSMUSG00000025983	Ccdc150	3.84156	2.40194
ENSMUSG00000041303	Gtf3c3	55.9003	55.5088
ENSMUSG00000109809	Gm34066	0.0258004	0
ENSMUSG00000073678	Pgap1	12.5335	18.3818
ENSMUSG00000104136	Gm36955	10.7255	18.0199
ENSMUSG00000101130	Gm19637	0	0
ENSMUSG00000052331	Ankrd44	18.0485	16.9774
ENSMUSG00000101674	4930444A19Rik	11.6451	11.8438
ENSMUSG00000102503	Gm37370	21.3674	14.6961
ENSMUSG00000089245	None	32.0996	20.8833
ENSMUSG00000102642	A130048G24Rik	18.471	19.4955
ENSMUSG00000025982	Sf3b1	163.268	161.679
ENSMUSG00000103030	E330011M16Rik	0.901787	1.16115
ENSMUSG00000025981	Coq10b	27.5814	39.8049
ENSMUSG00000101122	Gm17971	21.7147	38.7676
ENSMUSG00000025980	Hspd1	290.009	417.635
ENSMUSG00000073676	Hspe1	56.6364	64.4882
ENSMUSG00000100736	Gm5147	1.19751	0.828494
ENSMUSG00000089670	Gm16581	1.83219	1.10633
ENSMUSG00000025979	Mob4	28.9634	29.1764
ENSMUSG00000061863	Gm6822	11.7699	21.0704
ENSMUSG00000025978	Rftn2	4.67635	9.69202
ENSMUSG00000097649	Gm10561	1.47293	3.21633
ENSMUSG00000046994	Mars2	18.5686	21.0752
ENSMUSG00000025977	Boll	2.22592	4.97643
ENSMUSG00000100215	Gm8292	0.971587	1.10745
ENSMUSG00000101945	Btf3-ps17	0.122329	1.10268
ENSMUSG00000101085	Gm8531	0.19687	0.368323
ENSMUSG00000038349	Plcl1	2.08424	3.93495
ENSMUSG00000102145	Gm38056	2.29202	5.09257
ENSMUSG00000100309	Gm6644	0	0
ENSMUSG00000102831	Gm37382	4.20143	8.38081
ENSMUSG00000099950	9130227L01Rik	0	0
ENSMUSG00000102491	Gm36986	0	0
ENSMUSG00000100372	1700003I22Rik	0	0
ENSMUSG00000100944	Gm28900	0.343696	0
ENSMUSG00000101332	Gm28240	0	0
ENSMUSG00000045336	Hsfy2	0	0
ENSMUSG00000038331	Satb2	11.9902	18.9055
ENSMUSG00000087022	9130024F11Rik	2.20646	2.63707
ENSMUSG00000104310	Gm4081	0.150988	0.536854
ENSMUSG00000094128	None	0.351823	0.906094
ENSMUSG00000099945	1700126A01Rik	0	0
ENSMUSG00000101429	BC055402	0.0193444	0
ENSMUSG00000101129	Gm5254	0	0.112218
ENSMUSG00000097519	4930558J18Rik	3.7211	2.05704
ENSMUSG00000038323	1700066M21Rik	18.4061	17.3861
ENSMUSG00000048495	Tyw5	19.4817	23.1925
ENSMUSG00000025971	Maip1	18.5579	16.8255
ENSMUSG00000077776	Gm22371	0.327466	0
ENSMUSG00000088353	None	0	0
ENSMUSG00000101826	Gm8581	0.0602433	0
ENSMUSG00000102685	Gm37373	0.174384	0.350902
ENSMUSG00000101151	Gm17929	0	0
ENSMUSG00000038305	Spats2l	4.10681	9.38074
ENSMUSG00000091283	Gm17234	2.17023	8.94999
ENSMUSG00000054770	Kctd18	21.1387	15.3812
ENSMUSG00000026039	Sgo2a	24.3146	22.7974
ENSMUSG00000063558	Aox1	12.7962	6.2704
ENSMUSG00000064294	Aox3	8.87963	0.366341
ENSMUSG00000089275	Gm24548	1.97086	0
ENSMUSG00000038242	Aox4	0.162713	0
ENSMUSG00000089822	Gm15759	0.0487049	0
ENSMUSG00000079554	Aox2	0.629788	0.389459
ENSMUSG00000103839	Gm37607	8.28125	6.49966
ENSMUSG00000051223	Bzw1	108.314	114.966
ENSMUSG00000026034	Clk1	122.378	95.7103
ENSMUSG00000026035	Ppil3	29.8558	28.1695
ENSMUSG00000026036	Nif3l1	13.9931	14.6668
ENSMUSG00000026037	Orc2	45.513	48.9346
ENSMUSG00000094245	None	18.5316	16.9067
ENSMUSG00000085054	Gm15834	12.1948	6.41293
ENSMUSG00000038174	Hycc2	23.1202	37.8964
ENSMUSG00000026032	Ndufb3	24.5225	21.9131
ENSMUSG00000100202	Gm29389	0.273259	0
ENSMUSG00000099490	Gm18802	0.380024	0.123466
ENSMUSG00000059647	Cbx3-ps7	0.194263	0
ENSMUSG00000047528	Flacc1	1.99729	1.24294
ENSMUSG00000102059	Gm20257	6.10093	6.32524
ENSMUSG00000101046	Gm28803	0	0
ENSMUSG00000026031	Cflar	43.7957	63.94
ENSMUSG00000100236	Gm3841	0.865347	0.729295
ENSMUSG00000026029	Casp8	41.9816	43.9611
ENSMUSG00000102719	Gm37760	27.0041	29.8427
ENSMUSG00000099719	Gm28802	4.27281	5.40057
ENSMUSG00000026028	Trak2	51.744	52.8079
ENSMUSG00000026027	Stradb	12.3813	9.23215
ENSMUSG00000072295	C2cd6	0.428074	0.375026
ENSMUSG00000047383	Gm55816	0	0
ENSMUSG00000099752	Gm29018	0.0674139	0.367602
ENSMUSG00000077616	Gm25502	0	0
ENSMUSG00000038079	Tmem237	18.7856	19.8027
ENSMUSG00000097573	G730003C15Rik	2.68142	1.18707
ENSMUSG00000079550	Mpp4	2.59539	3.54696
ENSMUSG00000101586	Gm29017	16.5109	16.6395
ENSMUSG00000099563	Gm19125	4.08395	5.54925
ENSMUSG00000026024	Als2	36.1572	33.7075
ENSMUSG00000026023	Cdk15	1.67678	0.568523
ENSMUSG00000099922	Gm29016	0	0.0541152
ENSMUSG00000104502	Gm37737	0.277245	0
ENSMUSG00000041075	Fzd7	15.7747	101.182
ENSMUSG00000097819	Gm26813	4.48071	23.4894
ENSMUSG00000047361	Gm973	4.18592	2.15916
ENSMUSG00000099811	Gm28411	0	0.0789895
ENSMUSG00000101409	1700122D07Rik	0	0
ENSMUSG00000026021	Sumo1	32.4899	25.825
ENSMUSG00000089276	None	5.8435	5.15941
ENSMUSG00000103821	D430013B06Rik	24.2275	21.1427
ENSMUSG00000101400	Gm29596	16.9193	8.54318
ENSMUSG00000026020	Nop58	66.6198	84.302
ENSMUSG00000077345	Snord70	175.501	216.124
ENSMUSG00000077358	Gm26293	0	0
ENSMUSG00000089512	Gm26287	142.83	157.688
ENSMUSG00000089093	Snord11	107.301	121.384
ENSMUSG00000067336	Bmpr2	34.5818	48.1855
ENSMUSG00000104052	Gm38125	19.5209	20.9517
ENSMUSG00000103131	Gm37977	5.45552	11.4047
ENSMUSG00000041040	Fam117b	11.0468	17.1374
ENSMUSG00000103696	Gm37531	7.40149	11.7736
ENSMUSG00000100901	Gm18829	6.4167	9.80113
ENSMUSG00000026018	Ica1l	6.25531	8.14707
ENSMUSG00000026019	Wdr12	37.4135	33.0701
ENSMUSG00000026017	Carf	8.98979	7.57302
ENSMUSG00000082609	Gm15464	6.8652	10.8111
ENSMUSG00000073664	Nbeal1	70.4238	69.2418
ENSMUSG00000100516	Gm29332	0	0
ENSMUSG00000049439	Cyp20a1	27.669	53.6197
ENSMUSG00000103822	6030460B20Rik	12.0082	25.9586
ENSMUSG00000026782	Abi2	43.4587	33.2005
ENSMUSG00000026014	Raph1	82.9728	63.4247
ENSMUSG00000081562	Sec61g-ps2	24.3995	41.8353
ENSMUSG00000084400	Gm11576	23.7617	21.2965
ENSMUSG00000082160	Gm11578	0	0.119431
ENSMUSG00000103215	Gm38388	0.0970333	0.153339
ENSMUSG00000088973	None	0.200805	0
ENSMUSG00000084151	Gm11577	0	0
ENSMUSG00000101188	Eif4a-ps4	7.47375	8.59637
ENSMUSG00000026012	Cd28	0.2649	0.0358175
ENSMUSG00000086795	Gm11579	0	0
ENSMUSG00000085965	2310016D23Rik	0	0
ENSMUSG00000104069	Gm37198	0.0403513	0.0259804
ENSMUSG00000083118	Gm11609	0	0
ENSMUSG00000083355	Gm11581	0	0
ENSMUSG00000102549	Gm38137	0	0
ENSMUSG00000026011	Ctla4	0.0182706	0
ENSMUSG00000081382	Rpl18-ps1	0.2643	1.253
ENSMUSG00000080800	Gm11582	0	0
ENSMUSG00000026009	Icos	0.0234475	0.52741
ENSMUSG00000102561	Gm37039	0	0.154419
ENSMUSG00000082804	Rpl17-ps1	0.194263	0.198619
ENSMUSG00000082661	Gm11590	0	0
ENSMUSG00000080785	Gm11591	0.0303209	0.156179
ENSMUSG00000100893	Gm28083	0	0
ENSMUSG00000085248	Gm11587	0	0
ENSMUSG00000085447	9530026F06Rik	0	0
ENSMUSG00000086408	Gm11588	0	0
ENSMUSG00000089546	None	0	0
ENSMUSG00000100965	Gm28449	0.0841316	0
ENSMUSG00000102168	Gm36943	0	0
ENSMUSG00000100381	Gm28094	0	0
ENSMUSG00000086009	4930587A21Rik	0	0.515335
ENSMUSG00000052062	Pard3b	8.42653	16.6961
ENSMUSG00000103656	Gm37205	12.4841	24.3839
ENSMUSG00000104402	Gm38012	4.74098	12.7772
ENSMUSG00000104081	Gm38278	5.89434	13.3332
ENSMUSG00000085842	Pard3bos1	11.1244	23.3753
ENSMUSG00000103002	Gm38075	11.53	23.7151
ENSMUSG00000100344	Gm29640	9.41558	18.3386
ENSMUSG00000101509	Gm29641	4.44145	7.61959
ENSMUSG00000085019	Pard3bos2	2.80857	8.75675
ENSMUSG00000102359	Gm38351	1.57277	5.508
ENSMUSG00000085400	Pard3bos3	1.41405	4.45164
ENSMUSG00000100750	Gm29084	0.580431	1.28363
ENSMUSG00000081950	Gm11600	0.423792	0
ENSMUSG00000084333	Gm11599	0	0.249744
ENSMUSG00000025969	Nrp2	38.3608	48.2268
ENSMUSG00000100811	Gm29083	17.5805	20.5664
ENSMUSG00000103032	Gm37121	7.8327	12.4822
ENSMUSG00000100426	Gm4208	1.18847	1.25875
ENSMUSG00000040865	Ino80d	36.8044	30.4222
ENSMUSG00000104991	Gm44468	0.660751	0
ENSMUSG00000088953	Gm24942	1.59767	1.92346
ENSMUSG00000081617	Rps13-ps7	0.957655	1.04275
ENSMUSG00000081429	Rps27-ps1	16.512	16.713
ENSMUSG00000084799	Ino80dos	21.334	18.2919
ENSMUSG00000101599	Gm20342	28.7911	28.1764
ENSMUSG00000025968	Ndufs1	44.4613	45.5376
ENSMUSG00000077884	None	20.8976	24.6376
ENSMUSG00000025967	Eef1b2	150.473	137.74
ENSMUSG00000098850	None	0	0
ENSMUSG00000064612	Gm26457	39.3301	28.1122
ENSMUSG00000105060	None	0	0
ENSMUSG00000064602	Snora41	369.516	223.012
ENSMUSG00000046856	Cmklr2	5.26978	3.6458
ENSMUSG00000094290	None	0.337862	0.435069
ENSMUSG00000086730	Platr12	0	0.120348
ENSMUSG00000102536	1700039I01Rik	0	0
ENSMUSG00000087561	Gm11608	0	0
ENSMUSG00000092705	None	0	0
ENSMUSG00000027520	Zdbf2	0.146731	0.00866083
ENSMUSG00000094214	None	0	0
ENSMUSG00000083039	Gm11606	0	0
ENSMUSG00000081643	Gm11605	0.446689	0.848587
ENSMUSG00000025964	Adam23	11.2601	4.26439
ENSMUSG00000087823	Gm22281	9.61449	4.25776
ENSMUSG00000115378	Fam237a	0.0385254	0
ENSMUSG00000069085	Dytn	0.00692993	0
ENSMUSG00000083066	Gm12748	0	0
ENSMUSG00000025963	Mdh1b	0.0871458	0.0637798
ENSMUSG00000025962	Fastkd2	32.4743	24.2591
ENSMUSG00000025961	4933402D24Rik	4.2434	4.33436
ENSMUSG00000080817	Gm13751	0	0
ENSMUSG00000082373	Gm13754	0.255935	0.219714
ENSMUSG00000044689	Gm13749	0.487783	0.344531
ENSMUSG00000025959	Klf7	14.1134	35.948
ENSMUSG00000098487	Mir6899	5.50652	15.4178
ENSMUSG00000086836	Gm13748	18.8987	49.4529
ENSMUSG00000086721	Gm13750	0.827416	1.41468
ENSMUSG00000101895	Gm28981	0.124257	0.680978
ENSMUSG00000093228	None	0	0
ENSMUSG00000099658	Gm28980	0	0
ENSMUSG00000025958	Creb1	33.8578	27.0942
ENSMUSG00000025956	Mettl21a	25.3581	31.1764
ENSMUSG00000101832	Gm28982	8.77101	12.8481
ENSMUSG00000100437	Gm29152	2.50115	6.57825
ENSMUSG00000087213	2810408I11Rik	10.4606	14.7057
ENSMUSG00000070871	Ccnyl1	32.7878	47.1891
ENSMUSG00000045005	Fzd5	3.5749	11.0668
ENSMUSG00000102140	Gm38058	0.48372	0.978906
ENSMUSG00000051344	Plekhm3	12.1844	19.1999
ENSMUSG00000097264	Rpl31-ps24	4.88852	9.69091
ENSMUSG00000084416	Rpl10a-ps1	14.4397	6.28655
ENSMUSG00000077471	Gm24788	0	0
ENSMUSG00000025955	Akr1cl	0.187879	0.0260483
ENSMUSG00000090042	Gm8550	0	0
ENSMUSG00000070870	Cryge	0.383839	0.303285
ENSMUSG00000067299	Crygd	0	0
ENSMUSG00000025952	Crygc	0	0
ENSMUSG00000073658	Crygb	0	0
ENSMUSG00000100774	Gm7329	0.202717	1.04417
ENSMUSG00000044429	Cryga	0	0
ENSMUSG00000100846	Gm28845	0	0
ENSMUSG00000044816	D630023F18Rik	0.0419758	0.0411089
ENSMUSG00000025950	Idh1	86.931	63.4441
ENSMUSG00000025949	Pikfyve	83.6087	60.0692
ENSMUSG00000025946	Pth2r	1.23483	1.2951
ENSMUSG00000100503	Gm28927	0	0
ENSMUSG00000100504	Gm28926	0.0626038	0
ENSMUSG00000099383	Gm28925	0	0
ENSMUSG00000100340	Gm28923	0.298718	0
ENSMUSG00000100439	Gm28922	0	0
ENSMUSG00000099819	Gm28728	0	0
ENSMUSG00000082565	Gm5255	0	0
ENSMUSG00000082774	Gm8805	0	0
ENSMUSG00000025945	Crygf	0	0
ENSMUSG00000081623	Gm8809	0	0
ENSMUSG00000083242	Gm15659	0.59654	0
ENSMUSG00000083289	Gm8812	0	0
ENSMUSG00000015222	Map2	10.718	9.93706
ENSMUSG00000088850	Gm24729	6.43391	6.80232
ENSMUSG00000073656	Gm10558	3.38395	2.34324
ENSMUSG00000065694	Gm25411	3.40446	2.54126
ENSMUSG00000055567	Unc80	0.0580425	0.0608041
ENSMUSG00000103375	Gm37181	0.0867421	0.0634843
ENSMUSG00000026005	Rpe	79.6851	51.4024
ENSMUSG00000026004	Kansl1l	74.1847	56.4968
ENSMUSG00000102559	Gm37570	29.5734	23.6324
ENSMUSG00000102374	Gm38387	55.1052	37.4392
ENSMUSG00000102776	Gm38162	37.5388	27.63
ENSMUSG00000082057	Gm15789	40.3884	40.9426
ENSMUSG00000103706	6820402A03Rik	24.9124	0
ENSMUSG00000103756	Gm37285	52.5424	49.6208
ENSMUSG00000103382	Gm37755	47.0009	35.4221
ENSMUSG00000103553	Gm38218	5.62362	4.80497
ENSMUSG00000026003	Acadl	38.2275	38.7422
ENSMUSG00000082769	Gm15793	19.3251	0
ENSMUSG00000089420	Gm27934	33.1636	32.1951
ENSMUSG00000077328	Gm25832	0	0
ENSMUSG00000061816	Myl1	0.0258517	0.0264314
ENSMUSG00000094191	Rpl31-ps14	0	0.290046
ENSMUSG00000082212	Gm15826	0	0
ENSMUSG00000026000	Lancl1	14.9359	14.17
ENSMUSG00000025991	Cps1	0.0124894	0
ENSMUSG00000086204	Gm15668	0	0
ENSMUSG00000077745	Gm26342	0	0
ENSMUSG00000082473	Kif22-ps	0	0.0276304
ENSMUSG00000095282	None	0	0
ENSMUSG00000085075	Gm15669	0	0
ENSMUSG00000104395	Gm37957	0	0
ENSMUSG00000096031	None	0.525652	0
ENSMUSG00000087329	Gm15671	0	0
ENSMUSG00000062209	Erbb4	0.0242499	0.00887393
ENSMUSG00000102449	Gm37100	0	0
ENSMUSG00000083795	Gm15670	0	0
ENSMUSG00000080539	Gm25542	0	0
ENSMUSG00000103307	Gm19335	0.0259142	0
ENSMUSG00000104508	Gm37735	0	0
ENSMUSG00000103642	Gm37769	0.0179699	0
ENSMUSG00000103809	Gm37061	0	0
ENSMUSG00000087514	Gm16076	0.20039	0
ENSMUSG00000084332	Gm8840	0.194046	0
ENSMUSG00000101387	Pced1c-ps	0.128079	1.16791
ENSMUSG00000099804	Gm28497	0.451603	1.46593
ENSMUSG00000100354	Gm29113	2.41782	6.91623
ENSMUSG00000101156	Gm29114	11.7183	12.3714
ENSMUSG00000025997	Ikzf2	29.857	32.6089
ENSMUSG00000100815	Gm29112	20.7085	24.6032
ENSMUSG00000099954	Gm28112	20.9086	28.3888
ENSMUSG00000103402	Gm37930	0.0284287	0
ENSMUSG00000053153	Spag16	0.151645	0
ENSMUSG00000089345	None	0	0
ENSMUSG00000080524	Gm23879	0	0
ENSMUSG00000101730	Gm28580	0	0
ENSMUSG00000103052	Gm38272	0	0
ENSMUSG00000104287	Gm37456	0	0
ENSMUSG00000075952	Gm23422	0	0
ENSMUSG00000045648	Vwc2l	0.0430657	0.028518
ENSMUSG00000026196	Bard1	42.9199	28.2182
ENSMUSG00000089965	Gm16236	32.0737	19.8157
ENSMUSG00000101551	Gm8870	0.10986	1.55614
ENSMUSG00000050296	Abca12	0.0360989	0.00740393
ENSMUSG00000101617	Gm6947	0	0
ENSMUSG00000026192	Atic	65.0736	62.7549
ENSMUSG00000026193	Fn1	1542.15	1480.87
ENSMUSG00000073652	Apol7d	1.30535	1.28461
ENSMUSG00000101834	Gm5829	0.305507	0.156179
ENSMUSG00000100319	Gm5256	0.377573	0.625071
ENSMUSG00000102689	Gm37217	0.390526	0.0311381
ENSMUSG00000099707	Gm8883	1.76967	0.249014
ENSMUSG00000101211	Gm28818	1.07167	1.21541
ENSMUSG00000101848	4933417E11Rik	0.439276	0
ENSMUSG00000101764	4930556G22Rik	0.3107	0
ENSMUSG00000059483	Gm5528	0.266066	0
ENSMUSG00000101496	Gm8885	3.46747	3.30012
ENSMUSG00000102123	Gm4319	0.156292	0.0267669
ENSMUSG00000039395	Mreg	2.51572	2.71213
ENSMUSG00000094655	None	3256.98	9864.5
ENSMUSG00000094050	None	8224.82	2601.16
ENSMUSG00000093956	None	8139.79	2680.38
ENSMUSG00000093843	None	424.776	602.432
ENSMUSG00000026189	Pecr	6.40869	9.25699
ENSMUSG00000026188	Tmem169	0.150243	0.0717992
ENSMUSG00000026187	Xrcc5	50.2571	50.3885
ENSMUSG00000039372	Marchf4	0.21212	0.0481605
ENSMUSG00000085812	Gm15843	0.160947	0.207254
ENSMUSG00000039354	Smarcal1	26.6102	22.6529
ENSMUSG00000110712	Gm39662	0.0498096	0.0427603
ENSMUSG00000039342	Ankar	0.0859157	0.0238966
ENSMUSG00000110487	Gm18035	0	0
ENSMUSG00000110596	Gm45859	0	0
ENSMUSG00000046330	Rpl37a	130.899	126.161
ENSMUSG00000039323	Igfbp2	8.14223	2.52279
ENSMUSG00000026185	Igfbp5	0.0657655	3.58704
ENSMUSG00000101968	Teshl	0.034451	0.0392684
ENSMUSG00000026182	Tnp1	0.194831	0
ENSMUSG00000102266	Gm38106	0	0.0865331
ENSMUSG00000101112	Gm29185	0	0
ENSMUSG00000100697	Gm29184	0	0
ENSMUSG00000099877	Pinc	0	0
ENSMUSG00000098697	None	0	0
ENSMUSG00000101812	D530049I02Rik	0	0
ENSMUSG00000100044	Gm9553	0	0
ENSMUSG00000100444	C530043A13Rik	0	0.055233
ENSMUSG00000100429	Gm29186	0	0
ENSMUSG00000100301	6030407O03Rik	0.0393887	0.381621
ENSMUSG00000101344	Gm29183	0.134717	0.138782
ENSMUSG00000088666	None	0	0
ENSMUSG00000098504	Mir6351	0	0
ENSMUSG00000055322	Tns1	30.982	36.6435
ENSMUSG00000061815	Rufy4	0.646221	0.0470749
ENSMUSG00000026180	Cxcr2	0.125965	0.0359703
ENSMUSG00000048480	Cxcr1	0	0.183832
ENSMUSG00000087820	Mir1928	0.400123	0
ENSMUSG00000094768	None	0	0
ENSMUSG00000006304	Arpc2	107.447	118.185
ENSMUSG00000064272	Gpbar1	10.2061	8.15906
ENSMUSG00000006299	Aamp	57.9077	52.8688
ENSMUSG00000101503	Gm28364	0	0
ENSMUSG00000026179	Pnkd	7.2745	7.94423
ENSMUSG00000103013	Gm37503	11.2232	21.6525
ENSMUSG00000006301	Tmbim1	21.9708	23.6787
ENSMUSG00000099931	Gm29358	0	0
ENSMUSG00000103403	Gm37931	1.28605	2.104
ENSMUSG00000073650	Catip	1.82217	3.86781
ENSMUSG00000026177	Slc11a1	1.15656	0.946936
ENSMUSG00000026176	Ctdsp1	61.2875	49.5407
ENSMUSG00000065468	Mir26b	31.8326	27.7318
ENSMUSG00000026175	Vil1	3.21736	3.31907
ENSMUSG00000033364	Usp37	50.0187	49.4907
ENSMUSG00000103227	Gm37733	24.5738	23.8559
ENSMUSG00000026174	Cnot9	57.7438	59.0598
ENSMUSG00000026173	Plcd4	1.92677	2.87127
ENSMUSG00000026135	Zfp142	31.0799	33.3499
ENSMUSG00000093155	None	64.0356	69.7693
ENSMUSG00000026172	Bcs1l	23.1939	20.3319
ENSMUSG00000026171	Rnf25	40.0648	35.9677
ENSMUSG00000033276	Stk36	10.6081	4.60726
ENSMUSG00000033257	Ttll4	108.394	91.9653
ENSMUSG00000026170	Cyp27a1	0.103037	0.529771
ENSMUSG00000006542	Prkag3	0.332107	0.937963
ENSMUSG00000098351	None	0	0
ENSMUSG00000033227	Wnt6	0.795265	0
ENSMUSG00000099472	Gm29539	0.739517	0
ENSMUSG00000026167	Wnt10a	0.758403	0
ENSMUSG00000089964	Gm16582	0.0277806	0
ENSMUSG00000090071	Cdk5r2	0	0
ENSMUSG00000055197	Fev	0.0263269	0
ENSMUSG00000006546	Cryba2	0	0.0919006
ENSMUSG00000065616	Mir375	0	0
ENSMUSG00000047021	Cfap65	0.0437735	0.056102
ENSMUSG00000089653	Gm15841	0	0
ENSMUSG00000006538	Ihh	0.599062	0.431643
ENSMUSG00000103145	Gm37744	1.0557	0.413726
ENSMUSG00000026162	Nhej1	9.04489	8.43365
ENSMUSG00000026205	Slc23a3	7.14039	4.42698
ENSMUSG00000033159	Cnppd1	24.1822	24.2234
ENSMUSG00000049339	Retreg2	34.0649	38.3676
ENSMUSG00000026197	Zfand2b	10.9701	8.69303
ENSMUSG00000026198	Abcb6	2.84123	2.47535
ENSMUSG00000099519	Gm29253	0.0838014	0.0733571
ENSMUSG00000033124	Atg9a	15.2676	17.4293
ENSMUSG00000026199	Ankzf1	30.6018	24.4243
ENSMUSG00000026200	Glb1l	35.8829	29.3078
ENSMUSG00000099204	None	0	0
ENSMUSG00000026201	Stk16	21.2884	20.5054
ENSMUSG00000026202	Tuba4a	12.6716	16.1746
ENSMUSG00000096094	A630095N17Rik	0.584809	1.26918
ENSMUSG00000118482	Gm50472	0.11758	0.240433
ENSMUSG00000026203	Dnajb2	21.9927	29.3768
ENSMUSG00000026204	Ptprn	22.9384	46.4585
ENSMUSG00000101840	Gm28294	2.20187	6.95885
ENSMUSG00000033061	Resp18	0.340708	0.0531189
ENSMUSG00000100556	Gm28902	0.942389	0.509941
ENSMUSG00000026209	Dnpep	33.0348	44.0569
ENSMUSG00000026208	Des	0.127683	0.0292055
ENSMUSG00000085653	Gm15179	0.049101	0.063228
ENSMUSG00000026207	Speg	37.2208	34.7947
ENSMUSG00000086053	Gm15178	16.5016	17.0728
ENSMUSG00000033021	Gmppa	30.5733	39.941
ENSMUSG00000033007	Asic4	3.17247	3.05553
ENSMUSG00000102605	Gm37264	0.287378	0.650222
ENSMUSG00000032997	Chpf	25.3044	41.1993
ENSMUSG00000026211	Obsl1	64.5706	52.339
ENSMUSG00000051703	Tmem198	11.1905	7.94696
ENSMUSG00000032968	Inha	6.47459	14.6059
ENSMUSG00000082745	Gm15181	0.752739	0
ENSMUSG00000026213	Stk11ip	28.2338	17.9643
ENSMUSG00000082059	Gm15183	0.906234	0
ENSMUSG00000006576	Slc4a3	30.6512	24.4482
ENSMUSG00000083244	Gm15180	0.259577	0
ENSMUSG00000082528	Gm15182	0	0
ENSMUSG00000082012	Gm5257	0	0
ENSMUSG00000099996	Gm29065	0	0
ENSMUSG00000101763	Gm29068	0	0
ENSMUSG00000100827	Gm29069	0	0
ENSMUSG00000100553	Gm17751	0	0
ENSMUSG00000098611	Mir6343	0	0
ENSMUSG00000100534	Gm816	0.0346666	0
ENSMUSG00000102904	Gm38265	0.0113039	0
ENSMUSG00000089326	None	0	0
ENSMUSG00000026235	Epha4	37.1981	83.6846
ENSMUSG00000099141	Mir6352	44.0904	110.583
ENSMUSG00000101849	Gm28386	0.797367	2.78689
ENSMUSG00000101506	Gm28385	0	0
ENSMUSG00000065215	Gm26263	0	0
ENSMUSG00000102052	Gm28387	0.175414	0
ENSMUSG00000004872	Pax3	30.6991	0.0177206
ENSMUSG00000118426	Gm2102	0.33652	0
ENSMUSG00000032908	Sgpp2	8.35254	12.876
ENSMUSG00000099561	Gm28410	0.029359	0.037806
ENSMUSG00000102945	Gm37884	0.0260211	0.402093
ENSMUSG00000026245	Farsb	70.726	88.9444
ENSMUSG00000101798	Gm28995	14.5632	26.4642
ENSMUSG00000104018	4833412K13Rik	25.4646	22.1647
ENSMUSG00000090486	BC035947	1.38391	0.927446
ENSMUSG00000012187	Mogat1	0.266667	0
ENSMUSG00000099364	5730419F03Rik	0.147725	0.0786119
ENSMUSG00000100562	Gm29611	0	0
ENSMUSG00000032883	Acsl3	53.9024	48.9304
ENSMUSG00000079470	Utp14b	55.9093	40.0628
ENSMUSG00000099377	Gm6159	0.545116	1.01752
ENSMUSG00000099706	Gm29536	0.110465	0.15028
ENSMUSG00000047330	Kcne4	0.016022	0.123791
ENSMUSG00000101324	Gm29187	0	0
ENSMUSG00000072978	Gm5830	0.288288	0
ENSMUSG00000050711	Scg2	0	0.13078
ENSMUSG00000099562	Gm19027	0	0
ENSMUSG00000077782	Gm24160	0	0
ENSMUSG00000054702	Ap1s3	0.713884	0.933328
ENSMUSG00000102235	Gm37886	0.720147	0.724636
ENSMUSG00000073643	Wdfy1	34.5132	41.6379
ENSMUSG00000104497	Gm10555	0.0836425	0.275471
ENSMUSG00000026248	Mrpl44	14.1314	13.5713
ENSMUSG00000026249	Serpine2	31.3049	56.0491
ENSMUSG00000067106	Gm5529	1.28124	2.09185
ENSMUSG00000100397	Gm28071	0.804913	0.458734
ENSMUSG00000099753	Gm28058	0	0
ENSMUSG00000096297	None	0.898945	1.02465
ENSMUSG00000102518	Gm38339	0	0.0599439
ENSMUSG00000099552	9830004L10Rik	0	0
ENSMUSG00000043230	Fam124b	0.054015	0
ENSMUSG00000101257	2310015K22Rik	0.043707	0
ENSMUSG00000103404	Gm37932	9.07052	15.8303
ENSMUSG00000004364	Cul3	94.3672	97.5442
ENSMUSG00000103076	Gm37902	90.5315	78.9546
ENSMUSG00000103525	Gm37262	22.5728	28.4949
ENSMUSG00000101722	Gm29125	0.0166511	0.0340489
ENSMUSG00000090637	Gm6189	0	0
ENSMUSG00000101483	1700016L21Rik	0.055389	0
ENSMUSG00000110100	Gm45261	0	0
ENSMUSG00000038608	Dock10	0.104664	0.165053
ENSMUSG00000103192	Gm37645	0.0270492	0
ENSMUSG00000104488	Gm38062	0.115553	0.0590719
ENSMUSG00000102721	A630081D01Rik	0.0989243	0.299066
ENSMUSG00000099949	Gm29124	0	0
ENSMUSG00000099918	Gm28066	0	0
ENSMUSG00000054976	Nyap2	0.0718598	0.00876538
ENSMUSG00000104029	Gm37210	0.0424856	0
ENSMUSG00000101986	Gm6198	0.00726708	0
ENSMUSG00000087008	Gm5530	2.72783	1.78091
ENSMUSG00000100561	Gm7516	0.484671	0
ENSMUSG00000103571	Gm37114	2.38621	0.0607746
ENSMUSG00000098797	Mir6344	0.613999	0
ENSMUSG00000055980	Irs1	115.994	84.4282
ENSMUSG00000022591	None	0	0
ENSMUSG00000026142	Rhbdd1	42.7364	22.1683
ENSMUSG00000104493	Gm19552	20.3194	8.88168
ENSMUSG00000100786	Gm28940	28.4404	20.0763
ENSMUSG00000096779	None	5.60352	10.4201
ENSMUSG00000067158	Col4a4	4.51737	2.85665
ENSMUSG00000079465	Col4a3	1.20638	2.02401
ENSMUSG00000065055	None	0	0
ENSMUSG00000097564	C430014B12Rik	2.26319	2.07006
ENSMUSG00000026150	Mff	94.1732	60.8304
ENSMUSG00000101450	Gm28941	52.4217	44.6312
ENSMUSG00000026149	Tm4sf20	16.0694	11.1964
ENSMUSG00000114299	Gm47791	1.71763	2.74094
ENSMUSG00000099771	Gm19257	0.465252	0.599112
ENSMUSG00000102280	Gm36999	0.101746	0
ENSMUSG00000100170	Gm28942	0	0.300376
ENSMUSG00000100744	Gm17764	0	0
ENSMUSG00000093782	None	0	0
ENSMUSG00000026159	Agfg1	86.8729	66.2872
ENSMUSG00000113880	A030005L19Rik	3.95874	4.55689
ENSMUSG00000113973	A030014E15Rik	0.315972	0.89528
ENSMUSG00000113846	Gm6217	0	0.132253
ENSMUSG00000113084	A030003K21Rik	0	0
ENSMUSG00000113925	Gm7544	0.148545	0.0662062
ENSMUSG00000114011	Gm47955	0.0839069	0
ENSMUSG00000113097	Gm47959	0.177455	0
ENSMUSG00000101784	Gm7553	0.262063	0.153769
ENSMUSG00000038496	Slc19a3	0.0470736	0
ENSMUSG00000100432	Gm7539	0.110125	0
ENSMUSG00000100190	Krtap28-10	0	0
ENSMUSG00000113267	Gm47969	0	0
ENSMUSG00000104423	A030005K14Rik	0	0
ENSMUSG00000101315	Krtap28-13	0.0429139	0
ENSMUSG00000099691	Gm29518	0	0
ENSMUSG00000026166	Ccl20	0.0377315	0.0771551
ENSMUSG00000101173	Gm29519	0	0.275471
ENSMUSG00000053161	Daw1	0	0.102465
ENSMUSG00000101896	Gm6244	0	0.130366
ENSMUSG00000084443	None	0	0
ENSMUSG00000026163	Sphkap	0.00443351	0
ENSMUSG00000079140	Gm6374	0.0680413	0.139134
ENSMUSG00000104374	Gm37517	0	0
ENSMUSG00000104219	Gm37989	0	0
ENSMUSG00000100580	4933436I20Rik	0.18186	0.280991
ENSMUSG00000094946	None	0	0.453047
ENSMUSG00000077736	Gm24555	0.171656	1.76835
ENSMUSG00000045658	Pid1	22.6537	23.7668
ENSMUSG00000102750	Gm37058	15.7931	18.6064
ENSMUSG00000101934	Gm18304	12.3561	18.0721
ENSMUSG00000098851	Mir6353	31.6355	35.4139
ENSMUSG00000036766	Dner	0.129366	0.0802113
ENSMUSG00000104396	Gm37959	0.265897	0.0378452
ENSMUSG00000102481	Gm37925	0.0226057	0
ENSMUSG00000093254	Mir5126	0	0
ENSMUSG00000026219	Trip12	129.583	128.294
ENSMUSG00000103505	Gm38374	55.1908	48.9405
ENSMUSG00000104503	Gm37738	40.5644	31.1058
ENSMUSG00000073633	Fbxo36	3.26523	2.55208
ENSMUSG00000026220	Slc16a14	0.0508002	0.0981242
ENSMUSG00000118590	Gm15433	0.325241	0
ENSMUSG00000099693	Gm29284	0	6.87921
ENSMUSG00000052477	Sp140l2	0.114335	2.32052
ENSMUSG00000064281	Rpl19-ps1	2.30521	0.556535
ENSMUSG00000098842	None	0	0
ENSMUSG00000118640	Gm7582	0.263687	0.12305
ENSMUSG00000061852	Gm53056	0.54782	0.993693
ENSMUSG00000089976	Gm2389	0.141843	0
ENSMUSG00000101279	Gm18342	9.78342	0.0789895
ENSMUSG00000089844	Sp140l1	3.82449	2.15445
ENSMUSG00000073631	Gm10553	0	0
ENSMUSG00000072109	A530040E14Rik	0.499255	0.731545
ENSMUSG00000090128	Gm16038	0	0
ENSMUSG00000090186	Gm52951	0	0
ENSMUSG00000089716	Gm6264	0.531646	0.446285
ENSMUSG00000118618	Gm52950	0.0745544	0
ENSMUSG00000079457	Gm7609	0	0
ENSMUSG00000090252	Gm16028	0	0.677535
ENSMUSG00000079455	Gm16026	0.0692922	0.205314
ENSMUSG00000091199	Gm2619	4.38446	0.419531
ENSMUSG00000089652	Gm16025	0.273431	0.067817
ENSMUSG00000089937	Gm7281	0.0391994	0
ENSMUSG00000118591	Gm52955	0.0840649	0
ENSMUSG00000101751	Gm2427	0.654161	0.0622233
ENSMUSG00000089714	Gm16092	0.0177009	0
ENSMUSG00000118607	Gm7592	0.156094	0.156737
ENSMUSG00000118632	Gm55258	0.119917	0
ENSMUSG00000094127	None	0	0
ENSMUSG00000070034	Sp110	0.0534813	0.590144
ENSMUSG00000090103	Gm16094	0.299091	0.128381
ENSMUSG00000070031	Sp140	0.821573	1.96016
ENSMUSG00000073628	Gm10552	0.363581	1.71308
ENSMUSG00000090246	Gm17017	0.213081	0.273524
ENSMUSG00000026222	Sp100	0.924987	0.37726
ENSMUSG00000064414	None	0	0
ENSMUSG00000052760	A630001G21Rik	0	0.789195
ENSMUSG00000098634	Mir8096	0	0
ENSMUSG00000094834	None	0	0
ENSMUSG00000100217	9930111H07Rik	0	0
ENSMUSG00000092932	None	0.214466	0
ENSMUSG00000036707	Cab39	52.0873	54.6096
ENSMUSG00000026223	Itm2c	44.6158	47.3364
ENSMUSG00000026224	4933407L21Rik	0.341727	0.229573
ENSMUSG00000099767	Gm28884	0.0667174	0
ENSMUSG00000049608	Gpr55	0	0.0294645
ENSMUSG00000100108	Gm28100	0.0365727	0
ENSMUSG00000099342	Gm18180	0.831444	1.84699
ENSMUSG00000026226	Spata3	0	0.123373
ENSMUSG00000026227	2810459M11Rik	0.109357	0.279771
ENSMUSG00000026229	Psmd1	75.3667	82.9185
ENSMUSG00000077274	Gm22786	200.781	164.456
ENSMUSG00000026228	Htr2b	43.0615	55.076
ENSMUSG00000103272	Gm37914	22.743	28.4427
ENSMUSG00000094638	Gm21972	0.0345467	0
ENSMUSG00000062590	Armc9	17.9917	15.1441
ENSMUSG00000087538	Gm16341	0.353408	0.290815
ENSMUSG00000079445	B3gnt7	0	0.106007
ENSMUSG00000099644	Gm28626	0	0
ENSMUSG00000091806	Gm5258	0	0
ENSMUSG00000101853	Gm28627	0.118359	0.242025
ENSMUSG00000026234	Ncl	125.14	145.086
ENSMUSG00000064837	Snora75	0	0
ENSMUSG00000104627	Mir3535	3.52918	5.96666
ENSMUSG00000064696	None	0	0
ENSMUSG00000064823	Snord82	143.278	138.613
ENSMUSG00000073627	C130036L24Rik	10.5281	8.14999
ENSMUSG00000110510	Gm45908	0.104499	0.1863
ENSMUSG00000026237	Nmur1	0.0316322	0.0646828
ENSMUSG00000036574	Tex44	0	0.0635948
ENSMUSG00000101328	Rpl30-ps6	0.521058	0.31505
ENSMUSG00000026238	Ptma	289.266	300.453
ENSMUSG00000026239	Pde6d	9.24344	11.5527
ENSMUSG00000102927	Gm37152	19.8932	17.0288
ENSMUSG00000026240	Cops7b	15.8059	15.9834
ENSMUSG00000084468	None	0	4.80866
ENSMUSG00000103609	Gm37022	0.271764	0.559375
ENSMUSG00000026241	Nppc	0	0.210437
ENSMUSG00000053333	Dis3l2	31.9904	27.2585
ENSMUSG00000100225	Gm29097	21.9261	22.9927
ENSMUSG00000100768	Gm29055	12.7093	14.6504
ENSMUSG00000104121	Gm37485	8.18814	8.68783
ENSMUSG00000102383	Gm38142	9.53538	9.65303
ENSMUSG00000104400	Gm38010	13.4039	13.2124
ENSMUSG00000102293	Gm37541	5.22913	4.807
ENSMUSG00000102649	Gm38021	12.1437	12.0179
ENSMUSG00000084106	Gm6136	6.66564	8.42891
ENSMUSG00000102571	Gm37967	6.04847	6.54122
ENSMUSG00000099401	Gm28375	10.0091	10.9637
ENSMUSG00000102956	Gm37017	0.744093	0.880622
ENSMUSG00000103984	Gm37447	6.58345	7.09573
ENSMUSG00000101940	Akp-ps1	0.208599	0.237768
ENSMUSG00000101625	Gm29371	0.0481024	0
ENSMUSG00000026246	Alppl2	0.0188699	0.0485981
ENSMUSG00000079440	Alpi	0.0114712	0
ENSMUSG00000100940	Gm29372	0	0
ENSMUSG00000036500	Akp3	0.0202814	0
ENSMUSG00000099839	Gm29374	0.979006	0
ENSMUSG00000026247	Ecel1	0.455918	0.219275
ENSMUSG00000036480	Prss56	0.524403	1.03099
ENSMUSG00000026251	Chrnd	0.0194209	0.0333447
ENSMUSG00000026253	Chrng	1.65468	1.40898
ENSMUSG00000026254	Eif4e2	32.9543	33.5479
ENSMUSG00000088318	Gm26187	0.952348	0.542759
ENSMUSG00000026255	Efhd1	0	0.0515941
ENSMUSG00000089821	Efhd1os	0.128225	0
ENSMUSG00000048000	Gigyf2	77.9535	67.4167
ENSMUSG00000095281	None	74.7597	51.7448
ENSMUSG00000079436	Kcnj13	43.4285	38.5458
ENSMUSG00000089613	None	51.9025	51.3565
ENSMUSG00000026258	Snorc	0.681415	0.531483
ENSMUSG00000026259	Ngef	2.61259	0.968628
ENSMUSG00000079434	Neu2	0.0207014	0
ENSMUSG00000091123	Gm17181	0.435907	0.891361
ENSMUSG00000090994	Gm6153	0.292098	0.310881
ENSMUSG00000026288	Inpp5d	1.79121	0.237966
ENSMUSG00000026289	Atg16l1	65.964	67.2366
ENSMUSG00000087968	Gm25395	334.266	187.432
ENSMUSG00000089281	Scarna6	267.085	125.98
ENSMUSG00000056055	Sag	0.470704	3.55238
ENSMUSG00000070738	Dgkd	63.6612	58.9081
ENSMUSG00000101942	Gm19582	11.8265	9.32114
ENSMUSG00000103996	4833421G17Rik	13.7218	12.9253
ENSMUSG00000103591	Gm38365	24.2317	26.3745
ENSMUSG00000005501	Usp40	72.8061	57.1461
ENSMUSG00000095942	None	0.387005	0
ENSMUSG00000084021	Gm5832	0.283058	0.207909
ENSMUSG00000083478	Gm15375	0.050142	0
ENSMUSG00000118514	Gm52970	0	0
ENSMUSG00000090165	Ugt1a10	0.0845027	0.0483623
ENSMUSG00000092220	Gm20528	0	0
ENSMUSG00000118583	Gm52971	0.0828221	0
ENSMUSG00000090175	Ugt1a9	0.592566	0.375471
ENSMUSG00000089675	Ugt1a8	0.177363	0.049231
ENSMUSG00000090124	Ugt1a7c	10.8061	3.80704
ENSMUSG00000082837	Gm15373	33.533	18.1875
ENSMUSG00000090145	Ugt1a6b	22.0239	7.38741
ENSMUSG00000084195	Gm15372	37.9108	15.9724
ENSMUSG00000081261	Gm15370	3.19111	1.30005
ENSMUSG00000054545	Ugt1a6a	9.48326	3.22912
ENSMUSG00000081602	Gm15369	84.324	25.4615
ENSMUSG00000082513	Gm15374	60.1519	20.6544
ENSMUSG00000082677	Gm15371	27.9113	8.60038
ENSMUSG00000089943	Ugt1a5	17.3096	4.8772
ENSMUSG00000118621	Gm52972	122.816	37.764
ENSMUSG00000081488	Gm15368	32.6374	9.5198
ENSMUSG00000083277	Gm15376	52.166	14.9824
ENSMUSG00000090171	Ugt1a2	13.9932	3.59508
ENSMUSG00000081984	Dnajb3	18.3757	6.0504
ENSMUSG00000089960	Ugt1a1	3.75454	1.52822
ENSMUSG00000079429	Mroh2a	10.4466	9.75401
ENSMUSG00000044783	Hjurp	164.95	129.799
ENSMUSG00000036251	Trpm8	0.0904746	0
ENSMUSG00000085420	4930453O03Rik	0	0
ENSMUSG00000026295	Spp2	0	0
ENSMUSG00000099553	Gm29538	0.0903834	0
ENSMUSG00000100908	Gm28888	0	0
ENSMUSG00000062310	Glrp1	0.0273973	0.644267
ENSMUSG00000100798	Gm19589	0.339949	0.438884
ENSMUSG00000104057	Gm38130	0	1.99228
ENSMUSG00000100367	Gm29336	0.187143	1.14804
ENSMUSG00000049866	Arl4c	17.8382	37.0615
ENSMUSG00000101736	Gm29335	0	0
ENSMUSG00000097398	Platr5	0	0
ENSMUSG00000099848	Gm29337	0	1.54419
ENSMUSG00000101333	Gm4753	0	0.0873605
ENSMUSG00000099378	1700067G17Rik	0	0
ENSMUSG00000099544	Gm18699	0.110322	0
ENSMUSG00000036206	Sh3bp4	8.8913	88.9839
ENSMUSG00000102700	Gm38312	0.80737	1.03609
ENSMUSG00000102083	Gm5259	0.0670207	0.822281
ENSMUSG00000101288	Gm28342	0.144552	0
ENSMUSG00000099938	C030007H22Rik	0	0
ENSMUSG00000055013	Agap1	32.2262	40.0758
ENSMUSG00000104114	Gm37297	26.7703	31.3874
ENSMUSG00000088371	None	4.65529	8.10364
ENSMUSG00000101662	Gm28499	13.7287	18.4375
ENSMUSG00000102009	4933400F21Rik	32.207	37.4183
ENSMUSG00000088775	None	25.9543	33.138
ENSMUSG00000103252	Gm37521	12.147	15.4136
ENSMUSG00000034486	Gbx2	0.0832927	0.125904
ENSMUSG00000092627	D130058E05Rik	0.197029	0.753152
ENSMUSG00000067081	Asb18	0.0104596	0.215504
ENSMUSG00000026301	Iqca	0.0187996	0
ENSMUSG00000100850	4930434B07Rik	0	0.107488
ENSMUSG00000044337	Ackr3	4.46317	15.9479
ENSMUSG00000104087	Gm38277	1.00529	3.12791
ENSMUSG00000101951	Gm28721	0.669031	4.29951
ENSMUSG00000101028	Gm28723	0.203217	2.46438
ENSMUSG00000098368	None	0	0
ENSMUSG00000101997	Gm28722	0.133936	0.105828
ENSMUSG00000103292	Gm35048	0	1.91729
ENSMUSG00000034432	Cops8	28.6231	31.2053
ENSMUSG00000056128	Gm9991	0.0973259	0.408756
ENSMUSG00000048126	Col6a3	31.943	19.1909
ENSMUSG00000103061	Gm36970	5.64778	3.86296
ENSMUSG00000103978	4930474B08Rik	0.114919	0.130989
ENSMUSG00000026303	Mlph	0.0647553	0.214895
ENSMUSG00000090550	Prlh	0	0
ENSMUSG00000026304	Rab17	0.0427415	0
ENSMUSG00000100791	Gm28199	0.361711	0.17712
ENSMUSG00000026305	Lrrfip1	55.3628	64.1571
ENSMUSG00000070732	Rbm44	0.220986	0.294363
ENSMUSG00000100018	Gm7776	0.177377	0.304548
ENSMUSG00000034353	Ramp1	0.0140869	0.0725595
ENSMUSG00000034343	Ube2f	31.295	42.9771
ENSMUSG00000083064	Gm7785	13.7484	26.6104
ENSMUSG00000026307	Scly	8.29692	11.8579
ENSMUSG00000090322	Gm17090	4.00959	4.58687
ENSMUSG00000049515	Espnl	0.19736	1.2484
ENSMUSG00000026308	Klhl30	0.7953	6.83237
ENSMUSG00000047443	Erfe	18.2151	19.8438
ENSMUSG00000026309	Ilkap	72.5005	67.6551
ENSMUSG00000100253	1700020N18Rik	0.175845	0
ENSMUSG00000067071	Hes6	14.8237	11.7339
ENSMUSG00000055866	Per2	4.61284	5.16734
ENSMUSG00000101911	Gm28381	0	0
ENSMUSG00000100151	Gm28382	0.0510133	0.0656905
ENSMUSG00000101958	Gm19085	0.335856	0.0507111
ENSMUSG00000034292	Traf3ip1	25.4823	24.0127
ENSMUSG00000026311	Asb1	14.8961	10.4319
ENSMUSG00000101705	Gm28380	0.180205	0
ENSMUSG00000100980	Gm29100	2.40619	3.23194
ENSMUSG00000007805	Twist2	32.8301	29.551
ENSMUSG00000101414	Gm29101	31.6512	36.4837
ENSMUSG00000102745	Gm37600	0.780999	0.899213
ENSMUSG00000026313	Hdac4	24.4705	31.2556
ENSMUSG00000103101	Gm37048	13.8171	19.7241
ENSMUSG00000102565	Gm37036	12.0188	16.0781
ENSMUSG00000101265	Gm29099	0	0
ENSMUSG00000101522	Gm7837	0	0
ENSMUSG00000026260	Ndufa10	44.3303	46.9687
ENSMUSG00000098288	Mir6900	16.2939	9.13645
ENSMUSG00000067064	Or6b2	0.0221647	0
ENSMUSG00000057464	Or6b2b	0	0
ENSMUSG00000042849	Or6b3	0	0
ENSMUSG00000058904	Or9s23	0	0
ENSMUSG00000097001	1700054K02Rik	0	0
ENSMUSG00000099363	Gm28478	0	0
ENSMUSG00000046300	Or9s27	0	0
ENSMUSG00000107778	Gm44098	0	0
ENSMUSG00000062497	Or9s15	0	0
ENSMUSG00000108131	Gm44099	0	0
ENSMUSG00000063583	Or9s14	0.0827468	0.0138309
ENSMUSG00000061616	Or9s13	0.0166856	0.0527357
ENSMUSG00000073616	Cops9	11.8751	14.9938
ENSMUSG00000044055	Otos	0.116139	0.177867
ENSMUSG00000100546	Gm29483	0	0
ENSMUSG00000099665	Gm29482	0.185089	0
ENSMUSG00000100781	Gm29481	2.09624	1.62
ENSMUSG00000034220	Gpc1	5.93005	8.95758
ENSMUSG00000101995	Gm29480	3.67493	4.76972
ENSMUSG00000065470	Mir149	0.967513	2.49176
ENSMUSG00000034212	Ankmy1	0.545675	0.599544
ENSMUSG00000047067	Dusp28	0.146404	1.37673
ENSMUSG00000097251	5033417F24Rik	0.743841	1.84058
ENSMUSG00000026269	Rnpepl1	2.62687	8.10092
ENSMUSG00000100632	9430060I03Rik	4.53297	4.44651
ENSMUSG00000026270	Capn10	17.4337	14.7705
ENSMUSG00000026271	Gpr35	2.07867	0.453141
ENSMUSG00000100021	Gm18697	0.0252194	0.0515698
ENSMUSG00000045091	Aqp12	0.113047	0.251924
ENSMUSG00000014602	Kif1a	19.8327	63.6966
ENSMUSG00000101378	Gm28086	0	0
ENSMUSG00000026272	Agxt	0.0250858	0
ENSMUSG00000034159	Mab21l4	0	0
ENSMUSG00000084989	Crocc2	6.62462	1.03765
ENSMUSG00000047793	Sned1	152.543	11.0781
ENSMUSG00000098997	Mir6901	6.45985	1.76835
ENSMUSG00000026273	Mterf4	19.1065	14.4353
ENSMUSG00000101172	Gm28535	6.70291	3.5307
ENSMUSG00000100351	Gm7867	14.0457	10.1405
ENSMUSG00000026274	Pask	30.3421	19.0595
ENSMUSG00000026275	Ppp1r7	8.02741	8.57669
ENSMUSG00000106302	Mir6902	9.769	11.1351
ENSMUSG00000098689	Mir6345	20.2769	16.2743
ENSMUSG00000064389	Gm26446	7.15695	13.8377
ENSMUSG00000034107	Ano7	2.27681	2.54555
ENSMUSG00000034088	Hdlbp	150.908	218.684
ENSMUSG00000090489	Gm17415	71.7919	111.791
ENSMUSG00000026276	Septin2	40.5555	37.9038
ENSMUSG00000116048	Septin2	0	0
ENSMUSG00000034066	Farp2	25.0682	25.9381
ENSMUSG00000103854	Gm37250	21.0267	19.283
ENSMUSG00000026277	Stk25	38.7447	49.5368
ENSMUSG00000100927	Gm28536	0.863227	1.0406
ENSMUSG00000026278	Bok	3.95112	22.8809
ENSMUSG00000026279	Thap4	12.5634	11.2177
ENSMUSG00000101952	Gm10550	3.67149	3.51688
ENSMUSG00000026280	Atg4b	33.0554	30.0053
ENSMUSG00000026281	Dtymk	53.6495	48.5888
ENSMUSG00000026283	Ing5	24.483	24.5287
ENSMUSG00000088961	Gm22089	15.3589	20.4227
ENSMUSG00000073609	D2hgdh	11.5693	6.83793
ENSMUSG00000094651	Gal3st2	0	0.465324
ENSMUSG00000101660	Gm18666	0.290524	0.057222
ENSMUSG00000093805	Gal3st2b	0.808199	1.03733
ENSMUSG00000099624	Gm7889	2.69614	2.46055
ENSMUSG00000073608	Gal3st2c	0.0535826	0
ENSMUSG00000034000	Neu4	0.0115628	0
ENSMUSG00000026285	Pdcd1	0.304333	0
ENSMUSG00000100990	Gm7891	0.201996	0
ENSMUSG00000100347	Gm7895	1.73948	0.934675
ENSMUSG00000077413	Gm23389	0	0
ENSMUSG00000100518	4930440C22Rik	0	0
ENSMUSG00000089310	Gm23181	0	0
ENSMUSG00000099592	Gm5264	0	0
ENSMUSG00000051185	Fam174a	13.3559	8.30138
ENSMUSG00000103973	BC055308	9.77598	7.40852
ENSMUSG00000081051	Gm15427	2.31326	1.44531
ENSMUSG00000040710	St8sia4	1.31796	0.0109141
ENSMUSG00000103197	Gm37642	1.22603	0
ENSMUSG00000100777	4930598F16Rik	0	0
ENSMUSG00000102718	Gm37761	0.025556	0
ENSMUSG00000095955	None	8.59159	5.12324
ENSMUSG00000100062	1700063A18Rik	0	0
ENSMUSG00000080345	None	0	0
ENSMUSG00000096585	None	0.437214	0
ENSMUSG00000102658	Gm37076	0	0
ENSMUSG00000100336	Gm29601	0	0
ENSMUSG00000100589	4930533P14Rik	0	0
ENSMUSG00000095610	None	0	0.512324
ENSMUSG00000100362	Gm1833	0	0
ENSMUSG00000077255	Gm26078	0	0
ENSMUSG00000040693	Slco4c1	0.00867371	0
ENSMUSG00000097814	Panct2	0	0
ENSMUSG00000045463	Slco6b1	0	0
ENSMUSG00000097480	Gm9499	0	0
ENSMUSG00000100454	Gm28901	0.505614	1.61912
ENSMUSG00000044757	Gm6430	0.654474	1.09813
ENSMUSG00000026331	Slco6c1	0	0
ENSMUSG00000100484	Gm7133	0	0.0537702
ENSMUSG00000101348	Gm7135	0.407672	1.40997
ENSMUSG00000103179	Gm37171	0.307401	2.59059
ENSMUSG00000044768	Macir	6.25344	9.80327
ENSMUSG00000118489	Gm53038	0.0480463	0.151852
ENSMUSG00000040648	Ppip5k2	45.2881	31.6005
ENSMUSG00000026333	Gin1	6.40471	4.63167
ENSMUSG00000026335	Pam	40.9607	35.481
ENSMUSG00000104140	Gm37140	41.5035	24.1866
ENSMUSG00000089169	None	15.8999	9.31215
ENSMUSG00000089782	Btf3-ps1	3.70345	14.5735
ENSMUSG00000089706	B230216N24Rik	12.1934	16.7088
ENSMUSG00000096085	None	20.5951	29.7148
ENSMUSG00000100182	1810006J02Rik	0	0.116512
ENSMUSG00000100711	Gm29461	0.0256784	0
ENSMUSG00000097608	Gm7952	0	0
ENSMUSG00000099634	Gm29462	0.925241	0.380685
ENSMUSG00000026336	Slco6d1	0	0
ENSMUSG00000089791	Gm3555	1.0026	0.707338
ENSMUSG00000096193	None	0.874428	0
ENSMUSG00000100009	Gm7967	5.36854	9.21323
ENSMUSG00000099686	Gm29460	0.194338	1.84265
ENSMUSG00000087804	Gm23434	0	1.09637
ENSMUSG00000099453	Gm18248	0.0290447	0
ENSMUSG00000067028	Cntnap5b	0.0287807	0
ENSMUSG00000082431	Prdx2-ps1	0.858392	3.21383
ENSMUSG00000104104	Gm37877	0	0
ENSMUSG00000100662	Gm19029	0	0
ENSMUSG00000087883	Gm23602	0	0
ENSMUSG00000099835	Gm29668	0.71079	0.348055
ENSMUSG00000100794	Gm29667	0.109421	0
ENSMUSG00000099427	Gm18700	0	0
ENSMUSG00000099892	Gm18185	0	0
ENSMUSG00000100977	Gm29334	0	0
ENSMUSG00000077039	None	0	0
ENSMUSG00000100684	Gm20268	0.0503794	0
ENSMUSG00000100088	Gm28801	0	0
ENSMUSG00000100222	Psmb6-ps2	0.0603838	0.155514
ENSMUSG00000100065	Gm18969	0	0
ENSMUSG00000100349	Gm28188	0.634761	16.4921
ENSMUSG00000099375	Gm28187	3.06829	21.6552
ENSMUSG00000077295	Gm24122	0	0
ENSMUSG00000099770	Gm28623	0	0
ENSMUSG00000088510	Gm23036	0	0
ENSMUSG00000101890	Gm53054	0	0
ENSMUSG00000099989	Gm20281	0	0
ENSMUSG00000087908	Gm22034	0	0
ENSMUSG00000100955	Gm18728	0.127739	0
ENSMUSG00000088594	Gm23965	0	0
ENSMUSG00000099469	Gm29141	0.072399	3.23194
ENSMUSG00000102325	Gm37789	0	0
ENSMUSG00000101297	Gm18447	0	0
ENSMUSG00000100059	Gm29140	0	0
ENSMUSG00000088161	None	0	0
ENSMUSG00000099464	Gm5260	0	0.0577647
ENSMUSG00000100935	Gm29592	0	0
ENSMUSG00000099801	Gm29011	0	0
ENSMUSG00000050840	Cdh20	0	0
ENSMUSG00000103991	Gm38031	0	0
ENSMUSG00000084704	None	0	0
ENSMUSG00000103060	Gm36969	0	0
ENSMUSG00000089866	Gm15699	0	0
ENSMUSG00000099669	Gm29012	0	0
ENSMUSG00000099702	Gm29013	0	0
ENSMUSG00000047496	Rnf152	0.138979	0.475455
ENSMUSG00000099582	Gm29014	0.72069	1.00893
ENSMUSG00000097482	Gm17634	0.0128612	0.0993693
ENSMUSG00000101214	Gm28403	0.025601	0.262968
ENSMUSG00000067017	None	12.5075	9.51367
ENSMUSG00000056536	Pign	68.1776	58.2018
ENSMUSG00000100672	Gm28404	19.1014	31.3423
ENSMUSG00000101219	Gm20302	21.044	19.1367
ENSMUSG00000076999	None	0	0
ENSMUSG00000101656	Gm8004	20.2242	19.3687
ENSMUSG00000026319	Relch	88.7398	73.9706
ENSMUSG00000104044	Gm37566	23.2355	24.4324
ENSMUSG00000101330	Gm10193	2.08197	3.79697
ENSMUSG00000026321	Tnfrsf11a	0.247126	16.8898
ENSMUSG00000102690	Gm37779	0.0284577	0
ENSMUSG00000089206	None	0	1.02465
ENSMUSG00000099448	Gm18801	0.706005	2.3523
ENSMUSG00000099843	Gm7160	23.0825	23.0571
ENSMUSG00000038866	Zcchc2	47.0347	74.8801
ENSMUSG00000102501	Gm37372	0.648151	6.37427
ENSMUSG00000097612	Gm26509	0.460709	5.37778
ENSMUSG00000101583	Gm20753	0.677039	3.11813
ENSMUSG00000044340	Phlpp1	43.1086	84.2821
ENSMUSG00000103291	Gm38235	28.9731	77.0141
ENSMUSG00000100247	A530053M12Rik	3.01123	5.26887
ENSMUSG00000099604	Gm6651	0.354934	0.202283
ENSMUSG00000057329	Bcl2	12.9654	23.9461
ENSMUSG00000054006	D630008O14Rik	5.69082	10.9051
ENSMUSG00000098344	Mir3473f	2.75374	4.03079
ENSMUSG00000103348	Gm37053	10.7252	23.6926
ENSMUSG00000009905	Kdsr	19.8382	18.3088
ENSMUSG00000009907	Vps4b	62.1129	48.4781
ENSMUSG00000067006	Serpinb5	0.00774011	0.0199341
ENSMUSG00000083613	Pou2f3-rs1	0	0
ENSMUSG00000059956	Serpinb12	0	0
ENSMUSG00000048775	Serpinb13	0	0
ENSMUSG00000084228	Gm8080	0.0464212	0
ENSMUSG00000044594	Serpinb3a	0	0
ENSMUSG00000058017	Serpinb3d	0	0
ENSMUSG00000083884	Gm15388	0	0
ENSMUSG00000073602	Serpinb3b	0.249879	0
ENSMUSG00000080729	Gm8084	0.11322	0
ENSMUSG00000081114	Gm15390	0.0576837	0
ENSMUSG00000073601	Serpinb3c	0.0484779	0
ENSMUSG00000084189	Gm8089	0.0830835	0
ENSMUSG00000026327	Serpinb11	0.20269	0
ENSMUSG00000087210	Gm15391	0.165644	0
ENSMUSG00000067001	Serpinb7	0.0273973	0
ENSMUSG00000089278	Gm24553	0	0
ENSMUSG00000062345	Serpinb2	1.71678	0.280044
ENSMUSG00000092572	Serpinb10	0.258662	0.141366
ENSMUSG00000026315	Serpinb8	30.1477	6.93951
ENSMUSG00000086161	Gm15389	0.0319599	0
ENSMUSG00000096241	None	0.501089	1.02465
ENSMUSG00000077237	Gm22438	0	0
ENSMUSG00000100457	D830032E09Rik	0	0.0302115
ENSMUSG00000101477	Gm18448	0	0
ENSMUSG00000099484	Gm28282	0	0
ENSMUSG00000100041	Gm5702	0.0389579	0
ENSMUSG00000104478	Gm38212	0	0
ENSMUSG00000101231	Gm28283	0	0
ENSMUSG00000101097	Gm6679	0	0
ENSMUSG00000100831	Gm17847	0	0
ENSMUSG00000100884	Gm28281	0	0
ENSMUSG00000089037	Gm22159	0	0
ENSMUSG00000084741	None	0	0
ENSMUSG00000100025	Gm8141	1.35717	1.84532
ENSMUSG00000026312	Cdh7	0.00424137	0
ENSMUSG00000100290	Gm18552	0	0
ENSMUSG00000100758	Gm3332	0	0
ENSMUSG00000099926	Gm6693	0	0.134855
ENSMUSG00000047216	Cdh19	0.0911849	0.0256162
ENSMUSG00000102788	Gm38255	0.0142091	0
ENSMUSG00000102160	Gm36944	0	0.0397381
ENSMUSG00000101253	Gm29088	0	0
ENSMUSG00000101846	Gm19927	0	0
ENSMUSG00000100555	Gm8173	10.3033	19.4652
ENSMUSG00000102728	Gm37934	19.1085	25.5002
ENSMUSG00000038702	Dsel	51.3028	54.0672
ENSMUSG00000101875	Gm6028	0.557641	0.191006
ENSMUSG00000099732	Gm17752	0.0280862	0.0455936
ENSMUSG00000101220	Gm6717	0	0
ENSMUSG00000100020	Gm19086	0	0
ENSMUSG00000101054	Gm18406	0.0636332	0.163883
ENSMUSG00000088691	Gm22331	0	0
ENSMUSG00000099884	Gm8204	0.341627	0
ENSMUSG00000100304	Gm28190	0	0
ENSMUSG00000101453	Gm28189	0.281698	0.0960047
ENSMUSG00000102105	Gm17946	0	0
ENSMUSG00000099943	Gm18181	0.0364243	0.0744819
ENSMUSG00000084546	None	0	0
ENSMUSG00000097648	9330185C12Rik	0.105477	0.0543297
ENSMUSG00000101687	Gm4854	0	0.191006
ENSMUSG00000100515	Gm17916	0	0
ENSMUSG00000070695	Cntnap5a	0.0668472	0.0100171
ENSMUSG00000092948	None	0.667966	0
ENSMUSG00000102033	Gm28263	0	0
ENSMUSG00000094429	Gm19965	0.0598443	0
ENSMUSG00000101154	Gm17777	0	0
ENSMUSG00000065865	Gm24030	0	0
ENSMUSG00000098815	None	0	0
ENSMUSG00000101573	Gm28361	0	0
ENSMUSG00000107979	Zfp813-ps	0	0
ENSMUSG00000101373	Zfp813-ps	0	0.04375
ENSMUSG00000099615	Gm28362	0.00879557	0
ENSMUSG00000100265	Gm28363	0	0
ENSMUSG00000100527	Gm28359	0	0
ENSMUSG00000099571	Gm18182	0	0
ENSMUSG00000101303	B020011L13Rik	0	0
ENSMUSG00000100305	Gm28360	0	0
ENSMUSG00000099534	Gm28169	1.41236	1.74784
ENSMUSG00000100886	Gm7195	0	0
ENSMUSG00000101415	Gm28168	0	0
ENSMUSG00000100617	Gm7145	0	0
ENSMUSG00000100703	Gm28358	0	0
ENSMUSG00000100177	Gm29489	0	0
ENSMUSG00000101363	Gm29490	0.797658	1.76317
ENSMUSG00000101590	Gm29104	0	0
ENSMUSG00000102030	Gm29106	0	0.163964
ENSMUSG00000099870	Gm7200	0.0922038	0.848441
ENSMUSG00000026374	Tsn	30.9862	34.4329
ENSMUSG00000026377	Nifk	44.9795	67.0099
ENSMUSG00000099936	Gm28867	0.0764386	0.430248
ENSMUSG00000064302	Clasp1	55.396	48.9112
ENSMUSG00000077257	Gm26080	39.3247	49.7971
ENSMUSG00000107722	2900060B14Rik	17.107	39.3342
ENSMUSG00000080542	Rnu4atac	0	0
ENSMUSG00000100770	Gm28466	20.8065	19.1325
ENSMUSG00000026380	Tfcp2l1	0.0634041	0.127783
ENSMUSG00000089601	None	0	0
ENSMUSG00000101624	Gm28882	0.135575	0
ENSMUSG00000088363	Gm23497	0	0
ENSMUSG00000100040	Gm28467	0.168605	1.03432
ENSMUSG00000048402	Gli2	4.21696	32.8162
ENSMUSG00000098273	Mir6346	15.321	92.0413
ENSMUSG00000097408	Gm26831	0.2051	2.26425
ENSMUSG00000096939	Gm8321	0.0434394	0
ENSMUSG00000100767	Gm3508	0.0676976	0
ENSMUSG00000099860	Gm29456	0.110861	0
ENSMUSG00000101179	Gm29455	0.159594	0
ENSMUSG00000037035	Inhbb	32.8598	9.40485
ENSMUSG00000004451	Ralb	17.3106	18.4916
ENSMUSG00000101437	Gm29454	25.2594	21.6206
ENSMUSG00000098447	Gm27184	0.775447	0.541865
ENSMUSG00000098923	Tmem185b	8.477	9.53116
ENSMUSG00000101731	3830432H09Rik	3.57996	3.40928
ENSMUSG00000084505	Gm25322	0	0
ENSMUSG00000026383	Epb41l5	12.5629	11.0135
ENSMUSG00000102687	Gm37219	8.30803	6.21594
ENSMUSG00000026384	Ptpn4	22.1268	19.7853
ENSMUSG00000091876	Gm3851	12.2155	11.2051
ENSMUSG00000103146	Gm37745	14.5749	13.055
ENSMUSG00000100436	Gm29657	0	0
ENSMUSG00000090277	Gm8338	12.68	14.1955
ENSMUSG00000100042	Gm29658	0	0
ENSMUSG00000100636	Gm3551	0.353833	0.412791
ENSMUSG00000101224	Gm28209	2.14851	0.778072
ENSMUSG00000036975	Tmem177	14.8642	9.77909
ENSMUSG00000036962	Cfap221	0.014604	0
ENSMUSG00000092245	Gm17973	0	0
ENSMUSG00000026387	Sctr	0.273115	0.136229
ENSMUSG00000050777	Tmem37	1.38621	4.22326
ENSMUSG00000026385	Dbi	47.8357	38.9359
ENSMUSG00000026388	3110009E18Rik	7.11558	2.79964
ENSMUSG00000026389	Steap3	22.2651	11.7791
ENSMUSG00000036907	C1ql2	0	0
ENSMUSG00000101275	1700012E03Rik	0	0
ENSMUSG00000026390	Marco	0	0
ENSMUSG00000058665	En1	3.03491	9.96514
ENSMUSG00000099957	2610027F03Rik	0.406484	0.427529
ENSMUSG00000101386	Gm29346	1.15327	1.93478
ENSMUSG00000101922	Gm29345	0	0
ENSMUSG00000100761	Gm29344	0	0
ENSMUSG00000099336	Gm29348	0	0
ENSMUSG00000100979	Gm29347	0.214225	0
ENSMUSG00000102360	Gm37043	0	0
ENSMUSG00000097881	Celrr	0.013833	0.155574
ENSMUSG00000101700	Gm29359	0.63711	0.332235
ENSMUSG00000104332	Gm38283	5.57006	3.86492
ENSMUSG00000003721	Insig2	23.5717	19.6987
ENSMUSG00000104253	Gm37174	12.4008	9.0528
ENSMUSG00000101791	2210011K15Rik	0.263552	0.566764
ENSMUSG00000026339	Ccdc93	29.7499	29.1121
ENSMUSG00000085857	Gm15392	12.6979	13.8808
ENSMUSG00000083582	Gm15393	4.61171	4.75596
ENSMUSG00000050534	Htr5b	1.15264	1.01988
ENSMUSG00000081130	Gm8217	0	0.235779
ENSMUSG00000001674	Ddx18	82.1151	94.735
ENSMUSG00000102006	Gm28591	0	0
ENSMUSG00000102488	Gm37920	0	0
ENSMUSG00000083584	Gm15394	0	0
ENSMUSG00000100913	Gm8392	0	0.131302
ENSMUSG00000080410	None	0	0
ENSMUSG00000099960	Gm28590	0	0
ENSMUSG00000089274	Gm24547	0	0
ENSMUSG00000103263	Gm36982	0	0
ENSMUSG00000089190	Gm25771	0	0
ENSMUSG00000099451	Gm29192	0	0
ENSMUSG00000104180	Gm37970	0.0245789	0
ENSMUSG00000100762	Gm8403	0	0
ENSMUSG00000100405	Gm28911	4.74385	14.0561
[truncated: 53,404 more rows]

## Sheet: FSHD patients gene expression
Table S3: Gene expression levels and differential expression events
	Expression (TPM)
Gene name	Healthy	FSHD2 patients	FSHD1 patients
DDX11L1	0.00588275	0.00611732	0.00178601
WASH7P	3.98665	4.01218	4.21572
MIR6859-1	17.2035	14.6533	19.6534
MIR1302-2	0	0	0
FAM138A	0	0	0
OR4F5	0	0	0
LOC101927589	0.0130969	0.00777736	0.0118781
LOC729737	0.247856	0.148631	0.33628
LOC100996442	0.278331	0.00676081	0.256767
LOC102723897	3.12696	2.51704	3.24903
LOC102723917	0.0151091	0.0282457	0.015827
LOC101929192	0	0	0
OR4F29	0	0	0
RP4-669L17.10	0.0405464	0.0715926	0.089808
LOC100134822	0.276312	0.0284152	0.238853
RP5-857K21.5	0.00459404	0	0.00365277
MIR6723	414.429	394.9	357.048
OR4F16	0	0	0.00314216
LOC100133331	1.2875	0.744035	1.03101
LOC101928706	1.97095	1.43481	1.77901
LOC101060494	0.853512	0.283337	0.749982
LOC100288069	0.627611	0.328179	0.508258
LOC100287934	0.467683	0.509953	0.496372
FAM87B	0.15545	0.130698	0.160839
LINC00115	0.860658	1.10581	1.13445
LINC01128	21.8628	17.6406	18.4867
FAM41C	0.137723	0.235981	0.247033
LOC284600	0.00717793	0.00493664	0.0132346
LOC100130417	0.193092	0.103669	0.235515
LOC101928801	0.0732149	0.0681134	0.085244
SAMD11	0.256917	0.206812	0.32928
NOC2L	42.4358	35.9778	45.2071
KLHL17	2.52073	2.55514	2.75434
PLEKHN1	1.94693	0.773445	2.23572
PERM1	281.32	246.533	253.917
HES4	5.42914	5.79606	6.90957
ISG15	10.2378	10.7373	14.5065
AGRN	5.99306	4.9043	5.00278
LOC100288175	0.0417274	0.0209271	0.079038
RNF223	0	0	0
C1orf159	1.61117	1.34969	1.67309
RP11-465B22.5	0.00849199	0.00256551	0.00551402
MIR200B	0	0	0
MIR200A	0	0.0461792	0
MIR429	0.0430928	0	0.0355481
TTLL10-AS1	0.0995995	0.0787843	0.0949095
TTLL10	0.27605	0.229387	0.220746
TNFRSF18	0.33463	0.354949	0.487511
TNFRSF4	2.51426	2.05967	1.62604
SDF4	64.0164	62.1157	66.0331
B3GALT6	6.62302	6.20283	7.02162
FAM132A	1.12622	1.27125	1.07321
UBE2J2	18.4425	17.7876	19.1294
LOC101928895	3.99749	3.07962	4.03457
SCNN1D	4.05202	3.04889	3.97715
ACAP3	22.6662	19.8641	25.8392
MIR6726	0	0	0
PUSL1	7.47407	6.95549	7.76353
CPSF3L	70.9081	63.0384	72.5699
MIR6727	0	0	0
GLTPD1	55.0601	65.7564	56.2047
TAS1R3	1.59191	1.22031	1.87737
DVL1	254.351	229.852	251.266
MIR6808	0	0	0
MXRA8	18.4165	15.6274	21.4175
AURKAIP1	213.743	208.106	216.581
CCNL2	41.3195	35.6804	43.2068
LOC148413	6.96468	7.33054	7.71491
MRPL20	65.6777	65.3918	64.4029
ANKRD65	2.56876	2.08278	2.27273
TMEM88B	0.0679196	0.15751	0.0906588
LOC102724312	0.317909	0.26217	0.390744
VWA1	5.97723	6.10898	5.5614
ATAD3C	0.111152	0.114483	0.123704
ATAD3B	7.31464	5.23108	8.18284
ATAD3A	17.0934	13.895	18.0397
TMEM240	2.19684	1.52196	2.13271
SSU72	47.582	46.28	44.0117
C1orf233	0.571913	0.458518	0.552102
MIB2	87.4853	68.7008	75.8662
MMP23B	0.113843	0.182599	0.221645
CDK11B	19.956	19.3981	17.5193
SLC35E2B	19.0246	16.1278	15.1489
MMP23A	0.0039478	0	0.0163779
CDK11A	11.2749	6.60478	10.9335
SLC35E2	6.52378	3.2733	6.47262
NADK	8.26448	7.67484	8.17247
GNB1	41.5904	41.1942	42.0415
CALML6	60.2984	33.8495	87.0492
TMEM52	420.898	316.884	331.955
KIAA1751	0.0339152	0.0280178	0.0293222
GABRD	0.213234	0.170351	0.234559
PRKCZ	0.122767	0.103177	0.118073
LOC101929017	0	0.00101098	0.00218513
LOC100506504	0.352511	0.326466	0.433324
C1orf86	3.46102	3.55913	3.8638
SKI	16.0585	13.8269	15.9705
MORN1	2.07735	1.56634	1.97365
LOC100129534	0.694757	0.614597	0.68014
RER1	35.1157	35.0121	35.4573
PEX10	14.0761	13.9907	13.4176
PLCH2	0.0857541	0.103551	0.128956
PANK4	36.3388	37.493	37.0708
HES5	0.230402	0.286525	0.171573
LOC115110	1.11135	0.869978	0.998187
LOC100133445	0.775675	0.767799	0.850961
TNFRSF14	7.22498	6.36902	7.87792
RP3-395M20.9	0.39796	0.363566	0.35231
FAM213B	1.65505	1.78132	1.49027
MMEL1	0.0449321	0.0292572	0.0491435
TTC34	0.00787067	0.00986781	0.0144778
LOC101929067	0	0	0
ACTRT2	0	0	0
LINC00982	0.370425	0.366698	0.514548
PRDM16	0.296	0.252392	0.319782
MIR4251	0	0	0
ARHGEF16	1.4037	0.781544	0.812874
MEGF6	3.71791	2.8015	3.4108
MIR551A	0	0	0
TPRG1L	54.9595	57.5975	56.5366
WRAP73	8.41323	8.50416	9.14911
TP73	0.225172	0.223854	0.277299
TP73-AS1	12.5548	11.2752	12.3759
CCDC27	0.295065	0.223629	0.260095
SMIM1	1.33383	1.20443	1.19538
LRRC47	118.18	108.688	112.086
CEP104	8.78198	7.57307	8.14734
DFFB	1.90635	1.48122	1.90897
C1orf174	13.7335	12.9201	13.7859
LINC01134	0.361685	0.426001	0.342533
RP13-614K11.1	0.0119132	0.0292685	0.0164839
LOC102724415	0	0	0
RP5-1166F10.1	0	0	0
AJAP1	0.352046	0.292887	0.241115
LOC102724429	0	0	0
MIR4417	0	0	0.0399302
LOC100287877	0	0	0
MIR4689	0.0942289	0.0849954	0.0837914
NPHP4	0.976504	0.862003	1.01235
KCNAB2	1.08889	0.719825	1.15881
CHD5	0.051886	0.0150976	0.0377058
RPL22	148.291	99.6938	133.71
LOC102724450	0.609288	0.501611	0.672522
RNF207	3.45514	3.72194	3.4556
ICMT	39.456	39.3238	52.7913
LINC00337	0.0165599	0.0626978	0.0873361
HES3	0	0	0.00418208
GPR153	0.849672	1.03411	1.28514
ACOT7	0.954326	0.969857	1.38119
HES2	0.000755799	0	0.00764326
ESPN	0.0171867	0.0243983	0.0332123
MIR4252	0	0	0
TNFRSF25	4.80826	3.81352	5.1528
PLEKHG5	4.1149	3.44809	4.06457
NOL9	8.79371	5.45618	7.69815
TAS1R1	0.298844	0.105257	0.225798
ZBTB48	7.53604	6.35018	8.0514
KLHL21	78.9989	63.5242	68.9574
PHF13	6.75561	7.09135	6.29412
THAP3	6.7803	6.69138	7.56235
DNAJC11	23.4487	26.2531	24.2405
LOC100505887	0	0	0
CAMTA1	6.802	7.4292	6.69646
LOC100129476	0.0063984	0	0.0147486
LOC101928836	0.0828939	0.0660823	0.0247754
VAMP3	69.8972	68.0758	66.7771
PER3	27.4863	23.6344	25.683
UTS2	0.0232132	0.0746036	0.0806943
TNFRSF9	0.0243073	0.0363998	0.0374102
PARK7	368.731	400.476	373.124
ERRFI1	8.45672	13.1122	14.7128
LOC102724539	0.00709662	0.0140747	0.0829724
SLC45A1	1.37777	1.15698	1.43602
RERE	61.6968	46.6135	58.194
LOC102724552	0.907555	0.579948	0.800212
ENO1	53.7274	54.9197	71.8179
MIR6728	0.0414294	0.0466981	0.0334827
ENO1-AS1	0.212958	0.175333	0.282894
CA6	0.00712583	0.0119477	0.011747
SLC2A7	0.0023821	0	0.00547106
SLC2A5	64.8283	37.5357	55.9071
GPR157	39.9977	26.49	30.1541
MIR34A	0.246097	0.183742	0.456531
LOC102724571	0.0784661	0.0468449	0.129437
H6PD	50.4524	25.0259	42.2446
SPSB1	10.3667	9.64906	12.8238
LOC100506022	0.858604	0.771796	0.839176
SLC25A33	7.65694	9.62913	11.8386
TMEM201	19.5046	18.685	19.2081
PIK3CD	1.09769	0.962445	0.917789
C1orf200	0.00548785	0.00960799	0.0107492
LOC101929074	0.0848461	0.132481	0.122346
CLSTN1	23.0664	21.2407	23.6839
CTNNBIP1	21.9896	20.8012	17.7933
LZIC	11.773	12.0501	11.5208
NMNAT1	20.0341	18.1738	19.3798
MIR5697	1.83936	0.751357	1.90441
LOC102724647	4.09254	2.60691	4.46666
RBP7	5.46254	6.38271	4.49821
UBE4B	28.0235	24.3794	25.9802
KIF1B	104.253	107.211	94.7631
MIR1273D	0.361109	0.127047	0.197847
PGD	17.5091	19.0064	17.7925
APITD1-CORT	0	0	0
APITD1	0.219076	0.26102	0.250711
CORT	0.0610039	0.0393191	0.0995666
DFFA	7.48972	6.51558	7.86104
PEX14	16.5866	16.3935	17.0604
CASZ1	20.6033	18.223	20.7284
C1orf127	19.2815	14.9127	13.1009
TARDBP	59.9562	62.0062	61.1193
MASP2	7.11648	5.74694	6.68352
SRM	98.0218	103.029	100.091
EXOSC10	24.1081	18.2335	21.616
MTOR	15.5089	15.9772	15.1803
MTOR-AS1	0.0510783	0.0272498	0.0634174
ANGPTL7	1.12028	0.203027	1.52503
UBIAD1	8.1755	8.06469	8.30023
PTCHD2	0.026176	0.0245998	0.0239497
RP1-69M21.2	0	0	0.00231904
FBXO2	0.289042	0.466381	0.656992
FBXO44	4.48392	4.25978	5.25448
FBXO6	14.4275	14.4127	13.3446
MAD2L2	21.187	22.5303	21.7821
DRAXIN	0.0118858	0.0357041	0.0227671
AGTRAP	11.4227	13.8972	16.513
C1orf167	0.00864937	0.006009	0.0069922
LOC102724659	0.00567236	0	0.0029122
MTHFR	9.55593	7.98022	9.33661
CLCN6	8.22817	6.17072	7.28999
NPPA-AS1	0.125664	0.0795	0.128857
NPPA	0.39578	0.291741	0.341409
NPPB	0.0091043	0	0.015573
RNU5E-1	0.199537	0.212257	0.301542
KIAA2013	37.3467	34.9374	34.2503
PLOD1	36.2717	39.2835	33.3479
MFN2	262.511	281.789	255.333
MIIP	18.9776	21.1055	21.5959
MIR6729	0	0.0915335	0
TNFRSF8	0.422873	0.435171	0.398369
MIR7846	0	0	0
TNFRSF1B	9.05247	14.1032	8.66805
MIR4632	0.229658	0.165669	0.461718
VPS13D	13.1172	11.966	11.3406
SNORA59A	1.29475	0.776887	1.64887
DHRS3	27.628	24.5993	25.7122
MIR6730	1.38316	0.575332	0.466813
AADACL4	0.0438925	0.0175166	0.0230341
AADACL3	0	0.00102646	0
C1orf158	3.27999	0.564742	2.4071
PRAMEF12	0.00714424	0.0521337	0.209259
PRAMEF1	0.00155241	0.0110179	0.140447
PRAMEF11	0.00512484	0.0204627	0.089036
HNRNPCL1	0.0505185	0.522065	0.179505
PRAMEF2	0.00580524	0.0601069	0.339509
PRAMEF4	0.00527609	0.0190449	0.0861324
PRAMEF10	0	0.0027379	0.0305134
PRAMEF7	0.00407882	0	0.0242741
PRAMEF6	0	0.0393736	0.0815811
LOC102724742	0	0	0.0203341
LOC101929983	0.00442227	0.0252381	0.0709344
LOC649330	0	0.0118994	0.0321209
PRAMEF25	0	0	0.00185837
HNRNPCP5	0.0255731	0.0347406	0.0964043
PRAMEF26	0	0	0
LOC101060301	0.00342392	0	0.00340118
PRAMEF9	0.00341106	0.00223088	0.038262
PRAMEF13	0	0.00192147	0.00909293
PRAMEF18	0.00173516	0.0271138	0.0646
PRAMEF5	0.00171288	0.0144099	0.0309024
PRAMEF8	0	0.00915401	0.0559391
PRAMEF15	0.00511934	0.0523475	0.0404753
PRAMEF19	0.00757094	0.0666015	0.206719
PRAMEF17	0.00817545	0.120073	0.25972
PRAMEF20	0.0539729	0.0848763	0.173666
LOC102724825	0.345205	0.226877	0.299063
LRRC38	39.265	47.8294	24.8996
LOC102724856	3.45923	3.55367	2.4417
PDPN	15.0636	19.2986	16.5647
PRDM2	12.0235	13.5158	13.0869
KAZN	0.380383	0.395227	0.395799
TMEM51-AS1	0.043839	0.0254212	0.0292644
TMEM51	0.970294	0.960294	0.893575
C1orf195	0.00512825	0	0.00781775
FHAD1	0.0177635	0.028664	0.0154606
LOC101927417	0.00949354	0.017963	0.0443921
LOC101927441	0.0185515	0	0.0311571
EFHD2	5.16152	4.92862	5.13078
CTRC	0.0782595	0.0253898	0.0850624
CELA2A	0.0399701	0.0118762	0.0314235
CELA2B	0.30323	0.231814	0.298233
CASP9	5.79977	6.00844	6.45343
DNAJC16	11.1833	9.24617	9.38969
AGMAT	32.833	28.2953	25.6987
DDI2	5.0257	4.72332	2.79152
RSC1A1	5.17277	4.90091	3.11745
PLEKHM2	92.6662	88.8303	92.9305
SLC25A34	32.2566	37.9477	34.5328
TMEM82	0.00792162	0.00328548	0.010944
LOC102724910	0.0325093	0	0.057821
FBLIM1	1.41281	1.30714	1.78008
UQCRHL	54.995	162.211	47.4576
FLJ37453	13.9931	13.5676	13.6138
SPEN	14.2312	14.3373	13.3374
ZBTB17	16.5562	16.9681	17.3355
LOC101928566	0.0109749	0.00454222	0
C1orf64	0.153795	0.0442957	0.153318
HSPB7	1249.84	1431.09	1985.54
CLCNKA	0.569841	0.36498	0.447893
CLCNKB	0.0521482	0.0285137	0.0616361
FAM131C	0.036388	0.0224242	0.0272311
EPHA2	3.99466	3.61128	3.81767
LOC101927479	0.415711	0.246891	0.359716
ARHGEF19	0.642659	0.442007	0.622341
LOC101927546	0.065323	0.0433992	0.0712037
RSG1	0.680203	0.689131	0.760242
FBXO42	12.7897	12.1791	11.9206
SZRD1	54.4394	57.7619	55.4865
SPATA21	0.050541	0.0290255	0.0442649
NECAP2	7.96232	6.90306	7.21549
CROCCP3	1.76382	1.39556	1.8406
RNU1-1	0.0661013	0	0.0587979
TRNAN-GUU	0	0	0
LOC101060085	0	0	0.0140559
TRNAE-UUC	0.190533	0.198082	0.211574
LOC102724970	0.19715	0.0569063	0.263475
FAM231B	0.0110964	0	0
TRNAG1	0	0	0
NBPF1	6.32042	1.24436	5.75523
CROCCP2	33.9379	21.3542	26.3646
LOC101927663	27.1222	15.6344	19.6488
MST1P2	0.598871	0.324351	0.528089
LOC102723343	0.170696	0.0886998	0.0644741
RNU1-3	0	0	0
FAM231A	0	0	0
TRNAG-CCC	0	0	0
ESPNP	0.0158287	0	0.0172319
TRNAG10	0	0.0585371	0
LOC102723383	0	0	0
RNU1-4	0	0	0
MST1L	0.123461	0.0731184	0.182215
MIR3675	0	0	0.0432369
TRNAG28	0	0	0
LOC101927806	0.184298	0.0776494	0.125065
TRNAE1	0	0	0
TRNAN18	0.0430074	0	0
TRNAN2	0.181684	0	0.0360104
RNU1-2	0	0.0401786	0.0192457
CROCC	7.47168	4.76955	8.6957
MFAP2	0.504776	0.482419	0.730653
ATP13A2	10.2733	10.3781	10.1408
SDHB	351.5	375.867	369.988
PADI2	294.386	366.64	317.826
LOC400743	0	0	0
PADI1	0.000837332	0	0.00309358
PADI3	0.014636	0	0.00622604
MIR3972	0	0	0
PADI4	0.138869	0.0943979	0.0506386
PADI6	0.0414563	0.0462065	0.0315157
RCC2	5.79647	5.54166	5.71406
LOC102723454	0	0	0
ARHGEF10L	54.4312	53.0857	54.0329
ACTL8	0.00552289	0.00223328	0.00458365
RP11-174G17.2	0.00135703	0.00540641	0.00119405
IGSF21	0.529881	0.613915	0.613449
KLHDC7A	0.00329895	0.00332855	0.00513242
PAX7	3.64529	3.4805	4.23168
TAS1R2	0.0039445	0.00268542	0.0360113
ALDH4A1	75.6777	79.2303	74.3797
MIR4695	0	0	0
MIR1290	0.297295	0.173588	0.310512
IFFO2	2.92078	3.51464	3.19118
UBR4	26.7615	23.9768	25.188
LOC101927895	1.22807	1.34334	1.25511
EMC1	14.002	12.3725	13.166
MRTO4	12.338	11.0217	14.8099
AKR7L	0.321485	0.191441	0.325704
AKR7A3	0.523967	0.370526	0.549361
LOC100506730	5.14516	2.72596	4.8751
AKR7A2	34.4878	30.6984	33.4606
PQLC2	4.2964	4.74958	4.83972
CAPZB	116.582	115.051	108.301
LOC644083	0.0180633	0	0.0341609
MINOS1	22.0636	22.1487	22.8994
MINOS1-NBL1	0	0	0
RPS14P3	1.62375	8.93366	1.87593
NBL1	0.139626	0.197149	0.210094
HTR6	0.0127955	0.00445165	0.0154706
TMCO4	2.52646	1.9206	2.26292
RNF186	0	0	0.00233193
OTUD3	5.43012	5.11077	4.88332
PLA2G2E	0	0	0.00548352
PLA2G2A	1.21955	0.490687	3.30867
PLA2G5	0.12958	0.0606241	0.0939017
PLA2G2D	0.015851	0.0206747	0.0515166
PLA2G2F	0	0	0.00204411
PLA2G2C	0	0	0
UBXN10-AS1	0.0467271	0.0132744	0.00523622
UBXN10	0.0955072	0.0781686	0.0700142
VWA5B1	0.0488933	0.0274261	0.046767
LINC01141	0.0375695	0.011336	0.0178316
CAMK2N1	4.55857	4.83123	4.56913
MUL1	34.1141	37.8763	33.8399
FAM43B	1.42099	1.73962	2.44808
CDA	1.3947	1.11962	1.29104
PINK1	154.06	197.941	176.212
MIR6084	0	0	0
PINK1-AS	2.25755	1.52733	2.38575
DDOST	42.1182	40.8265	41.3396
KIF17	1.25354	0.963102	1.02177
SH2D5	0.0172538	0.0206844	0.151575
HP1BP3	54.515	54.2228	51.6347
EIF4G3	33.4258	38.291	34.0689
MIR1256	0.0596696	0.0568902	0.0939565
ECE1	12.5132	10.8521	12.1359
RP5-1071N3.1	0.14041	0.0854732	0.128238
NBPF3	1.27444	0.225686	0.782139
ALPL	0.730532	0.769178	0.73845
RAP1GAP	0.0678678	0.0244252	0.121072
USP48	13.7505	13.8279	13.2794
LDLRAD2	0.807704	0.53939	0.727009
HSPG2	39.2654	33.7624	31.2796
LOC102723558	0.687266	0.672549	0.912288
CELA3B	0	0	0
CELA3A	0	0.0120464	0.0148666
RP1-224A6.3	0.44302	0.359791	0.370562
LINC00339	11.9021	9.38012	9.76078
CDC42	46.4519	44.3432	48.3746
WNT4	1.45899	0.923941	1.15098
MIR4418	0.0540841	0.0670344	0
LOC101060363	0	0	0.00626249
ZBTB40	8.06459	6.10099	8.28834
EPHA8	0.0292311	0.023385	0.0313421
MIR6127	0	0	0
C1QA	9.09667	8.66088	9.44073
C1QC	7.65605	7.31631	7.27601
C1QB	5.27831	4.86929	5.33041
EPHB2	0.104067	0.0904463	0.169388
MIR4684	0	0.0506845	0
MIR4253	0	0	0
LACTBL1	0	0	0.00458595
C1orf234	0.0698257	0.0554133	0.0914281
KDM1A	27.6731	25.1605	26.1458
MIR3115	0	0	0
MIR4419A	0.130416	0	0
LUZP1	2.31089	2.83336	2.11921
HTR1D	0.0544695	0.0273808	0.0424096
RP5-1057J7.6	1.85631	1.84762	1.93202
HNRNPR	37.3193	37.3873	38.4931
ZNF436	7.62736	7.59584	6.63477
C1orf213	2.48246	2.13421	2.33823
TCEA3	409.658	373.492	368.525
ASAP3	16.8779	16.8082	18.1375
E2F2	0.0409091	0.0329642	0.03176
LOC101928163	0.00380521	0.00584944	0.00142301
ID3	22.957	26.4175	26.7303
MDS2	0.0385611	0.0146857	0.0192925
RPL11	786.314	772.122	823.236
TCEB3	21.5892	22.9205	19.9033
RP5-886K2.3	0.342933	0.345215	0.452722
PITHD1	51.1367	51.9379	50.0596
LYPLA2	24.6715	19.9234	26.2831
GALE	3.4206	3.95837	4.13614
HMGCL	61.9958	58.6457	53.6486
FUCA1	10.9315	9.50895	10.4823
CNR2	0.019889	0.0224451	0.0127933
MIR378F	0	0	0.0453343
PNRC2	26.9929	25.3587	28.8693
SRSF10	19.9667	20.0704	20.7199
MYOM3	282.201	270.14	409.864
IL22RA1	0.124243	0.10757	0.201505
IFNLR1	4.51379	3.39064	3.76972
RP11-10N16.2	0	0	0.00161428
GRHL3	0.0548873	0.053768	0.0514949
STPG1	0.872049	0.925229	1.16717
NIPAL3	4.37391	4.6948	4.66855
RCAN3AS	0.0393854	0.0389163	0.0142349
RCAN3	0.960072	1.03055	1.00783
LOC100506985	0.747098	0.779484	0.81236
NCMAP	0.105235	0.0115408	0.222796
SRRM1	52.8837	45.2483	52.5083
CLIC4	22.0861	29.7403	24.3278
RUNX3	0.297691	0.275794	0.261817
MIR6731	0	0	0
MIR4425	0	0	0
SYF2	34.8045	31.401	33.5124
C1orf63	34.4501	34.7926	37.5025
RHD	0.193725	0.191503	0.308265
LOC101928189	2.29371	1.95017	2.22335
TMEM50A	12.766	14.3804	14.0326
RHCE	0.615394	0.627417	0.511049
TMEM57	25.8035	21.7254	21.2111
LDLRAP1	8.95341	8.61569	8.86709
MAN1C1	3.48024	3.23489	3.49105
SEPN1	27.3931	28.3504	31.1848
LOC102723671	0.782826	0.877109	0.898607
MTFR1L	96.4512	109.809	99.4251
LOC646471	5.90231	5.51165	5.67698
AUNIP	0.374574	0.24292	0.329578
PAQR7	1.788	1.57387	1.75615
STMN1	4.9927	4.77984	5.57148
MIR3917	0	0	0
PAFAH2	6.97251	6.39901	6.92645
EXTL1	16.6639	11.7652	12.709
LOC101928216	2.21201	1.74729	2.11536
SLC30A2	0.634843	0.509879	0.516689
TRIM63	218.509	180.419	221.931
PDIK1L	5.33134	5.08656	4.60987
FAM110D	2.79551	3.51706	2.97711
ZNF593	39.4119	49.3503	51.8634
CNKSR1	58.2486	54.4723	57.2885
CATSPER4	0.490916	0.32683	0.459482
LOC101928303	3.12439	1.72971	2.42371
CEP85	73.4964	56.506	66.7484
SH3BGRL3	27.9917	26.6748	30.1981
UBXN11	7.6566	6.19632	7.53466
CD52	2.10847	2.2816	2.07151
AIM1L	0.011622	0.0117408	0.0197556
ZNF683	0.0856347	0.195404	0.112477
LIN28A	0.00421884	0.00420422	0.00349433
DHDDS	6.30382	6.25794	6.246
RP3-476K8.3	0.246402	0.120324	0.243566
HMGN2	54.8013	24.4189	54.6045
RPS6KA1	0.87733	0.588997	0.740811
MIR1976	0	0	0
LOC101928728	0.278343	0.240591	0.253563
ARID1A	18.651	15.255	16.0269
PIGV	2.89174	2.62159	2.8309
ZDHHC18	6.96596	6.75571	7.12713
SFN	0.0416692	0.0398637	0.319592
GPN2	13.7881	13.2591	14.3665
GPATCH3	12.837	11.6088	11.5309
NR0B2	1.08732	0.907927	0.845484
NUDC	78.155	76.2547	78.6628
C1orf172	0.0142873	0.0163452	0.00957432
OSTCP2	0.0132881	0	0.0284188
TRNP1	1.28493	1.44715	1.31943
FAM46B	0.949719	1.09716	1.49387
LOC101928391	0.149143	0.0955835	0.23786
SLC9A1	5.4543	4.60466	5.69633
LOC102723760	0.0901132	0.0269879	0.0777744
WDTC1	80.1523	80.0424	76.1594
TMEM222	18.5151	18.3543	19.5832
LOC644961	0.496385	0.799467	0.540461
RNU6-48P	0	0	0
SYTL1	0.489043	0.427752	0.598438
MAP3K6	7.77473	8.66701	9.92164
FCN3	0.792988	1.32753	1.15002
CD164L2	0.00215364	0.00382124	0.0124459
GPR3	0.0636593	0.0868381	0.0753353
WASF2	14.8046	13.2626	14.011
AHDC1	34.319	29.3831	33.0337
FGR	1.51777	1.47744	1.19059
IFI6	15.2766	16.8898	26.9028
FAM76A	9.70523	9.85756	9.63559
STX12	11.0648	11.9517	11.4937
PPP1R8	14.7424	14.5653	14.7366
SCARNA1	0.146529	0	0.155763
THEMIS2	1.34953	1.21372	1.20284
RPA2	43.4139	41.8082	42.3144
SMPDL3B	0.0350802	0.0220665	0.0238339
XKR8	6.68962	7.36802	7.37259
EYA3	5.64849	4.78862	5.01461
PTAFR	0.415408	0.400236	0.293417
DNAJC8	38.2772	34.2711	40.7724
ATPIF1	127.424	129.648	123.02
SESN2	4.03672	6.02093	4.64552
MED18	9.6078	8.89209	9.84133
PHACTR4	8.82988	6.56166	9.1177
SNHG3	5.12424	5.3106	6.0217
RCC1	4.10389	4.15172	4.50273
SNORA73A	0.708041	0.647234	0.948616
RNU105A	0.492693	1.02196	0.953024
TRNAU1AP	7.27947	6.33543	7.66723
SNHG12	8.25366	7.05385	9.19771
SNORD99	3.07913	2.9946	2.99238
SNORA61	6.07141	6.35238	7.09788
SNORA44	3.15259	2.08017	3.27503
SNORA16A	2.5034	2.41751	2.79998
RAB42	0.23073	0.200159	0.244661
TAF12	15.6529	13.7806	16.2628
RNU11	4.91205	4.97427	5.61171
GMEB1	4.37049	3.62587	4.20146
YTHDF2	23.7497	24.5405	24.0752
OPRD1	0.568214	0.103922	0.224455
EPB41	11.4331	10.4958	9.80961
TMEM200B	1.10863	1.05244	1.26689
SRSF4	36.6103	35.2356	35.1739
MECR	24.3773	24.9185	24.0931
PTPRU	9.6431	10.0702	7.93811
RP3-437I16.1	0.00315023	0	0.00146941
RP11-111I12.1	0.00450523	0	0.00207788
MATN1	0.0150284	0.0167793	0.0157719
MATN1-AS1	0.118912	0.114374	0.128842
LAPTM5	4.4721	4.41192	3.50087
MIR4420	0	0.16519	0.038318
LOC400748	0.00363755	0	0.0018067
LOC102723832	0	0	0.047687
SDC3	6.53961	6.81113	5.73663
PUM1	36.4666	33.3823	33.8135
SNORD103A	0.188384	0.462832	0.303915
SNORD103B	0.398733	0.44009	0.19943
SNORD85	0.269711	0.0554151	0.242417
LOC102723848	0	0	0
NKAIN1	18.3516	19.0603	15.458
SNRNP40	14.7214	12.798	14.4236
ZCCHC17	14.875	16.3363	15.2741
FABP3	697.348	1135.88	861.477
SERINC2	31.8951	27.962	24.2633
RP11-439L8.3	0.0112817	0.0169204	0.00420011
RP11-439L8.4	0.0169843	0.00246988	0.0148391
TINAGL1	46.8059	39.9069	44.7329
HCRTR1	0.703865	0.483853	0.552948
PEF1	14.7498	14.6017	15.9694
COL16A1	5.25907	4.52585	7.07779
LOC101929444	1.34148	0.964147	1.54385
BAI2	0.374728	0.975139	0.861442
MIR4254	0	0	0
SPOCD1	0.0259482	0.0260367	0.025782
PTP4A2	136.966	128.277	133.398
KHDRBS1	30.4287	30.5602	29.8423
TMEM39B	4.30393	4.17234	4.41525
MIR5585	0.294284	0.211329	0.315142
KPNA6	35.5631	32.0117	32.3298
TXLNA	16.4232	15.0109	15.386
CCDC28B	88.5858	79.5789	77.0959
IQCC	1.85496	1.58674	1.84824
DCDC2B	0.313777	0.180802	0.301624
TMEM234	1.2414	1.35722	1.47103
EIF3I	152.319	162.158	155.837
MTMR9LP	7.81657	7.14731	8.05879
FAM167B	1.57714	1.88421	1.58248
LCK	0.457364	0.522965	0.551734
HDAC1	14.9032	13.5316	13.1897
MARCKSL1	7.68022	8.10659	6.74479
FAM229A	5.39429	3.2704	4.74999
TSSK3	5.90041	3.2381	4.99706
BSDC1	23.7849	22.2584	22.4508
ZBTB8B	0.00520824	0.00539226	0.0137183
ZBTB8A	1.97145	1.74545	1.78677
LOC102723870	5.90704	5.41156	4.67064
ZBTB8OS	11.2823	9.86847	11.4752
RBBP4	11.9261	9.16767	11.3481
SYNC	35.0519	35.6067	36.9414
KIAA1522	2.06354	1.93431	2.42624
YARS	19.8918	21.4479	24.495
S100PBP	3.60124	2.97946	3.33196
FNDC5	176.257	158.717	176.585
HPCA	0.0422658	0.0411521	0.0520627
TMEM54	5.21619	6.04739	5.10441
RNF19B	9.30035	8.53167	9.16665
AK2	28.3944	25.4298	27.8932
ADC	1.89128	1.6371	1.97295
TRIM62	1.18676	1.09956	1.20779
ZNF362	13.9199	11.701	12.9609
A3GALT2	0.0841444	0.0498687	0.0588251
PHC2	16.242	14.7761	15.9245
MIR3605	0.375057	0.591473	0.570003
ZSCAN20	0.942113	0.93661	0.949276
CSMD2	0.0444526	0.0277314	0.0516185
HMGB4	0	0.00281233	0.00150921
RP5-1007G16.1	0	0	0
C1orf94	0.00522405	0.00205523	0.0525563
MIR552	0.038188	0	0
GJB5	0.0814273	0.0520334	0.114863
GJB4	0.017898	0.0133478	0.0290896
GJB3	0.0751053	0.0380444	0.101479
GJA4	9.72883	8.26934	8.30674
SMIM12	7.52852	8.53991	7.85219
DLGAP3	0.0527529	0.0490777	0.0541171
LOC653160	1.28825	0.906355	1.27214
ZMYM6NB	5.48731	5.15797	5.87634
ZMYM6	4.78367	4.32184	4.40797
ZMYM1	2.46059	1.92703	2.2573
SFPQ	34.5795	29.8208	34.8967
ZMYM4	12.1082	11.1259	10.5221
KIAA0319L	36.2301	34.9018	33.7164
NCDN	8.09916	9.19277	9.80538
TFAP2E	0.451397	0.278925	0.505456
PSMB2	24.3372	22.4432	26.119
C1orf216	13.7583	14.9016	13.7158
CLSPN	0.0295794	0.0261977	0.0233988
AGO4	13.2161	12.2631	12.166
AGO1	5.08023	4.21228	4.45489
AGO3	1.8398	1.81127	1.83017
TEKT2	0.010595	0.00219785	0.018487
ADPRHL2	26.4816	28.9771	28.0939
COL8A2	0.25081	0.23994	0.400595
TRAPPC3	20.54	21.2649	21.4649
MAP7D1	240.726	201.168	257.534
THRAP3	83.8814	80.3805	73.2052
SH3D21	1.05461	0.881854	1.21831
EVA1B	3.60841	3.3462	3.86206
STK40	63.9915	74.7109	67.965
LSM10	136.219	151.724	142.544
OSCP1	1.96953	1.77986	2.02661
MRPS15	206.301	197.625	193.008
CSF3R	1.73053	1.56676	0.834515
GRIK3	0.0397326	0.0373872	0.0912962
MIR4255	0	0	0
LINC01137	2.90833	3.8645	3.22937
ZC3H12A	2.00023	2.62774	3.30177
MIR6732	0.289377	0.533809	0.44297
MEAF6	10.3535	9.92242	10.4714
MIR5581	11.616	9.90828	11.2253
SNIP1	4.09834	3.80037	4.19207
DNALI1	1.32367	1.17178	1.61551
GNL2	19.2075	19.4843	21.6497
RSPO1	0	0.00134546	0.00182921
C1orf109	4.00709	3.63205	3.77233
CDCA8	0.208907	0.164501	0.222226
EPHA10	0.0106828	0.00248513	0.00811445
MANEAL	2.62352	2.61347	2.44491
YRDC	3.71218	3.68263	3.83743
C1orf122	37.0227	41.6751	45.9046
MTF1	4.65429	4.73383	4.32179
INPP5B	9.20551	6.2277	9.0215
SF3A3	44.8122	32.3554	41.3865
FHL3	1892.54	1617.11	1796.54
UTP11L	105.056	108.28	113.406
POU3F1	0.293393	0.320871	0.445434
MIR3659	0	0	0
RP11-214L19.1	0	0.00182047	0
RRAGC	9.20299	9.49464	9.13074
GJA9-MYCBP	0.00535619	0.00428272	0.0119749
MYCBP	0.00283194	0.00819956	0.00684267
GJA9	0	0	0
RHBDL2	0.332083	0.209429	0.335552
AKIRIN1	21.5433	24.2389	20.3482
NDUFS5	476.635	507.805	500.238
MACF1	9.21155	8.75663	10.8997
KIAA0754	4.90951	4.52069	3.66996
BMP8A	2.79578	1.32755	2.31275
PPIEL	3.64671	1.96826	3.5514
PABPC4	317.89	283.081	278.399
SNORA55	2.93701	2.41814	2.53823
HEYL	4.92901	4.42438	4.3545
NT5C1A	76.6097	75.9786	63.4137
HPCAL4	1.33612	1.68471	2.62881
PPIE	10.8778	10.8634	11.2516
BMP8B	0.387075	0.284306	0.40412
OXCT2	0.0143892	0.0253399	0.0180443
LOC101929536	0.025118	0.014567	0.0187835
TRIT1	5.51917	4.87336	5.41622
MYCL	0.137732	0.149453	0.291394
MFSD2A	0.0422926	0.0760035	0.243272
CAP1	23.3335	23.4238	23.2387
PPT1	14.2327	14.2162	14.6106
RLF	6.12387	6.30055	5.73689
TMCO2	0.027768	0.0182724	0.0163331
ZMPSTE24	12.358	12.7832	12.7025
COL9A2	0.240152	0.172645	0.265417
SMAP2	4.90085	5.06045	5.32316
ZFP69B	0.250615	0.302005	0.26585
ZFP69	0.513585	0.395322	0.463192
EXO5	2.34149	2.02272	2.04394
ZNF684	2.23249	2.05658	2.06474
RIMS3	0.227212	0.162153	0.201774
NFYC-AS1	2.28267	1.73452	2.22765
NFYC	29.9054	27.9811	29.7255
MIR30E	0.118804	0.0735863	0
MIR30C1	0.398155	0.120735	0.194831
KCNQ4	5.20535	4.50483	6.59582
CITED4	62.7314	52.2663	53.7821
CTPS1	5.82551	7.06915	7.95389
SLFNL1-AS1	0.178005	0.128842	0.183817
SLFNL1	0.146705	0.103401	0.158953
SCMH1	29.4643	26.4787	27.9988
LOC102723924	0.1946	0.27674	0.249825
FOXO6	3.40371	4.97165	6.05726
LOC101929901	0.22744	0.256685	0.362143
EDN2	0.0394362	0.0588024	0.0681968
HIVEP3	0.74933	0.646125	0.814464
GUCA2B	0	0	0.00473354
GUCA2A	0.00583167	0.0216842	0.00506941
FOXJ3	32.0015	28.514	29.0131
RIMKLA	0.553665	0.542523	0.498527
ZMYND12	2.48271	2.05947	1.83962
PPCS	12.2419	12.9667	12.8393
CCDC30	0.16185	0.128536	0.186522
PPIH	9.63593	7.34763	10.0109
YBX1	1153.57	779.022	1098.94
CLDN19	0.0427771	0.00664187	0.0775735
LEPRE1	4.90286	4.28946	4.89989
C1orf50	15.783	15.2439	15.6831
LOC100129924	0.414462	0.251633	0.335961
CCDC23	15.2863	14.7292	14.25
ERMAP	3.0433	2.59126	2.66172
ZNF691	4.99627	4.69669	5.1737
LOC339539	0.0195955	0.0247339	0.0280382
SLC2A1	1.24762	0.500659	1.56404
SLC2A1-AS1	0.0831158	0.0217669	0.0485437
FAM183A	0	0.00801618	0.0120414
EBNA1BP2	19.5679	21.528	21.8797
MIR6733	0.16606	0	0.197901
WDR65	0.0118775	0.0195217	0.0242777
TMEM125	0.00275209	0	0.00112433
C1orf210	0.00232253	0.00386343	0.0166446
TIE1	12.1149	10.2198	9.36811
MPL	0.189429	0.12936	0.173654
CDC20	0.203304	0.121057	0.246788
ELOVL1	9.22769	9.82283	11.5437
MIR6734	0	0	0
MED8	9.9203	10.361	9.85391
SZT2	6.79667	5.24009	6.49526
MIR6735	0.043526	0.149672	0.136809
HYI	0	0	0.00136211
PTPRF	0.966549	0.737798	1.63758
KDM4A	9.03408	8.25102	7.952
KDM4A-AS1	1.40799	0.792199	1.30776
ST3GAL3	55.5333	54.4532	49.7622
RP11-184I16.4	150.845	110.042	162.191
MIR6079	0.229686	0	0.339505
ARTN	0.142255	0.164027	0.1852
LOC101929609	1.0131	0.966325	1.1502
IPO13	107.486	114.283	109.987
DPH2	21.2931	24.4865	27.692
ATP6V0B	37.8779	41.6495	41.2209
B4GALT2	51.1677	54.8937	51.9427
CCDC24	1.03554	0.934927	0.98197
SLC6A9	0.442672	0.349668	0.369322
KLF17	0	0.00627388	0.0275577
DMAP1	27.1865	25.0348	26.5734
ERI3	53.3501	55.6114	54.1458
ERI3-IT1	1.18904	0.736536	1.10137
RNF220	22.4614	23.906	24.0195
MIR5584	0	0	0.0470987
LOC102723990	0.283273	0.320432	0.355952
TMEM53	1.66455	2.36775	2.29152
C1orf228	0.164059	0.209281	0.275042
RNU5F-1	0.0294265	0	0
RNU5D-1	0	0	0.0522815
KIF2C	0.312752	0.25158	0.329181
RPS8	1218.39	1025.47	1222.79
SNORD55	8.88509	10.552	9.49372
SNORD46	3.17272	2.25026	3.69285
SNORD38A	18.0373	12.0482	18.6029
SNORD38B	5.72876	5.19051	6.80028
BEST4	0.0871134	0.080307	0.172536
PLK3	2.10906	2.50071	2.91507
TCTEX1D4	0.297843	0.37575	0.689517
BTBD19	1.18442	1.01536	1.44096
PTCH2	2.12582	1.36413	2.15199
EIF2B3	48.2323	45.8209	44.4201
HECTD3	27.0002	27.4286	28.5771
UROD	65.9114	63.2046	61.5462
ZSWIM5	1.22242	0.807827	1.24335
LINC01144	1.30319	0.983414	0.985211
HPDL	1.32403	0.964302	1.31977
MUTYH	7.23861	6.05656	7.53809
TOE1	2.61568	2.68744	2.62752
TESK2	5.57556	3.9676	4.92402
CCDC163P	0.358031	1.11716	1.38877
MMACHC	6.67984	6.016	6.1356
PRDX1	200.483	216.099	232.841
AKR1A1	22.4058	23.2515	24.2872
NASP	15.557	13.9811	15.2758
CCDC17	1.88469	1.18883	2.06002
GPBP1L1	45.9193	44.635	45.7864
RPS15AP10	0.534009	0.46794	0.55147
TMEM69	18.0131	18.8349	17.9274
IPP	14.5194	10.8258	12.0283
MAST2	101.269	109.972	107.589
PIK3R3	5.3103	4.44059	3.85927
RP4-533D7.5	0.0808889	0.0502805	0.112897
TSPAN1	0.458823	0.555637	0.647452
LOC102724021	0	0.0134002	0
POMGNT1	45.1219	49.9168	49.9253
LURAP1	0.519163	0.521326	0.397248
RAD54L	1.24267	1.13708	1.29736
LOC102724045	1.25247	1.16639	1.44099
LOC102724033	0.0865056	0	0.218059
LRRC41	30.9893	31.8857	32.7482
UQCRH	334.346	282.634	342.81
NSUN4	5.16773	5.3256	5.23298
FAAH	19.4219	14.697	19.9158
LOC729041	0.86178	0.915862	1.16047
RP5-1109J22.2	0.0681961	0.0223298	0.0460681
DMBX1	0	0	0
MKNK1-AS1	0.447539	0.334545	0.455109
KNCN	0	0.00248732	0
MKNK1	11.8721	12.0158	12.0827
LOC101929673	1.29468	1.10811	1.36195
MOB3C	9.26539	10.467	11.5569
ATPAF1	145.315	167.951	147.914
TEX38	0.0305964	0	0.0399817
EFCAB14-AS1	0.0813202	0.0315378	0.0417873
EFCAB14	36.3442	36.6906	32.1158
CYP4B1	5.55926	4.23784	7.65013
CYP4Z2P	0.106083	0.0977126	0.146915
CYP4A11	0.116348	0.0964854	0.100337
CYP4X1	5.47911	4.46296	6.1607
CYP4Z1	0.366768	0.249028	0.487707
CYP4A22	0.0600302	0.0349223	0.071801
LINC00853	0.279415	0.251458	0.395452
PDZK1IP1	0.42033	0.423221	0.315098
TAL1	1.41819	1.22792	1.14658
STIL	0.267181	0.228194	0.226431
CMPK1	46.5337	49.4555	43.682
LOC102724077	0.644878	0.293003	0.455309
FOXE3	0.0385527	0.0172337	0.0445315
FOXD2-AS1	0.22727	0.16482	0.230321
FOXD2	0.184441	0.169636	0.198312
TRABD2B	0.438476	0.368709	0.410807
SKINTL	0.0234354	0.028685	0.0528741
SLC5A9	0.215465	0.224818	0.272187
SPATA6	0.670764	0.595286	0.698457
LOC102724088	0.075855	0.0923585	0.259699
AGBL4	0.0237436	0.0270754	0.0280879
BEND5	5.03232	4.28176	4.39292
AGBL4-IT1	0	0	0
ELAVL4	0.00213923	0.00594139	0.00255303
DMRTA2	0.013356	0.00433319	0.00744468
FAF1	61.7727	60.4834	56.7976
CDKN2C	8.28961	7.91815	7.73063
C1orf185	0.278517	0.31386	0.257438
MIR4421	0	0.0862272	0.0772397
MIR6500	0.0798211	0	0
RNF11	110.848	112.403	97.5438
TTC39A	1.19246	1.40149	1.36494
LOC102724097	0.0107608	0.046985	0.0182111
EPS15	43.5372	38.0693	36.8502
OSBPL9	37.3001	36.7964	38.3778
NRD1	190.324	200.106	180.329
MIR761	0	0	0
RAB3B	0.0010608	0.00201087	0.00163172
TXNDC12	4.53973	4.82341	4.80334
KTI12	0	0	0
BTF3L4	17.4568	15.4318	17.8544
ZFYVE9	22.107	20.8937	19.2691
CC2D1B	12.9093	11.9078	12.8607
ORC1	0.141364	0.144579	0.155257
PRPF38A	10.406	10.1874	9.9772
ZCCHC11	17.5675	16.9464	15.137
GPX7	4.41868	4.27517	3.94955
FAM159A	0.450614	0.468837	0.389256
COA7	16.5452	19.0058	15.8435
ZYG11B	76.1439	68.7145	66.85
ZYG11A	0.0263839	0.0219596	0.0241309
ECHDC2	70.428	56.4808	66.1976
SCP2	72.7308	75.0941	65.6271
MIR1273F	0.423145	0.152345	0.198043
MIR5095	0	0	0
MIR1273G	0.101676	0	0
PODN	10.6565	10.6326	14.2237
SLC1A7	4.20778	4.71346	4.49681
LOC102724114	0.216812	0.0831226	0.432698
CPT2	21.9493	26.0396	23.0796
C1orf123	74.3986	72.6641	72.4656
MAGOH	19.4678	20.8522	22.0392
RP5-1024G6.5	0.106943	0.0861378	0.0789492
LRP8	0.11565	0.118987	0.126639
LOC102724125	0	0	0.0187429
SLC25A3P1	0	0	0.00341221
DMRTB1	0	0	0
GLIS1	0.0794557	0.0740447	0.111644
NDC1	3.52294	3.50476	3.4237
YIPF1	12.6638	13.0639	12.6386
DIO1	0.102575	0.0561257	0.0804267
HSPB11	5.60308	5.29132	5.3575
LRRC42	11.0658	11.5435	11.8465
LDLRAD1	0	0	0
TMEM59	104.448	105.87	106.338
TCEANC2	4.6522	4.3746	4.11712
MIR4781	0	0	0
CDCP2	0.0264294	0.00848623	0.0216747
CYB5RL	3.95458	3.30528	3.40348
MRPL37	68.0678	67.8321	62.8686
SSBP3	9.58467	5.59622	10.2652
SSBP3-AS1	0.761681	0.484409	0.71855
ACOT11	6.4317	10.5669	7.68741
FAM151A	0.731147	1.20199	1.12313
MROH7	0.469215	0.471635	0.709245
MROH7-TTC4	0.129559	0.12539	0.191717
TTC4	0.868726	1.0926	0.911208
PARS2	3.89235	3.6909	4.06967
TTC22	0.0242818	0.0198898	0.0308882
C1orf177	0.012983	0.00979059	0.00490305
DHCR24	43.3483	46.9338	48.6141
TRNAK-CUU	0	0	0
TMEM61	0.183994	0.242956	0.176986
BSND	0	0	0.00200751
PCSK9	0.00277173	0.00608469	0.0192954
USP24	36.0921	36.1506	31.3771
LOC100507634	0.45643	0.384258	0.425956
MIR4422	0	0	0
LOC102724140	0.0398915	0	0.0665596
PPAP2B	20.8509	21.5915	25.4711
PRKAA2	41.3364	38.858	40.3762
LOC102724154	0.591494	0.478174	0.618557
C1orf168	1.00846	0.72771	0.462173
LOC101929757	0	0	0.00146408
C8A	0	0	0
C8B	0	0	0
DAB1	0.111996	0.0796019	0.100513
DAB1-AS1	0	0	0.0025347
OMA1	19.4814	22.0087	19.1397
TACSTD2	0.147194	0.144609	0.185814
MYSM1	9.69059	9.20072	8.70339
JUN	139.14	98.1221	118.398
LINC01135	0.355656	0.292613	0.506107
LOC101926907	0.308822	0.255766	0.353568
RP4-794H19.4	1.47996	0.99767	1.85197
HSD52	4.84535	3.34392	3.73053
FGGY	20.4796	17.2741	18.9835
MIR4711	0.151371	0	0.04509
RP4-782L23.1	0.5144	0.204994	0.517305
HOOK1	0.0901617	0.0693869	0.0975654
CYP2J2	28.4019	35.6804	30.7129
C1orf87	0.0378362	0.0223321	0.0253989
RP11-436K8.1	0.457414	0.334989	0.457133
LOC100996570	0.382909	0.281524	0.420238
NFIA	11.0529	9.45376	9.94028
LOC102724281	0.139047	0.0658132	0.1184
RP5-833A20.1	0.109282	0.0257801	0.0585123
MGC34796	0.0106966	0.019419	0.00667786
TM2D1	22.4103	23.7979	23.1804
INADL	24.6493	22.5419	25.9871
MIR3116-1	0	0.0561639	0
MIR3116-2	0	0	0
L1TD1	0.0159806	0.0210692	0.0205791
KANK4	0.198104	0.109748	0.233468
USP1	9.63603	9.56491	8.97763
DOCK7	1.77265	2.13846	1.79938
ANGPTL3	0.00805194	0.00789034	0.0101987
RP11-230B22.1	0.0334273	0.0347728	0.0262563
ATG4C	2.66626	2.74427	2.98122
LINC00466	0.116743	0.151474	0.107272
LOC100996301	1.76008	2.65635	1.94653
FOXD3	0.844655	1.6467	1.21138
MIR6068	0.0558869	0	0
ALG6	2.31125	2.50005	2.49277
ITGB3BP	2.67906	2.56493	2.73493
LOC102724319	0.0208255	0.0159398	0.0200207
EFCAB7	1.16095	1.16439	1.7308
DLEU2L	0.477934	0.368344	0.779426
PGM1	787.518	721.257	606.492
ROR1	0.479395	0.483911	0.537077
RP11-24J23.2	0.00755813	0.00186705	0.00672906
UBE2U	0.00511662	0.00222849	0
CACHD1	2.21542	2.43529	2.59391
LOC101927065	0.0380125	0.0697932	0.118263
MIR4794	0	0	0
RAVER2	20.55	19.1775	18.782
JAK1	50.1873	54.4438	51.7508
RP11-182I10.3	0.700074	0.354969	0.62295
MIR3671	11.4277	8.21232	10.7546
MIR101-1	0.362551	0.233538	0.342557
AK4	0.503358	0.489838	0.566864
DNAJC6	0.222281	0.212332	0.194053
LOC102724416	0	0	0.0125941
LEPROT	17.4768	16.9246	15.5796
LEPR	0.902024	0.990815	1.01271
PDE4B	15.8544	15.4888	11.8775
RP11-397C12.1	0	0	0.0108765
SGIP1	0.708977	0.608719	0.56855
MIR3117	0	0	0
TCTEX1D1	0.572715	0.693265	0.56696
INSL5	0.0241716	0	0.00371932
WDR78	0.27225	0.27998	0.276725
MIER1	3.59204	3.67521	3.36195
SLC35D1	6.27816	5.82753	5.87045
C1orf141	0	0	0
IL23R	0	0	0.00196353
IL12RB2	1.97097	2.39462	4.97238
SERBP1	101.804	95.9099	101.648
LOC102724481	0	0	0.018409
GADD45A	14.3072	19.1815	14.7329
GNG12	9.16325	9.85486	9.4735
GNG12-AS1	0.319049	0.246845	0.231999
DIRAS3	0.896985	0.797118	1.00301
WLS	7.00388	6.92082	7.26137
LOC101929986	0.304059	0.27039	0.381844
MIR1262	0	0	0
RPE65	0.00631097	0	0.00747981
DEPDC1	0.0557957	0.03988	0.0433688
RP4-694A7.4	0	0.00477119	0.00214152
LRRC7	0.578144	0.526153	0.684971
PIN1P1	0.0645325	0.14067	0.0544822
LRRC40	6.58753	6.99862	6.35092
SRSF11	59.7768	56.7272	58.3971
ANKRD13C	6.53361	5.82835	6.02395
HHLA3	1.70436	1.77984	1.87645
LOC102724548	0.174543	0.101614	0.169322
CTH	3.29036	2.47761	3.06865
RP5-952N6.1	0	0	0
LOC102724572	0	0.015282	0.0159642
PTGER3	0.115114	0.101894	0.15094
ZRANB2-AS1	0.577531	0.544102	0.535284
ZRANB2	42.3114	43.662	41.9874
MIR186	7.087	7.71356	6.46252
ZRANB2-AS2	0.328705	0.26444	0.32495
NEGR1	2.00248	2.39883	2.33153
NEGR1-IT1	0	0	0
RP11-262K1.1	0	0	0
RP4-598G3.1	0	0	0
LRRIQ3	0.0272052	0.0204228	0.0259166
FPGT-TNNI3K	0.0159739	0.0104941	0.0114184
FPGT	1.77834	1.95114	1.884
TNNI3K	0.00121272	0	0.00172946
C1orf173	0.0111796	0.0129709	0.0105057
LOC101927320	0	0	0
CRYZ	11.9781	14.8571	13.6392
TYW3	5.48169	6.4658	5.9814
LHX8	0	0.00169915	0
SLC44A5	2.80038	2.89336	2.06561
ACADM	242.67	278.116	235.904
RABGGTB	50.0734	52.4007	59.7947
SNORD45C	4.58859	4.44796	6.63297
SNORD45A	15.0966	16.6239	16.7669
SNORD45B	15.1911	12.9876	16.6564
MSH4	0.782496	0.732505	0.788061
ASB17	0.012086	0	0.0102098
RP11-550H2.1	0.0542988	0.0165583	0.045418
ST6GALNAC3	0.656092	0.635241	0.497878
ST6GALNAC5	0.00972407	0.0167122	0.0223327
MIR7156	0	0	0
PIGK	6.80016	7.23796	6.76408
AK5	0.0889474	0.0754135	0.115293
ZZZ3	6.76266	6.47862	6.33751
USP33	13.1193	12.5163	12.1804
FAM73A	6.4464	5.64834	5.74192
NEXN-AS1	1.29275	2.0693	3.36473
NEXN	209.268	279.341	248.178
FUBP1	23.1321	23.672	24.6668
DNAJB4	44.0725	60.7603	72.1012
GIPC2	0.985534	0.850555	1.18098
MGC27382	0.0172211	0.0113494	0.0185879
PTGFR	0.538331	0.451275	0.910438
IFI44L	2.59532	2.65433	4.24859
IFI44	6.16865	6.5979	8.68091
ELTD1	8.22871	9.09114	6.78474
RP5-887A10.1	0.00632125	0.026411	0
LOC101927458	0.0309656	0.0101651	0.00400116
LPHN2	2.39077	2.75511	2.32161
RP11-170N11.1	0.00633815	0.0111576	0.00590343
LOC101927542	0	0	0
RP11-475O6.1	0.0105014	0.00867162	0.00724856
RP11-475O6.1-2	0.00155689	0	0.0053561
TTLL7	2.81197	3.71239	3.67924
PRKACB	2.98553	3.21462	3.05111
LOC101927611	0.0263006	0.0649615	0.137475
LOC101927633	0.125927	0.169788	0.117643
SAMD13	2.00959	1.3445	2.03545
UOX	0.0930788	0.0765938	0.106777
DNASE2B	0.337639	0.345176	0.430409
LOC101927656	0.0175963	0.0273228	0.0207283
RPF1	18.5546	18.8947	20.5845
GNG5	159.212	175.13	168.94
SPATA1	0.268383	0.24528	0.282181
CTBS	2.94096	2.76643	2.31496
LOC101927773	0.055936	0.054117	0.0292391
C1orf180	0	0.00494519	0.00605497
SSX2IP	1.56419	1.79159	1.58851
LOC102724892	0	0	0
LPAR3	0.00394311	0.00234611	0.00162033
MCOLN2	0.111484	0.109772	0.172432
MCOLN3	0.221443	0.231218	0.349381
WDR63	0.0528542	0.0603765	0.0448499
MIR4423	0	0	0
SYDE2	0.79795	0.699639	0.588461
C1orf52	7.61011	7.32852	7.46449
BCL10	1.45547	1.49244	1.5507
LOC646626	0.254009	0.26014	0.321791
DDAH1	26.3437	30.2653	36.5143
LOC101930232	0.27107	0.246271	0.56707
CYR61	15.7815	28.2922	33.4368
ZNHIT6	3.36469	3.38245	3.39959
COL24A1	0.893455	0.572203	0.776463
ODF2L	1.35635	1.28885	1.3779
MIR7856	0.235744	0.433666	0.382662
CLCA2	0.0271693	0.0193333	0.0236444
CLCA1	0.00520298	0.00133081	0.00187813
CLCA4	0.00593485	0.0051882	0.00745534
CLCA3P	0.0116665	0.00198416	0.0101873
SH3GLB1	76.4552	71.4972	68.573
SEP15	27.9286	29.884	29.0825
HS2ST1	2.97103	2.94275	2.61135
LINC01140	0.57129	0.552597	0.716206
LOC101927844	0.0030181	0.0112463	0.00521209
LMO4	13.552	12.7937	13.6313
RP4-544H6.2	0.0235297	0.0169654	0.0361424
LOC101927871	0	0	0.00909478
RP11-76N22.2	0.0203321	0.0204642	0.0192359
PKN2	8.8693	8.77209	8.35494
GTF2B	9.52368	9.12968	9.7976
CCBL2	5.34243	4.97511	5.79212
RBMXL1	3.57641	5.2471	3.6512
GBP3	1.83618	1.70657	1.694
GBP1	5.538	3.59389	4.38581
GBP2	11.3288	15.587	20.0602
GBP7	0.323252	0.332841	0.370061
GBP4	7.14121	5.40481	4.88905
GBP5	0.463315	0.486006	0.473263
LOC729930	0.015197	0.156972	0.0102231
GBP6	0.0315941	0.0437436	0.0810842
GBP1P1	0.647363	0.553619	0.60303
LRRC8B	2.00101	2.81432	3.94489
FLJ27354	0.518413	0.378973	0.478413
LRRC8C	2.96946	2.91504	2.40779
LOC102723361	0.129821	0.134257	0.0717448
LOC101927952	0.141882	0.0851761	0.0844117
LOC101927933	0.0149902	0.0193399	0.0198126
LOC101927975	0.150071	0.0837414	0.159789
LRRC8D	2.91912	2.67506	2.58112
GEMIN8P4	1.76088	2.0349	1.77478
ZNF326	4.05409	3.98936	4.86992
BARHL2	0.00443495	0	0
LOC149351	1.01674	0.891474	0.8868
ZNF644	8.39875	8.78627	7.61632
LOC102723410	0.0770232	0.0271648	0.0535506
HFM1	1.04874	0.772359	0.883117
CDC7	0.158457	0.155339	0.173916
LOC102723436	0.0489614	0.0294761	0.0653286
TGFBR3	6.16156	5.34206	6.5312
BRDT	0	0	0.0019752
EPHX4	0.121411	0.0661602	0.04204
SETSIP	0.0782489	0.195513	0.0604887
BTBD8	0.328229	0.161223	0.274987
KIAA1107	0.752737	0.529313	0.755131
C1orf146	0.204564	0.144582	0.158069
GLMN	3.83882	3.75333	4.02761
RPAP2	3.78867	4.00893	3.71115
GFI1	0.0765368	0.0674895	0.0940815
EVI5	2.17271	1.7162	1.96578
RPL5	686.682	523.697	664.767
FAM69A	6.85042	6.84116	7.15034
SNORD21	1.22456	1.24554	1.09216
SNORA66	2.10528	1.73166	1.71346
MTF2	7.28574	6.296	6.49771
TMED5	21.6283	27.207	23.7596
CCDC18	1.154	1.25741	1.43303
LOC100131564	2.01168	1.83823	2.02093
DR1	39.9918	38.3512	36.4753
FNBP1L	11.2466	11.8671	10.1149
TRNAC-GCA	0	0	0
BCAR3	9.40089	8.61165	11.3657
RP5-1033H22.2	0.0579944	0.0551325	0.0655515
LOC102723480	0.0240072	0	0.0263678
MIR760	0.423543	0.238221	0.209379
TRNAR15	1.81591	1.62091	1.81026
DNTTIP2	23.6071	24.3389	25.3346
GCLM	14.9742	11.9374	16.0894
ABCA4	0.0609187	0.0508819	0.0606668
ARHGAP29	10.6576	10.434	9.25379
LOC100505940	0.350822	0.382347	0.27297
ABCD3	17.6432	19.8631	16.9576
F3	2.6008	2.03299	3.11272
LOC102723542	0.0308856	0.0361838	0.0269133
LINC01057	0.0352676	0.0321986	0.0427617
MIR378G	0	0	0
SLC44A3	0.128291	0.117491	0.186839
CNN3	14.4822	15.4169	17.5015
RP4-639F20.1	0.991099	0.884481	1.02459
ALG14	3.44379	3.18791	3.85813
LOC101928098	0.0059253	0	0.0322663
TMEM56	11.5405	12.823	10.3931
TMEM56-RWDD3	0.433551	0.597657	0.442383
RP11-57H12.3	0.189881	0.187821	0.186153
RWDD3	9.49751	9.49007	10.7251
LOC100996630	0.0499153	0.0166396	0.0314868
LOC101928169	0.00557012	0.0112457	0
FLJ31662	0.00360947	0	0.00428385
RP11-286B14.1	0.0151446	0.0200848	0.0545436
LOC101928219	0.00519176	0	0.0048132
LOC102723661	0	0	0
RP5-898J17.1	0	0	0.00177336
PTBP2	10.5054	9.17695	9.70326
DPYD	2.82927	2.73531	2.61615
DPYD-AS1	0.0192526	0.0111626	0.00546887
DPYD-AS2	0.0044872	0.0101741	0.00712493
LOC102723700	0.0826123	0.0302261	0.0380341
MIR137HG	0	0	0
MIR2682	0	0	0
MIR137	0	0	0
RP5-1070A16.1	0	0	0
SNX7	2.15161	2.64085	3.29291
LPPR5	0.0936839	0.101406	0.102293
RP5-896L10.1	0.0012662	0.00259013	0.00451323
LPPR4	0.494131	0.528785	0.517203
RP11-413P11.1	0.00662811	0.0131455	0.00612873
PALMD	73.6024	98.1419	88.3924
FRRS1	1.08007	1.16064	1.06899
AGL	243.486	270.044	203.419
LOC101930120	0.562353	0.816537	0.578277
SLC35A3	3.27713	2.96502	3.04404
HIAT1	10.195	10.4315	9.7702
SASS6	1.41741	1.12826	1.29629
TRMT13	11.0241	10.4926	11.0327
LRRC39	230.639	209.492	203.042
DBT	7.52249	7.31833	7.06728
RP11-305E17.6	1.39232	1.45773	1.36039
RTCA	26.5759	25.3422	24.0295
MIR553	0.300189	0.0611196	0.728694
CDC14A	0.955772	0.856167	0.758362
GPR88	0.0357517	0.0212788	0.0446486
RP11-84O12.4	0.00444908	0.0122643	0.0204141
VCAM1	0.88121	1.05917	0.961925
EXTL2	4.5605	5.04927	4.52452
SLC30A7	1.32257	1.21376	1.26503
DPH5	12.0816	11.2178	12.9962
LOC102606465	2.82005	3.12735	3.30904
LOC101928334	0.0714172	0.0588558	0.0428103
LOC101928370	0.529187	0.601431	0.289908
S1PR1	15.5597	15.1865	10.9503
LOC102723784	0	0	0
OLFM3	0.000785398	0.000912633	0
DNAJA1P5	0.00178694	0	0
COL11A1	0.0444083	0.0687899	0.0694058
LOC101928436	0.0896915	0.147856	0.104693
RNPC3	27.6889	24.8682	24.8742
AMY2B	34.6939	29.5713	31.3923
ACTG1P4	4.40606	3.85821	3.79298
AMY2A	0.119682	0.0510555	0.0442981
AMY1A	0	0.00196415	0
AMY1B	0.00713173	0	0.00422125
AMY1C	0	0	0
LOC100129138	0.0327001	0.143757	0.0395597
RP11-251P6.1	0.00685545	0	0
PRMT6	2.49534	2.42301	2.11264
NTNG1	0.0276636	0.0125122	0.0276122
LOC102724829	0	0	0.00595299
VAV3	0.399532	0.367573	0.396704
MIR7852	0	0	0
VAV3-AS1	0.0329531	0	0
SLC25A24	8.36598	8.85215	6.90065
NBPF4	0.00132459	0.00788118	0
LOC400768	0	0	0
NBPF6	0	0	0
FAM102B	1.22646	1.13363	1.22753
HENMT1	2.44459	1.73084	1.54393
PRPF38B	15.2598	14.9451	15.377
FNDC7	0.0101742	0.00356595	0.00851953
STXBP3	15.9182	15.0989	15.1774
AKNAD1	0.112886	0.107416	0.180652
SPATA42	0.00602968	0	0.0141971
GPSM2	3.13622	5.15083	8.91189
CLCC1	16.2713	15.9779	15.9048
WDR47	14.5416	15.9255	13.632
TAF13	55.2026	58.2345	54.0945
TMEM167B	17.2316	17.2638	15.4885
SCARNA2	1.51279	1.01176	1.95407
C1orf194	0.0209948	0.0320307	0.0312488
KIAA1324	0.0311406	0.0206567	0.0276148
SARS	29.0238	31.9094	33.3361
CELSR2	10.737	9.09288	8.78753
PSRC1	0.56388	0.581368	0.58589
MYBPHL	0.320359	3.59275	0.593853
SORT1	33.5455	43.2846	46.9394
PSMA5	19.79	20.3742	21.9465
SYPL2	314.971	317.161	283.664
ATXN7L2	48.8881	34.0042	41.8424
CYB561D1	6.19759	5.82675	5.71424
AMIGO1	17.2133	16.6605	14.6228
GPR61	0.456672	0.328258	0.443197
LOC101928560	0.438181	0.309732	0.423952
GNAI3	5.98741	5.75935	5.78023
MIR197	0.139218	0.311926	0.189524
GNAT2	0.0825599	0.068006	0.0728393
AMPD2	1.86892	1.73271	2.68615
GSTM4	53.4071	52.7201	56.0553
GSTM2	78.9351	62.0331	83.0223
GSTM1	28.7979	22.5716	33.2972
GSTM5	3.10929	3.03605	3.62698
GSTM3	19.8982	20.7685	17.3261
EPS8L3	0.00886815	0.0076243	0.00387034
CSF1	4.26549	4.4784	5.90403
AHCYL1	50.3185	43.5829	41.8216
STRIP1	12.7931	11.9998	12.1666
ALX3	2.57362	2.24148	2.76754
UBL4B	0.0691128	0.0621868	0.0712631
SLC6A17	0.0231978	0.0159028	0.0330585
KCNC4-AS1	0.0827422	0.148073	0.216745
KCNC4	3.69295	6.09122	8.07182
RP5-1074L1.1	0.392697	0.356469	0.46514
RBM15	5.91169	6.17524	5.16009
SLC16A4	0.986341	0.788013	1.10002
LAMTOR5	140.975	154.362	149.596
LAMTOR5-AS1	1.33513	1.05428	1.34366
PROK1	0.064768	0.029686	0.0356529
CYMP	0.00259566	0.00334902	0.0109494
LOC440602	0	0	0.00113346
KCNA10	0.00342339	0.00953001	0.0103422
KCNA2	0.399505	0.465969	0.308683
KCNA3	0.0539638	0.0736901	0.0572729
CD53	2.04699	2.15667	1.90397
LRIF1	7.86628	9.20018	7.72075
DRAM2	17.7217	16.3476	16.46
CEPT1	6.09707	6.20319	6.19992
DENND2D	0.297838	0.297834	0.324548
CHI3L2	0.102544	0.0620842	0.244151
CHIAP2	0	0	0
CHIA	0.00185717	0	0.0221633
PIFO	0.0943612	0.0681623	0.148581
PGCP1	0.00561427	0	0.00918648
OVGP1	2.44329	1.24482	2.07165
WDR77	32.9294	38.7663	35.4238
ATP5F1	188.03	170.98	194.943
C1orf162	8.86353	7.39884	8.91469
ADORA3	0.0632637	0.0649243	0.0666534
LINC01160	0.258922	0.217275	0.372511
RAP1A	39.909	42.2148	40.8061
FAM212B	4.72604	6.63308	4.10361
FAM212B-AS1	0.128217	0.172539	0.0951885
LOC101928718	0.0162964	0.0228019	0.0332096
DDX20	7.0713	7.24519	6.88307
KCND3	2.86204	2.24485	2.28068
KCND3-IT1	0.0461775	0.0338288	0.0411275
LOC643355	0.517204	0.410939	0.490328
LOC101928754	0.0695638	0.127406	0.0582108
CTTNBP2NL	1.57602	1.5582	1.40922
MIR4256	0.105729	0.232837	0.0863904
WNT2B	0.671582	0.58848	0.678189
ST7L	3.60685	3.67185	3.65391
CAPZA1	19.8819	17.1377	18.9992
MOV10	5.10976	4.26959	4.87625
RHOC	37.5289	41.2867	39.2159
PPM1J	93.9425	74.7889	91.3165
FAM19A3	0.0184064	0.011618	0.0216272
LOC128322	0.0339485	0.205922	0.0224849
RP11-426L16.8	0.597933	0.303863	0.355137
SLC16A1	48.009	54.37	46.3022
AKR7A2P1	0.556279	0.747155	0.572012
SLC16A1-AS1	1.18926	0.876579	1.30523
LOC101930375	0.278463	0.238726	0.359141
RP11-31F15.2	0.337898	0.279782	0.407592
LRIG2	7.34656	6.01994	6.4455
LOC102723919	4.89889	3.52844	4.85933
LOC643441	0.00465346	0.0019135	0
MAGI3	1.16588	1.15304	1.12623
PHTF1	1.79846	1.94981	2.06021
RSBN1	4.94174	4.51703	4.2528
PTPN22	0.118315	0.102692	0.136664
RP5-1073O3.2	0.0360438	0	0.00862376
AP4B1-AS1	0.767699	0.61366	0.754307
BCL2L15	0.27396	0.155163	0.264205
AP4B1	6.41793	5.67393	6.48432
DCLRE1B	1.03657	0.978352	1.02546
RP5-1073O3.7	0.0574967	0.057222	0.0612027
HIPK1	18.9352	16.8581	17.145
OLFML3	7.22322	7.9312	8.18876
SYT6	0.566077	0.458943	0.483879
TRIM33	6.53056	6.20722	5.58064
LOC101928890	1.03347	0.828085	0.613207
BCAS2	47.8314	42.7398	47.6889
DENND2C	38.9003	24.7487	35.0833
AMPD1	643.868	517.688	493.095
NRAS	7.36877	6.7498	6.36874
CSDE1	1213.66	1248.98	1185.39
SIKE1	9.39056	9.69178	8.48368
SYCP1	0	0	0.002117
TSHB	0.099847	0.0485283	0.0957798
TSPAN2	1.65983	1.58448	1.5256
NGF	0.209802	0.150464	0.327375
VANGL1	0.669526	0.702028	0.68334
CASQ2	152.066	171.974	182.595
NHLH2	0.0972589	0.0577246	0.176701
LOC101928977	0.00639926	0.0192859	0
SLC22A15	0.192964	0.15876	0.188789
MAB21L3	0.00330024	0.00457665	0.00303995
ATP1A1	15.4517	17.7672	21.499
ATP1A1OS	0.439625	0.38468	0.477049
RP4-655J12.4	0.0423472	0.0369794	0.0478318
CD58	3.75813	4.13526	4.28094
MIR548AC	0	0	0
IGSF3	1.11555	1.54876	1.21048
MIR320B1	0	0	0
C1orf137	0	0	0.00691833
CD2	0.548168	0.519971	0.676033
PTGFRN	2.40828	2.84408	2.72287
CD101	0.0667133	0.0654787	0.0646292
RP11-27K13.3	0.0151673	0.00602319	0.0157924
TTF2	1.11472	1.23142	1.35487
MIR942	0	0	0
TRIM45	21.4768	17.5251	20.8602
VTCN1	0.0922552	0.0585798	0.10668
MAN1A2	5.71052	6.16671	5.65333
FAM46C	18.9654	15.7642	16.5378
GDAP2	0.625915	0.638039	0.600722
WDR3	8.01284	8.31267	8.63042
SPAG17	0.330926	0.420669	0.365682
TBX15	107.59	95.6015	102.714
WARS2	4.46182	4.16978	4.76359
RP11-418J17.1	1.10746	0.874997	1.08391
HAO2	0.0091321	0.0198046	0.0100164
HAO2-IT1	0	0	0
HSD3B2	0.0126978	0.00936651	0.00916967
HSD3B1	0	0	0
HSD3BP4	0.0209648	0.0484353	0.0351333
LINC00622	0.113663	0.119391	0.128354
ZNF697	1.70715	1.96803	1.75507
PHGDH	1.4726	1.04027	2.15256
HMGCS2	5.74027	12.8005	8.52945
REG4	0	0.00263027	0
NBPF7	0.00628175	0.00773954	0.00162264
ADAM30	0	0	0.00197225
NOTCH2	3.84328	3.62746	3.79898
LOC101929178	0.00724408	0	0.00333766
SEC22B	12.2039	13.3762	11.7966
LOC100996723	21.6043	28.5535	12.6582
LOC101929786	1.03939	1.1789	1.0648
LOC101929788	0	0	0
NBPF8	0.857961	0.639579	0.780969
PFN1P2	1.40546	1.00948	1.13362
LOC102724372	0.733772	0.511359	0.720269
LOC100996724	71.4462	61.0257	65.852
LOC101929792	0.0940888	0.0909325	0.0908269
LOC101929796	0.362511	0.552674	0.245087
LOC102724282	0.0152851	0	0
NBPF26	0.247691	0.25885	0.229796
TRNAN5	0	0	0
RNVU1-19	0.0439047	0.024887	0
PPIAL4B	0.00410346	0	0.00339461
LINC00623	0.373932	0.313279	0.338667
RNVU1-4	0	0.0401786	0.0541282
TRNAN22	0.0430074	0.14765	0
LINC00623-2	0.016585	0.0125678	0.0101653
LOC100996721	0	0	0
TRNAG-CCC-2	0	0	0
TRNAV-CAC	0	0	0
LOC101929798	0	0	0.00555452
TRNAN-GUU-2	0	0	0
FCGR1B	0.0293493	0.0250074	0.0170708
LOC100996318	0.0317988	0.00937056	0.0229954
HIST2H2BA	0.0818096	0.173909	0.115653
FAM72B	0.0336005	0.0269966	0.0184297
LOC102724451	0.0365864	0.00636033	0.0707062
SRGAP2C	0.200203	0.208393	0.166079
SRGAP2-AS1	0.00421458	0.00497939	0.00335915
EMBP1	0.0246214	0.0245325	0.020993
LOC101929814	0	0	0.00281394
LOC100996735	0.0669511	0.134747	0.12673
LOC101929815	0	0	0.0049666
LOC101927452	0	0.0222834	0
NBPF23P	0	0	0
TRNAQ20	0	0	0
RNVU1-17	0	0	0
RNVU1-18	0	0	0
LOC101929561	0	0.0126715	0.00314914
TRNAN3	0	0	0
LOC388692	0.000517829	0.000551657	0.000237525
TRNAV16	0	0	0
TRNAV25	0	0	0
RP11-353N4.5	0	0	0
TRNAN29	0	0	0
FCGR1C	0.0254033	0.0106831	0.0256103
LOC100996713	0	0	0.0103327
FAM72C	0.00574608	0.00355529	0.00976059
SRGAP2D	0.108028	0.152981	0.110123
LOC102724504	0.00478078	0.0269444	0.016004
LOC101929803	0	0	0
LOC100996732	0.253374	0	0.33899
LOC101927333	0	0.00220304	0
PPIAL4E	0	0	0
RNVU1-15	0.150111	0.0820598	0.0562237
TRNAN27	0	0	0.0360104
NBPF15	1.54721	1.44233	1.51691
TRNAN15	0	0	0
PPIAL4F	0	0	0
LOC101929826	0	0	0
LOC101927429	0	0	0
RP11-14N7.2	0	0	0
SRGAP2B	0.157641	0.166169	0.151064
LOC102724255	0.0281102	0.00764101	0.00953373
FAM72D	0.0188588	0.0150915	0.00493129
TRNAN-GUU-3	0.0891355	0	0
LOC101929805	0.00312476	0.00573724	0.00549709
TRNAV-CAC-2	0.0459344	0.0569333	0
TRNAV-CAC-3	0	0	0
LOC102724235	0.120159	0.166507	0.0955004
LOC100996741	0.0651313	0.015907	0.0921666
LOC100996740	0.321974	0.232888	0.296343
PPIAL4D	0	0	0
RNVU1-14	0.0791039	0	0.103371
TRNAN1	0.0429379	0.0890446	0
NBPF20	0.0679636	0.056833	0.080301
TRNAQ-CUG	0	0	0
TRNAN-GUU-4	0	0	0.0360875
LOC102724173	0.674441	1.87012	0.629983
LOC101060254	1.54812	1.39659	1.35253
NBPF25P	0.38293	0.240212	0.283652
GPR89A	1.29079	1.21648	1.24392
PDZK1	0.147495	0.0776563	0.123355
CD160	2.60609	1.9722	4.07965
RNF115	74.6551	98.6142	108.62
POLR3C	8.72869	8.7614	8.75874
NUDT17	3.66861	3.37722	3.24565
PIAS3	12.9872	12.0826	12.8071
MIR6736	0.296684	0.0704429	0.198775
ANKRD35	6.87159	6.57146	6.40348
ITGA10	0.788581	0.70161	0.937509
PEX11B	18.175	18.8692	18.0771
GNRHR2	1.44647	1.68449	1.62824
RBM8A	23.44	20.524	25.6469
LIX1L	25.8728	25.4511	28.0495
POLR3GL	66.2183	74.5499	66.4358
ANKRD34A	1.20884	1.94708	1.79827
TXNIP	793.292	643.361	573.91
HFE2	351.772	368.137	355.644
TRNAE21	0.0954133	0.091518	0.114376
TRNAG11	0	0	0
TRNAH4	0.0509173	0	0
TRNAK20	0	0	0.0365818
RNVU1-6	0.0418888	0.0616208	0.0215614
RP11-458D21.1	0.469146	0.0574844	0.494494
NBPF10	0.113999	0.12181	0.0993085
NOTCH2NL	0.276271	0.261662	0.290883
NUDT4P2	0.00354422	0.0111265	0.013621
LOC102724364	0.0714437	0.0746291	0.0645782
TRNAN-GUU-5	0.133188	0	0.0713357
LOC100996756	7.1907	7.09252	6.9522
LOC102724558	0.06322	0.0523196	0.0456729
LOC102724573	0.00338381	0.00701736	0.00637084
HYDIN2	0.015756	0.0141877	0.0172861
NBPF12	1.26477	0.988381	1.00011
LOC101929781	0.0178496	0.0208635	0.0105857
LOC728989	0.468916	0.520809	0.433587
TRNAH10	0	0	0
NBPF13P	0.0380174	0.0314309	0.0570465
PRKAB2	88.3985	89.8583	79.3057
CHD1L	11.0629	11.9318	11.5637
PDIA3P1	1.44331	7.31946	1.39007
FMO5	0.534952	1.0429	0.510707
LINC00624	0.0160635	0.0381087	0.0307701
BCL9	6.28502	5.47457	6.48901
ACP6	6.0638	5.41423	5.2577
LOC102723321	0	0	0
GJA5	1.36523	1.24885	1.19003
GJA8	0	0	0.0040922
GPR89B	0.88794	0.838028	0.822006
TRNAQ13	0	0	0
RNVU1-7	0	0	0.0159395
TRNAN19	0	0	0
NBPF11	1.21195	0.993467	1.00362
LOC100505824	0.0266509	0.0127453	0
LOC101929257	0	0	0.00282285
RP4-565E6.1	0.0132301	0.00611252	0.0330158
TRNAQ8	0	0	0.0370899
LOC284561	0.0289555	0.0125159	0.0271927
TRNAH9	0	0	0
LOC101929325	0.114712	0.0562287	0.0728464
TRNAH7	0	0	0
TRNAQ3	0.0913115	0	0
MIR5087	0.269388	0.173403	0.0371832
LOC102724893	0.0327864	0.0104758	0.0322079
RNVU1-10	0.161986	0.0655209	0.258549
MIR6077-2	0	0	0.0384914
RP6-206I17.2	0.0840017	0.0704713	0.0857981
RNVU1-3	0.191239	0.119493	0.127821
LINC01138	0.464091	0.483981	0.518083
PPIAL4G	0	0	0
TRNAN5-2	0	0	0
NBPF14	0.278987	0.182851	0.257471
LOC100996763	0.184695	0.124097	0.151344
NUDT4P1	0.00454061	0.00265802	0.00249763
LOC100996517	0	0	0
PDE4DIP	289.802	298.133	285.345
LOC101929787	0.0080469	0.0147183	0.0195021
NBPF9	1.08247	0.946921	0.980414
LOC101060398	1.22585	1.22072	1.01062
LOC101929790	0	0.0100893	0
LOC102723348	0.0356975	0	0.0238632
LOC730257	0.380896	0.304078	0.296466
LOC653513	548.614	554.402	556.811
LOC100996761	0.0932115	0.13537	0.0737524
LOC102723367	0	0	0
LOC100996716	0	0	0
LOC100996717	0.0596466	0.145996	0.107141
LOC102723816	0	0.0165583	0
NBPF19	0.370242	0.346683	0.37472
TRNAN-GUU-6	0	0.079329	0
PPIAL4C	0	0	0
LOC102723863	0.264707	0.750699	0.265986
LOC642441	0.175785	0.125223	0.116713
LINC00869	0.00253639	0.0086032	0.00248527
TRNAN22-2	0.0461281	0	0.0381881
LOC101927520	0.0336613	0.0384282	0.0375877
FAM231D	0	0.00323686	0
TRNAV22	0	0	0
LOC102723955	0.0064385	0.00911889	0.0016714
TRNAN8	0	0	0
HIST2H2BF	0.0878659	0.0828037	0.105282
FCGR1A	0.0729718	0.0621481	0.0656543
LOC101927767	0.0841706	0.0637766	0.106517
HIST2H3D	0.085883	0.0971266	0.0364253
HIST2H4A	0.00803674	0	0.0142723
HIST2H3C	0	0	0
HIST2H2AA3	0	0	0
HIST2H2BC	0.0690854	0.127475	0.0900748
HIST2H2AA4	0	0	0
HIST2H3A	0	0	0
HIST2H4B	0	0.0104953	0
HIST2H2BE	42.0833	48.0256	47.7137
HIST2H2AC	0.333747	0.245983	0.410548
HIST2H2AB	0.193859	0.125324	0.0859029
BOLA1	17.4987	17.521	17.7147
SV2A	0.235222	0.187723	0.200554
SF3B4	9.97357	10.0001	11.1473
MTMR11	1.56551	1.56221	1.7543
OTUD7B	14.2703	13.3115	12.3861
VPS45	12.7334	12.9042	13.1461
PLEKHO1	35.5124	42.0672	38.6674
ANP32E	24.6288	25.0347	23.1435
CA14	10.6696	11.2101	13.557
APH1A	45.3934	43.281	42.5875
C1orf54	8.61119	9.38512	10.0735
C1orf51	20.5025	20.1819	27.7175
MRPS21	33.9065	33.044	34.8837
PRPF3	18.7242	15.6155	18.8122
RPRD2	16.0037	13.6711	14.0298
TARS2	31.159	28.9406	31.6723
MIR6878	3.54956	1.02592	3.55997
ECM1	5.98408	6.20922	7.25371
LINC00568	1.03468	0.814946	0.827877
ADAMTSL4	48.2526	40.7647	67.6523
MIR4257	9.86017	6.66353	17.906
ADAMTSL4-AS1	0.518351	0.296385	0.608719
MCL1	107.469	92.3535	94.5794
ENSA	103.34	107.673	100.843
LOC102724012	1.57706	1.40897	1.29533
GOLPH3L	9.719	9.25979	8.81494
HORMAD1	0.0441451	0.0323025	0.0576658
CTSS	2.78375	2.33487	2.13012
CTSK	5.82431	5.81591	6.09331
ARNT	27.4886	25.3335	24.4634
LOC100996521	0.0452187	0.152342	0.111481
SETDB1	10.6634	8.3388	10.0587
CERS2	18.6369	17.3345	18.8624
ANXA9	3.1023	1.82859	3.191
FAM63A	12.2623	9.15834	12.6564
PRUNE	26.5208	26.7579	26.8222
BNIPL	0.200683	0.147904	0.233822
C1orf56	2.41311	2.58136	2.62636
CDC42SE1	15.7376	17.0818	18.2178
MLLT11	6.28348	11.9546	13.6109
GABPB2	5.1586	3.49069	5.43444
SEMA6C	309.947	269.935	296.164
TNFAIP8L2	0.681854	0.580751	0.610348
TNFAIP8L2-SCNM1	0	0	0
LYSMD1	8.70985	7.67967	7.82161
SCNM1	0.403985	0.512256	0.390224
TMOD4	723.849	742.376	705.183
VPS72	39.2017	41.995	47.5461
PIP5K1A	19.7208	18.3521	19.0076
PSMD4	201.486	166.882	209.952
LOC100507670	0.178382	0.10332	0.235826
ZNF687	8.28778	7.24189	8.09571
PI4KB	25.3438	25.2621	25.9284
RFX5	12.0121	14.5518	12.1285
LOC101927886	0.241171	0.289937	0.260343
SELENBP1	86.4577	71.7191	84.1544
PSMB4	198.91	197.795	213.304
POGZ	20.0949	17.556	18.7129
CGN	0.0148815	0.0181934	0.0210229
TUFT1	1.83795	1.7234	2.03637
MIR554	0.103638	0	0
SNX27	14.458	13.6529	13.1847
CELF3	0.0297953	0.019128	0.0269264
RIIAD1	1.39543	1.84438	2.38451
MRPL9	42.7945	43.8775	42.705
OAZ3	1.63891	1.4401	1.64309
TDRKH	3.8468	4.50821	3.89993
LOC101927929	1.65434	1.78125	1.64931
LINGO4	14.0842	7.63129	8.11119
RORC	70.5684	43.21	48.0084
C2CD4D	0.107031	0.0784458	0.0805859
LOC100132111	0.570829	0.403427	0.485637
THEM5	0.359106	0.265267	0.325187
THEM4	9.00639	7.97103	9.0461
S100A10	30.3058	38.2983	51.4608
NBPF18P	0.00677083	0.0165583	0.00823158
S100A11	30.1398	33.971	41.8003
LOC101927949	0.0704184	0.0178156	0.055705
LOC100131107	0.00253989	0	0.00478195
TCHHL1	0	0.00182884	0
TCHH	0.0130566	0.0144691	0.0163441
RPTN	0.00286927	0.0056631	0.0191045
HRNR	0.0170993	0.0113467	0.0190861
FLG	0.0551639	0.130042	0.0406157
FLG-AS1	0.151987	0.245998	0.119011
FLG2	0.00268527	0.006373	0.0123547
CRNN	0	0	0.00135515
LCE5A	0.00416786	0.00726456	0.0103789
CRCT1	0	0	0.00838822
LCE3E	0	0	0.0053289
LCE3D	0	0	0
LCE3C	0	0	0
LCE3B	0	0	0
LCE3A	0	0.170777	0.0501285
LCE2D	0	0	0
LCE2C	0	0	0
LCE2B	0	0	0.0295925
LCE2A	0	0	0.00984766
LCE4A	0	0	0.00751265
C1orf68	0	0	0.0586365
KPRP	0	0.0032946	0.0145349
LCE1F	0	0	0.0243721
LCE1E	0	0	0
LCE1D	0	0	0
LCE1C	0	0	0.0335529
LCE1B	0	0	0.0102367
LCE1A	0	0	0.0136005
LCE6A	0	0	0.00454036
SMCP	0	0	0
IVL	0	0	0
LOC101927988	0	0	0
SPRR4	0	0	0
SPRR1A	0	0	0.00445024
SPRR3	0	0	0
SPRR1B	0	0	0.00470906
SPRR2D	0	0	0
SPRR2A	0	0	0
SPRR2B	0.00480747	0	0
SPRR2E	0.0099694	0.00612999	0.0127666
SPRR2F	0.0207121	0.0103043	0.0351908
SPRR2C	0	0	0
SPRR2G	0	0	0
RP1-140J1.1	0	0	0.00118224
LELP1	0	0	0
PRR9	0	0	0
LOR	0.00298295	0	0.0855802
PGLYRP3	0	0	0
PGLYRP4	0	0	0
S100A9	8.75526	7.1616	4.11407
S100A12	0.291311	0.274114	0.144564
S100A8	4.34432	3.84987	1.93999
S100A7A	0	0	0
S100A7L2	0	0	0
S100A7	0.00695274	0.0148139	0.0249975
S100A6	138.759	134.385	282.169
S100A5	0.0537007	0.0298469	0.0708895
S100A4	63.5549	67.1775	131.638
S100A3	0.302623	0.248312	0.612464
S100A2	0.575259	0.51778	1.13013
S100A16	20.3906	27.7655	26.6515
S100A14	0.0744585	0.0586823	0.109092
S100A13	43.6463	43.8445	48.0131
S100A1	1645.86	1508.77	1452.96
CHTOP	57.3698	53.4961	56.811
SNAPIN	86.4903	91.4013	86.1594
ILF2	59.864	63.234	63.1734
TRNAM3	0.180253	0.198082	0.206626
NPR1	7.40921	6.65792	6.74787
MIR8083	0.644775	0.198832	0.606258
INTS3	23.2046	20.038	23.1424
SLC27A3	4.04918	3.53282	3.97143
GATAD2B	10.6963	8.04151	9.26205
LOC101928059	0.663732	0.409131	0.718813
DENND4B	49.8334	45.6794	47.637
CRTC2	19.7402	16.4347	19.7176
SLC39A1	19.8723	21.2695	22.0516
MIR6737	0.0460174	0	0.0878593
CREB3L4	4.03689	3.31278	4.06153
JTB	89.7027	94.5178	90.3602
RAB13	16.4912	13.2873	17.9975
RPS27	1509.97	33.6277	1377.65
NUP210L	0.0415936	0.0286847	0.049887
MIR5698	0.0931448	0.0940269	0.0413883
TPM3	1071.22	967.578	1060.23
MIR190B	0	0	0
C1orf189	0.268623	0.206841	0.27178
C1orf43	357.398	342.682	323.928
UBAP2L	29.6603	29.1993	29.643
HAX1	182.755	191.12	188.071
AQP10	0.0038573	0.0111382	0.0126156
ATP8B2	2.3295	2.1787	2.38932
LOC101928101	0.571305	0.540386	0.715198
IL6R	11.665	13.0823	11.0367
SHE	4.27715	3.39976	3.54545
TDRD10	1.43823	1.43694	1.48484
UBE2Q1	16.7527	15.9642	16.4343
CHRNB2	0.0364127	0.0212009	0.0398385
ADAR	16.9541	15.0476	15.2214
KCNN3	3.07142	3.06975	3.57254
PMVK	51.6567	53.2982	50.5175
PBXIP1	122.803	121.088	122.05
PYGO2	14.1757	13.0989	12.8623
LOC101928120	1.22362	1.31345	1.30204
SHC1	14.9323	14.9967	15.6513
CKS1B	3.0687	1.2138	3.60605
MIR4258	0.734951	0.223185	0.486976
FLAD1	14.7582	15.8439	15.3339
LENEP	0.0952404	0.0528822	0.0610264
ZBTB7B	7.85893	8.6041	7.20024
DCST2	0.32273	0.165007	0.293256
DCST1	0.195469	0.0940754	0.12149
RP11-307C12.11	0.140706	0.0973966	0.148829
ADAM15	27.3643	26.1418	26.7233
EFNA4	0.569712	0.683488	0.66453
EFNA3	0.501354	0.562369	0.47143
EFNA1	6.53332	6.57739	5.07985
SLC50A1	4.40727	4.02026	3.91075
DPM3	36.055	35.3864	37.9851
KRTCAP2	71.8486	66.9455	75.8755
TRIM46	0.0583579	0.0523336	0.092567
MUC1	0.477952	0.281312	0.60414
MIR92B	0.109302	0.0865861	0.094283
THBS3	6.07005	4.8913	7.48497
MTX1	4.3266	4.46813	5.20683
GBAP1	0.672598	0.478147	0.793203
GBA	2.99915	2.87841	3.07554
FAM189B	20.5565	19.4312	20.3299
SCAMP3	69.1902	73.2192	70.8902
CLK2	16.3899	15.3532	17.9264
HCN3	0.760717	0.887589	0.797372
PKLR	0.00935224	0.00327717	0.0111999
FDPS	39.3175	35.5834	38.9386
RUSC1-AS1	0.0855074	0.126981	0.150549
RUSC1	5.51214	5.57819	5.90502
ASH1L	16.2273	15.4635	13.2512
MIR555	0.0331515	0.148562	0.112053
POU5F1P4	0.0704939	0.0341037	0.0500616
ASH1L-AS1	3.27512	2.63551	3.06923
MSTO1	1.747	1.41774	1.86972
YY1AP1	39.6805	35.0339	38.4237
DAP3	53.627	47.4418	53.0193
MSTO2P	1.23544	0.906203	1.39355
GON4L	7.16808	5.61671	6.4187
SYT11	2.39318	2.29881	2.09639
RIT1	5.17362	5.65504	5.29611
KIAA0907	25.1337	23.5675	24.8329
SNORA42	0.545499	0.446701	0.476998
SCARNA4	0.0807764	0.200214	0.282898
RXFP4	0.0359375	0.0233249	0.0373706
ARHGEF2	7.7895	7.27954	7.28681
MIR6738	0.156318	0.157903	0.173064
SSR2	55.6451	49.1526	51.3695
UBQLN4	31.7409	27.9529	33.53
LAMTOR2	54.5017	58.2175	56.2673
RAB25	0.0218685	0.038526	0.0292222
MEX3A	0.0459317	0.0651978	0.0411444
LMNA	80.7161	84.282	105.329
SEMA4A	2.84406	2.38192	3.23008
SLC25A44	12.6032	13.2817	12.1481
PMF1-BGLAP	0	0	0
PMF1	35.1583	36.2528	36.5981
BGLAP	0.412025	0.246976	0.449024
PAQR6	0.864544	0.476132	0.947152
SMG5	61.8782	61.264	66.2749
TMEM79	2.04235	2.07709	1.99866
C1orf85	4.24564	3.76011	4.0271
VHLL	0.0987015	0.0564538	0.0745889
CCT3	84.5682	92.9796	101.173
TSACC	0.676547	0.561659	0.788163
RHBG	0.00156986	0	0
C1orf61	0.01365	0.00950035	0.0151045
MIR9-1	0	0	0
MEF2D	112.214	92.8022	108.284
LOC102724180	1.04378	0.507825	1.01824
IQGAP3	0.0766626	0.0501454	0.059091
TTC24	0.348017	0.27668	0.372371
APOA1BP	51.7271	61.4768	52.95
GPATCH4	25.5087	32.0304	30.8314
LOC101928177	0.575789	0.319684	0.451796
HAPLN2	1.27157	0.883004	1.25224
BCAN	0.376085	0.271391	0.24511
NES	40.0461	50.2582	69.8724
CRABP2	1.79439	2.75346	5.0372
ISG20L2	4.96851	5.12035	5.46779
RRNAD1	18.0494	16.76	17.2699
MRPL24	91.5812	101.794	100.642
HDGF	146.45	149.353	143.161
LOC102724206	0.0993447	0.10518	0.158719
PRCC	40.8143	42.4408	40.9276
SH2D2A	0.293758	0.327474	0.356949
NTRK1	0.497751	0.446673	0.463343
INSRR	0.117513	0.0751493	0.101
PEAR1	9.49318	7.84707	7.8044
LRRC71	0.0831002	0.0647887	0.104922
ARHGEF11	13.0103	11.3754	12.1369
MIR765	0.596007	0.0364573	0.594382
LOC102724222	0	0	0
ETV3L	0.00533729	0	0.00447413
ETV3	5.50681	5.24057	5.01783
CYCSP52	0.0229054	0.0594131	0.0491511
RP11-85G21.2	0	0	0
FCRL5	0.00636398	0.0127429	0.0113189
FCRL4	0	0	0.000816977
FCRL3	0.0793046	0.0707563	0.0621092
FCRL2	0.0218	0.0685366	0.0158597
FCRL1	0.0421299	0.0817247	0.0471615
CD5L	0.00120144	0	0.00231135
KIRREL	3.1382	2.8475	2.61253
RP11-404O13.1	0.0126549	0.0209765	0.0292547
CD1D	0.857698	0.855771	0.654259
CD1A	0.0146224	0.0136087	0.0214312
CD1C	0.38	0.468967	0.345251
CD1B	0.0169024	0.0363642	0.0123043
CD1E	0.0847462	0.0733452	0.0953406
OR10T2	0.00336778	0	0.00312221
OR10K2	0	0	0
OR10K1	0	0	0
OR10R2	0	0	0.00350801
OR6Y1	0	0	0
OR6P1	0	0	0
OR10X1	0	0	0
OR10Z1	0	0	0
[truncated: 31,128 more rows]

## Sheet: mNSC differential expression 
Table S3: Gene expression levels and differential expression events
Gene name	baseMean	log2FoldChange	lfcSE	stat	pvalue	padj
Smchd1	3460.99	-3.06856	0.16231	-18.9055	1.02804e-79	1.64712e-75
Pcdhb11	662.977	1.89167	0.182611	10.359	3.80968e-25	3.05194e-21
Pcdha6	37.1973	4.34725	0.493598	8.80727	1.28234e-18	6.84854e-15
Pcdhb6	266.927	1.79526	0.210609	8.52411	1.53988e-17	6.16798e-14
Gm18756	66.6668	3.74958	0.450854	8.31662	9.05046e-17	2.90013e-13
LOC100861601	60.5034	3.27681	0.427752	7.66053	1.85172e-14	4.9447e-11
Pcdhb8	197.814	1.64521	0.222036	7.40967	1.26611e-13	2.89795e-10
Mkrn3	520.207	1.12505	0.159935	7.03443	2.00084e-12	4.00719e-09
Pcdhb3	140.401	1.82093	0.263631	6.90711	4.94616e-12	8.80526e-09
Pcdhb10	319.284	1.30435	0.198936	6.55666	5.5027e-11	8.81643e-08
9030624G23Rik	22.2643	3.86287	0.590758	6.53883	6.20006e-11	9.03067e-08
Gm13251	235.049	2.12713	0.334152	6.36576	1.94325e-10	2.59457e-07
Ndn	3447.59	0.931046	0.147837	6.29779	3.01919e-10	3.72103e-07
Pcdhb22	551.166	0.939788	0.152907	6.14613	7.93987e-10	9.08662e-07
Pcdha3	25.1267	3.69047	0.610697	6.04306	1.5122e-09	1.61523e-06
Pcdhga12	98.4397	-1.74977	0.290208	-6.02938	1.64589e-09	1.64815e-06
Pcdhac2	202.926	-1.36467	0.226919	-6.0139	1.81111e-09	1.70692e-06
Pcdha5	31.286	2.50464	0.418998	5.97769	2.26319e-09	2.01449e-06
Pisd-ps1	302.862	1.00899	0.173773	5.80639	6.38334e-09	5.38284e-06
Pcdha1	16.3853	6.4097	1.11742	5.73615	9.68543e-09	7.759e-06
Peg12	5532.61	1.2898	0.225513	5.7194	1.06903e-08	8.15619e-06
Pcdha8	25.9598	2.83863	0.502137	5.6531	1.57581e-08	1.14762e-05
Tchh	34.2282	2.11776	0.38284	5.53171	3.17117e-08	2.20906e-05
Gm13139	407.266	1.128	0.209526	5.3836	7.30107e-08	4.87407e-05
Serpina3n	87.5112	1.60251	0.301344	5.31789	1.0498e-07	6.67887e-05
1700029I01Rik	361.233	1.49278	0.281017	5.31208	1.08383e-07	6.67887e-05
Pcdha7	34.6721	2.68664	0.510298	5.26485	1.40302e-07	8.3256e-05
Pcdhgb6	275.064	-1.13178	0.217002	-5.21554	1.83281e-07	0.000104876
Pcdhb7	206.087	1.17969	0.23843	4.94773	7.50829e-07	0.00041482
Pde9a	935.4	-0.859112	0.174392	-4.92632	8.37921e-07	0.000442026
Rimbp2	69.2482	2.18344	0.44358	4.92232	8.5525e-07	0.000442026
Ajap1	46.137	3.01109	0.623816	4.82689	1.3868e-06	0.000694355
Csf2ra	161.487	0.910855	0.189834	4.79818	1.60116e-06	0.000777387
Emb	249.671	0.971214	0.204926	4.73933	2.14426e-06	0.00101045
Xlr3b	154.541	1.2073	0.256517	4.70649	2.52022e-06	0.00115368
Lama4	1662.07	-1.21101	0.25791	-4.69546	2.66003e-06	0.00118386
Pcdhb2	222.353	1.30653	0.2795	4.67452	2.94638e-06	0.00127586
Nefl	26.2168	2.1989	0.471786	4.66079	3.14996e-06	0.0013107
Pcdha2	22.3016	2.80527	0.602227	4.65816	3.19044e-06	0.0013107
Dhh	1875.59	-0.787376	0.172304	-4.56969	4.88437e-06	0.00195643
Nefm	68.6993	1.8474	0.408348	4.5241	6.06536e-06	0.00237022
Klhl4	36.292	2.29972	0.51095	4.50088	6.76739e-06	0.0025816
Zfp808	230.225	0.7982	0.17758	4.49486	6.96154e-06	0.0025939
Csmd3	89.818	1.28327	0.286923	4.47251	7.73071e-06	0.00276252
Dcaf12l1	88.3551	2.11655	0.473317	4.47173	7.75892e-06	0.00276252
Nid1	93.1241	1.12693	0.253483	4.44579	8.75714e-06	0.00305015
Zfp711	289.07	0.731632	0.168459	4.34309	1.40494e-05	0.00478936
Slitrk4	18.8254	2.50268	0.580671	4.30998	1.63267e-05	0.0054497
Slc2a12	167.125	-1.23655	0.287595	-4.29964	1.71076e-05	0.00559384
Gm13152	10.399	3.58216	0.846541	4.23153	2.32105e-05	0.00743759
Gabra4	51.0685	2.0311	0.483095	4.20435	2.61834e-05	0.00822571
LOC100861711	183.383	1.05822	0.253237	4.17879	2.93061e-05	0.00902965
Vgf	44.6794	1.50879	0.363429	4.15156	3.30219e-05	0.00998258
Dach2	70.4923	1.2343	0.297823	4.1444	3.40709e-05	0.0101089
Ppp4r4	90.0109	1.07159	0.259595	4.12792	3.66054e-05	0.0106635
Pld1	1989.72	-0.505251	0.123012	-4.10732	4.00274e-05	0.0114521
Igsf10	719.027	-0.687045	0.168017	-4.08915	4.3296e-05	0.01217
Vsnl1	10.5185	3.28437	0.807097	4.06936	4.71423e-05	0.0130227
Pcdhga8	68.97	-1.40592	0.346168	-4.06137	4.87851e-05	0.013248
Erbb2	980.945	-0.635403	0.157294	-4.03958	5.35478e-05	0.014299
Vmn2r-ps159	4.70151	6.07181	1.51174	4.01645	5.90823e-05	0.0155183
Gm14403	216.112	0.67016	0.167971	3.98975	6.61441e-05	0.0170929
Efcab1	15.8764	2.67407	0.672617	3.97562	7.01958e-05	0.017852
Aard	517.54	0.586273	0.14894	3.93631	8.27452e-05	0.0207148
AW551984	19.2676	2.32655	0.599464	3.88105	0.000104006	0.0256367
Fbln2	25003	-0.567962	0.147411	-3.85293	0.000116714	0.0283332
Sfi1	529.842	0.449618	0.117143	3.83819	0.000123942	0.0289052
Igfbp4	3082.8	-1.9477	0.508033	-3.8338	0.000126179	0.0289052
Crim1	2370.49	-0.659905	0.172138	-3.83359	0.000126287	0.0289052
Ptchd1	13.5497	2.24699	0.585229	3.83951	0.000123282	0.0289052
Mapk10	283.5	0.861064	0.224832	3.82981	0.000128242	0.0289392
Calb1	31.9383	1.5943	0.417015	3.82313	0.000131769	0.0293222
Areg	245.316	0.979414	0.256557	3.81753	0.000134793	0.0295842
Pcdhb4	85.8764	1.48071	0.388855	3.80786	0.000140173	0.0303493
B3galt5	199.496	-1.39052	0.367848	-3.78014	0.000156741	0.0334841
Cxcr4	715.793	-1.05259	0.280052	-3.75857	0.00017089	0.0360264
Klhdc7a	402.143	0.633413	0.17138	3.69595	0.000219067	0.045583
Pcdhb17	271.444	-0.643452	0.174414	-3.68922	0.000224944	0.0462058
Cyfip2	3308.98	-0.832948	0.226672	-3.67469	0.00023814	0.0482973
Cxcr7	185.759	-1.1946	0.325468	-3.67042	0.00024215	0.0484966
Actc1	98.79	-1.35892	0.370752	-3.66531	0.000247039	0.0488649
Col18a1	1711.57	0.958843	0.262057	3.65891	0.000253289	0.0494902

## Sheet: MEF differential expression 
Table S3: Gene expression levels and differential expression events
Gene ID	Gene name	baseMean	log2FoldChange	lfcSE	stat	pvalue	padj
ENSMUSG00000031502	Col4a1	25422.1	8.66357	0.258428	29.6546	2.95767e-193	7.8106e-189
ENSMUSG00000000031	H19	13716.7	-8.46273	0.296471	-25.1719	8.14568e-140	1.07556e-135
ENSMUSG00000016918	Sulf1	6384.45	7.28655	0.251267	25.0194	3.76078e-138	3.31048e-134
ENSMUSG00000040152	Thbs1	211821	6.35992	0.214917	24.9395	2.77937e-137	1.83494e-133
ENSMUSG00000031503	Col4a2	14924.2	7.38377	0.259458	24.6043	1.13672e-133	6.00368e-130
ENSMUSG00000038807	Rap1gap2	3005.32	7.56521	0.281867	23.2919	5.35487e-120	2.35686e-116
ENSMUSG00000002020	Ltbp2	22485.4	6.15253	0.231991	22.21	2.75005e-109	1.03748e-105
ENSMUSG00000019997	Ccn2	6599.97	5.98155	0.22999	21.6599	4.90621e-104	1.61954e-100
ENSMUSG00000020431	Adcy1	2641.15	6.95175	0.274942	21.6473	6.4412e-104	1.88999e-100
ENSMUSG00000059430	Actg2	2089.76	8.43034	0.344701	21.5559	4.65946e-103	1.23047e-99
ENSMUSG00000049758	Or4f62	11308.2	-6.52889	0.263453	-20.9862	8.76255e-98	2.10365e-94
ENSMUSG00000021732	Fgf10	1944.8	8.22258	0.345939	20.8782	8.45599e-97	1.86088e-93
ENSMUSG00000108532	Gm32647	1893.05	7.482	0.316257	20.496	2.33733e-93	4.74801e-90
ENSMUSG00000020176	Grb10	14206.4	6.79522	0.285914	20.2691	2.40931e-91	4.54464e-88
ENSMUSG00000001349	Cnn1	3294.41	5.95097	0.248915	19.8902	4.95243e-88	8.71891e-85
ENSMUSG00000028370	Pappa	16048.9	-5.8355	0.246189	-19.6414	6.84501e-86	1.12977e-82
ENSMUSG00000033788	Dysf	10382.5	5.2696	0.221102	19.3105	4.37944e-83	6.80307e-80
ENSMUSG00000021301	Hecw1	2651.89	5.8548	0.263538	18.4217	8.80469e-76	1.29175e-72
ENSMUSG00000053626	Tll1	2852.24	5.96879	0.273865	18.1432	1.4542e-73	2.02118e-70
ENSMUSG00000017817	Jph2	1233.54	6.80563	0.32077	18.099	3.2433e-73	4.28246e-70
ENSMUSG00000031548	Sfrp1	1267.24	6.68568	0.314368	18.0861	4.10284e-73	5.15942e-70
ENSMUSG00000035566	Pcdh17	4789.99	-5.68656	0.260026	-18.0234	1.27634e-72	1.53207e-69
ENSMUSG00000056290	Ms4a4b	5426.93	-6.54395	0.310156	-17.8747	1.85566e-71	2.13062e-68
ENSMUSG00000033066	Gas7	8128.81	-5.15777	0.234779	-17.7093	3.55764e-70	3.91459e-67
ENSMUSG00000050776	Or4f47	3853.07	-6.14538	0.291563	-17.6476	1.06194e-69	1.12175e-66
ENSMUSG00000041957	Pkp2	1079.81	7.06678	0.3463	17.5188	1.02928e-68	1.04543e-65
ENSMUSG00000056025	Clca3a1	1784.33	5.67878	0.271859	17.2103	2.22312e-66	2.17437e-63
ENSMUSG00000087247	Alkal1	3621.64	11.9242	0.636883	17.1527	6.00265e-66	5.66136e-63
ENSMUSG00000056073	Grik2	4504.62	-6.41368	0.317212	-17.0664	2.63938e-65	2.40347e-62
ENSMUSG00000030064	Frmd4b	2969.06	-7.28085	0.370804	-16.9385	2.34167e-64	2.0613e-61
ENSMUSG00000032796	Lama1	1244.99	6.54643	0.330214	16.7965	2.59041e-63	2.20669e-60
ENSMUSG00000103355	Gm2147	2923.96	11.6153	0.638589	16.623	4.75049e-62	3.92034e-59
ENSMUSG00000038530	Rgs4	1078.71	6.31039	0.324706	16.3545	4.04333e-60	3.23564e-57
ENSMUSG00000040133	Gpr176	1221.09	5.81507	0.295429	16.2986	1.01008e-59	7.84535e-57
ENSMUSG00000010476	Ebf3	2784.4	-7.44017	0.395453	-16.2856	1.24961e-59	9.4285e-57
ENSMUSG00000087001	Gm15475	2753.84	5.08837	0.251283	16.27	1.61275e-59	1.18304e-56
ENSMUSG00000029167	Ppargc1a	4501.85	-5.8168	0.301892	-15.9554	2.61424e-57	1.86586e-54
ENSMUSG00000078302	Foxd1	2803.51	4.91206	0.245859	15.9118	5.2487e-57	3.64757e-54
ENSMUSG00000063011	Msln	2910.32	-6.10859	0.326932	-15.6258	4.85508e-55	3.28751e-52
ENSMUSG00000091679	Vmn2r96	841.402	8.5877	0.487036	15.5793	1.00587e-54	6.64074e-52
ENSMUSG00000023886	Smoc2	1084.58	5.92113	0.316547	15.5463	1.68616e-54	1.08605e-51
ENSMUSG00000022148	Fyb	2590.99	-5.6308	0.300945	-15.3875	1.98453e-53	1.2478e-50
ENSMUSG00000030560	Ctsc	712.887	7.23148	0.409951	15.2006	3.50577e-52	2.15303e-49
ENSMUSG00000108315	Gm44601	801.003	8.7512	0.517238	14.9858	9.09905e-51	5.46109e-48
ENSMUSG00000050014	Apol10b	685.501	7.86133	0.46165	14.8626	5.7632e-50	3.3821e-47
ENSMUSG00000032368	Zic1	2105.43	-5.96266	0.334535	-14.8345	8.76382e-50	5.03119e-47
ENSMUSG00000035441	Myo1d	3321.48	4.73387	0.253116	14.7516	3.00294e-49	1.68727e-46
ENSMUSG00000078706	Gm53	2139.46	-5.3732	0.29832	-14.6594	1.17266e-48	6.45156e-46
ENSMUSG00000109801	Or4f14d	1839.45	-6.01799	0.343691	-14.6003	2.79556e-48	1.50663e-45
ENSMUSG00000037820	Tgm2	606.292	7.45853	0.443095	14.5759	3.99608e-48	2.11057e-45
ENSMUSG00000026321	Tnfrsf11a	721.199	6.17469	0.356354	14.5212	8.89505e-48	4.60589e-45
ENSMUSG00000103770	Pcdha9	646.613	8.43206	0.522551	14.2226	6.63043e-46	3.36724e-43
ENSMUSG00000117251	Gm49891	1658.05	-6.4958	0.387916	-14.1675	1.45575e-45	7.25347e-43
ENSMUSG00000089647	Gm2245	1935.93	-6.72035	0.406792	-14.0621	6.49343e-45	3.17553e-42
ENSMUSG00000020256	Aldh1l2	2175.89	4.47846	0.249834	13.9231	4.58846e-44	2.20313e-41
ENSMUSG00000102706	Gm7417	1272.43	10.6805	0.70164	13.7969	2.66091e-43	1.25481e-40
ENSMUSG00000015647	Lama5	20842.8	4.19547	0.231757	13.788	3.00981e-43	1.39444e-40
ENSMUSG00000079262	Slco1a6	589.679	6.63036	0.409126	13.7619	4.3184e-43	1.96621e-40
ENSMUSG00000027075	Slc43a1	558.684	6.19666	0.385501	13.4803	2.04309e-41	9.14473e-39
ENSMUSG00000040856	Dlk1	7230.38	-4.80404	0.282645	-13.4587	2.73529e-41	1.20389e-38
ENSMUSG00000001870	Ltbp1	19474	4.37937	0.252011	13.4096	5.31311e-41	2.30014e-38
ENSMUSG00000056602	Fry	578.395	6.72848	0.428267	13.376	8.35694e-41	3.55952e-38
ENSMUSG00000097336	Fendrr	508.269	6.47654	0.409932	13.3596	1.04095e-40	4.36342e-38
ENSMUSG00000027858	Tspan2	849.635	5.32867	0.324268	13.3491	1.19959e-40	4.94983e-38
ENSMUSG00000051323	Pcdh19	34096.4	-3.85649	0.214372	-13.3249	1.65772e-40	6.73494e-38
ENSMUSG00000032532	Cck	1039.68	5.04567	0.305426	13.246	4.75851e-40	1.90398e-37
ENSMUSG00000058470	Gm8369	4584.23	-4.74153	0.283668	-13.1898	1.0046e-39	3.95961e-37
ENSMUSG00000029563	Foxp2	2282.42	4.26833	0.250523	13.046	6.69567e-39	2.60028e-36
ENSMUSG00000024112	Cacna1h	1294.67	-6.47589	0.420231	-13.0307	8.18756e-39	3.13358e-36
ENSMUSG00000029378	Areg	1380.49	-5.52342	0.347262	-13.026	8.70918e-39	3.2856e-36
ENSMUSG00000006219	Fblim1	1410.71	4.7358	0.287589	12.9901	1.3927e-38	5.18007e-36
ENSMUSG00000031075	Ano1	784.787	5.21737	0.326368	12.9221	3.37676e-38	1.23852e-35
ENSMUSG00000026405	C4bp	457.188	6.92749	0.459141	12.91	3.95544e-38	1.43089e-35
ENSMUSG00000024675	Ms4a4c	1957.23	-5.13811	0.321702	-12.8632	7.25113e-38	2.58767e-35
ENSMUSG00000021798	Ldb3	981.303	4.94118	0.307859	12.8019	1.59927e-37	5.63113e-35
ENSMUSG00000085183	Wincr1	1487.78	-5.07834	0.318815	-12.7922	1.81284e-37	6.29915e-35
ENSMUSG00000041592	Sdk2	541.408	8.76635	0.609036	12.7519	3.04359e-37	1.04383e-34
ENSMUSG00000079363	Gbp4	1405.72	-6.2566	0.414815	-12.6722	8.43607e-37	2.85615e-34
ENSMUSG00000099757	BE692007	1683.38	-5.06719	0.321764	-12.6403	1.26561e-36	4.23066e-34
ENSMUSG00000043456	Zfp536	1597.81	-4.82039	0.30329	-12.5965	2.20718e-36	7.28591e-34
ENSMUSG00000000275	Trim25	406.648	7.09126	0.487537	12.494	8.05505e-36	2.62615e-33
ENSMUSG00000071042	Rasgrp3	864.952	4.80999	0.307037	12.4089	2.33892e-35	7.53247e-33
ENSMUSG00000047793	Sned1	19570.8	-3.68976	0.216901	-12.4009	2.58536e-35	8.2258e-33
ENSMUSG00000074945	Or4f61	1150.31	-5.68965	0.380234	-12.3336	5.97372e-35	1.87802e-32
ENSMUSG00000049028	Or7e177	517.185	6.22772	0.424929	12.3026	8.77224e-35	2.72538e-32
ENSMUSG00000054196	Cthrc1	743.924	4.89218	0.319476	12.183	3.82985e-34	1.17603e-31
ENSMUSG00000057378	Ryr3	1473.36	4.21252	0.264669	12.1379	6.65323e-34	2.01952e-31
ENSMUSG00000056755	Grm7	1432.34	-7.87454	0.571445	-12.0301	2.46834e-33	7.40726e-31
ENSMUSG00000034981	Parm1	878.61	4.81766	0.318975	11.9685	5.19362e-33	1.54105e-30
ENSMUSG00000066897	Or7e176	432.122	8.44374	0.62422	11.9249	8.78241e-33	2.57696e-30
ENSMUSG00000048096	Lmod1	1291.4	4.23867	0.272684	11.877	1.55895e-32	4.52403e-30
ENSMUSG00000004665	Cnn2	8052.65	3.62811	0.221974	11.8397	2.43304e-32	6.98387e-30
ENSMUSG00000038295	Atg9b	1149.27	-5.01435	0.339214	-11.8343	2.59561e-32	7.37042e-30
ENSMUSG00000043903	Zfp469	4098.4	3.90917	0.247152	11.7708	5.52226e-32	1.5514e-29
ENSMUSG00000032625	Thsd7a	13237.8	-4.25751	0.276986	-11.7605	6.23329e-32	1.73272e-29
ENSMUSG00000022053	Ebf2	2919.52	-9.90425	0.759596	-11.7224	9.79154e-32	2.69349e-29
ENSMUSG00000116305	Lncppara	685.704	4.89889	0.334654	11.6505	2.28096e-31	6.20986e-29
ENSMUSG00000027894	Slc6a17	3635.61	3.86026	0.247854	11.5401	8.27995e-31	2.23119e-28
ENSMUSG00000038903	Ccdc68	509.026	5.44286	0.388921	11.4236	3.18929e-30	8.50736e-28
ENSMUSG00000018604	Tbx3	11978.6	-3.55402	0.223605	-11.422	3.24665e-30	8.57376e-28
ENSMUSG00000109522	Olfr1319-ps1	1037.32	-6.31532	0.465715	-11.4132	3.59069e-30	9.38841e-28
ENSMUSG00000017493	Igfbp4	1526.93	-4.34997	0.295057	-11.3536	7.11301e-30	1.84157e-27
ENSMUSG00000105762	Gm43605	1082.98	-5.20734	0.372402	-11.2978	1.34479e-29	3.4479e-27
ENSMUSG00000048218	Amigo2	1998.82	-4.23337	0.289359	-11.1743	5.45068e-29	1.38405e-26
ENSMUSG00000020354	Sgcd	1116.27	4.41641	0.306277	11.1546	6.79653e-29	1.70936e-26
ENSMUSG00000032487	Ptgs2	56476.6	3.37834	0.213331	11.1486	7.2778e-29	1.81313e-26
ENSMUSG00000026786	Apbb1ip	1815.95	3.82221	0.253384	11.1381	8.18743e-29	2.02069e-26
ENSMUSG00000045103	Dmd	3115.07	3.74292	0.246465	11.1291	9.05728e-29	2.21467e-26
ENSMUSG00000038296	Galnt18	1883.21	4.16271	0.284736	11.1075	1.15339e-28	2.79438e-26
ENSMUSG00000022321	Cdh10	2096.85	4.09194	0.278399	11.1061	1.17133e-28	2.81205e-26
ENSMUSG00000050737	Ptges	608.937	4.84326	0.347138	11.0713	1.72925e-28	4.11405e-26
ENSMUSG00000021186	Fbln5	4327.17	3.67935	0.242051	11.0694	1.76607e-28	4.16415e-26
ENSMUSG00000018819	Lsp1	6804.83	-3.51131	0.227351	-11.046	2.29266e-28	5.35791e-26
ENSMUSG00000087480	Gm15910	3290.99	3.586	0.234902	11.0089	3.46333e-28	8.02278e-26
ENSMUSG00000038700	Hoxb5	549.166	4.98983	0.362551	11.0049	3.61935e-28	8.31129e-26
ENSMUSG00000041449	Serpina3h	3055.15	3.82098	0.256691	10.9898	4.27936e-28	9.74218e-26
ENSMUSG00000115529	9630013A20Rik	889.271	-6.09163	0.467563	-10.8897	1.29033e-27	2.9124e-25
ENSMUSG00000022297	Fzd6	3459.67	3.51738	0.233147	10.7974	3.54004e-27	7.92249e-25
ENSMUSG00000041731	Pgm5	662.467	4.55154	0.329935	10.7644	5.07161e-27	1.12547e-24
ENSMUSG00000051236	Msrb3	4658.41	3.57921	0.239735	10.7586	5.39908e-27	1.18816e-24
ENSMUSG00000086291	Gm15513	785.408	-5.53613	0.42219	-10.7443	6.30333e-27	1.37569e-24
ENSMUSG00000022464	Slc38a4	638.261	4.61549	0.340726	10.6111	2.64543e-26	5.72628e-24
ENSMUSG00000078868	Gm14412	437.162	5.00005	0.377162	10.6056	2.80513e-26	6.02259e-24
ENSMUSG00000057895	Zfp105	286.458	6.84199	0.552144	10.5805	3.66802e-26	7.81169e-24
ENSMUSG00000047139	Cd24a	1635.25	3.92561	0.277109	10.5576	4.68342e-26	9.89438e-24
ENSMUSG00000096033	Gm5899	285.68	7.655	0.630621	10.5531	4.91549e-26	1.03023e-23
ENSMUSG00000025092	Hspa12a	1954.69	3.67376	0.254236	10.5168	7.22691e-26	1.50274e-23
ENSMUSG00000025892	Gria4	6719.31	-3.4197	0.230124	-10.5148	7.38624e-26	1.52387e-23
ENSMUSG00000054855	Rnd1	843.432	4.15889	0.300875	10.499	8.72694e-26	1.78652e-23
ENSMUSG00000028583	Pdpn	718.668	4.47698	0.332888	10.4449	1.54619e-25	3.14091e-23
ENSMUSG00000042284	Itga1	2963.37	4.01811	0.28898	10.444	1.56066e-25	3.14609e-23
ENSMUSG00000067878	Map7d3	280.349	7.80671	0.652229	10.4361	1.6968e-25	3.39462e-23
ENSMUSG00000030102	Itpr1	18285.1	3.24377	0.216126	10.3818	3.00199e-25	5.96065e-23
ENSMUSG00000052353	Cemip	23613.1	3.231	0.215134	10.3703	3.38511e-25	6.67119e-23
ENSMUSG00000032332	Col12a1	56075.4	3.20467	0.212643	10.368	3.46773e-25	6.78339e-23
ENSMUSG00000072941	Sod3	369.805	5.4972	0.434516	10.3499	4.1892e-25	8.13445e-23
ENSMUSG00000082610	Gm13829	924.46	-5.09538	0.396899	-10.3184	5.81611e-25	1.12111e-22
ENSMUSG00000021253	Tgfb3	2044.39	3.72035	0.264009	10.304	6.75839e-25	1.2933e-22
ENSMUSG00000041380	Htr2c	1056.07	-4.70995	0.360568	-10.2892	7.8848e-25	1.49625e-22
ENSMUSG00000073594	Gm10545	555.146	10.217	0.895846	10.2886	7.93225e-25	1.49625e-22
ENSMUSG00000021379	Id4	969.204	4.03599	0.29591	10.2598	1.06883e-24	2.00183e-22
ENSMUSG00000030513	Pcsk6	1158.45	3.80228	0.274822	10.1967	2.05091e-24	3.81412e-22
ENSMUSG00000020032	Nuak1	5726.36	3.54759	0.250154	10.1841	2.33612e-24	4.31415e-22
ENSMUSG00000036206	Sh3bp4	3747.86	3.42216	0.237903	10.1813	2.40319e-24	4.40718e-22
ENSMUSG00000037224	Zfyve28	901.038	-4.47656	0.342095	-10.1626	2.91293e-24	5.30515e-22
ENSMUSG00000024395	Lims2	274.116	5.98344	0.491475	10.1398	3.67997e-24	6.6562e-22
ENSMUSG00000038400	Pmepa1	1948.5	3.55146	0.252612	10.1003	5.50665e-24	9.89249e-22
ENSMUSG00000027199	Gatm	246.764	7.28958	0.624713	10.068	7.65516e-24	1.36593e-21
ENSMUSG00000028883	Sema3a	5592.88	3.90279	0.288741	10.0533	8.88724e-24	1.57279e-21
ENSMUSG00000021373	Cap2	544.893	4.45817	0.344025	10.0521	8.99318e-24	1.57279e-21
ENSMUSG00000052229	Gpr17	293.077	5.62141	0.45974	10.0522	8.98048e-24	1.57279e-21
ENSMUSG00000024598	Fbn2	3694	-3.70245	0.271278	-9.96191	2.23722e-23	3.88687e-21
ENSMUSG00000031289	Il13ra2	1191.54	-4.49265	0.351644	-9.93234	3.01095e-23	5.19694e-21
ENSMUSG00000105622	Gm42615	795.611	-7.21769	0.627091	-9.91513	3.57794e-23	6.13547e-21
ENSMUSG00000024678	Ms4a4d	1999.79	-4.13917	0.317128	-9.89875	4.21499e-23	7.18125e-21
ENSMUSG00000008489	Elavl2	5344.45	-3.62183	0.265696	-9.86775	5.74383e-23	9.72327e-21
ENSMUSG00000021200	Asb2	872.963	11.4616	1.06363	9.83568	7.90356e-23	1.32941e-20
ENSMUSG00000036862	Dchs1	3416.92	-3.36316	0.240444	-9.82831	8.50304e-23	1.42119e-20
ENSMUSG00000029298	Gbp9	5832.78	-3.74762	0.28031	-9.80206	1.10309e-22	1.83209e-20
ENSMUSG00000035493	Tgfbi	1265.43	-4.64852	0.372642	-9.79095	1.23133e-22	2.03232e-20
ENSMUSG00000105442	Gm42614	683.816	-5.03461	0.41326	-9.76288	1.62468e-22	2.66488e-20
ENSMUSG00000092274	Neat1	668891	3.07819	0.213415	9.73779	2.0802e-22	3.39098e-20
ENSMUSG00000038721	Hoxb7	254.128	8.09392	0.730281	9.71397	2.62905e-22	4.25939e-20
ENSMUSG00000040026	Saa3	671.467	4.07627	0.317303	9.69506	3.1644e-22	5.09545e-20
ENSMUSG00000032261	Sh3bgrl2	626.806	-5.34621	0.448734	-9.68549	3.47526e-22	5.56211e-20
ENSMUSG00000024677	Ms4a6b	2626.12	-3.92438	0.302088	-9.68054	3.64792e-22	5.80326e-20
ENSMUSG00000025321	Itgb8	1110.14	-8.50779	0.777021	-9.66228	4.36057e-22	6.89544e-20
ENSMUSG00000061769	Klra6	434.425	4.53989	0.368002	9.6192	6.63466e-22	1.04291e-19
ENSMUSG00000073077	Cfap47	3997.69	-3.27759	0.237201	-9.60194	7.84566e-22	1.22597e-19
ENSMUSG00000061353	Cxcl12	15037.9	3.21062	0.230338	9.59728	8.2083e-22	1.27509e-19
ENSMUSG00000052430	Bmpr1b	628.243	4.33216	0.347442	9.59057	8.76023e-22	1.35287e-19
ENSMUSG00000030790	Adm	334.621	5.10054	0.428897	9.56066	1.17012e-21	1.79654e-19
ENSMUSG00000033453	Adamts15	781.373	-6.67507	0.594337	-9.54857	1.31496e-21	2.00725e-19
ENSMUSG00000026463	Atp2b4	434.103	4.74624	0.39304	9.53144	1.55111e-21	2.35413e-19
ENSMUSG00000101859	Gm29233	305.039	5.36548	0.459874	9.49277	2.24965e-21	3.39479e-19
ENSMUSG00000101024	Gm5692	595.425	-6.14216	0.542155	-9.48466	2.43172e-21	3.64869e-19
ENSMUSG00000046768	Rhoj	1073.27	3.98547	0.315052	9.47609	2.63981e-21	3.93854e-19
ENSMUSG00000052920	Prkg1	2178.7	3.5768	0.272282	9.46371	2.97214e-21	4.40946e-19
ENSMUSG00000027656	Ccn5	231.038	6.2745	0.560473	9.4108	4.92378e-21	7.26408e-19
ENSMUSG00000087160	Gm16336	214.082	6.83584	0.620746	9.40133	5.38787e-21	7.90461e-19
ENSMUSG00000021990	Spata13	935.552	4.50367	0.374409	9.35787	8.13614e-21	1.18707e-18
ENSMUSG00000032348	Gsta4	861.992	-5.21953	0.452917	-9.31634	1.20417e-20	1.74724e-18
ENSMUSG00000026483	Niban1	240.293	5.69464	0.505037	9.29564	1.46318e-20	2.09998e-18
ENSMUSG00000108010	Gm38708	206.38	6.54884	0.596904	9.29603	1.45791e-20	2.09998e-18
ENSMUSG00000055044	Pdlim1	3512.53	3.54421	0.274273	9.27623	1.75584e-20	2.50638e-18
ENSMUSG00000024049	Myom1	845.456	3.80789	0.302944	9.26868	1.88458e-20	2.6757e-18
ENSMUSG00000032816	Igdcc4	5561.41	-3.11161	0.2283	-9.24927	2.26025e-20	3.19191e-18
ENSMUSG00000036545	Adamts2	1267.27	3.47872	0.268127	9.24458	2.36166e-20	3.31738e-18
ENSMUSG00000004872	Pax3	2465.61	-10.6608	1.04819	-9.21664	3.06555e-20	4.28334e-18
ENSMUSG00000028655	Mfsd2a	648.518	4.05997	0.333818	9.16657	4.88315e-20	6.78707e-18
ENSMUSG00000026421	Csrp1	1090.16	3.59455	0.283092	9.16505	4.95256e-20	6.84749e-18
ENSMUSG00000041594	Tmtc4	7014.46	-3.15893	0.235578	-9.1644	4.98253e-20	6.85306e-18
ENSMUSG00000092390	Gm20541	370.673	4.56618	0.389342	9.15951	5.21337e-20	7.13341e-18
ENSMUSG00000021365	Nedd9	3424.93	3.18556	0.238957	9.14625	5.89416e-20	8.02335e-18
ENSMUSG00000033685	Ucp2	1127.67	-3.73809	0.300458	-9.11304	8.01057e-20	1.08484e-17
ENSMUSG00000036972	Zic4	824.55	-4.06122	0.336361	-9.10099	8.95105e-20	1.20602e-17
ENSMUSG00000007440	Pcdha10	533.828	10.7521	1.07532	9.06909	1.20016e-19	1.60882e-17
ENSMUSG00000041482	Piezo2	736.926	4.10559	0.342814	9.05909	1.31544e-19	1.75445e-17
ENSMUSG00000030525	Chrna7	240.659	8.59244	0.840338	9.03498	1.64037e-19	2.17683e-17
ENSMUSG00000032243	Itga11	3318.85	3.82767	0.313508	9.01945	1.89041e-19	2.4961e-17
ENSMUSG00000091993	B930036N10Rik	4222.37	3.37387	0.263372	9.01338	1.998e-19	2.62503e-17
ENSMUSG00000030468	Siglecg	2404.42	3.49932	0.27823	8.98292	2.63682e-19	3.44719e-17
ENSMUSG00000054675	Tmem119	642.74	3.85092	0.318	8.96515	3.09854e-19	4.03085e-17
ENSMUSG00000030849	Fgfr2	4727.31	3.77741	0.309885	8.96272	3.16776e-19	4.1007e-17
ENSMUSG00000113959	Gm46339	606.935	4.09437	0.346159	8.93918	3.92083e-19	5.05079e-17
ENSMUSG00000043795	Prr33	1896.08	-3.33608	0.262893	-8.88606	6.33113e-19	8.11614e-17
ENSMUSG00000020099	Unc5b	9756.07	3.01587	0.226877	8.8853	6.37475e-19	8.13258e-17
ENSMUSG00000075590	Nrbp2	1793.6	3.27573	0.256914	8.85792	8.15197e-19	1.03499e-16
ENSMUSG00000074061	Fbxw19	465.316	10.554	1.07972	8.84865	8.85804e-19	1.11925e-16
ENSMUSG00000030342	Cd9	663.604	4.41794	0.386582	8.84145	9.44827e-19	1.18814e-16
ENSMUSG00000055421	Pcdh9	7069.51	-3.53107	0.286605	-8.83122	1.03536e-18	1.29582e-16
ENSMUSG00000059623	Or7d9	199.078	7.99603	0.794114	8.80985	1.25309e-18	1.56093e-16
ENSMUSG00000041362	Shtn1	471.198	-5.44991	0.505643	-8.8005	1.36207e-18	1.68871e-16
ENSMUSG00000085569	Gm12602	1810.69	-3.33215	0.265086	-8.7977	1.39646e-18	1.72326e-16
ENSMUSG00000037411	Serpine1	19589.1	2.94727	0.221372	8.79636	1.4132e-18	1.73581e-16
ENSMUSG00000108218	Or2y7	1139.77	3.50734	0.285228	8.79064	1.48717e-18	1.8182e-16
ENSMUSG00000097248	Gm2694	270.392	9.18117	0.93103	8.78723	1.53295e-18	1.86553e-16
ENSMUSG00000035131	Brinp3	834.017	3.73799	0.311956	8.77686	1.68107e-18	2.03641e-16
ENSMUSG00000108413	BC026762	179.769	7.17128	0.706064	8.74039	2.32311e-18	2.80131e-16
ENSMUSG00000057058	Skap1	215.217	5.58472	0.525303	8.72775	2.5979e-18	3.11843e-16
ENSMUSG00000087203	Gm13986	516.726	4.36609	0.38576	8.72587	2.64132e-18	3.1562e-16
ENSMUSG00000031930	Wwp2	19018.5	2.873	0.214775	8.72072	2.76445e-18	3.28845e-16
ENSMUSG00000033542	Arhgef5	5154.53	2.96629	0.225597	8.71594	2.88345e-18	3.41185e-16
ENSMUSG00000033174	Mgll	215.154	5.95783	0.56885	8.71553	2.89403e-18	3.41185e-16
ENSMUSG00000112142	Gm47022	817.12	-4.83284	0.440575	-8.69965	3.32921e-18	3.90746e-16
ENSMUSG00000007908	Hmgcll1	208.686	8.38555	0.852519	8.66321	4.58668e-18	5.35951e-16
ENSMUSG00000104318	Pcdha7	409.841	10.3618	1.08148	8.65642	4.86829e-18	5.66351e-16
ENSMUSG00000068587	Mgam	567.324	-5.27584	0.494293	-8.65042	5.13102e-18	5.94298e-16
ENSMUSG00000004098	Col5a3	361.505	4.44218	0.398388	8.64028	5.60773e-18	6.46677e-16
ENSMUSG00000109394	A230057D06Rik	3830.57	-3.77781	0.323206	-8.59455	8.35936e-18	9.598e-16
ENSMUSG00000035258	Abi3bp	9097.53	3.58341	0.30076	8.5896	8.72764e-18	9.97747e-16
ENSMUSG00000056427	Slit3	4706.9	3.60918	0.303952	8.58419	9.14761e-18	1.04125e-15
ENSMUSG00000096054	Syne1	34065.9	2.87531	0.218665	8.57619	9.80636e-18	1.10669e-15
ENSMUSG00000036446	Lum	393.759	10.3132	1.08592	8.57635	9.79329e-18	1.10669e-15
ENSMUSG00000034810	Scn7a	760.953	-7.96295	0.814151	-8.5524	1.20555e-17	1.34899e-15
ENSMUSG00000079173	Zan	1898.18	-3.26222	0.264499	-8.55285	1.2009e-17	1.34899e-15
ENSMUSG00000104626	Gm42675	716.714	4.1613	0.370469	8.53322	1.42327e-17	1.5859e-15
ENSMUSG00000028195	Ccn1	9950.43	3.14004	0.25083	8.53186	1.44015e-17	1.59796e-15
ENSMUSG00000032776	Mctp2	873.71	-3.86839	0.336789	-8.51686	1.63931e-17	1.81134e-15
ENSMUSG00000042812	Foxf1	617.685	3.74237	0.322207	8.51121	1.72123e-17	1.89393e-15
ENSMUSG00000029695	Aass	182.458	5.99874	0.588501	8.49401	1.99625e-17	2.18743e-15
ENSMUSG00000029659	Medag	2375.15	-3.2189	0.261329	-8.49083	2.05171e-17	2.23891e-15
ENSMUSG00000032291	Crabp1	463.503	-5.91556	0.579197	-8.48686	2.12302e-17	2.30719e-15
ENSMUSG00000109722	Gm10578	505.149	-6.7821	0.681727	-8.48155	2.22219e-17	2.40506e-15
ENSMUSG00000063998	Vmn1r211	672.941	13.5227	1.47699	8.47853	2.28055e-17	2.45815e-15
ENSMUSG00000025006	Sorbs1	8969.22	2.92981	0.227702	8.47514	2.34805e-17	2.52062e-15
ENSMUSG00000029134	Plb1	936.953	-3.68671	0.31746	-8.46315	2.60253e-17	2.7825e-15
ENSMUSG00000085382	Gm13861	957.738	3.58837	0.306257	8.45163	2.87276e-17	3.05902e-15
ENSMUSG00000024074	Crim1	19331	2.8299	0.21723	8.42378	3.64522e-17	3.86598e-15
ENSMUSG00000107682	Gm33024	233.289	5.00751	0.476918	8.40292	4.35509e-17	4.60037e-15
ENSMUSG00000106575	Gm42613	428.593	-5.8026	0.571661	-8.40114	4.42156e-17	4.65198e-15
ENSMUSG00000042216	Sgsm1	171.696	6.28405	0.629381	8.39562	4.63445e-17	4.85661e-15
ENSMUSG00000024065	Ehd3	1167.31	3.45392	0.292511	8.38915	4.89658e-17	5.11102e-15
ENSMUSG00000000197	Nalcn	515.49	-4.51443	0.419974	-8.3682	5.85037e-17	6.08255e-15
ENSMUSG00000107422	Gm44129	1275.81	-4.17922	0.381276	-8.33837	7.5324e-17	7.80061e-15
ENSMUSG00000030782	Tgfb1i1	3816.47	2.92703	0.231218	8.33427	7.79773e-17	8.04385e-15
ENSMUSG00000054453	Sytl5	335.191	10.0757	1.09047	8.3228	8.59126e-17	8.82794e-15
ENSMUSG00000021457	Syk	319.806	4.73282	0.449822	8.29844	1.05487e-16	1.07973e-14
ENSMUSG00000030772	Dkk3	726.604	3.76712	0.334037	8.28387	1.19235e-16	1.21574e-14
ENSMUSG00000025762	Larp1b	1475.74	3.16739	0.262409	8.25959	1.46173e-16	1.48467e-14
ENSMUSG00000045954	Cavin2	7737.88	2.85144	0.224662	8.24101	1.7076e-16	1.72775e-14
ENSMUSG00000103310	Pcdha12	321.821	10.0222	1.09487	8.24043	1.71589e-16	1.72951e-14
ENSMUSG00000069793	Slfn9	510.091	4.486	0.423463	8.23212	1.83926e-16	1.84681e-14
ENSMUSG00000103255	Pcdhac1	533.633	13.1881	1.48142	8.22731	1.91459e-16	1.91517e-14
ENSMUSG00000105750	Gm43130	1383.81	3.73128	0.332054	8.22539	1.94551e-16	1.93875e-14
ENSMUSG00000081684	Rps2-ps13	550.351	-4.33351	0.405304	-8.22472	1.95646e-16	1.94234e-14
ENSMUSG00000038843	Gcnt1	471.66	-6.94738	0.723189	-8.22383	1.97106e-16	1.9495e-14
ENSMUSG00000036256	Igfbp7	3530.13	3.14807	0.261378	8.21824	2.06505e-16	2.03485e-14
ENSMUSG00000016200	Syt14	1456.04	3.69862	0.328779	8.208	2.2491e-16	2.20797e-14
ENSMUSG00000020102	Slc16a7	224.482	5.03302	0.491573	8.20433	2.31885e-16	2.26801e-14
ENSMUSG00000027603	Ggt7	642.652	3.72498	0.332683	8.19092	2.59243e-16	2.52623e-14
ENSMUSG00000048583	Igf2	465.574	-6.92866	0.723883	-8.19009	2.61039e-16	2.53438e-14
ENSMUSG00000024803	Ankrd1	12761.7	2.76596	0.216322	8.16357	3.25254e-16	3.14627e-14
ENSMUSG00000041741	Pde3a	2692.12	3.35163	0.288658	8.14676	3.73805e-16	3.60272e-14
ENSMUSG00000114749	Gm48442	474.367	-4.49678	0.429516	-8.14119	3.914e-16	3.75858e-14
ENSMUSG00000059895	Ptp4a3	2795.84	2.92808	0.23771	8.11109	5.01666e-16	4.8e-14
ENSMUSG00000104240	Gm36858	470.83	13.0075	1.48427	8.08982	5.97526e-16	5.69656e-14
ENSMUSG00000055357	Capza1b	3514.62	-3.00321	0.247693	-8.08746	6.09199e-16	5.78695e-14
ENSMUSG00000037999	Arap2	26966.9	-2.74893	0.216367	-8.08318	6.30986e-16	5.97243e-14
ENSMUSG00000117123	Gm49890	11172.1	-2.96978	0.244184	-8.06679	7.21728e-16	6.80692e-14
ENSMUSG00000092130	D030025P21Rik	201.7	5.55931	0.565851	8.05744	7.791e-16	7.32188e-14
ENSMUSG00000042501	Cpa6	3514.31	3.01763	0.250521	8.05372	8.03175e-16	7.52136e-14
ENSMUSG00000118219	Gm29695	526.049	-7.429	0.799727	-8.03899	9.05822e-16	8.45263e-14
ENSMUSG00000046159	Chrm3	378.696	-5.94676	0.618309	-8.00047	1.23941e-15	1.15247e-13
ENSMUSG00000109244	Gm44751	148.368	6.86082	0.735847	7.96473	1.6559e-15	1.53435e-13
ENSMUSG00000118597	Gm54515	145.318	7.27568	0.789094	7.95302	1.82021e-15	1.6807e-13
ENSMUSG00000112340	Gm47016	522.908	-5.40625	0.554758	-7.94265	1.97902e-15	1.82097e-13
ENSMUSG00000091071	1700030C10Rik	165.576	5.61468	0.581149	7.94061	2.0119e-15	1.8448e-13
ENSMUSG00000020262	Adarb1	4403.49	2.81743	0.228976	7.93721	2.06783e-15	1.88952e-13
ENSMUSG00000090394	4930523C07Rik	1212.92	3.32486	0.29293	7.93656	2.0786e-15	1.89281e-13
ENSMUSG00000045339	A930104D05Rik	168.383	5.62466	0.583351	7.92774	2.23168e-15	2.02523e-13
ENSMUSG00000070866	Zfp804a	433.51	-6.82573	0.735618	-7.91951	2.38442e-15	2.15643e-13
ENSMUSG00000103092	Pcdha5	402.699	12.782	1.48836	7.91608	2.45125e-15	2.2093e-13
ENSMUSG00000034177	Rnf43	1139.17	3.32679	0.294164	7.90985	2.57702e-15	2.31476e-13
ENSMUSG00000074059	Fbxw18	398.131	12.7655	1.48868	7.9033	2.71619e-15	2.4315e-13
ENSMUSG00000081739	Mdm4-ps	1304.91	-3.43025	0.307811	-7.89525	2.8974e-15	2.58495e-13
ENSMUSG00000005357	Slc1a6	251.502	9.65402	1.10467	7.83404	4.72455e-15	4.20087e-13
ENSMUSG00000026185	Igfbp5	154.765	5.83714	0.617863	7.82882	4.92458e-15	4.3604e-13
ENSMUSG00000035299	Mid1	11202.2	-2.74553	0.222971	-7.82851	4.93698e-15	4.3604e-13
ENSMUSG00000031328	Flna	473303	2.69424	0.216448	7.82747	4.97796e-15	4.38193e-13
ENSMUSG00000111935	Gm47023	411.029	-6.25911	0.672422	-7.82115	5.23439e-15	4.59235e-13
ENSMUSG00000024924	Vldlr	2914.08	-3.21592	0.284628	-7.78534	6.95236e-15	6.0794e-13
ENSMUSG00000094992	Fbxw25	357.024	12.6083	1.49197	7.7805	7.22362e-15	6.29575e-13
ENSMUSG00000090053	Pakap	796.682	3.55349	0.328556	7.77186	7.73418e-15	6.71856e-13
ENSMUSG00000062275	Fbxw24	348.65	12.574	1.49274	7.75358	8.93355e-15	7.73499e-13
ENSMUSG00000085889	1700054M17Rik	156.619	5.91257	0.636002	7.72414	1.12614e-14	9.71864e-13
ENSMUSG00000049928	Glp2r	349.643	-5.83099	0.625948	-7.71787	1.18287e-14	1.0175e-12
ENSMUSG00000085645	Hoxb5os	175.296	5.33389	0.56291	7.69908	1.37048e-14	1.17505e-12
ENSMUSG00000075549	Gm6878	903.798	-9.21178	1.06665	-7.69866	1.37499e-14	1.17511e-12
ENSMUSG00000008206	Cers4	2448.41	3.00608	0.260767	7.69298	1.43748e-14	1.22454e-12
ENSMUSG00000022489	Pde1b	203.167	4.88019	0.506129	7.6664	1.76887e-14	1.50201e-12
ENSMUSG00000027457	Snph	238.171	4.68859	0.481782	7.65614	1.91599e-14	1.62172e-12
ENSMUSG00000018076	Med13l	132466	-2.614	0.210828	-7.65552	1.92529e-14	1.62438e-12
ENSMUSG00000082666	Gm13677	354.494	-5.52629	0.591465	-7.65268	1.9684e-14	1.65546e-12
ENSMUSG00000037605	Adgrl3	9062.2	-3.28586	0.298893	-7.64775	2.04526e-14	1.71464e-12
ENSMUSG00000027857	Tshb	191.738	4.93919	0.515206	7.64586	2.07559e-14	1.73456e-12
ENSMUSG00000038058	Nod1	774.029	3.69985	0.353259	7.64269	2.12725e-14	1.77213e-12
ENSMUSG00000044551	9930012K11Rik	772.303	-3.62587	0.343666	-7.64078	2.15911e-14	1.79301e-12
ENSMUSG00000107286	Gm43788	37009.1	-2.62523	0.212742	-7.63946	2.18132e-14	1.80577e-12
ENSMUSG00000022090	Pdlim2	1653.61	-3.06472	0.270611	-7.62984	2.35041e-14	1.93968e-12
ENSMUSG00000118364	Gm54420	147.243	5.95747	0.650451	7.6216	2.50556e-14	2.06128e-12
ENSMUSG00000000359	Rem1	303.356	12.3733	1.49733	7.59569	3.06167e-14	2.50318e-12
ENSMUSG00000111942	Gm5182	811.767	-3.47151	0.325376	-7.59586	3.05752e-14	2.50318e-12
ENSMUSG00000102189	Gm37194	219.815	9.47243	1.11733	7.58274	3.38332e-14	2.75761e-12
ENSMUSG00000024810	Il33	369.272	-5.31996	0.570115	-7.57735	3.52693e-14	2.86582e-12
ENSMUSG00000102312	Pcdha3	215.628	9.44469	1.11869	7.54871	4.3958e-14	3.56087e-12
ENSMUSG00000086444	Gm15961	391.65	3.89874	0.384355	7.54183	4.63438e-14	3.74265e-12
ENSMUSG00000021944	Gata4	145.252	5.64776	0.616908	7.53395	4.92267e-14	3.96335e-12
ENSMUSG00000060969	Irx1	397.696	-7.02336	0.800012	-7.52908	5.10991e-14	4.1016e-12
ENSMUSG00000063531	Sema3e	207.299	4.98789	0.530231	7.52103	5.43457e-14	4.34898e-12
ENSMUSG00000026109	Tmeff2	1329.82	3.05299	0.272996	7.52021	5.4689e-14	4.36322e-12
ENSMUSG00000032899	Styk1	3043.85	2.85215	0.24638	7.51745	5.58543e-14	4.44278e-12
ENSMUSG00000059547	Fbxw26	281.28	12.2643	1.50024	7.50832	5.9891e-14	4.74955e-12
ENSMUSG00000039883	Lrrc17	338.808	-6.20346	0.693447	-7.50376	6.20144e-14	4.90322e-12
ENSMUSG00000033170	Card10	284.46	4.15931	0.422143	7.48398	7.21034e-14	5.6839e-12
ENSMUSG00000048572	Tmem252	156.21	5.3273	0.579932	7.46173	8.53919e-14	6.7114e-12
ENSMUSG00000103601	Gm18150	265.675	12.1819	1.50258	7.44182	9.93112e-14	7.78222e-12
ENSMUSG00000112295	Gm47017	367.581	-6.32065	0.715874	-7.43238	1.06657e-13	8.33317e-12
ENSMUSG00000020325	Fstl3	174.553	4.96298	0.535472	7.4009	1.35263e-13	1.05369e-11
ENSMUSG00000086266	Igf2os	324.722	-5.01399	0.543275	-7.3885	1.48499e-13	1.1534e-11
ENSMUSG00000024109	Nrxn1	325.165	-6.14312	0.696741	-7.38169	1.56293e-13	1.21037e-11
ENSMUSG00000061296	Vmn1r210	206.402	4.91922	0.531009	7.3807	1.57459e-13	1.21584e-11
ENSMUSG00000001663	Gstt1	193.647	9.2744	1.12234	7.37244	1.67527e-13	1.28981e-11
ENSMUSG00000108572	Gm44883	312.833	-5.34309	0.589141	-7.37191	1.68195e-13	1.29119e-11
ENSMUSG00000023805	Synj2	5507.17	2.65194	0.224429	7.36063	1.83051e-13	1.40116e-11
ENSMUSG00000022836	Mylk	706.228	3.26454	0.307758	7.3582	1.864e-13	1.42267e-11
ENSMUSG00000074947	Or4f59	326.759	-5.14091	0.56359	-7.34739	2.02119e-13	1.5382e-11
ENSMUSG00000067599	Klra7	176.651	4.89694	0.531659	7.32976	2.30566e-13	1.74965e-11
ENSMUSG00000030137	Tuba8	123.287	7.308	0.860804	7.32804	2.33543e-13	1.76717e-11
ENSMUSG00000040660	Cyp2b9	240.173	12.0363	1.50705	7.32312	2.42273e-13	1.82798e-11
ENSMUSG00000107456	Gm10400	1878.82	3.07874	0.283947	7.32086	2.46382e-13	1.85369e-11
ENSMUSG00000089958	Gm16165	323.873	3.9728	0.4062	7.31857	2.50633e-13	1.88031e-11
ENSMUSG00000063564	Col23a1	1645.54	-3.05108	0.280369	-7.31564	2.56154e-13	1.91629e-11
ENSMUSG00000093559	Gm20705	1810.45	2.98167	0.271354	7.30288	2.81682e-13	2.10132e-11
ENSMUSG00000086608	4930562D21Rik	1009.12	3.22296	0.304507	7.30021	2.87323e-13	2.13736e-11
ENSMUSG00000079419	Ms4a6c	306.907	-5.64119	0.635853	-7.29915	2.89583e-13	2.14812e-11
ENSMUSG00000046130	Vmn1r184	231.799	11.9851	1.50874	7.28102	3.31294e-13	2.45065e-11
ENSMUSG00000022575	Gsdmd	250.499	4.25767	0.448051	7.27077	3.57451e-13	2.63675e-11
ENSMUSG00000106798	Gm43275	11065.9	-2.60774	0.221524	-7.25762	3.93956e-13	2.89794e-11
ENSMUSG00000085708	Gm16063	312.387	-5.34057	0.598134	-7.25684	3.96228e-13	2.90655e-11
ENSMUSG00000090255	4921534H16Rik	355.286	-5.68152	0.645568	-7.25179	4.11312e-13	3.00884e-11
ENSMUSG00000026042	Col5a2	105694	2.55482	0.215535	7.21377	5.44242e-13	3.97026e-11
ENSMUSG00000038094	Atp13a4	350.831	-5.6651	0.646799	-7.21259	5.48963e-13	3.99367e-11
ENSMUSG00000079852	Klra4	1207.78	3.28744	0.317406	7.20668	5.73332e-13	4.1595e-11
ENSMUSG00000005611	Irag1	3352.01	7.1318	0.85233	7.19416	6.2847e-13	4.54702e-11
ENSMUSG00000085312	Gm12763	444.475	11.4838	1.45903	7.18543	6.69966e-13	4.834e-11
ENSMUSG00000029211	Gabra4	576	3.61966	0.3652	7.17323	7.32506e-13	5.27085e-11
ENSMUSG00000070942	Il1rl2	170.586	5.30856	0.601234	7.1662	7.71078e-13	5.53333e-11
ENSMUSG00000030068	Gm20696	4883.06	2.6194	0.226019	7.16486	7.78648e-13	5.5725e-11
ENSMUSG00000106912	Gm43785	6305.46	-2.64778	0.230801	-7.1394	9.37409e-13	6.69057e-11
ENSMUSG00000086709	Gm16263	204.014	11.8009	1.51529	7.12797	1.01863e-12	7.2507e-11
ENSMUSG00000103810	Gm38005	638.237	3.25997	0.317565	7.11654	1.10668e-12	7.85622e-11
ENSMUSG00000038473	Nos1ap	285.108	3.96648	0.417254	7.10953	1.16443e-12	8.24404e-11
ENSMUSG00000020427	Igfbp3	320.333	-4.8848	0.547324	-7.0978	1.2676e-12	8.9505e-11
ENSMUSG00000106548	Gm43390	580.957	-8.57365	1.06799	-7.09148	1.32689e-12	9.34412e-11
ENSMUSG00000102206	Pcdha11	196.401	11.7461	1.5174	7.08188	1.42216e-12	9.98838e-11
ENSMUSG00000040710	St8sia4	348.964	-6.83504	0.827543	-7.05105	1.77577e-12	1.23938e-10
ENSMUSG00000060024	Vmn1r213	191.453	11.7093	1.51887	7.05082	1.77872e-12	1.23938e-10
ENSMUSG00000102697	Pcdhac2	191.453	11.7093	1.51887	7.05082	1.77872e-12	1.23938e-10
ENSMUSG00000106495	Gm42755	189.931	11.6977	1.51933	7.04107	1.90763e-12	1.3257e-10
ENSMUSG00000083794	Gm16123	513.662	-4.18854	0.453101	-7.03714	1.96224e-12	1.36007e-10
ENSMUSG00000028573	Fggy	217.688	4.29367	0.468266	7.03376	2.01046e-12	1.38985e-10
ENSMUSG00000031273	Col4a6	2179.53	-2.78231	0.254545	-7.00195	2.52421e-12	1.74045e-10
ENSMUSG00000056220	Pla2g4a	16878.6	2.54633	0.221143	6.99242	2.70182e-12	1.85806e-10
ENSMUSG00000044250	Pced1b	776.105	-3.29225	0.328288	-6.98244	2.90102e-12	1.98988e-10
ENSMUSG00000044042	Fmn1	6190.34	2.57953	0.226758	6.96569	3.26788e-12	2.2357e-10
ENSMUSG00000017417	Plxdc1	308.566	-5.64968	0.668411	-6.95632	3.4928e-12	2.38341e-10
ENSMUSG00000001665	Gstt3	212.061	4.3949	0.488417	6.95082	3.63173e-12	2.47182e-10
ENSMUSG00000029851	Tcaf2	2785.29	2.68013	0.241948	6.9442	3.80624e-12	2.58394e-10
ENSMUSG00000020007	Il20ra	173.564	11.5677	1.52484	6.93037	4.19746e-12	2.84222e-10
ENSMUSG00000037636	Slc25a43	171.28	11.5486	1.5257	6.91398	4.71253e-12	3.18283e-10
ENSMUSG00000052182	Or7g30	170.9	11.5454	1.52584	6.91122	4.80503e-12	3.23702e-10
ENSMUSG00000071490	Vmn1r212	170.519	11.5422	1.52598	6.90846	4.89954e-12	3.29229e-10
ENSMUSG00000097430	Gm10544	168.616	11.526	1.52672	6.89453	5.40419e-12	3.62218e-10
ENSMUSG00000111521	Gm48529	593.626	3.20103	0.319338	6.89247	5.48304e-12	3.66572e-10
ENSMUSG00000053825	Ppfia2	109.311	6.09567	0.739875	6.8872	5.69006e-12	3.79452e-10
ENSMUSG00000073565	Prr16	321.974	-4.89384	0.566368	-6.8751	6.19467e-12	4.12063e-10
ENSMUSG00000065030	None	415.716	-4.41488	0.496945	-6.87175	6.34183e-12	4.20792e-10
ENSMUSG00000058126	Tpm3-rs7	342.1	-4.18781	0.465958	-6.84141	7.84165e-12	5.19003e-10
ENSMUSG00000009097	Tbx1	159.862	11.4491	1.5303	6.82815	8.60155e-12	5.67874e-10
ENSMUSG00000047441	Antxrl	497.517	3.3294	0.34209	6.80932	9.80609e-12	6.45784e-10
ENSMUSG00000022034	Esco2	2978.72	-2.70331	0.250187	-6.80813	9.88762e-12	6.49533e-10
ENSMUSG00000039774	Galnt12	628.408	-3.37295	0.349178	-6.79582	1.07695e-11	7.02622e-10
ENSMUSG00000020053	Igf1	1191.2	3.18579	0.32164	6.79577	1.07733e-11	7.02622e-10
ENSMUSG00000111063	Zfp660	142.548	8.84782	1.15481	6.79574	1.07756e-11	7.02622e-10
ENSMUSG00000114426	Gm10769	105.167	6.38794	0.793725	6.78817	1.13567e-11	7.38686e-10
ENSMUSG00000072964	Bhlhb9	3244.16	-2.6374	0.241291	-6.78602	1.1527e-11	7.47926e-10
ENSMUSG00000108169	Gm43958	722.84	3.05113	0.302327	6.78448	1.16507e-11	7.54097e-10
ENSMUSG00000104148	Pcdha2	153.772	11.3931	1.53303	6.77941	1.20664e-11	7.79097e-10
ENSMUSG00000082309	Gm12123	590.121	3.44982	0.361518	6.7765	1.23125e-11	7.93045e-10
ENSMUSG00000020589	Cyria	1292.64	-3.48724	0.367301	-6.77168	1.27298e-11	8.17928e-10
ENSMUSG00000023092	Fhl1	6640.74	6.52749	0.816574	6.76913	1.29562e-11	8.30457e-10
ENSMUSG00000044544	4921513I03Rik	333.318	3.65647	0.392674	6.76509	1.33229e-11	8.51892e-10
ENSMUSG00000047497	Adamts12	9679.18	2.49083	0.220526	6.76033	1.37674e-11	8.78189e-10
ENSMUSG00000031965	Tbx20	1388.06	8.32103	1.08347	6.75701	1.40864e-11	8.9637e-10
ENSMUSG00000000690	Hoxb6	330.678	3.73443	0.405014	6.75143	1.46391e-11	9.29302e-10
ENSMUSG00000034422	Parp14	2226.78	-2.92679	0.285789	-6.74201	1.5621e-11	9.89258e-10
ENSMUSG00000053965	Pde5a	502.643	3.2643	0.336111	6.73677	1.61949e-11	1.02314e-09
ENSMUSG00000034248	Slc25a37	4161.26	-2.67666	0.249583	-6.71783	1.84445e-11	1.16249e-09
ENSMUSG00000046204	Pnma2	357.141	-4.02264	0.450096	-6.71553	1.87382e-11	1.17819e-09
ENSMUSG00000075014	None	3392.75	-3.04828	0.305472	-6.70531	2.00979e-11	1.26068e-09
ENSMUSG00000030823	9130019O22Rik	204.935	4.2156	0.479805	6.70189	2.05748e-11	1.28753e-09
ENSMUSG00000021448	Shc3	116.796	5.50464	0.67271	6.69626	2.13824e-11	1.33491e-09
ENSMUSG00000109903	Cdhr17	257.054	-5.80111	0.717205	-6.6942	2.16861e-11	1.35068e-09
ENSMUSG00000036437	Npy1r	1079.09	2.85712	0.277595	6.69004	2.23116e-11	1.38637e-09
ENSMUSG00000039997	Ifi203	747.593	-3.73744	0.409323	-6.68774	2.26645e-11	1.40499e-09
ENSMUSG00000002797	Ggct	667.555	3.06682	0.309455	6.6789	2.40749e-11	1.48892e-09
ENSMUSG00000056648	Hoxb8	115.749	5.47752	0.670619	6.6767	2.44381e-11	1.50782e-09
ENSMUSG00000022367	Has2	12986	2.60535	0.240454	6.67636	2.44947e-11	1.50782e-09
ENSMUSG00000027335	Adra1d	317.883	3.67101	0.400283	6.67279	2.50992e-11	1.54144e-09
ENSMUSG00000036528	Ppfibp2	242.963	4.38474	0.507315	6.67187	2.52559e-11	1.54747e-09
ENSMUSG00000061751	Kalrn	9819.47	2.60346	0.240607	6.6642	2.66118e-11	1.62677e-09
ENSMUSG00000034463	Scara3	139.689	11.2545	1.54026	6.65765	2.7824e-11	1.69694e-09
ENSMUSG00000063873	Slc24a3	449.59	3.34382	0.353107	6.63772	3.18574e-11	1.93845e-09
ENSMUSG00000041075	Fzd7	4119.71	2.76598	0.266551	6.62528	3.46593e-11	2.1041e-09
ENSMUSG00000019970	Sgk1	9875.51	2.56198	0.235812	6.62382	3.50025e-11	2.12006e-09
ENSMUSG00000032202	Rab27a	258.185	4.0749	0.464469	6.62025	3.58584e-11	2.16693e-09
ENSMUSG00000087516	Tbx3os1	262.217	-5.08444	0.617076	-6.61902	3.61597e-11	2.18015e-09
ENSMUSG00000109178	Gm3257	808.523	-3.79272	0.422795	-6.60539	3.96475e-11	2.38499e-09
ENSMUSG00000098113	Gm2445	141.429	4.8236	0.580332	6.58865	4.43857e-11	2.66395e-09
ENSMUSG00000068437	Or4k15b	132.076	11.1736	1.54479	6.58578	4.52502e-11	2.70968e-09
ENSMUSG00000090272	Mndal	457.088	-4.01687	0.458118	-6.58535	4.53803e-11	2.71132e-09
ENSMUSG00000036790	Slitrk2	309.921	-4.17031	0.483784	-6.55315	5.63343e-11	3.35818e-09
ENSMUSG00000083817	Gm14400	522.457	3.16912	0.331416	6.54501	5.94908e-11	3.53836e-09
ENSMUSG00000020044	Timp3	15317.8	2.60439	0.245199	6.54319	6.0221e-11	3.57375e-09
ENSMUSG00000100529	Gm19261	388.102	-3.94851	0.450784	-6.54085	6.11716e-11	3.62202e-09
ENSMUSG00000034327	Kctd9	5435.04	-2.50768	0.231335	-6.51732	7.15759e-11	4.22858e-09
ENSMUSG00000036533	Cdc42ep3	1922.8	2.81277	0.279328	6.48976	8.59761e-11	5.06798e-09
ENSMUSG00000025085	Ablim1	1785.26	2.64707	0.25381	6.48937	8.61944e-11	5.06954e-09
ENSMUSG00000037370	Enpp1	746.401	3.10688	0.324832	6.48607	8.81018e-11	5.17021e-09
ENSMUSG00000027560	Dok5	120.853	8.60969	1.17353	6.48444	8.90625e-11	5.21499e-09
ENSMUSG00000107765	Gm34224	285.797	-6.96129	0.91942	-6.48376	8.94661e-11	5.22703e-09
ENSMUSG00000032135	Mcam	1474.62	2.77983	0.274731	6.47845	9.26708e-11	5.40232e-09
ENSMUSG00000105954	Gm42793	329.374	-4.01241	0.465157	-6.4761	9.4122e-11	5.47483e-09
ENSMUSG00000064080	Fbln2	62489.3	2.37204	0.212108	6.46858	9.89266e-11	5.74165e-09
ENSMUSG00000042292	Mrtfa	11592.2	2.46939	0.227337	6.46351	1.02305e-10	5.92469e-09
ENSMUSG00000099924	Gm28320	279.953	3.74833	0.425604	6.45747	1.06465e-10	6.15215e-09
ENSMUSG00000035187	Nkx6-1	95.6513	6.24859	0.813177	6.45443	1.08628e-10	6.26343e-09
ENSMUSG00000019772	Vip	119.135	11.0249	1.55379	6.45186	1.10485e-10	6.35664e-09
ENSMUSG00000046079	Lrrc8d	1832.18	2.6153	0.250378	6.45148	1.10766e-10	6.35893e-09
ENSMUSG00000083120	Gm15854	154.155	4.54722	0.550315	6.44581	1.14988e-10	6.587e-09
ENSMUSG00000037946	Fgd3	2256.23	2.74631	0.27099	6.44421	1.16208e-10	6.64246e-09
ENSMUSG00000044350	Lacc1	1859.7	-2.70502	0.264818	-6.43846	1.20694e-10	6.88402e-09
ENSMUSG00000055301	Adh7	247.391	-5.155	0.64547	-6.43718	1.21717e-10	6.92739e-09
ENSMUSG00000083422	Gm15604	605.066	3.08973	0.324675	6.43637	1.22361e-10	6.94904e-09
ENSMUSG00000085078	C030013C21Rik	128.235	5.00548	0.623426	6.42495	1.31917e-10	7.47567e-09
ENSMUSG00000030306	Tmtc1	1272.76	-3.02944	0.315922	-6.42387	1.32851e-10	7.51248e-09
ENSMUSG00000074946	Or4f60	281.021	-4.32289	0.517372	-6.42263	1.33936e-10	7.55768e-09
ENSMUSG00000092225	Gm2381	294.444	3.68122	0.417788	6.41767	1.3838e-10	7.79174e-09
ENSMUSG00000020627	Klhl29	554.029	3.22163	0.346194	6.4173	1.38713e-10	7.79392e-09
ENSMUSG00000086963	Gm14135	115.709	10.9828	1.55651	6.41357	1.4215e-10	7.97005e-09
ENSMUSG00000022623	Shank3	913.336	-3.05657	0.320731	-6.41215	1.43484e-10	8.0278e-09
ENSMUSG00000039145	Camk1d	1729.47	-2.77182	0.276511	-6.40776	1.4767e-10	8.24453e-09
ENSMUSG00000108544	Cyp2b26-ps	115.905	8.5494	1.17873	6.40468	1.50689e-10	8.39532e-09
ENSMUSG00000107364	Gm43051	10568	-2.48388	0.231849	-6.40019	1.55186e-10	8.62771e-09
ENSMUSG00000029875	Ccdc184	240.061	-5.10938	0.645226	-6.36891	1.90381e-10	1.05622e-08
ENSMUSG00000098557	Kctd12	397.798	-3.65154	0.416944	-6.35947	2.02445e-10	1.12079e-08
ENSMUSG00000078141	Gm2399	353.649	3.66311	0.419568	6.34727	2.19164e-10	1.21081e-08
ENSMUSG00000041797	Abca9	953.529	-3.26376	0.356757	-6.3454	2.21853e-10	1.22311e-08
ENSMUSG00000021136	Smoc1	140.039	5.00176	0.630761	6.34434	2.23379e-10	1.22896e-08
ENSMUSG00000034839	Larp6	108.858	10.8947	1.56243	6.33288	2.4062e-10	1.32106e-08
ENSMUSG00000022817	Itgb5	7658.05	2.39463	0.220321	6.32996	2.45219e-10	1.34351e-08
ENSMUSG00000021411	Pxdc1	370.356	3.36523	0.373817	6.32723	2.49603e-10	1.3647e-08
ENSMUSG00000026814	Eng	1319.15	-2.76136	0.278539	-6.32358	2.55571e-10	1.39445e-08
ENSMUSG00000097884	Gm26543	240.73	-5.70504	0.747311	-6.29596	3.05503e-10	1.66345e-08
ENSMUSG00000021943	Gdf10	108.129	5.72463	0.751638	6.28577	3.26224e-10	1.77262e-08
ENSMUSG00000022051	Bnip3l	2043.68	-2.74799	0.278198	-6.28325	3.31565e-10	1.79794e-08
ENSMUSG00000039410	Prdm16	108.007	8.42374	1.1816	6.28276	3.32605e-10	1.79988e-08
ENSMUSG00000021838	Samd4	7107.09	2.40859	0.224472	6.27514	3.4931e-10	1.88642e-08
ENSMUSG00000083489	Gm11784	340.668	-7.80219	1.0844	-6.27278	3.5466e-10	1.9114e-08
ENSMUSG00000104674	Gm42756	86.1259	7.09553	0.971849	6.2721	3.56214e-10	1.91586e-08
ENSMUSG00000102752	Gm7694	110.52	5.24898	0.67832	6.26397	3.75298e-10	2.0144e-08
ENSMUSG00000060301	2610008E11Rik	13311.4	2.3478	0.215909	6.24243	4.30834e-10	2.3078e-08
ENSMUSG00000102329	Gm10851	143.58	4.63931	0.583026	6.24211	4.31715e-10	2.30784e-08
ENSMUSG00000022899	Slc15a2	234.666	-4.78319	0.606329	-6.2395	4.38978e-10	2.34192e-08
ENSMUSG00000034795	Ccdc122	811.601	-2.95711	0.31405	-6.23184	4.60999e-10	2.45445e-08
ENSMUSG00000106957	Gm43085	224.511	-6.19463	0.835031	-6.22088	4.94372e-10	2.62684e-08
ENSMUSG00000083377	Gm12653	431.602	-3.7726	0.445791	-6.2195	4.98731e-10	2.64468e-08
ENSMUSG00000087263	Gm15726	970.659	-2.83499	0.295082	-6.21858	5.0168e-10	2.65498e-08
ENSMUSG00000059049	Frem1	95.0853	5.91615	0.79238	6.20429	5.49459e-10	2.89623e-08
ENSMUSG00000105366	Gm43719	186.926	4.31731	0.534679	6.20429	5.49434e-10	2.89623e-08
ENSMUSG00000084948	1700061H18Rik	106.046	5.27042	0.689193	6.19626	5.7819e-10	3.0416e-08
ENSMUSG00000020542	Myocd	97.8201	10.7405	1.57368	6.1896	6.03164e-10	3.16667e-08
ENSMUSG00000021700	Rab3c	97.0588	10.7292	1.57455	6.17903	6.44953e-10	3.37935e-08
ENSMUSG00000079014	Serpina3i	1813.45	2.54278	0.24975	6.17728	6.52139e-10	3.41023e-08
ENSMUSG00000083297	Vmn1r-ps114	96.6782	10.7235	1.57499	6.17371	6.67047e-10	3.4813e-08
ENSMUSG00000109358	Gm44716	185.699	10.22	1.49369	6.1726	6.71762e-10	3.49899e-08
ENSMUSG00000032452	Clstn2	235.161	-5.25117	0.688887	-6.17106	6.78317e-10	3.52618e-08
ENSMUSG00000032011	Thy1	101.917	8.33891	1.18941	6.1702	6.82031e-10	3.53852e-08
ENSMUSG00000027488	Snta1	381.511	3.34735	0.380539	6.16849	6.89433e-10	3.56991e-08
ENSMUSG00000039115	Itga9	307.469	4.06438	0.49695	6.16637	6.98736e-10	3.611e-08
ENSMUSG00000048402	Gli2	1937.36	3.07348	0.336322	6.16518	7.04051e-10	3.63136e-08
ENSMUSG00000029466	Anapc7	11046.9	-2.36666	0.221759	-6.16281	7.14651e-10	3.67885e-08
ENSMUSG00000031119	Gpc4	2335.44	2.49237	0.242488	6.15441	7.53556e-10	3.87158e-08
ENSMUSG00000038112	AW551984	3230.59	-2.66073	0.269963	-6.15172	7.66465e-10	3.93025e-08
ENSMUSG00000041703	Zic5	212.654	-5.1055	0.668193	-6.14419	8.03733e-10	4.11337e-08
ENSMUSG00000109057	Gm44741	100.394	8.3169	1.19151	6.14088	8.20678e-10	4.19197e-08
ENSMUSG00000044676	Zfp612	93.2526	10.6715	1.57909	6.1247	9.08533e-10	4.63177e-08
ENSMUSG00000087365	C430049B03Rik	3236.91	-2.4521	0.237195	-6.122	9.24086e-10	4.70198e-08
ENSMUSG00000113353	Gm18878	234.807	4.04921	0.498398	6.11801	9.4752e-10	4.81194e-08
ENSMUSG00000042367	Gjb3	90.5882	10.6297	1.5825	6.08511	1.16411e-09	5.90055e-08
ENSMUSG00000052374	Actn2	83.1736	7.4585	1.06513	6.06359	1.33117e-09	6.7344e-08
ENSMUSG00000029121	Crmp1	3514.05	-2.4318	0.236332	-6.0584	1.37483e-09	6.92871e-08
ENSMUSG00000021994	Wnt5a	2169.91	2.52039	0.250948	6.05858	1.37327e-09	6.92871e-08
ENSMUSG00000080736	Gm15617	81.7086	6.19879	0.858205	6.05775	1.38037e-09	6.93375e-08
ENSMUSG00000054256	Msi1	1145.17	-3.13476	0.352407	-6.05767	1.38108e-09	6.93375e-08
ENSMUSG00000015143	Actn1	28926.6	2.4702	0.242779	6.05572	1.39792e-09	7.00497e-08
ENSMUSG00000107115	Gm43052	13043.5	-2.34362	0.222024	-6.05166	1.43358e-09	7.17009e-08
ENSMUSG00000103442	Pcdha1	88.3045	10.5928	1.58557	6.05008	1.44775e-09	7.22723e-08
ENSMUSG00000042256	Ptchd4	1308.56	2.64115	0.271571	6.04316	1.51121e-09	7.52982e-08
ENSMUSG00000115016	Gm33906	299.416	-3.87098	0.475364	-6.03953	1.54565e-09	7.6869e-08
ENSMUSG00000111283	E230034D01Rik	87.1626	10.574	1.58717	6.03217	1.61777e-09	8.03045e-08
ENSMUSG00000083896	Scgb2b23-ps	86.0208	10.555	1.5888	6.01398	1.81026e-09	8.96913e-08
ENSMUSG00000021835	Bmp4	378.684	3.23725	0.372447	6.0069	1.89105e-09	9.35182e-08
ENSMUSG00000028654	Mycl	163.933	4.26999	0.545681	5.99249	2.06651e-09	1.02004e-07
ENSMUSG00000035783	Acta2	24914.4	5.38854	0.732557	5.99071	2.08923e-09	1.02934e-07
ENSMUSG00000045813	Gm9801	844.924	-2.90432	0.318063	-5.98725	2.13413e-09	1.0495e-07
ENSMUSG00000038576	Susd4	328.468	-4.06788	0.512806	-5.98253	2.19701e-09	1.07841e-07
ENSMUSG00000039126	Prune2	1193.94	3.06943	0.346318	5.97552	2.29362e-09	1.12375e-07
ENSMUSG00000074832	Zfp998	83.3564	10.5096	1.59279	5.97042	2.36645e-09	1.15728e-07
ENSMUSG00000107116	Gm43274	22503.1	-2.44915	0.242872	-5.96673	2.42048e-09	1.18152e-07
ENSMUSG00000024818	Slc25a45	655.57	-3.13143	0.358226	-5.94996	2.682e-09	1.30676e-07
ENSMUSG00000044258	Ctla2a	178.851	4.13044	0.526555	5.94514	2.76229e-09	1.3434e-07
ENSMUSG00000074060	Fbxw15	81.8339	10.483	1.59518	5.94479	2.76804e-09	1.34372e-07
ENSMUSG00000100867	Gm18981	1024.21	2.64512	0.276784	5.9437	2.78656e-09	1.35023e-07
ENSMUSG00000082101	Slfn14	267.661	3.52028	0.424326	5.93948	2.85924e-09	1.38291e-07
ENSMUSG00000041552	Ptchd1	753.41	-3.04634	0.344899	-5.93316	2.97156e-09	1.43461e-07
ENSMUSG00000032596	Uba7	3000.69	-2.52542	0.257116	-5.93279	2.97824e-09	1.43521e-07
ENSMUSG00000107706	Gm44022	438.462	-3.46265	0.415801	-5.92267	3.16766e-09	1.52371e-07
ENSMUSG00000045991	Onecut2	293.359	3.402	0.405593	5.92218	3.17696e-09	1.5254e-07
ENSMUSG00000046841	Ckap4	7159.93	2.30822	0.220973	5.92024	3.2147e-09	1.54072e-07
ENSMUSG00000104614	Fbxw27	79.9308	10.4491	1.5983	5.91197	3.38036e-09	1.61718e-07
ENSMUSG00000106750	Gm43151	681.788	-3.09487	0.354411	-5.91083	3.40386e-09	1.62548e-07
ENSMUSG00000105517	Gm42436	395.169	3.36499	0.400256	5.9087	3.44811e-09	1.64364e-07
ENSMUSG00000104252	Pcdha4	79.5502	10.4422	1.59894	5.9053	3.52009e-09	1.67493e-07
ENSMUSG00000003411	Rab3b	77.6621	6.33412	0.903661	5.90279	3.57409e-09	1.69756e-07
ENSMUSG00000022010	Tsc22d1	18494.2	-2.28751	0.218142	-5.90216	3.58775e-09	1.70099e-07
ENSMUSG00000105707	Gm43753	2061.38	-2.54624	0.262318	-5.89451	3.75787e-09	1.77846e-07
ENSMUSG00000005107	Slc2a9	1283.91	-2.6182	0.275412	-5.87558	4.21375e-09	1.99064e-07
ENSMUSG00000113448	Gm7042	765.148	3.10751	0.359118	5.86858	4.39539e-09	2.07274e-07
ENSMUSG00000109744	Gm45461	198.532	-5.42413	0.754581	-5.86303	4.54504e-09	2.13949e-07
ENSMUSG00000065716	Gm25651	781.331	-2.86283	0.318404	-5.85053	4.89996e-09	2.30246e-07
ENSMUSG00000033177	Tmprss7	195.076	3.79694	0.478651	5.84339	5.11502e-09	2.39924e-07
ENSMUSG00000096042	Vmn2r125	258.604	-7.40344	1.09769	-5.83359	5.42478e-09	2.54003e-07
ENSMUSG00000026725	Tnn	73.092	6.53283	0.95154	5.81461	6.07753e-09	2.83561e-07
ENSMUSG00000101191	Gm28809	169.484	3.97193	0.511113	5.81463	6.07676e-09	2.83561e-07
ENSMUSG00000062785	Kcnc3	85.0741	8.10324	1.2227	5.80947	6.26697e-09	2.91884e-07
ENSMUSG00000040483	Xaf1	626.593	-3.06237	0.356633	-5.7829	7.34246e-09	3.41373e-07
ENSMUSG00000029455	Aldh2	2924.48	2.43654	0.248691	5.7764	7.63172e-09	3.54198e-07
ENSMUSG00000072624	Gm5460	105.728	4.78765	0.65643	5.77007	7.92383e-09	3.67109e-07
ENSMUSG00000075463	4930594M22Rik	1114.31	-2.63575	0.284032	-5.75902	8.46056e-09	3.9129e-07
ENSMUSG00000050395	Tnfsf15	130.998	4.97812	0.691714	5.75111	8.86599e-09	4.09324e-07
ENSMUSG00000042817	Flt3	73.8559	6.25931	0.915352	5.74567	9.15574e-09	4.21963e-07
ENSMUSG00000109131	Gm44862	250.705	3.812	0.489865	5.74035	9.44808e-09	4.34678e-07
ENSMUSG00000108478	Gm19514	3836.73	2.60077	0.2794	5.7293	1.00843e-08	4.63141e-07
ENSMUSG00000062184	Hs6st2	20797.2	2.39203	0.243009	5.72829	1.01449e-08	4.65115e-07
ENSMUSG00000074811	Hps6	285.064	3.42348	0.423288	5.72537	1.03208e-08	4.72362e-07
ENSMUSG00000054263	Lifr	5231.35	2.43767	0.251124	5.72495	1.03463e-08	4.72707e-07
ENSMUSG00000040413	Timd2	81.2679	8.0372	1.23041	5.7194	1.06901e-08	4.8757e-07
ENSMUSG00000085826	Gm15638	1079.3	2.76055	0.308064	5.71486	1.09794e-08	4.99905e-07
ENSMUSG00000055745	Rtl6	69.2734	10.2426	1.61878	5.70962	1.13229e-08	5.14654e-07
ENSMUSG00000028391	Wdr31	566.466	-2.9747	0.345955	-5.70798	1.14325e-08	5.18747e-07
ENSMUSG00000020312	Shc2	1677.2	-2.48628	0.26046	-5.70638	1.15405e-08	5.22746e-07
ENSMUSG00000107719	Gm43937	86.4315	5.45253	0.780503	5.70469	1.16554e-08	5.27008e-07
ENSMUSG00000024349	Sting1	1284.39	-2.70741	0.299314	-5.70441	1.16745e-08	5.27008e-07
ENSMUSG00000104476	Gm38211	23333.7	2.33372	0.234022	5.69911	1.20436e-08	5.41821e-07
ENSMUSG00000103160	C130012C08Rik	358.394	-3.38518	0.418506	-5.69927	1.20319e-08	5.41821e-07
ENSMUSG00000027955	Gask1b	13675.4	2.2378	0.217391	5.69389	1.24174e-08	5.56739e-07
ENSMUSG00000099446	2310005E17Rik	164.384	4.0097	0.528577	5.69396	1.24126e-08	5.56739e-07
ENSMUSG00000041698	Slco1a1	68.1315	10.2187	1.62134	5.68581	1.30193e-08	5.82734e-07
ENSMUSG00000030222	Rerg	177.743	-5.85485	0.854598	-5.68086	1.3402e-08	5.98849e-07
ENSMUSG00000063727	Tnfrsf11b	839.709	3.11038	0.371913	5.6744	1.39175e-08	6.20835e-07
ENSMUSG00000000489	Pdgfb	87.388	5.24571	0.749367	5.66573	1.46403e-08	6.51973e-07
ENSMUSG00000098086	1700120C18Rik	78.9841	7.99607	1.23537	5.66316	1.48611e-08	6.60693e-07
ENSMUSG00000015243	Abca1	4481.61	-2.38911	0.245691	-5.65389	1.56852e-08	6.96161e-07
ENSMUSG00000028434	Epb41l4b	322.431	-3.62539	0.464859	-5.64772	1.62589e-08	7.2041e-07
ENSMUSG00000025665	Rps6ka6	829.789	-2.72786	0.305968	-5.64722	1.63067e-08	7.21319e-07
ENSMUSG00000020173	Cobl	931.569	2.67121	0.296005	5.64588	1.64339e-08	7.25728e-07
ENSMUSG00000030067	Foxp1	13765.2	2.23378	0.218729	5.64066	1.694e-08	7.45587e-07
ENSMUSG00000063296	Tmem117	398.491	3.14298	0.379917	5.64066	1.69395e-08	7.45587e-07
ENSMUSG00000037712	Fermt2	8694.26	2.29134	0.229147	5.63544	1.74614e-08	7.67257e-07
ENSMUSG00000079893	Scgb1b23-ps	65.4671	10.1611	1.62765	5.62841	1.81878e-08	7.95203e-07
ENSMUSG00000108516	Gm44602	65.4671	10.1611	1.62765	5.62841	1.81878e-08	7.95203e-07
ENSMUSG00000035873	Pawr	2299.64	2.38239	0.245603	5.62857	1.81714e-08	7.95203e-07
ENSMUSG00000109416	Gm44863	242.106	3.66864	0.47475	5.62115	1.89689e-08	8.27983e-07
ENSMUSG00000025582	Nptx1	173.765	-5.82216	0.857917	-5.62077	1.90109e-08	8.28447e-07
ENSMUSG00000103706	6820402A03Rik	857.228	-12.5795	2.06047	-5.61986	1.91116e-08	8.31466e-07
ENSMUSG00000108219	Gm44101	390.086	3.03712	0.362919	5.61316	1.98662e-08	8.62872e-07
ENSMUSG00000059493	Nhs	710.734	2.70026	0.302968	5.61202	1.9998e-08	8.67169e-07
ENSMUSG00000092488	Gm18159	64.7059	10.1442	1.62955	5.61151	2.00567e-08	8.6829e-07
ENSMUSG00000052698	Tln2	7094.9	2.32194	0.236221	5.5962	2.19095e-08	9.46951e-07
ENSMUSG00000091650	Apol11a	63.564	10.1185	1.63247	5.58573	2.32725e-08	1.00422e-06
ENSMUSG00000031996	Aplp2	5806.1	2.25355	0.224546	5.5826	2.36943e-08	1.02075e-06
ENSMUSG00000024140	Epas1	493.067	-3.29073	0.410896	-5.57496	2.47586e-08	1.06486e-06
ENSMUSG00000104567	Gm43209	62.8028	10.1012	1.63448	5.56824	2.5733e-08	1.10497e-06
ENSMUSG00000054942	Miga1	338.49	3.15447	0.387522	5.55961	2.70371e-08	1.15863e-06
ENSMUSG00000090185	Gm15523	62.4221	10.0924	1.6355	5.5594	2.70704e-08	1.15863e-06
ENSMUSG00000108790	Gm44806	174.615	-4.8164	0.688365	-5.54416	2.95374e-08	1.26218e-06
ENSMUSG00000106335	Gm20223	771.797	-12.428	2.06217	-5.54173	2.9949e-08	1.27769e-06
ENSMUSG00000051331	Cacna1c	34386.5	2.20656	0.217976	5.53529	3.10716e-08	1.32345e-06
ENSMUSG00000039982	Dtx4	4488.51	-2.36404	0.246441	-5.53495	3.11312e-08	1.32385e-06
ENSMUSG00000026547	Tagln2	1386.89	2.47197	0.26606	5.53249	3.15724e-08	1.34046e-06
ENSMUSG00000112963	Gm6093	429.706	3.13476	0.386235	5.52711	3.25546e-08	1.37994e-06
ENSMUSG00000087058	Gm12301	173.404	-5.00112	0.724434	-5.52309	3.33084e-08	1.40963e-06
ENSMUSG00000004698	Hdac9	1680.9	2.7688	0.320642	5.51641	3.45994e-08	1.46192e-06
ENSMUSG00000053465	Hs6st3	182.036	-4.54897	0.64473	-5.50458	3.70047e-08	1.56105e-06
ENSMUSG00000071573	Rnls	59.7578	10.0295	1.64299	5.49574	3.89071e-08	1.63869e-06
ENSMUSG00000078497	Zfp978	86.346	5.04765	0.738615	5.48005	4.25208e-08	1.78804e-06
ENSMUSG00000026141	Col19a1	161.681	3.9072	0.530912	5.47585	4.35406e-08	1.82801e-06
ENSMUSG00000000861	Bcl11a	57.8547	9.98277	1.64875	5.44823	5.08729e-08	2.13246e-06
ENSMUSG00000022108	Itm2b	5274.54	-2.37547	0.252639	-5.4444	5.19797e-08	2.1754e-06
ENSMUSG00000051048	P4ha3	1157.84	2.62073	0.29771	5.44396	5.21078e-08	2.17732e-06
ENSMUSG00000107624	Gm44005	57.474	9.97325	1.64995	5.43851	5.37268e-08	2.23586e-06
ENSMUSG00000032456	Nmnat3	64.1425	7.07706	1.11744	5.43839	5.37629e-08	2.23586e-06
ENSMUSG00000001661	Hoxc6	57.474	9.97325	1.64995	5.43851	5.37268e-08	2.23586e-06
ENSMUSG00000102376	Gm37975	155.349	3.87147	0.528563	5.43259	5.55412e-08	2.30618e-06
ENSMUSG00000048922	Cdca2	8211.67	-2.25309	0.230722	-5.43115	5.5992e-08	2.32125e-06
ENSMUSG00000038984	Tspyl5	365.076	3.18864	0.403037	5.43037	5.62372e-08	2.32776e-06
ENSMUSG00000085786	Gm15987	700.976	-3.03273	0.374374	-5.42968	5.64558e-08	2.33315e-06
ENSMUSG00000031255	Sytl4	73.4825	5.68778	0.86358	5.42831	5.68917e-08	2.34749e-06
ENSMUSG00000045333	Zfp423	296.349	-3.54357	0.468837	-5.42528	5.78651e-08	2.38394e-06
ENSMUSG00000044499	Hs3st5	259.063	-3.65384	0.489546	-5.42103	5.92575e-08	2.4375e-06
ENSMUSG00000075486	Commd6	1887.21	-2.50671	0.278273	-5.41448	6.14672e-08	2.52446e-06
ENSMUSG00000057021	Vmn2r129	400.032	-9.03651	1.48475	-5.41269	6.20839e-08	2.54583e-06
ENSMUSG00000032128	Robo3	222.366	-3.97592	0.550538	-5.40548	6.46354e-08	2.64634e-06
ENSMUSG00000097992	Gm27016	55.9516	9.93452	1.65488	5.39889	6.70557e-08	2.74119e-06
ENSMUSG00000108987	Gm45056	178.973	3.83136	0.524775	5.39538	6.83777e-08	2.79091e-06
ENSMUSG00000054612	Mgmt	1266.89	-2.47871	0.274229	-5.39226	6.95788e-08	2.83555e-06
ENSMUSG00000087678	Gm14120	1005.2	-2.5631	0.289907	-5.39174	6.97787e-08	2.83932e-06
ENSMUSG00000022485	Hoxc5	55.5709	9.92467	1.65616	5.38879	7.09353e-08	2.88194e-06
ENSMUSG00000090222	Ifi203-ps	231.942	-4.30959	0.614426	-5.38647	7.18529e-08	2.91474e-06
ENSMUSG00000021567	Nkd2	1212	2.45174	0.270638	5.36413	8.13394e-08	3.29449e-06
ENSMUSG00000113117	Gm2544	132.286	4.04654	0.568588	5.35808	8.41106e-08	3.40152e-06
ENSMUSG00000050587	Lrrc4c	276.52	3.27728	0.425647	5.35018	8.78688e-08	3.54807e-06
ENSMUSG00000041548	Hspb8	896.172	2.7072	0.319161	5.34904	8.84219e-08	3.56495e-06
ENSMUSG00000053219	Raet1e	256.846	3.28405	0.427055	5.34836	8.87552e-08	3.57294e-06
ENSMUSG00000100615	Gm5511	178.36	-4.51999	0.659169	-5.34005	9.2921e-08	3.73494e-06
ENSMUSG00000048186	Bend7	227.643	-3.93049	0.548936	-5.3385	9.372e-08	3.76134e-06
ENSMUSG00000033207	Mamdc2	271.411	3.3578	0.44214	5.33269	9.67662e-08	3.8777e-06
ENSMUSG00000095457	Gvin-ps5	88.7799	4.82795	0.717987	5.33151	9.74017e-08	3.89725e-06
ENSMUSG00000113654	Gm30893	66.8042	7.75434	1.26705	5.33074	9.78113e-08	3.90772e-06
ENSMUSG00000022092	Ppp3cc	802.56	-2.6656	0.312634	-5.32765	9.94932e-08	3.96891e-06
ENSMUSG00000038517	Tbkbp1	946.625	-2.57919	0.296527	-5.32562	1.00607e-07	4.00727e-06
ENSMUSG00000029372	Ppbp	164.617	-6.16249	0.969901	-5.3227	1.0224e-07	4.0662e-06
ENSMUSG00000019817	Plagl1	868.121	2.7334	0.326111	5.31538	1.06437e-07	4.22676e-06
ENSMUSG00000101389	Ms4a4a	187.495	-6.93903	1.11886	-5.30808	1.10785e-07	4.3928e-06
ENSMUSG00000113498	Gm4036	52.5259	9.84337	1.66699	5.305	1.12671e-07	4.46087e-06
ENSMUSG00000112035	Gm30539	125.652	4.30271	0.622825	5.3028	1.14039e-07	4.5083e-06
ENSMUSG00000099375	Gm28187	406.244	2.90874	0.360231	5.29867	1.16652e-07	4.60471e-06
ENSMUSG00000015053	Gata2	3141.41	2.2495	0.236628	5.28043	1.2888e-07	5.0798e-06
ENSMUSG00000042686	Jph1	650.85	2.70379	0.322687	5.28001	1.29179e-07	5.08401e-06
ENSMUSG00000021719	Rgs7bp	95.6913	4.57524	0.677473	5.27733	1.31083e-07	5.15124e-06
ENSMUSG00000026664	Phyh	388.072	7.86379	1.30082	5.27652	1.31661e-07	5.16629e-06
ENSMUSG00000009687	Fxyd5	506.325	2.88872	0.358879	5.26283	1.41857e-07	5.55811e-06
ENSMUSG00000051506	Wdfy4	74.0609	5.25631	0.810761	5.24978	1.52281e-07	5.95768e-06
ENSMUSG00000021127	Zfp36l1	9151.37	-2.15156	0.219686	-5.24186	1.58964e-07	6.20993e-06
ENSMUSG00000054863	Tafa5	315.212	3.0736	0.395736	5.23986	1.60701e-07	6.26854e-06
ENSMUSG00000074062	Fbxw16	50.2422	9.77924	1.67593	5.23843	1.61949e-07	6.30788e-06
ENSMUSG00000033730	Egr3	674.828	-2.72042	0.328775	-5.23283	1.66934e-07	6.49249e-06
ENSMUSG00000029860	Zyx	33811.8	2.17342	0.224291	5.2317	1.67957e-07	6.52267e-06
ENSMUSG00000093187	Mir344-2	163.375	-5.4082	0.843104	-5.22854	1.70854e-07	6.62543e-06
ENSMUSG00000106424	Gm34866	49.8616	9.76827	1.6775	5.227	1.72284e-07	6.67109e-06
ENSMUSG00000096847	Tmem151b	228.426	-3.71554	0.519592	-5.22629	1.72949e-07	6.68703e-06
ENSMUSG00000050334	C130071C03Rik	650.83	2.68682	0.322992	5.22249	1.76529e-07	6.81546e-06
ENSMUSG00000073846	Gm12526	241.935	3.26391	0.433595	5.22125	1.77718e-07	6.85137e-06
ENSMUSG00000097028	Ptgs2os	1704.91	2.347	0.25866	5.2076	1.91299e-07	7.36416e-06
ENSMUSG00000000753	Serpinf1	1220.47	2.39001	0.266967	5.20667	1.9226e-07	7.3904e-06
ENSMUSG00000065944	None	1196.99	2.40507	0.269974	5.20447	1.94549e-07	7.4675e-06
ENSMUSG00000032085	Tagln	269.595	3.14928	0.413126	5.20248	1.96642e-07	7.5369e-06
ENSMUSG00000038507	Parp12	1159.23	-2.54098	0.296367	-5.19957	1.99752e-07	7.64498e-06
ENSMUSG00000024990	Rbp4	175.168	-6.84053	1.12402	-5.19612	2.03494e-07	7.77694e-06
ENSMUSG00000088944	Gm23258	87.926	4.73661	0.719239	5.19522	2.04474e-07	7.80309e-06
ENSMUSG00000041324	Inhba	3596.45	2.52303	0.293275	5.19316	2.06758e-07	7.87888e-06
ENSMUSG00000026043	Col3a1	116437	-2.12655	0.217216	-5.1863	2.14512e-07	8.16259e-06
ENSMUSG00000084783	Gm15419	102.685	4.71764	0.717358	5.1824	2.19047e-07	8.32315e-06
ENSMUSG00000090841	Myl6	11741.2	2.13538	0.219393	5.17507	2.2782e-07	8.64405e-06
ENSMUSG00000087340	Gm15228	71.8725	5.19124	0.809985	5.17447	2.28553e-07	8.65945e-06
ENSMUSG00000074887	EU599041	130.102	3.96143	0.572617	5.17175	2.31917e-07	8.77429e-06
ENSMUSG00000035305	Ror1	500.863	2.88521	0.364561	5.17118	2.32616e-07	8.78816e-06
ENSMUSG00000102969	Gm33366	305.356	3.0489	0.396257	5.17064	2.33291e-07	8.80105e-06
ENSMUSG00000031397	Tktl1	449.142	2.78047	0.344383	5.17003	2.34053e-07	8.81723e-06
ENSMUSG00000022528	Hes1	1044.36	2.43269	0.277219	5.16809	2.36503e-07	8.89681e-06
ENSMUSG00000105528	Gm43519	61.5708	7.59934	1.27728	5.16673	2.38227e-07	8.94894e-06
ENSMUSG00000097324	Carmn	4222.93	2.1778	0.228368	5.15749	2.50285e-07	9.38853e-06
ENSMUSG00000106134	Gm42493	47.5779	9.70063	1.68739	5.15625	2.51942e-07	9.43729e-06
ENSMUSG00000027220	Syt13	2389.81	-2.29093	0.250467	-5.1541	2.54855e-07	9.52635e-06
ENSMUSG00000031340	Gabre	3058.44	-2.29911	0.252061	-5.15396	2.55041e-07	9.52635e-06
ENSMUSG00000061740	Cyp2d22	60.8096	7.58101	1.27997	5.14153	2.72503e-07	1.01642e-05
ENSMUSG00000022013	Dnajc15	797.659	-2.5772	0.307164	-5.13473	2.82556e-07	1.05243e-05
ENSMUSG00000033327	Tnxb	352.007	-3.35895	0.459594	-5.1327	2.85621e-07	1.06235e-05
ENSMUSG00000029161	Cgref1	458.616	2.79403	0.349754	5.12939	2.90679e-07	1.07964e-05
ENSMUSG00000058135	Gstm1	560.652	-2.79512	0.350256	-5.12516	2.97287e-07	1.10264e-05
ENSMUSG00000107567	4930480K02Rik	172.962	-4.20385	0.626396	-5.11474	3.1417e-07	1.16362e-05
ENSMUSG00000074736	Syndig1	93.6928	4.555	0.695099	5.11437	3.14785e-07	1.16426e-05
ENSMUSG00000054555	Adam12	8291.31	2.2029	0.235498	5.10789	3.25768e-07	1.2032e-05
ENSMUSG00000061524	Zic2	420.279	-11.5518	2.06978	-5.09804	3.43181e-07	1.26575e-05
ENSMUSG00000112592	Gm19972	4976.88	2.47301	0.288974	5.09737	3.44411e-07	1.26851e-05
ENSMUSG00000089952	4933413C19Rik	1755.09	2.27681	0.250553	5.09598	3.46946e-07	1.27607e-05
ENSMUSG00000083161	Gm11427	63.679	5.64677	0.912601	5.09179	3.54695e-07	1.30275e-05
ENSMUSG00000097183	Gm17501	972.427	2.48007	0.290878	5.08831	3.61275e-07	1.32156e-05
ENSMUSG00000022052	Ppp2r2a	5606.04	-2.16756	0.22946	-5.08828	3.61317e-07	1.32156e-05
ENSMUSG00000088895	Gm22519	163.222	-6.73803	1.12766	-5.08843	3.61032e-07	1.32156e-05
ENSMUSG00000027777	Schip1	1357.58	2.68076	0.330778	5.08123	3.74989e-07	1.36967e-05
ENSMUSG00000006205	Htra1	743.095	-2.68367	0.331403	-5.08044	3.76562e-07	1.37351e-05
ENSMUSG00000097009	Gm26861	141.427	-4.92904	0.77411	-5.07555	3.86372e-07	1.40735e-05
ENSMUSG00000112117	Rmst	63.2984	5.63784	0.914275	5.0727	3.92202e-07	1.42662e-05
ENSMUSG00000034522	Zfp395	589.238	-2.70866	0.336971	-5.07065	3.96456e-07	1.44011e-05
ENSMUSG00000022510	Trp63	137.02	-5.47565	0.882836	-5.06963	3.98589e-07	1.44587e-05
ENSMUSG00000068680	Gm10248	350.691	-3.09281	0.41319	-5.06502	4.0836e-07	1.47928e-05
ENSMUSG00000115275	9630050E16Rik	3501.34	2.18147	0.233414	5.06172	4.15494e-07	1.50306e-05
ENSMUSG00000042842	Serpinb6b	149.118	3.80661	0.554787	5.05889	4.21703e-07	1.52344e-05
ENSMUSG00000071494	Or10ac1	450.019	2.9367	0.383415	5.05118	4.39086e-07	1.58407e-05
ENSMUSG00000026574	Dpt	158.131	-6.69161	1.12746	-5.04817	4.46059e-07	1.60703e-05
ENSMUSG00000093540	4930505M18Rik	135.767	-5.13591	0.824371	-5.01705	5.24697e-07	1.8852e-05
ENSMUSG00000001123	Lgals9	399.715	-3.04522	0.40764	-5.01721	5.2428e-07	1.8852e-05
ENSMUSG00000109403	Or4f58	135.685	-5.46211	0.890024	-5.01347	5.3457e-07	1.91806e-05
ENSMUSG00000031461	Myom2	155.434	-4.47246	0.692711	-5.01285	5.36299e-07	1.92165e-05
ENSMUSG00000104093	A330015K06Rik	2017.05	2.40344	0.280034	5.01167	5.3959e-07	1.93083e-05
ENSMUSG00000107966	Gm44001	60.7293	5.55029	0.908799	5.00693	5.53058e-07	1.97634e-05
ENSMUSG00000052727	Map1b	11718.3	2.08479	0.217118	4.99631	5.84366e-07	2.0854e-05
ENSMUSG00000029322	Plac8	1151.68	6.22258	1.04571	4.99428	5.9056e-07	2.10466e-05
ENSMUSG00000059588	Calcrl	969.654	-2.49181	0.298943	-4.9903	6.02868e-07	2.14562e-05
ENSMUSG00000021846	Peli2	2962.71	-2.33023	0.266831	-4.98531	6.18614e-07	2.19799e-05
ENSMUSG00000032702	Kank1	4418.16	2.2917	0.259112	4.98512	6.19245e-07	2.19799e-05
ENSMUSG00000054072	Iigp1	179.083	-6.87348	1.17877	-4.98272	6.2695e-07	2.22235e-05
ENSMUSG00000095280	None	1530.82	-2.62228	0.325666	-4.98142	6.31209e-07	2.23444e-05
ENSMUSG00000106265	Gm42490	279.847	-3.27941	0.457873	-4.97827	6.4155e-07	2.26801e-05
ENSMUSG00000029095	Ablim2	134.852	-5.45153	0.894327	-4.97752	6.44033e-07	2.27375e-05
ENSMUSG00000118312	Gm7096	42.2491	9.52926	1.71442	4.97501	6.52444e-07	2.30037e-05
ENSMUSG00000052040	Klf13	2416.61	2.19842	0.241483	4.96274	6.95073e-07	2.4474e-05
ENSMUSG00000039913	Pak5	41.8685	9.5162	1.7166	4.96109	7.00993e-07	2.46496e-05
ENSMUSG00000109033	Or4f14c	134.38	-5.86595	0.981011	-4.96014	7.0444e-07	2.47378e-05
ENSMUSG00000091191	Gm17334	2514.33	-2.20567	0.243136	-4.95882	7.09219e-07	2.48726e-05
ENSMUSG00000090039	Gm15894	135.233	-5.45548	0.898865	-4.95679	7.16687e-07	2.51011e-05
ENSMUSG00000099759	1700030C10Rik	54.0609	6.08754	1.02704	4.9536	7.28538e-07	2.54824e-05
ENSMUSG00000042246	Tmc7	824.89	2.43466	0.289892	4.94894	7.46171e-07	2.60647e-05
ENSMUSG00000052397	Ezr	1723.14	-2.32427	0.26763	-4.94812	7.49349e-07	2.61411e-05
ENSMUSG00000028358	Zfp618	9168.66	-2.22038	0.246888	-4.94307	7.69037e-07	2.67925e-05
ENSMUSG00000026822	Lcn2	57.3488	5.67186	0.946535	4.93575	7.98427e-07	2.77798e-05
ENSMUSG00000106777	Gm43150	646.383	-2.75592	0.355818	-4.93489	8.01956e-07	2.78658e-05
ENSMUSG00000108433	Gm19761	54.6243	7.46366	1.31147	4.92856	8.28365e-07	2.87457e-05
ENSMUSG00000029375	Cxcl15	341.877	-11.2544	2.08101	-4.92762	8.3238e-07	2.88471e-05
ENSMUSG00000039717	Ralyl	244.001	-3.39967	0.487031	-4.92714	8.34438e-07	2.88805e-05
ENSMUSG00000109847	Gm45278	333.956	-11.2193	2.07442	-4.92633	8.37877e-07	2.89616e-05
ENSMUSG00000051000	Fhip1a	356.572	2.95431	0.397122	4.92119	8.60211e-07	2.96947e-05
ENSMUSG00000016239	Lonrf3	2617.36	-2.49306	0.303458	-4.92015	8.64799e-07	2.98141e-05
ENSMUSG00000027435	Cd93	883.982	-2.48038	0.301381	-4.912	9.01537e-07	3.10401e-05
ENSMUSG00000108035	Gm44021	215.551	-3.69951	0.549945	-4.90869	9.16857e-07	3.15265e-05
ENSMUSG00000095909	Zfp997	40.346	9.46276	1.7257	4.90395	9.3929e-07	3.2214e-05
ENSMUSG00000053303	Slc22a26	40.346	9.46276	1.7257	4.90395	9.3929e-07	3.2214e-05
ENSMUSG00000029561	Oasl2	137.832	-4.66532	0.748497	-4.8969	9.73593e-07	3.33471e-05
ENSMUSG00000040456	H2ap	39.9654	9.44909	1.72808	4.88929	1.01202e-06	3.46185e-05
ENSMUSG00000015579	Nkx2-5	53.4824	7.43314	1.31658	4.88626	1.02768e-06	3.51087e-05
ENSMUSG00000113053	Gm18262	170.064	3.85021	0.583579	4.88402	1.03944e-06	3.54647e-05
ENSMUSG00000111417	Gm47430	226.538	-3.6358	0.539865	-4.88234	1.04833e-06	3.57217e-05
ENSMUSG00000041235	Chd7	3895.1	-2.1317	0.23199	-4.87825	1.07032e-06	3.6424e-05
ENSMUSG00000004951	Hspb1	181.53	3.54841	0.522865	4.87393	1.09401e-06	3.71822e-05
ENSMUSG00000111229	Gm39323	53.1018	7.42282	1.31832	4.87196	1.10496e-06	3.75061e-05
ENSMUSG00000019823	Mical1	3992.45	2.25524	0.257892	4.8673	1.13131e-06	3.83514e-05
ENSMUSG00000020901	Pik3r5	262.561	3.05704	0.422997	4.863	1.15618e-06	3.91441e-05
ENSMUSG00000093533	Vmn2r127	39.2041	9.42134	1.73297	4.85949	1.17689e-06	3.97813e-05
ENSMUSG00000086824	4930448D08Rik	50.728	6.31626	1.09404	4.8593	1.17801e-06	3.97813e-05
ENSMUSG00000072966	Gprasp2	164.234	-4.00846	0.619704	-4.85467	1.20585e-06	4.06692e-05
ENSMUSG00000068806	Or4c12	139.311	-4.4839	0.718153	-4.8512	1.22718e-06	4.13358e-05
ENSMUSG00000112103	Gm47018	148.183	-6.59607	1.15374	-4.85038	1.23227e-06	4.14545e-05
ENSMUSG00000065999	Zfp985	118.317	4.30726	0.682289	4.84729	1.25157e-06	4.20502e-05
ENSMUSG00000036602	Alx1	128.632	-5.05799	0.837326	-4.84636	1.25746e-06	4.21943e-05
ENSMUSG00000073184	Gm49957	66.564	8.73236	1.59679	4.84245	1.28249e-06	4.29796e-05
ENSMUSG00000087107	AI662270	80.6347	4.98424	0.822976	4.84126	1.29016e-06	4.3182e-05
ENSMUSG00000071531	Gprin2	245.693	3.06492	0.426849	4.83758	1.31427e-06	4.39331e-05
ENSMUSG00000021071	Trim9	128.735	-5.38579	0.907024	-4.83536	1.32905e-06	4.4371e-05
ENSMUSG00000115686	Gm49310	1943.47	-2.32963	0.274998	-4.83506	1.33102e-06	4.43808e-05
ENSMUSG00000058692	Or7g28	38.4429	9.39305	1.73804	4.82904	1.37193e-06	4.56871e-05
ENSMUSG00000022665	Ccdc80	8546.11	2.09002	0.225741	4.82862	1.37483e-06	4.57261e-05
ENSMUSG00000009628	Tex15	123.827	3.81696	0.583535	4.8274	1.38326e-06	4.59484e-05
ENSMUSG00000087627	A230059L01Rik	75.2126	4.854	0.798908	4.82408	1.40648e-06	4.66611e-05
ENSMUSG00000111977	Gm47163	275.12	-3.25443	0.46757	-4.82159	1.42418e-06	4.71562e-05
ENSMUSG00000113680	Gm47405	289.881	-11.0151	2.07719	-4.82148	1.42497e-06	4.71562e-05
ENSMUSG00000097287	D130017N08Rik	55.065	5.61096	0.958075	4.81273	1.48881e-06	4.9207e-05
ENSMUSG00000078869	Gm14409	324.285	2.85912	0.386614	4.80873	1.5189e-06	5.01388e-05
ENSMUSG00000037254	Itih2	675.327	-2.69772	0.353216	-4.80645	1.53633e-06	5.06508e-05
ENSMUSG00000032060	Cryab	266.183	3.08213	0.433318	4.80509	1.54685e-06	5.09342e-05
ENSMUSG00000025909	Sntg1	69.7318	5.11328	0.856309	4.8035	1.55915e-06	5.12752e-05
ENSMUSG00000110958	Gm33332	37.6817	9.3642	1.7433	4.79791	1.60327e-06	5.26605e-05
ENSMUSG00000097532	Gm4349	157.089	-4.06114	0.638189	-4.79661	1.61376e-06	5.28737e-05
ENSMUSG00000022105	Rb1	2818.99	-2.18006	0.24601	-4.79679	1.61231e-06	5.28737e-05
ENSMUSG00000064702	None	145.568	3.56067	0.534426	4.79144	1.65588e-06	5.41865e-05
ENSMUSG00000103292	Gm35048	37.301	9.34955	1.74601	4.78209	1.73483e-06	5.66999e-05
ENSMUSG00000085623	Gm16041	338.03	2.92851	0.403432	4.78026	1.75072e-06	5.71484e-05
ENSMUSG00000066800	Rnasel	267.712	-3.82435	0.591083	-4.77826	1.76817e-06	5.76468e-05
ENSMUSG00000024268	Celf4	954.106	2.3512	0.283078	4.77323	1.81291e-06	5.90325e-05
ENSMUSG00000046876	Atxn1	4872.91	2.09424	0.229385	4.77032	1.83933e-06	5.98192e-05
ENSMUSG00000113998	Gm40909	95.1611	4.71393	0.779337	4.7655	1.88387e-06	6.11921e-05
ENSMUSG00000086602	Gm15609	280.603	-3.16179	0.4538	-4.76375	1.90032e-06	6.16506e-05
ENSMUSG00000098173	Gm26923	48.8249	6.25962	1.10479	4.76074	1.92888e-06	6.25004e-05
ENSMUSG00000027215	Cd82	168.443	3.45279	0.51549	4.75817	1.95358e-06	6.32232e-05
ENSMUSG00000079018	Ly6c1	600.962	-2.591	0.334935	-4.75016	2.03254e-06	6.56982e-05
ENSMUSG00000103749	Pcdhgb5	2071.14	2.18626	0.249772	4.74939	2.04028e-06	6.58677e-05
ENSMUSG00000084798	4930533B01Rik	430.035	2.65137	0.34828	4.74151	2.12129e-06	6.83992e-05
ENSMUSG00000071604	Entrep1	329.035	-3.25677	0.476079	-4.74033	2.13373e-06	6.87165e-05
ENSMUSG00000059060	Rad51b	4627.99	-2.08988	0.230002	-4.73857	2.15237e-06	6.92322e-05
ENSMUSG00000022111	Uchl3	1715.31	-2.21913	0.257776	-4.72942	2.25162e-06	7.23367e-05
ENSMUSG00000115095	Gm49311	85.6051	4.37444	0.713544	4.72912	2.25491e-06	7.23544e-05
ENSMUSG00000072844	G530011O06Rikx	1795.38	-2.21007	0.255932	-4.72809	2.26638e-06	7.26343e-05
ENSMUSG00000093472	4930438E09Rik	260.416	-10.86	2.08659	-4.72539	2.29675e-06	7.34552e-05
ENSMUSG00000055560	Zfp459	239.64	-3.3214	0.491268	-4.72532	2.29756e-06	7.34552e-05
ENSMUSG00000087158	Gm14093	103.809	4.0764	0.651169	4.72443	2.30762e-06	7.36877e-05
ENSMUSG00000086416	Gm14002	631.995	-2.83188	0.387815	-4.72358	2.31726e-06	7.39061e-05
ENSMUSG00000109721	Gm45280	1380.57	-2.28248	0.271614	-4.7217	2.33878e-06	7.45023e-05
ENSMUSG00000056055	Sag	274.446	2.99901	0.423679	4.71823	2.37904e-06	7.56936e-05
ENSMUSG00000052942	Glis3	7189.96	2.05724	0.224119	4.71733	2.38958e-06	7.59376e-05
ENSMUSG00000084989	Crocc2	668.522	-2.58661	0.336651	-4.71291	2.442e-06	7.74169e-05
ENSMUSG00000066842	Hmcn1	19363.5	-2.31533	0.279085	-4.713	2.44093e-06	7.74169e-05
ENSMUSG00000027796	Smad9	401.87	2.76421	0.374454	4.71144	2.45977e-06	7.78869e-05
ENSMUSG00000086522	Gm4473	116.015	3.82435	0.599622	4.71022	2.47448e-06	7.82588e-05
ENSMUSG00000037455	Slc18b1	545.84	2.5542	0.329989	4.70985	2.47901e-06	7.83084e-05
ENSMUSG00000091345	Col6a5	532.117	-11.8919	2.31595	-4.703	2.56362e-06	8.08844e-05
ENSMUSG00000061614	Or7g27	35.3979	9.274	1.76035	4.70019	2.5992e-06	8.19088e-05
ENSMUSG00000046318	Ccbe1	696.559	2.45218	0.309184	4.69682	2.64237e-06	8.31702e-05
ENSMUSG00000021996	Esd	4558.82	-2.07571	0.229086	-4.69565	2.65757e-06	8.35488e-05
ENSMUSG00000098563	Mir6402	130.955	-4.81482	0.81256	-4.69481	2.66851e-06	8.3793e-05
ENSMUSG00000024501	Dpysl3	4573.42	2.08257	0.230923	4.68799	2.75907e-06	8.65339e-05
ENSMUSG00000052605	Isoc2b	48.6296	7.25089	1.33348	4.68766	2.76347e-06	8.65692e-05
ENSMUSG00000078498	Zfp988	35.0173	9.2584	1.7634	4.68323	2.82391e-06	8.83576e-05
ENSMUSG00000029179	Zcchc4	15338.2	-2.07456	0.229468	-4.68283	2.82936e-06	8.84233e-05
ENSMUSG00000093386	1700120O09Rik	246.648	-10.7815	2.09095	-4.67801	2.89672e-06	9.04214e-05
ENSMUSG00000102501	Gm37372	174.649	3.37739	0.508233	4.67775	2.9004e-06	9.04295e-05
ENSMUSG00000054626	Xlr	50.9232	5.73367	1.01263	4.67465	2.94452e-06	9.16967e-05
ENSMUSG00000110308	Gm45516	118.688	-5.26498	0.912818	-4.67233	2.97805e-06	9.26317e-05
ENSMUSG00000072255	Rpl31-ps17	68.0239	4.85119	0.824535	4.67075	3.00108e-06	9.32384e-05
ENSMUSG00000046532	Ar	1983.93	-2.37609	0.29491	-4.66612	3.0694e-06	9.52487e-05
ENSMUSG00000088132	None	70.0674	4.99387	0.856393	4.6636	3.10731e-06	9.6312e-05
ENSMUSG00000033712	Ccar2	5324.13	-2.06618	0.228883	-4.65818	3.19022e-06	9.8766e-05
ENSMUSG00000118092	Gm50445	106.629	3.89436	0.622229	4.6516	3.29373e-06	0.000101851
ENSMUSG00000114527	Vmn1r-ps117	34.2561	9.2267	1.76968	4.64869	3.34047e-06	0.000103175
ENSMUSG00000048826	Dact2	439.106	-2.72728	0.371591	-4.64835	3.34607e-06	0.000103228
ENSMUSG00000045107	Saysd1	257.901	-3.19894	0.473879	-4.6403	3.47907e-06	0.000107206
ENSMUSG00000037577	Ephx3	115.11	-5.64177	1.00147	-4.63497	3.56989e-06	0.000109876
ENSMUSG00000001506	Col1a1	86469.5	2.00125	0.216074	4.63381	3.59e-06	0.000110366
ENSMUSG00000043487	Acot6	253.226	3.06144	0.445376	4.62854	3.68248e-06	0.000113078
ENSMUSG00000107835	Gm43999	47.1072	7.20379	1.34193	4.62303	3.78177e-06	0.000115992
ENSMUSG00000114547	Gm3226	196.167	3.15695	0.466879	4.61994	3.83855e-06	0.000117597
ENSMUSG00000085423	Gm54621	282.177	-3.09392	0.453278	-4.61951	3.8465e-06	0.000117704
ENSMUSG00000114996	Gm48958	3797.95	2.32506	0.28688	4.61887	3.85843e-06	0.000117932
ENSMUSG00000044646	Zbtb7c	207.547	3.18943	0.474321	4.61592	3.9135e-06	0.000119477
ENSMUSG00000067773	Defb41	33.4948	9.19427	1.77623	4.61331	3.96315e-06	0.000120853
ENSMUSG00000068876	Cgn	856.229	-2.69679	0.367877	-4.61238	3.98079e-06	0.000121251
ENSMUSG00000063804	Lin28b	705.599	-2.45419	0.315416	-4.6104	4.01889e-06	0.000122271
ENSMUSG00000049107	Ntf3	57.1183	5.13081	0.897393	4.60313	4.16196e-06	0.000126478
ENSMUSG00000042156	Dzip1	8323.62	-2.01599	0.220854	-4.6003	4.21891e-06	0.000128061
ENSMUSG00000115508	Gm49786	45.7799	6.16409	1.12355	4.59623	4.30204e-06	0.000130434
ENSMUSG00000030209	Grin2b	46.2506	7.22317	1.35416	4.59559	4.31533e-06	0.000130687
ENSMUSG00000034194	R3hcc1	1040.95	-2.30679	0.284474	-4.5937	4.35446e-06	0.000131721
ENSMUSG00000054128	H2-T3	127.895	-4.35765	0.731091	-4.59266	4.37636e-06	0.000132232
ENSMUSG00000032359	Ctsh	475.415	2.56685	0.341427	4.58911	4.45138e-06	0.000134345
ENSMUSG00000107545	Gm44307	49.4007	5.68841	1.02183	4.58826	4.46945e-06	0.000134737
ENSMUSG00000104113	Gm37292	176.552	-3.63083	0.573677	-4.5859	4.52039e-06	0.000136117
ENSMUSG00000101581	C430002N11Rik	77.3593	4.64689	0.795402	4.58496	4.54076e-06	0.000136574
ENSMUSG00000040537	Adam22	3846.64	-2.14424	0.249659	-4.58319	4.5794e-06	0.00013758
ENSMUSG00000059336	Slc14a1	210.66	-10.5551	2.08524	-4.58226	4.59983e-06	0.000138037
ENSMUSG00000085146	Eif2c5	45.87	7.21122	1.35643	4.57908	4.67025e-06	0.000139991
ENSMUSG00000045083	Lingo2	225.592	3.02687	0.442754	4.57786	4.69746e-06	0.000140647
ENSMUSG00000022054	Nefm	206.637	-10.5276	2.08699	-4.56525	4.98904e-06	0.000149208
ENSMUSG00000074817	Papolb	328.075	2.76664	0.387351	4.56083	5.09524e-06	0.000152212
ENSMUSG00000036030	Prtg	2472.97	-2.17155	0.257449	-4.55059	5.34966e-06	0.000159631
ENSMUSG00000097993	Ptprv	1656.11	-2.25736	0.27635	-4.54987	5.36786e-06	0.000159994
ENSMUSG00000031934	Panx1	744.906	-2.42226	0.312707	-4.54821	5.41031e-06	0.000161077
ENSMUSG00000033826	Dnah8	203.877	-10.5069	2.09129	-4.54596	5.46864e-06	0.00016263
ENSMUSG00000032679	Cd59a	80.0381	4.30085	0.726376	4.54427	5.51262e-06	0.000163754
ENSMUSG00000083307	AA414768	31.9723	9.12716	1.79019	4.53983	5.62993e-06	0.000166863
ENSMUSG00000086527	Gm15856	31.9723	9.12716	1.79019	4.53983	5.62993e-06	0.000166863
ENSMUSG00000020411	Nipal4	454.145	2.66001	0.365986	4.53573	5.74058e-06	0.000169952
ENSMUSG00000114949	Gm47530	71.7949	4.47472	0.767762	4.52578	6.01739e-06	0.000177948
ENSMUSG00000108096	Minpp1-ps	48.2588	5.65351	1.02904	4.52218	6.12052e-06	0.000180795
ENSMUSG00000047747	Rnf150	7366.27	2.17306	0.259699	4.51699	6.27259e-06	0.00018508
ENSMUSG00000085513	Gm16363	74.5565	4.48806	0.772975	4.51252	6.40615e-06	0.00018881
ENSMUSG00000068748	Ptprz1	372.873	2.65974	0.36783	4.51225	6.41443e-06	0.000188843
ENSMUSG00000060579	Fhit	224.208	-3.32541	0.515476	-4.5112	6.44625e-06	0.000189569
ENSMUSG00000018656	Tcaf3	208.475	3.06567	0.458405	4.50621	6.59961e-06	0.000193863
ENSMUSG00000052504	Epha3	503.671	2.49695	0.332342	4.50425	6.66071e-06	0.00019544
ENSMUSG00000027009	Itga4	65.8348	4.85965	0.85701	4.50362	6.6805e-06	0.000195803
ENSMUSG00000106310	Gm43523	31.2111	9.09239	1.79765	4.50166	6.74249e-06	0.000197401
ENSMUSG00000045790	Ccdc149	158.732	3.38985	0.531119	4.49964	6.80673e-06	0.000199061
ENSMUSG00000023959	Clic5	43.9668	7.14994	1.36832	4.49452	6.97284e-06	0.000203693
ENSMUSG00000113981	Gm47011	67.8862	4.64218	0.810939	4.49131	7.07867e-06	0.000206556
ENSMUSG00000026308	Klhl30	178.581	3.19138	0.48816	4.48907	7.15359e-06	0.000208512
ENSMUSG00000109465	Gm19032	150.384	-3.87811	0.641967	-4.48327	7.35076e-06	0.000213902
ENSMUSG00000033186	Mzt1	1420.95	-2.19297	0.266101	-4.48316	7.35469e-06	0.000213902
ENSMUSG00000117328	4930474M22Rik	45.7348	5.82119	1.07716	4.47583	7.61154e-06	0.000221128
ENSMUSG00000026979	Psd4	73.9409	4.3634	0.752101	4.472	7.74914e-06	0.000224878
ENSMUSG00000114767	Gm46392	91.765	3.98564	0.668069	4.46907	7.8561e-06	0.000227732
ENSMUSG00000041481	Serpina3g	198.257	3.21772	0.496546	4.46629	7.9588e-06	0.000230456
ENSMUSG00000022602	Arc	138.626	3.42528	0.543704	4.46066	8.17075e-06	0.000236334
ENSMUSG00000023341	Mx2	575.693	-2.90007	0.426124	-4.45897	8.23545e-06	0.000237945
ENSMUSG00000048337	Npy4r	410.475	2.57856	0.3541	4.45793	8.27531e-06	0.000238835
ENSMUSG00000037138	Aff3	494.509	2.86635	0.418879	4.45559	8.36624e-06	0.000241196
ENSMUSG00000087141	Plcxd2	3923.97	2.38589	0.311236	4.45287	8.47296e-06	0.000244006
ENSMUSG00000048376	F2r	4437.68	2.01462	0.227919	4.45167	8.5205e-06	0.000245108
ENSMUSG00000030605	Mfge8	4529.87	2.00918	0.22673	4.45102	8.54642e-06	0.000245586
ENSMUSG00000103386	Gm37751	30.0692	9.03862	1.80949	4.44248	8.89271e-06	0.000255259
ENSMUSG00000107315	BC080696	175.541	-10.2915	2.09292	-4.43946	9.01834e-06	0.000258584
ENSMUSG00000086541	Has2os	2611.85	2.06305	0.239694	4.43503	9.20591e-06	0.000263676
ENSMUSG00000032440	Tgfbr2	11760	-1.97745	0.220578	-4.4313	9.36678e-06	0.000267993
ENSMUSG00000118011	Gm50266	77.0884	4.22762	0.729067	4.42706	9.55251e-06	0.000273012
ENSMUSG00000022075	Rhobtb2	2327.4	-2.09156	0.246581	-4.42676	9.56591e-06	0.000273099
ENSMUSG00000042228	Lyn	2006.92	-2.21407	0.27436	-4.4251	9.6399e-06	0.000274914
ENSMUSG00000022040	Ephx2	67.5551	4.58832	0.812613	4.41579	1.00643e-05	0.000286708
ENSMUSG00000029245	Epha5	219.734	3.29517	0.519862	4.41496	1.0103e-05	0.000287499
ENSMUSG00000027716	Trpc3	59.1194	4.99616	0.905411	4.41364	1.01647e-05	0.000288944
ENSMUSG00000022100	Xpo7	11271.9	-1.96359	0.21847	-4.41061	1.03081e-05	0.000292706
ENSMUSG00000019539	Rcn3	1627.34	2.1182	0.253576	4.40973	1.03499e-05	0.000293576
ENSMUSG00000061517	Sox21	166.867	-10.2189	2.09404	-4.40243	1.07047e-05	0.000303316
ENSMUSG00000022124	Fbxl3	3394.84	-2.13433	0.257693	-4.40185	1.07333e-05	0.000303388
ENSMUSG00000048391	Or7g25	29.308	9.00163	1.81786	4.40168	1.07417e-05	0.000303388
ENSMUSG00000050799	H2bc1	29.308	9.00163	1.81786	4.40168	1.07417e-05	0.000303388
ENSMUSG00000116597	Gm536	79.9003	4.16916	0.720414	4.39908	1.08711e-05	0.000306714
ENSMUSG00000097819	Gm26813	795.744	2.47125	0.334683	4.39595	1.1029e-05	0.000310835
ENSMUSG00000056004	Elapor2	937.578	2.34518	0.306406	4.39018	1.13255e-05	0.000318851
ENSMUSG00000084987	Gm13134	28.9273	8.98277	1.8222	4.38085	1.18218e-05	0.000332116
ENSMUSG00000082037	Vmn1r-ps116	28.9273	8.98277	1.8222	4.38085	1.18218e-05	0.000332116
ENSMUSG00000078503	Zfp990	47.9134	8.25359	1.6561	4.37991	1.18726e-05	0.00033319
ENSMUSG00000053980	Gm9930	774.526	2.32812	0.303304	4.37885	1.19306e-05	0.000334462
ENSMUSG00000021464	Ror2	1318.77	2.17692	0.268843	4.37773	1.1992e-05	0.000335827
ENSMUSG00000018507	Trpv2	97.3941	3.8145	0.643218	4.37565	1.21068e-05	0.000338684
ENSMUSG00000020464	Pnpt1	16313.5	-2.0001	0.22935	-4.36058	1.29716e-05	0.00036249
ENSMUSG00000101685	Gm17837	28.5467	8.96366	1.82664	4.35973	1.30224e-05	0.000363527
ENSMUSG00000118520	Gm18223	67.3201	4.45408	0.792845	4.35657	1.32119e-05	0.000368428
ENSMUSG00000115023	Gm48967	468.599	-3.0511	0.471179	-4.35313	1.34209e-05	0.000373467
ENSMUSG00000114053	Gm35330	144.946	-3.8216	0.648163	-4.35323	1.34146e-05	0.000373467
ENSMUSG00000028597	Gpx7	45.2139	5.55606	1.04972	4.34025	1.42323e-05	0.000395418
ENSMUSG00000038692	Hoxb4	1348.57	2.134	0.261283	4.34013	1.42397e-05	0.000395418
ENSMUSG00000030787	Lyve1	56.5523	4.84556	0.886841	4.33625	1.44937e-05	0.000402047
ENSMUSG00000051726	Kcnf1	46.3909	8.20649	1.66291	4.33367	1.46645e-05	0.000406358
ENSMUSG00000086644	Gm13470	112.793	-4.36962	0.777778	-4.33237	1.47511e-05	0.000408331
ENSMUSG00000079012	Serpina3m	43.7364	5.79121	1.10849	4.3223	1.54413e-05	0.000426988
ENSMUSG00000108606	Cyp2b27-ps	27.7855	8.92467	1.83587	4.31658	1.58469e-05	0.000437287
ENSMUSG00000113408	Gm48540	27.7855	8.92467	1.83587	4.31658	1.58469e-05	0.000437287
ENSMUSG00000034265	Zdhhc14	262.055	2.79029	0.415688	4.3068	1.65632e-05	0.000456576
ENSMUSG00000063838	Cdc42ep5	149.747	3.24796	0.522511	4.30223	1.69084e-05	0.000465608
ENSMUSG00000001763	Tspan33	71.3621	4.6029	0.838095	4.29891	1.71639e-05	0.000471169
ENSMUSG00000031098	Syt8	125.974	-4.00472	0.698917	-4.2991	1.7149e-05	0.000471169
ENSMUSG00000006930	Hap1	400.298	-2.64172	0.381892	-4.29892	1.71634e-05	0.000471169
ENSMUSG00000052631	Sh2d6	145.722	-10.0239	2.10207	-4.29286	1.76383e-05	0.000483689
ENSMUSG00000026278	Bok	386.224	2.64076	0.382523	4.28932	1.79222e-05	0.000490964
ENSMUSG00000033487	Fndc3a	10689.8	-2.09042	0.254242	-4.28892	1.79543e-05	0.000491334
ENSMUSG00000061436	Hipk2	10019.3	1.95175	0.221983	4.28748	1.8071e-05	0.000494014
ENSMUSG00000041144	Dnah7b	2545.23	-2.1291	0.263388	-4.28683	1.81242e-05	0.000494834
ENSMUSG00000027358	Bmp2	101.623	-6.04897	1.17783	-4.28665	1.81384e-05	0.000494834
ENSMUSG00000042106	Inka1	553.741	-2.46229	0.341165	-4.28617	1.81776e-05	0.000495392
ENSMUSG00000110815	Gm47345	39.8753	6.95642	1.38997	4.28529	1.82497e-05	0.000496844
ENSMUSG00000116291	Gm4383	155.633	-3.61728	0.61133	-4.28129	1.85809e-05	0.000505339
ENSMUSG00000054162	Spock3	102.866	-6.06625	1.1843	-4.27784	1.88716e-05	0.000512717
ENSMUSG00000020424	Castor1	118.899	3.48488	0.581496	4.27325	1.92646e-05	0.000522857
ENSMUSG00000030109	Slc6a12	51.409	4.97007	0.929456	4.27139	1.94256e-05	0.000526686
ENSMUSG00000019577	Pdk4	1168.67	2.38754	0.325186	4.26692	1.98193e-05	0.000536259
ENSMUSG00000022055	Nefl	142.803	-9.99516	2.10805	-4.26704	1.98081e-05	0.000536259
ENSMUSG00000085902	Gm12200	106.594	3.67538	0.627067	4.2665	1.98565e-05	0.000536714
ENSMUSG00000059456	Ptk2b	647.104	2.64586	0.386002	4.26387	2.00914e-05	0.000542508
ENSMUSG00000021453	Gadd45g	957.909	2.21846	0.285924	4.26146	2.03092e-05	0.000547829
ENSMUSG00000028248	Pnisr	38118.8	-1.92491	0.217113	-4.26003	2.04396e-05	0.000550786
ENSMUSG00000052477	Sp140l2	67.4174	4.40811	0.800351	4.25827	2.06018e-05	0.000554591
ENSMUSG00000060882	Kcnd2	114.273	-4.19097	0.749542	-4.25723	2.06976e-05	0.000556602
ENSMUSG00000028132	Tlcd4	98.8735	3.78432	0.655323	4.24877	2.14952e-05	0.000577461
ENSMUSG00000028073	Pear1	2625.52	-2.14618	0.269926	-4.24627	2.17358e-05	0.000583332
ENSMUSG00000066007	Zfp600	91.2962	3.863	0.674323	4.24574	2.17871e-05	0.000584115
ENSMUSG00000028093	Acp6	749.164	2.28224	0.302038	4.24532	2.18286e-05	0.000584635
ENSMUSG00000026564	Styxl2	95.0581	3.84137	0.669899	4.24149	2.22042e-05	0.00059409
ENSMUSG00000085412	Halr1	136.213	-9.92551	2.10448	-4.24119	2.22334e-05	0.00059427
ENSMUSG00000028273	Pdlim5	25348.4	1.9404	0.221798	4.23989	2.23625e-05	0.000597118
ENSMUSG00000039239	Tgfb2	1414.93	2.16631	0.275253	4.23722	2.26301e-05	0.000603653
ENSMUSG00000066363	Serpina3f	372.224	2.63446	0.386079	4.23349	2.30093e-05	0.000613149
ENSMUSG00000085972	1110028F11Rik	98.9264	3.68703	0.635048	4.23123	2.32421e-05	0.000618728
ENSMUSG00000117538	Gm50008	99.3366	-6.01787	1.18706	-4.22715	2.36674e-05	0.000629414
ENSMUSG00000025887	Casp12	7530.81	-2.08343	0.256355	-4.22628	2.3759e-05	0.000631214
ENSMUSG00000116921	Gm17879	146.149	-3.62063	0.620396	-4.22413	2.39863e-05	0.000636614
ENSMUSG00000116769	8030451O07Rik	145.01	-10.0145	2.13494	-4.22237	2.41749e-05	0.000640974
ENSMUSG00000025743	Sdc3	1510.28	2.10347	0.261788	4.21513	2.49632e-05	0.000661211
ENSMUSG00000034156	Tspoap1	60.8443	4.5073	0.832465	4.21315	2.51835e-05	0.00066638
ENSMUSG00000096780	Tmem181b-ps	190.922	-3.25325	0.535298	-4.20934	2.56114e-05	0.000677023
ENSMUSG00000004952	Rasa4	5346.46	-2.04702	0.248879	-4.20695	2.58836e-05	0.000683535
ENSMUSG00000086774	Gm11915	201.289	-3.27443	0.540907	-4.20485	2.61259e-05	0.000689244
ENSMUSG00000115527	Gm4355	129.55	-9.85359	2.10624	-4.20349	2.62826e-05	0.000692686
ENSMUSG00000109321	A330076H08Rik	3554.18	-4.71881	0.886293	-4.19591	2.71773e-05	0.000715552
ENSMUSG00000067276	Capn6	667.489	-2.45071	0.345787	-4.19538	2.72411e-05	0.000716518
ENSMUSG00000065503	Mir351	292.679	-2.84641	0.440725	-4.18948	2.79599e-05	0.000734691
ENSMUSG00000030107	Usp18	695.531	-2.323	0.315816	-4.18913	2.80024e-05	0.000735077
ENSMUSG00000040253	Gbp7	316.153	-3.23206	0.533361	-4.18489	2.85299e-05	0.000748181
ENSMUSG00000078234	Klhdc7a	52.0749	5.01618	0.960309	4.18218	2.8873e-05	0.000756428
ENSMUSG00000003283	Hck	86.2006	3.85313	0.682473	4.18058	2.90772e-05	0.000761023
ENSMUSG00000038132	Rbm24	37.4989	6.28284	1.26399	4.1795	2.92153e-05	0.000763879
ENSMUSG00000113502	Gm47411	126.711	-9.82076	2.1114	-4.17768	2.94497e-05	0.000769245
ENSMUSG00000105694	Gm43237	488.796	-2.50402	0.360119	-4.17645	2.96099e-05	0.000772667
ENSMUSG00000113711	Gm9661	94.478	-5.94317	1.18462	-4.17279	3.0089e-05	0.000784393
ENSMUSG00000097742	Gm26535	126.446	-9.81978	2.11581	-4.1685	3.06605e-05	0.000798503
ENSMUSG00000107600	Gm6308	37.5916	6.86865	1.40856	4.16643	3.09402e-05	0.000804201
ENSMUSG00000114550	None	37.5916	6.86865	1.40856	4.16643	3.09402e-05	0.000804201
ENSMUSG00000082769	Gm15793	123.933	-9.78909	2.11018	-4.16509	3.11227e-05	0.000808151
ENSMUSG00000039563	2210406O10Rik	219.756	-3.09046	0.502085	-4.16356	3.13322e-05	0.00081279
ENSMUSG00000029576	Radil	403.648	2.48321	0.356342	4.16233	3.15023e-05	0.000816401
ENSMUSG00000037921	Ddx60	241.234	-3.18746	0.526246	-4.15674	3.22827e-05	0.000835804
ENSMUSG00000106981	Gm45495	25.1211	8.77923	1.8722	4.15513	3.25106e-05	0.00084088
ENSMUSG00000004655	Aqp1	165.221	-3.37176	0.571594	-4.14937	3.33388e-05	0.000861459
ENSMUSG00000103082	Gm38124	105.652	3.54479	0.613574	4.14748	3.36149e-05	0.000867745
ENSMUSG00000113260	Gm53057	40.6816	8.01474	1.69261	4.14434	3.40799e-05	0.000878888
ENSMUSG00000009185	Ccl8	256.751	-3.37705	0.574268	-4.13928	3.48401e-05	0.000897618
ENSMUSG00000022454	Nell2	227.426	3.36674	0.572166	4.13646	3.52699e-05	0.000907805
ENSMUSG00000007987	Ift22	2382.26	-2.03625	0.250547	-4.13596	3.53468e-05	0.000908898
ENSMUSG00000031673	Cdh11	11412	1.90102	0.217942	4.13424	3.56139e-05	0.000914874
ENSMUSG00000083112	Gm14620	24.7405	8.75721	1.87798	4.13062	3.61786e-05	0.000928478
ENSMUSG00000051515	Fam181b	118.192	-9.7221	2.11567	-4.12262	3.7459e-05	0.000960404
ENSMUSG00000010461	Eya4	6230.46	2.05855	0.256838	4.12147	3.76455e-05	0.00096425
ENSMUSG00000095864	Vmn1r77	36.3544	6.87476	1.42677	4.11753	3.82951e-05	0.000979938
ENSMUSG00000109600	Gm18212	490.339	2.45151	0.353503	4.10606	4.02464e-05	0.00102887
ENSMUSG00000104057	Gm38130	24.3599	8.73484	1.88392	4.10572	4.03055e-05	0.00102939
ENSMUSG00000025931	Paqr8	800.625	2.22998	0.299657	4.10463	4.04969e-05	0.00103328
ENSMUSG00000080432	None	115.345	-9.6852	2.11648	-4.10361	4.06749e-05	0.00103682
ENSMUSG00000103472	Pcdhga7	1439.65	2.10741	0.270055	4.10066	4.11973e-05	0.00104912
ENSMUSG00000024059	Clip4	1014.07	-2.33687	0.326169	-4.09872	4.15444e-05	0.00105694
ENSMUSG00000102784	Gm38251	1005.57	2.14147	0.278592	4.09727	4.18057e-05	0.00106154
ENSMUSG00000076846	Trav13-2	145.798	3.1881	0.534016	4.09745	4.17731e-05	0.00106154
ENSMUSG00000101603	Gm28730	736.919	-2.27732	0.311805	-4.09652	4.194e-05	0.00106393
ENSMUSG00000045799	Gm9800	228.244	-2.96873	0.480889	-4.09394	4.24102e-05	0.00107483
ENSMUSG00000096349	None	425.515	2.42727	0.349293	4.08617	4.38545e-05	0.00111036
ENSMUSG00000032000	Birc3	850.412	2.18226	0.289417	4.08497	4.40821e-05	0.00111399
ENSMUSG00000050830	Vwc2	107.848	-4.1053	0.760152	-4.0851	4.40573e-05	0.00111399
ENSMUSG00000083646	Gm6088	73.4297	4.03347	0.743101	4.08217	4.4617e-05	0.00112631
ENSMUSG00000052396	Mogat2	71.667	4.048	0.746698	4.08197	4.46548e-05	0.00112631
ENSMUSG00000080889	Gm7974	23.9792	8.71212	1.89003	4.08042	4.49544e-05	0.00113278
ENSMUSG00000060224	Pyroxd2	65.8525	4.19411	0.782996	4.07934	4.51641e-05	0.00113698
ENSMUSG00000118311	1700003O11Rik	92.589	3.71618	0.666297	4.07654	4.57111e-05	0.00114966
ENSMUSG00000056716	Gm5420	41.027	5.41028	1.08219	4.07532	4.59513e-05	0.0011546
ENSMUSG00000020733	Nherf1	854.04	2.34015	0.328883	4.07486	4.60421e-05	0.00115578
ENSMUSG00000007655	Cav1	4675.98	1.93377	0.229325	4.07183	4.66446e-05	0.00116979
ENSMUSG00000068735	Trp53i11	284.687	-2.9644	0.483823	-4.06016	4.90401e-05	0.0012287
ENSMUSG00000109528	Or4f15	128.925	-4.19697	0.7878	-4.0581	4.94729e-05	0.00123837
ENSMUSG00000026676	Ccdc3	107.737	3.71877	0.670186	4.05673	4.97636e-05	0.00124447
ENSMUSG00000078902	Gm14443	1467.35	2.05043	0.259413	4.04924	5.13837e-05	0.00128377
ENSMUSG00000115868	Gm2999	106.891	-4.09232	0.763848	-4.04835	5.15795e-05	0.00128744
ENSMUSG00000079685	Ulbp1	5359.55	1.93637	0.231547	4.044	5.25471e-05	0.00131035
ENSMUSG00000034765	Dusp5	1339.49	2.29976	0.321544	4.04224	5.29425e-05	0.00131897
ENSMUSG00000088699	None	159.438	3.08869	0.516869	4.04105	5.32133e-05	0.00132446
ENSMUSG00000036298	Slc2a13	834.998	2.19468	0.295782	4.03906	5.36668e-05	0.00133449
ENSMUSG00000035104	Eva1a	444.594	2.4897	0.368923	4.03796	5.39169e-05	0.00133945
ENSMUSG00000022206	Npr3	2836.85	2.29647	0.32119	4.03645	5.4266e-05	0.00134686
ENSMUSG00000114496	Gm47601	315.501	-2.75869	0.435808	-4.03547	5.44922e-05	0.0013512
ENSMUSG00000102731	Gm38261	106.507	-4.08705	0.765182	-4.0344	5.47425e-05	0.00135613
ENSMUSG00000056091	St3gal5	1985.38	1.99589	0.246944	4.03287	5.50988e-05	0.00136368
ENSMUSG00000067860	Zic3	107.501	-9.58583	2.12913	-4.03256	5.51723e-05	0.00136422
ENSMUSG00000036019	Tmtc2	905.936	2.28469	0.31871	4.03092	5.55594e-05	0.00137251
ENSMUSG00000106729	Gm43165	459.55	2.4283	0.354491	4.02915	5.59785e-05	0.00138157
ENSMUSG00000048814	Lonrf2	23.218	8.66558	1.90281	4.02856	5.61186e-05	0.00138373
ENSMUSG00000022887	Masp1	14067.9	1.90261	0.224133	4.02714	5.6459e-05	0.00139083
ENSMUSG00000113987	4930453C13Rik	481.482	2.35293	0.336028	4.02626	5.66721e-05	0.00139478
ENSMUSG00000031286	Glt28d2	191.729	2.92683	0.478895	4.02349	5.73425e-05	0.00140865
ENSMUSG00000007682	Dio2	1456.8	2.2697	0.31556	4.02363	5.73081e-05	0.00140865
ENSMUSG00000093726	Gm20667	1108.52	-2.12231	0.278986	-4.02281	5.7507e-05	0.00141138
ENSMUSG00000096035	Odaph	108.612	3.47544	0.615938	4.01898	5.84514e-05	0.00143323
ENSMUSG00000026833	Olfm1	71.1884	4.1287	0.778773	4.01748	5.88247e-05	0.00143971
ENSMUSG00000037541	Shank2	681.844	2.24253	0.309276	4.01755	5.88071e-05	0.00143971
ENSMUSG00000032125	Robo4	89.2084	-4.84895	0.958297	-4.01645	5.90817e-05	0.00144466
ENSMUSG00000026586	Prrx1	19463.9	1.87467	0.217789	4.01612	5.91634e-05	0.00144532
ENSMUSG00000062168	Ppef1	129.888	-3.65761	0.661774	-4.01589	5.92221e-05	0.00144541
ENSMUSG00000103585	Pcdhgb4	1763.52	2.00598	0.250874	4.00989	6.07466e-05	0.00148125
ENSMUSG00000069011	Gm10254	139.537	-3.55164	0.636457	-4.00913	6.0942e-05	0.00148465
ENSMUSG00000059821	Or7g29	34.4062	6.17976	1.29396	4.00304	6.25324e-05	0.00152199
ENSMUSG00000028005	Gucy1b1	22.8374	8.64173	1.90949	4.00198	6.28134e-05	0.00152601
ENSMUSG00000064802	Gm24036	22.8374	8.64173	1.90949	4.00198	6.28134e-05	0.00152601
ENSMUSG00000062980	Cped1	972.77	5.56109	1.14363	3.98826	6.6561e-05	0.00161557
ENSMUSG00000116639	Gm49730	114.993	-3.86919	0.719605	-3.98717	6.68662e-05	0.00162149
ENSMUSG00000074448	Pate9	40.3611	5.34955	1.09174	3.98404	6.77531e-05	0.00164149
ENSMUSG00000037225	Fgf2	696.175	2.23155	0.309245	3.98245	6.82099e-05	0.00165104
ENSMUSG00000091718	Gm16506	77.3294	4.12185	0.784186	3.98101	6.86243e-05	0.00165955
ENSMUSG00000029084	Cd38	203.708	-3.02398	0.508457	-3.98063	6.87317e-05	0.00166063
ENSMUSG00000110758	Gm48092	127.976	3.22429	0.558857	3.98008	6.8893e-05	0.001663
ENSMUSG00000088497	None	34.166	6.72617	1.44055	3.975	7.03803e-05	0.00169457
ENSMUSG00000074607	Tox2	22.4567	8.61748	1.91637	3.97495	7.0393e-05	0.00169457
ENSMUSG00000096717	Vmn2r98	22.4567	8.61748	1.91637	3.97495	7.0393e-05	0.00169457
ENSMUSG00000074604	Mgst2	494.251	-2.39106	0.350134	-3.97295	7.09893e-05	0.00170736
ENSMUSG00000115790	9530086P17Rik	415.68	-2.49482	0.376275	-3.97268	7.1069e-05	0.00170773
ENSMUSG00000085510	Mir217hg	100.566	-9.48666	2.13654	-3.97215	7.12277e-05	0.00170998
ENSMUSG00000028194	Ddah1	2093.3	2.01765	0.25691	3.96112	7.45989e-05	0.00178929
ENSMUSG00000042258	Isl1	96.0775	-9.42309	2.12785	-3.9585	7.54209e-05	0.00180736
ENSMUSG00000107861	Gm44253	218.54	2.79648	0.453882	3.95804	7.55688e-05	0.00180927
ENSMUSG00000035934	Pknox2	2238.56	-1.97889	0.247513	-3.95492	7.65593e-05	0.00183132
ENSMUSG00000025370	Cdh9	95.0173	-9.40645	2.12608	-3.95397	7.68644e-05	0.00183695
ENSMUSG00000097265	Gm55122	293.755	2.60878	0.40702	3.95257	7.73149e-05	0.00184605
ENSMUSG00000086221	4930412B13Rik	41.3149	5.19402	1.06173	3.95016	7.80985e-05	0.00186308
ENSMUSG00000103249	Gm38088	108.406	-7.14991	1.55741	-3.94881	7.85411e-05	0.00187194
ENSMUSG00000031789	Cngb1	195.852	-3.06609	0.52327	-3.94841	7.86715e-05	0.00187336
ENSMUSG00000051339	2900026A02Rik	2644.46	-1.95429	0.241713	-3.94803	7.87957e-05	0.00187383
ENSMUSG00000023951	Vegfa	5969.24	1.90638	0.229585	3.94792	7.88333e-05	0.00187383
ENSMUSG00000034387	Ssu2	22.0761	8.59282	1.92347	3.94746	7.89856e-05	0.00187408
ENSMUSG00000101739	Gm5733	22.0761	8.59282	1.92347	3.94746	7.89856e-05	0.00187408
ENSMUSG00000072589	Gm10371	318.436	2.63951	0.415574	3.94517	7.97444e-05	0.00189039
ENSMUSG00000034893	Cog3	6798.48	-1.94814	0.240626	-3.94029	8.13829e-05	0.0019275
ENSMUSG00000038068	Rnf144b	137.794	3.21313	0.562198	3.93657	8.26542e-05	0.00195585
ENSMUSG00000086654	Gm13165	71.5292	3.91912	0.742311	3.93247	8.40758e-05	0.00198771
ENSMUSG00000097754	Ptgs2os2	100.079	3.53098	0.643684	3.93202	8.4234e-05	0.00198967
ENSMUSG00000083879	Gm14038	91.8005	-9.35633	2.12907	-3.92488	8.67745e-05	0.00204785
ENSMUSG00000087710	None	91.0856	-9.34567	2.12962	-3.91886	8.89693e-05	0.00209777
ENSMUSG00000026482	Rgl1	2169.24	2.18508	0.302563	3.9168	8.97326e-05	0.00211388
ENSMUSG00000052373	Mpp3	547.094	-2.4823	0.378577	-3.91547	9.02299e-05	0.0021237
ENSMUSG00000070509	Rgma	4695.13	-2.12175	0.286588	-3.91416	9.07213e-05	0.00213336
ENSMUSG00000038168	P3h2	1605.82	-2.02369	0.261606	-3.91311	9.1116e-05	0.00214074
ENSMUSG00000105948	Gm43089	34.544	7.79247	1.73651	3.91156	9.17029e-05	0.00215261
ENSMUSG00000050071	Bex1	85.356	-5.79429	1.22664	-3.90848	9.28774e-05	0.00217825
ENSMUSG00000022018	Rgcc	89.646	-9.32259	2.13064	-3.90614	9.37803e-05	0.00219747
ENSMUSG00000095969	None	663.38	2.20596	0.309024	3.90249	9.52097e-05	0.00222899
ENSMUSG00000016382	Pls3	7685.02	2.02318	0.262279	3.90111	9.57524e-05	0.00223971
ENSMUSG00000028464	Tpm2	6838.97	1.97551	0.250527	3.89382	9.86761e-05	0.00230215
ENSMUSG00000066000	Zfp979	448.442	2.51278	0.388509	3.89381	9.86836e-05	0.00230215
ENSMUSG00000084966	2810471M01Rik	88.9671	-9.31059	2.1342	-3.894	9.86032e-05	0.00230215
ENSMUSG00000037868	Egr2	598.442	2.24525	0.319936	3.89218	9.93473e-05	0.00231425
ENSMUSG00000113224	Gm48444	328.065	2.63851	0.420983	3.89211	9.93773e-05	0.00231425
ENSMUSG00000108142	Gm7498	96.0929	4.05354	0.785063	3.88954	0.000100433	0.002336
ENSMUSG00000038193	Hand2	34.3612	5.73617	1.21771	3.88941	0.000100488	0.002336
ENSMUSG00000074011	Pramel41	89.2228	-9.31686	2.13961	-3.8871	0.000101451	0.0023563
ENSMUSG00000075394	Hoxc4	32.6435	6.65807	1.45666	3.88427	0.000102637	0.00238176
ENSMUSG00000079037	Prnp	1441.26	2.02642	0.264352	3.8828	0.000103262	0.00239415
ENSMUSG00000113570	Gm5953	507.131	2.28168	0.330122	3.88245	0.00010341	0.00239548
ENSMUSG00000108827	Or4f6	121.08	-3.67377	0.68877	-3.88195	0.00010362	0.00239825
ENSMUSG00000030088	Aldh1l1	197.674	-3.43315	0.627839	-3.87544	0.00010643	0.00246113
ENSMUSG00000038765	Lmx1b	86.189	-9.26533	2.13401	-3.87314	0.00010744	0.00248231
ENSMUSG00000032717	Mdfi	275.726	-2.69269	0.43746	-3.86935	0.000109126	0.00251906
ENSMUSG00000034040	Galnt17	2757.92	1.91617	0.236832	3.86842	0.000109544	0.0025243
ENSMUSG00000020467	Efemp1	86.0041	-9.26326	2.13605	-3.86848	0.000109515	0.0025243
ENSMUSG00000028496	Mllt3	17614.9	-1.86547	0.223819	-3.86683	0.000110259	0.00253799
ENSMUSG00000104286	Gm37457	85.4701	-9.25334	2.13448	-3.86667	0.000110331	0.00253799
ENSMUSG00000050666	Vstm4	20.9343	8.5162	1.94618	3.86203	0.000112447	0.00258218
ENSMUSG00000060523	Or4k15c	20.9343	8.5162	1.94618	3.86203	0.000112447	0.00258218
ENSMUSG00000022144	Gdnf	296.166	2.5387	0.398677	3.85952	0.00011361	0.0026066
ENSMUSG00000022009	Nufip1	2364.2	-1.9425	0.244409	-3.85624	0.000115144	0.00263953
ENSMUSG00000048764	Tmprss11f	77.9332	-5.66323	1.2098	-3.85453	0.00011595	0.0026557
ENSMUSG00000025366	Esyt1	3324.17	2.11376	0.289358	3.84907	0.000118569	0.00271332
ENSMUSG00000022109	Med4	1074.94	-2.08885	0.283044	-3.84692	0.000119611	0.0027348
ENSMUSG00000107714	Gm34933	32.1702	6.05406	1.31708	3.83732	0.000124383	0.00283899
ENSMUSG00000111324	Gm31410	96.643	-6.98229	1.55894	-3.83742	0.000124336	0.00283899
ENSMUSG00000060126	Tpt1	3744.33	-1.89332	0.233055	-3.8331	0.000126539	0.0028857
ENSMUSG00000118281	Gm50242	82.5394	-9.20226	2.14148	-3.83018	0.000128048	0.00291759
ENSMUSG00000049511	Htr1b	462.772	2.30147	0.339885	3.82916	0.00012858	0.00292719
ENSMUSG00000070140	Mir483	77.7502	-5.66127	1.21953	-3.82219	0.000132273	0.00300867
ENSMUSG00000085555	2610035F20Rik	80.913	-9.17419	2.13934	-3.82089	0.00013297	0.00302193
ENSMUSG00000027276	Jag1	2145.75	1.92999	0.243519	3.81899	0.000134002	0.00304275
ENSMUSG00000029761	Cald1	53390.6	1.85157	0.223159	3.816	0.000135633	0.00307715
ENSMUSG00000056121	Fez2	7191.04	1.85594	0.224623	3.81055	0.000138655	0.00314301
ENSMUSG00000085345	Gm16064	81.8539	-4.72019	0.9767	-3.80894	0.000139562	0.00316085
ENSMUSG00000031837	Necab2	218.252	-3.22913	0.586779	-3.79893	0.000145322	0.00328848
ENSMUSG00000032366	Tpm1	46734.4	1.83567	0.220042	3.79778	0.000145999	0.00330098
ENSMUSG00000117983	Gm50398	189.862	3.21502	0.584912	3.78692	0.000152524	0.00344556
ENSMUSG00000103527	Gm37261	125.616	-3.49592	0.659315	-3.78563	0.000153322	0.00346063
ENSMUSG00000097875	Gm26704	134.569	3.05642	0.543866	3.78112	0.000156126	0.00352091
ENSMUSG00000027661	Slc2a10	273.606	2.55317	0.411244	3.77676	0.000158881	0.00357997
ENSMUSG00000000627	Sema4f	46.5112	4.63555	0.962981	3.7753	0.000159814	0.00359792
ENSMUSG00000020407	Upp1	147.16	-3.35723	0.624422	-3.77506	0.000159967	0.00359829
ENSMUSG00000117430	Gm49968	56.2344	4.17648	0.841546	3.77458	0.000160277	0.00360222
ENSMUSG00000022020	Naa16	6121.01	-1.87593	0.232135	-3.77337	0.000161054	0.0036166
ENSMUSG00000004668	Abca13	101.707	-3.84297	0.754167	-3.76969	0.000163453	0.00366735
ENSMUSG00000053897	Slc39a8	564.213	2.38793	0.368211	3.76939	0.000163645	0.00366854
ENSMUSG00000111412	Gm47047	224.167	2.7541	0.465537	3.76791	0.000164622	0.00368732
ENSMUSG00000042386	Tex13b	29.5508	6.54212	1.47208	3.76484	0.000166658	0.00372976
ENSMUSG00000038178	Slc43a2	675.152	2.14734	0.304931	3.76263	0.000168134	0.00375959
ENSMUSG00000026748	Plxdc2	7126.17	1.89511	0.238042	3.76029	0.00016972	0.00379184
ENSMUSG00000104462	Gm37661	79.2692	-9.14293	2.16597	-3.75948	0.000170264	0.00380079
ENSMUSG00000020846	Rflnb	928.912	2.05869	0.282032	3.75381	0.00017417	0.00388469
ENSMUSG00000103301	Gm37804	156.177	2.90825	0.508769	3.75073	0.000176324	0.00392942
ENSMUSG00000038244	Mical2	24611.7	1.80481	0.214643	3.74953	0.000177168	0.00394158
ENSMUSG00000036006	Ripor2	583.307	2.18809	0.31686	3.74958	0.000177134	0.00394158
ENSMUSG00000028369	Svep1	20958	1.81615	0.218044	3.74305	0.000181798	0.00404118
ENSMUSG00000102509	Gm37368	30.3598	6.54953	1.48348	3.74089	0.000183366	0.00406235
ENSMUSG00000084993	Gm12305	131.407	-3.67399	0.714774	-3.74103	0.000183269	0.00406235
ENSMUSG00000089615	Gm23774	19.4118	8.40726	1.98019	3.74068	0.000183519	0.00406235
ENSMUSG00000044231	Nhlrc1	19.4118	8.40726	1.98019	3.74068	0.000183519	0.00406235
ENSMUSG00000116558	Gm49697	19.4118	8.40726	1.98019	3.74068	0.000183519	0.00406235
ENSMUSG00000112319	Gm47221	79.2593	3.61302	0.698893	3.73879	0.000184908	0.00408622
ENSMUSG00000103088	Pcdhgb6	963.319	2.04319	0.279012	3.73887	0.000184846	0.00408622
ENSMUSG00000024500	Ppp2r2b	489.4	-2.76579	0.472433	-3.73766	0.000185741	0.00410122
ENSMUSG00000090799	Klhl33	310.593	2.44669	0.387185	3.73643	0.00018665	0.00411783
ENSMUSG00000027344	Fsip1	93.8954	3.42269	0.648647	3.73499	0.000187719	0.00413667
ENSMUSG00000024376	Epb41l4a	3762.54	-1.87612	0.234578	-3.73486	0.000187817	0.00413667
ENSMUSG00000078905	Gm14393	60.5192	4.1766	0.850806	3.73364	0.000188732	0.00415337
ENSMUSG00000115555	Gm49307	522.093	-2.29314	0.346452	-3.73254	0.000189559	0.00416808
ENSMUSG00000107565	Gm34314	85.9329	-4.19491	0.856146	-3.73174	0.000190165	0.00417792
ENSMUSG00000022456	Septin3	80.3561	3.58717	0.693496	3.73061	0.000191013	0.00419308
ENSMUSG00000029410	Ppef2	318.167	-2.59164	0.427196	-3.72579	0.000194707	0.00427061
ENSMUSG00000101279	Gm18342	89.4108	-6.87101	1.57677	-3.72345	0.000196518	0.00430677
ENSMUSG00000078906	Gm14444	142.727	2.99734	0.536987	3.71954	0.000199588	0.0043704
ENSMUSG00000102568	Gm37040	72.1781	-9.00843	2.15704	-3.7127	0.000205061	0.00448654
ENSMUSG00000082446	Gm13863	57.9998	4.05651	0.824121	3.70882	0.000208229	0.00455208
ENSMUSG00000114038	Gm40999	71.0283	-8.98545	2.15618	-3.70353	0.000212623	0.00464428
ENSMUSG00000038871	Bpgm	1686.5	1.9331	0.252146	3.70063	0.000215064	0.00468984
ENSMUSG00000019846	Lama4	1750.22	-2.29228	0.349201	-3.70067	0.000215033	0.00468984
ENSMUSG00000025915	Sgk3	663.38	2.14748	0.310182	3.69937	0.000216133	0.00470928
ENSMUSG00000064147	Rab44	69.5031	-8.95585	2.1547	-3.69232	0.000222218	0.00483786
ENSMUSG00000112307	Gm48751	941.32	2.06084	0.288097	3.68224	0.000231195	0.00502917
ENSMUSG00000040624	Plekhg1	324.149	2.41099	0.383939	3.67504	0.000237814	0.00516888
ENSMUSG00000065546	Mir196a-1	93.4555	-3.89178	0.787124	-3.67386	0.000238917	0.00518859
ENSMUSG00000041625	Ggact	2525.29	-1.97652	0.266404	-3.66555	0.000246809	0.00535558
ENSMUSG00000017009	Sdc4	2059.77	1.9711	0.265315	3.66019	0.000252027	0.00546432
ENSMUSG00000051615	Rap2a	1425.78	-1.99322	0.271703	-3.65552	0.000256657	0.00556014
ENSMUSG00000103948	4930594C11Rik	123.508	-3.36684	0.649069	-3.64651	0.000265822	0.00575395
ENSMUSG00000033405	Nudt15	215.538	-2.7978	0.493437	-3.64343	0.00026903	0.00580911
ENSMUSG00000049229	Or7g26	18.2699	8.3198	2.00903	3.64345	0.000269007	0.00580911
ENSMUSG00000102297	5730585A16Rik	18.2699	8.3198	2.00903	3.64345	0.000269007	0.00580911
ENSMUSG00000033166	Dis3	11258.5	-1.79331	0.217785	-3.6426	0.000269895	0.00582303
ENSMUSG00000037005	Xpnpep2	215.516	-2.83744	0.504624	-3.6412	0.000271372	0.00585012
ENSMUSG00000010362	Rdm1	1348.56	1.96015	0.264036	3.63643	0.000276438	0.00595447
ENSMUSG00000101750	Or2y1f	80.1204	3.55532	0.704022	3.6296	0.00028386	0.00610935
ENSMUSG00000114596	Gm47523	47.7079	4.32636	0.916585	3.62908	0.000284428	0.00611659
ENSMUSG00000097002	Gm2670	517.282	2.35176	0.372535	3.62853	0.000285037	0.0061247
ENSMUSG00000030708	Dnajb13	101.464	-3.6818	0.739223	-3.62786	0.000285781	0.00613571
ENSMUSG00000032531	Amotl2	30970	1.81822	0.225593	3.62695	0.000286786	0.00615227
ENSMUSG00000040264	Gbp2b	158.723	-3.31262	0.637813	-3.62585	0.000288008	0.00617348
ENSMUSG00000020101	Vsir	189.322	2.80524	0.498083	3.62439	0.000289649	0.00620362
ENSMUSG00000024481	Lvrn	160.026	-3.40273	0.663514	-3.62122	0.000293221	0.00627503
ENSMUSG00000022376	Adcy8	359.181	-2.66304	0.460035	-3.61503	0.000300312	0.00642157
ENSMUSG00000022043	Trim35	6601.02	-1.81641	0.225883	-3.6143	0.00030116	0.00643449
ENSMUSG00000073722	4931408C20Rik	28.4566	6.45246	1.50867	3.61407	0.000301426	0.00643496
ENSMUSG00000020902	Ntn1	2763.44	-1.92242	0.255338	-3.61253	0.000303226	0.00646817
ENSMUSG00000034112	Atp2c2	151.254	-3.09246	0.5795	-3.6108	0.000305258	0.00650625
ENSMUSG00000087859	None	17.8893	8.28943	2.01937	3.60974	0.0003065	0.00650647
ENSMUSG00000079892	Scgb1b22-ps	17.8893	8.28943	2.01937	3.60974	0.0003065	0.00650647
ENSMUSG00000020155	Kcnmb1	17.8893	8.28943	2.01937	3.60974	0.0003065	0.00650647
ENSMUSG00000096576	Oog1	17.8893	8.28943	2.01937	3.60974	0.0003065	0.00650647
ENSMUSG00000110298	Gm8189	17.8893	8.28943	2.01937	3.60974	0.0003065	0.00650647
ENSMUSG00000074971	Fibin	107.379	3.42096	0.673174	3.59634	0.000322731	0.00684554
ENSMUSG00000040957	Cables1	88.0704	3.65827	0.739972	3.59239	0.000327656	0.00694441
ENSMUSG00000111503	Gm47034	74.5798	-4.58593	0.998355	-3.59183	0.000328359	0.00695372
ENSMUSG00000007480	Mc5r	89.3703	3.42109	0.674505	3.58944	0.000331389	0.00701227
ENSMUSG00000089686	Mnd1-ps	61.3955	-8.77666	2.16678	-3.58904	0.0003319	0.00701746
ENSMUSG00000040187	Bmal2	460.098	2.22094	0.340715	3.58345	0.000339082	0.00716357
ENSMUSG00000082968	Gm14581	782.461	2.33646	0.373214	3.58095	0.000342346	0.00722677
ENSMUSG00000116389	Gm49504	73.2028	-5.57454	1.27764	-3.58047	0.000342978	0.00723431
ENSMUSG00000022089	Bin3	1321.96	-1.95802	0.267929	-3.57564	0.000349376	0.00735384
ENSMUSG00000079064	Vmn1r-ps123	17.5086	8.2584	2.03012	3.57535	0.000349759	0.00735384
ENSMUSG00000034918	Cdhr2	17.5086	8.2584	2.03012	3.57535	0.000349759	0.00735384
ENSMUSG00000118119	Gm9937	60.6709	-8.75842	2.16974	-3.57574	0.000349243	0.00735384
ENSMUSG00000005124	Ccn4	17140.2	1.80968	0.226894	3.56856	0.000358954	0.00754117
ENSMUSG00000102590	Mannr	187.818	-2.84967	0.518575	-3.56683	0.000361322	0.00758489
ENSMUSG00000022415	Syngr1	718.686	-2.2648	0.354702	-3.56581	0.000362731	0.00760842
ENSMUSG00000020658	Efr3b	128.413	3.11907	0.594567	3.56405	0.000365178	0.00765367
ENSMUSG00000080774	Gm9143	71.7863	-4.52764	0.989932	-3.56352	0.000365917	0.00766308
ENSMUSG00000058056	Palld	8376.97	1.78093	0.219298	3.56103	0.000369407	0.00773003
ENSMUSG00000031375	Bgn	49285	1.80128	0.225036	3.56069	0.000369882	0.00773384
ENSMUSG00000039114	Nrn1	1026.13	1.98226	0.276141	3.55711	0.000374956	0.00783372
ENSMUSG00000022037	Clu	57.3808	4.08278	0.867625	3.55312	0.000380694	0.00794733
ENSMUSG00000022024	Sugt1	2922.76	-1.87719	0.246916	-3.55259	0.000381462	0.00795707
ENSMUSG00000102391	Gm37578	308.063	2.43868	0.405219	3.55038	0.000384677	0.00801779
ENSMUSG00000096553	Gm10097	611.46	2.10664	0.312095	3.54585	0.00039135	0.00815044
ENSMUSG00000022443	Myh9	205237	1.85106	0.240091	3.54472	0.000393026	0.0081789
ENSMUSG00000045211	Nudt18	428.789	-2.32879	0.375098	-3.54252	0.000396317	0.0082409
ENSMUSG00000075254	Heg1	1439.94	-1.96328	0.272251	-3.53822	0.000402838	0.00836991
ENSMUSG00000027985	Lef1	616.922	-2.30356	0.368606	-3.53646	0.000405533	0.00841927
ENSMUSG00000021699	Pde4d	4444.26	1.82572	0.233581	3.53507	0.000407672	0.00845703
ENSMUSG00000037493	Cib2	37.416	4.84502	1.0879	3.53436	0.000408771	0.00847317
ENSMUSG00000090707	Gm8237	27.3148	6.39094	1.52539	3.53414	0.000409104	0.00847342
ENSMUSG00000022000	Zc3h13	4040.82	-1.8161	0.231107	-3.53127	0.000413574	0.0085593
ENSMUSG00000105802	Gm43012	341.947	-2.41547	0.401072	-3.52922	0.000416782	0.00861894
ENSMUSG00000051379	Flrt3	536.057	2.17827	0.334012	3.52763	0.000419295	0.00866077
ENSMUSG00000096937	Gm10825	299.765	-2.47458	0.418022	-3.52753	0.000419461	0.00866077
ENSMUSG00000095061	E030018B13Rik	536.591	2.14652	0.325567	3.5216	0.000428951	0.00884979
ENSMUSG00000001131	Timp1	3241.46	1.87145	0.2476	3.51959	0.000432207	0.00891001
ENSMUSG00000057766	Ankrd29	162.905	-2.95096	0.554775	-3.51668	0.000436987	0.00900152
ENSMUSG00000103897	Pcdhga8	1033.06	1.96569	0.274834	3.51374	0.000441846	0.00909453
ENSMUSG00000115186	Gm49417	241.294	-2.64193	0.467382	-3.51303	0.000443033	0.00911185
ENSMUSG00000049149	Or4c10	147.698	-3.20046	0.626836	-3.51042	0.000447401	0.00919453
ENSMUSG00000086652	Gm14029	16.7474	8.19427	2.05292	3.50441	0.000457626	0.00939005
ENSMUSG00000108421	Gm44718	16.7474	8.19427	2.05292	3.50441	0.000457626	0.00939005
ENSMUSG00000040855	Reps2	327.409	-5.73524	1.35147	-3.50377	0.000458715	0.00940508
ENSMUSG00000022125	Cln5	975.269	-2.06237	0.303526	-3.50009	0.000465096	0.00952851
ENSMUSG00000116237	Gm30339	72.2785	-6.56143	1.59118	-3.49516	0.000473783	0.00969897
ENSMUSG00000045613	Chrm2	55.21	-8.62393	2.18181	-3.49431	0.000475285	0.00972216
ENSMUSG00000102440	Pcdhga9	1237.1	1.96322	0.275677	3.49402	0.00047581	0.00972538
ENSMUSG00000066607	Insyn1	1581.86	-1.90663	0.259694	-3.49116	0.000480932	0.00982247
ENSMUSG00000115062	4930544F09Rik	466.364	2.17985	0.338089	3.48977	0.000483441	0.00986609
ENSMUSG00000026288	Inpp5d	188.964	-2.81136	0.519255	-3.48838	0.000485959	0.00989454
ENSMUSG00000038587	Akap12	11903.8	1.75617	0.216759	3.48852	0.000485707	0.00989454
ENSMUSG00000039057	Myo16	44.4227	4.3137	0.949918	3.4884	0.000485914	0.00989454
ENSMUSG00000084133	Gm12856	97.6533	3.53065	0.725701	3.48717	0.000488154	0.00993157
ENSMUSG00000114136	4921511I17Rik	102.578	-3.69927	0.774304	-3.48606	0.000490185	0.00996522
ENSMUSG00000089870	Gm15562	341.741	2.3935	0.400095	3.48292	0.000495969	0.010075
ENSMUSG00000105239	Gm43091	65.7298	3.65436	0.762394	3.48161	0.00049841	0.0101168
ENSMUSG00000029804	Herc3	1265.28	1.94588	0.271745	3.48075	0.000500007	0.0101415
ENSMUSG00000037393	Nmur2	28.2686	5.91963	1.41358	3.48025	0.00050094	0.0101526
ENSMUSG00000108427	Gm36696	64.8884	-4.80341	1.09309	-3.4795	0.000502354	0.0101734
ENSMUSG00000054423	Cadps	62.4408	-5.33985	1.24803	-3.47737	0.000506362	0.0102467
ENSMUSG00000087106	Gm13964	227.173	2.54053	0.443725	3.47181	0.000516957	0.0104531
ENSMUSG00000010175	Prox1	16.3668	8.1611	2.06503	3.4678	0.000524734	0.0105942
ENSMUSG00000086565	Gm13133	16.3668	8.1611	2.06503	3.4678	0.000524734	0.0105942
ENSMUSG00000045287	Rtn4rl1	175.121	-2.84172	0.531245	-3.46681	0.000526677	0.0106253
ENSMUSG00000022064	Pibf1	5126.13	-1.82249	0.237542	-3.4625	0.000535177	0.0107885
ENSMUSG00000070780	Rbm47	273.887	2.43023	0.4135	3.45883	0.00054252	0.0109282
ENSMUSG00000063415	Cyp26b1	171.21	2.80519	0.522182	3.45702	0.000546177	0.0109935
ENSMUSG00000025776	Crispld1	58.007	3.85612	0.826594	3.45529	0.000549702	0.0110476
ENSMUSG00000115817	Gm30246	124.972	-3.49055	0.720789	-3.45531	0.000549667	0.0110476
ENSMUSG00000042425	Frmpd3	89.9831	-4.26531	0.945113	-3.45495	0.000550402	0.0110532
ENSMUSG00000054934	Kcnmb4	200.782	-2.81574	0.526198	-3.45067	0.000559194	0.0112213
ENSMUSG00000087143	A830082K12Rik	3033.67	-1.81611	0.236713	-3.44766	0.000565461	0.0113384
ENSMUSG00000042604	Kcna4	689.974	2.09349	0.317439	3.44472	0.000571662	0.0114541
ENSMUSG00000039110	Mycbpap	91.3002	-3.68173	0.778635	-3.44414	0.000572882	0.0114698
ENSMUSG00000082361	Btc	61.1023	-5.30919	1.25304	-3.43899	0.000583888	0.0116813
ENSMUSG00000023945	Slc5a7	51.9495	-8.53641	2.19216	-3.43789	0.000586274	0.0117202
ENSMUSG00000004347	Pde1c	107.509	-3.4956	0.726216	-3.43644	0.000589411	0.011774
ENSMUSG00000065568	Mir344	89.3035	-4.02514	0.880836	-3.43439	0.000593884	0.0118543
ENSMUSG00000109875	Gm6314	15.9862	8.12715	2.07764	3.4304	0.000602683	0.0120028
ENSMUSG00000088236	Gm25425	15.9862	8.12715	2.07764	3.4304	0.000602683	0.0120028
ENSMUSG00000022861	Dgkg	15.9862	8.12715	2.07764	3.4304	0.000602683	0.0120028
ENSMUSG00000030096	Slc6a6	11341.7	1.78509	0.228879	3.43017	0.000603192	0.0120038
ENSMUSG00000060487	Samd5	2152.51	1.83409	0.243221	3.42933	0.000605064	0.012032
ENSMUSG00000064246	Chi3l1	109.77	3.24879	0.656284	3.42656	0.000611289	0.0121467
ENSMUSG00000115674	Gm49297	50.5537	-8.49591	2.19021	-3.42247	0.000620555	0.0123215
ENSMUSG00000093634	Gm10860	50.8854	-8.50432	2.19419	-3.42008	0.000626025	0.0124208
ENSMUSG00000078872	Gm14401	122.955	2.9571	0.572321	3.41959	0.000627149	0.0124337
ENSMUSG00000026062	Slc9a2	76.9801	3.49875	0.730846	3.41899	0.00062855	0.0124522
ENSMUSG00000024937	Ehbp1l1	8433.96	1.74952	0.219448	3.41547	0.000636728	0.0126047
ENSMUSG00000038521	C1s1	2778.76	1.97369	0.285213	3.41392	0.000640362	0.0126672
ENSMUSG00000107458	Gm44040	100.303	3.1104	0.618574	3.41172	0.00064554	0.01276
ENSMUSG00000025272	Tro	4364.43	-1.7826	0.22959	-3.40868	0.000652785	0.0128936
ENSMUSG00000074243	Josd1-ps	43.8964	4.47992	1.02129	3.40737	0.000655914	0.0129434
ENSMUSG00000055675	Kbtbd11	73.3058	-5.57687	1.34329	-3.40722	0.000656285	0.0129434
ENSMUSG00000024805	Pcgf5	2629.8	1.81109	0.238083	3.40678	0.000657343	0.0129546
ENSMUSG00000020623	Map2k6	657.491	-2.08582	0.318997	-3.40385	0.000664429	0.0130845
ENSMUSG00000026399	Cd55	1161.37	1.97131	0.285709	3.39966	0.000674705	0.0132769
ENSMUSG00000019899	Lama2	101.715	3.36234	0.695319	3.39749	0.000680077	0.0133727
ENSMUSG00000069227	Gprin1	25.4117	6.28228	1.55571	3.39541	0.000685258	0.0134645
ENSMUSG00000115207	Gm49132	75.4373	3.89625	0.853178	3.39466	0.00068715	0.0134917
ENSMUSG00000107815	Gm44257	88.8887	-3.81561	0.829901	-3.39271	0.00069206	0.013578
ENSMUSG00000069581	Tspear	15.6055	8.09239	2.0908	3.39218	0.000693382	0.0135938
ENSMUSG00000040249	Lrp1	119729	1.80107	0.236176	3.39184	0.000694259	0.0136009
ENSMUSG00000021765	Fst	987.713	-1.98525	0.290694	-3.38931	0.000700695	0.0137168
ENSMUSG00000111443	Gm46123	60.2424	-5.28922	1.26569	-3.38883	0.000701916	0.0137305
ENSMUSG00000052407	Ccdc171	1336.61	-1.91549	0.270336	-3.38648	0.000707954	0.0138384
ENSMUSG00000081417	Gm15603	113.61	2.97749	0.584133	3.38535	0.000710885	0.0138854
ENSMUSG00000038301	Snx10	3342.67	-1.85118	0.25166	-3.38225	0.000718943	0.0140324
ENSMUSG00000095139	Pou3f2	48.0578	-8.42234	2.19855	-3.37602	0.000735426	0.0143435
ENSMUSG00000033578	Tmem35a	23.8865	7.2568	1.85466	3.37355	0.000742042	0.0144406
ENSMUSG00000037033	Clca3b	25.6519	5.74442	1.40623	3.37385	0.000741245	0.0144406
ENSMUSG00000086272	BC039966	23.8865	7.2568	1.85466	3.37355	0.000742042	0.0144406
ENSMUSG00000029490	Slc49a3	194.752	2.55913	0.46219	3.37334	0.00074261	0.014441
ENSMUSG00000034190	Chmp7	1906.27	-1.84739	0.251265	-3.37248	0.000744934	0.0144755
ENSMUSG00000001053	N4bp3	334.393	-2.35909	0.403064	-3.37189	0.000746549	0.0144962
ENSMUSG00000112303	Gm48759	389.42	2.21374	0.360073	3.37083	0.000749425	0.0145414
ENSMUSG00000027175	Tcp11l1	1310.29	1.88449	0.262565	3.36864	0.000755403	0.0146466
ENSMUSG00000065418	Mir322	140.944	-2.98461	0.590061	-3.3634	0.000769884	0.0149164
ENSMUSG00000055452	Gm7353	154.718	2.76709	0.525505	3.36265	0.00077199	0.0149367
ENSMUSG00000045731	Pnoc	47.3428	-8.40197	2.20125	-3.36262	0.000772061	0.0149367
ENSMUSG00000110950	Gm39384	65.1222	-4.38442	1.00747	-3.35932	0.000781356	0.0151055
ENSMUSG00000022490	Ppp1r1a	15.2249	8.05676	2.10455	3.35311	0.000799103	0.0154372
ENSMUSG00000024747	Aldh1a7	98.5014	-3.63856	0.787039	-3.35251	0.00080083	0.0154593
ENSMUSG00000016327	Atp1b4	103.121	3.04227	0.609355	3.35152	0.000803684	0.0155031
ENSMUSG00000066896	Or7e178	93.2949	3.15093	0.641967	3.35052	0.000806585	0.0155477
ENSMUSG00000105162	Gm42494	23.5059	7.23344	1.86063	3.35017	0.000807616	0.0155562
ENSMUSG00000032561	Acp3	66.1627	3.57841	0.769815	3.34939	0.000809903	0.0155889
ENSMUSG00000105134	Gm42923	51.9098	3.87575	0.859645	3.34528	0.000822001	0.0158102
ENSMUSG00000112644	Gm47220	28.9398	5.15077	1.24091	3.34495	0.00082296	0.0158171
ENSMUSG00000057614	Gnai1	1266.59	1.88343	0.264597	3.33878	0.000841485	0.0161614
ENSMUSG00000075025	Gm10804	62.0163	3.61241	0.782632	3.33798	0.000843907	0.0161962
ENSMUSG00000063446	Plppr1	46.9975	-8.38888	2.2162	-3.33403	0.00085597	0.0164157
ENSMUSG00000026768	Itga8	668.963	6.59435	1.67932	3.33131	0.000864379	0.016565
ENSMUSG00000118651	Gm17315	275.549	2.46742	0.440759	3.3293	0.000870648	0.016673
ENSMUSG00000058997	Vwa8	8140.53	-1.7415	0.222774	-3.3285	0.000873141	0.0167086
ENSMUSG00000061731	Ext1	29879.2	1.80779	0.242717	3.32811	0.000874369	0.01672
ENSMUSG00000052376	4921508M14Rik	89.7131	3.29508	0.689862	3.32686	0.000878295	0.0167829
ENSMUSG00000030911	Zp2	23.1253	7.20969	1.86678	3.32642	0.000879692	0.0167875
ENSMUSG00000035509	Fbxl21	63.2177	-6.36801	1.61377	-3.32638	0.000879803	0.0167875
ENSMUSG00000101823	Gm29438	2184.19	1.81323	0.244674	3.32371	0.0008883	0.0169373
ENSMUSG00000015342	Xk	163.939	2.65541	0.498204	3.32276	0.00089131	0.0169825
ENSMUSG00000096141	Dnah7a	45.4742	-8.34446	2.21193	-3.32038	0.00089895	0.0171034
ENSMUSG00000103571	Gm37114	56.8808	-5.20443	1.26618	-3.32055	0.000898408	0.0171034
ENSMUSG00000117771	Gm25432	337.412	2.36327	0.410626	3.31997	0.00090027	0.0171161
ENSMUSG00000024530	Prelid3a	308.433	2.46073	0.440128	3.31888	0.000903784	0.0171706
ENSMUSG00000039474	Wfs1	957.798	1.94518	0.284827	3.31843	0.000905266	0.0171864
ENSMUSG00000037736	Limch1	277.38	2.36726	0.412083	3.31793	0.000906886	0.0172048
ENSMUSG00000032066	Bco2	155.546	-3.06912	0.623741	-3.31727	0.000909004	0.0172326
ENSMUSG00000052760	A630001G21Rik	14.8443	8.02024	2.11891	3.31314	0.000922553	0.0174144
ENSMUSG00000010797	Wnt2	45.5599	-8.34429	2.21649	-3.31349	0.000921409	0.0174144
ENSMUSG00000108786	Gm8309	35.7035	4.70404	1.11786	3.3135	0.000921368	0.0174144
ENSMUSG00000059303	Or7g21	14.8443	8.02024	2.11891	3.31314	0.000922553	0.0174144
ENSMUSG00000113942	Gm18632	14.8443	8.02024	2.11891	3.31314	0.000922553	0.0174144
ENSMUSG00000022686	B3gnt5	105.155	3.17702	0.657072	3.31321	0.000922321	0.0174144
ENSMUSG00000024846	Cst6	237.318	-2.51997	0.459229	-3.30982	0.000933558	0.0176096
ENSMUSG00000110590	Or7n1-ps1	24.2698	6.21297	1.57595	3.30783	0.000940211	0.0177224
ENSMUSG00000053111	Fank1	314.641	2.31125	0.396689	3.30548	0.00094813	0.0178589
ENSMUSG00000060205	Or7a41	41.518	4.3132	1.00248	3.305	0.000949776	0.0178772
ENSMUSG00000073154	9330158H04Rik	44.9479	-8.32802	2.21866	-3.30291	0.000956887	0.0179982
ENSMUSG00000033187	BC016579	54.6238	3.92722	0.886992	3.30016	0.000966288	0.0181621
ENSMUSG00000112020	Gm48532	68.6423	3.49118	0.756041	3.29504	0.000984081	0.0184834
ENSMUSG00000022106	Rcbtb2	4264.99	-1.76385	0.231839	-3.29474	0.000985124	0.0184898
ENSMUSG00000093650	Gm20631	914.091	-2.30198	0.39542	-3.29265	0.000992484	0.0186147
ENSMUSG00000026458	Ppfia4	107.079	3.02552	0.615234	3.29227	0.000993809	0.0186263
ENSMUSG00000015812	Gnrh1	246.319	-2.48659	0.451585	-3.29194	0.000994976	0.018635
ENSMUSG00000081941	Gm11218	72.1185	-3.93435	0.893457	-3.28427	0.00102248	0.0191365
ENSMUSG00000022587	Ly6e	2602.46	-1.79513	0.242351	-3.28091	0.00103474	0.0193524
ENSMUSG00000020357	Flt4	700.763	2.02791	0.313413	3.27973	0.00103908	0.0194197
ENSMUSG00000071757	Zhx2	527.678	2.06511	0.325208	3.27517	0.00105597	0.0197214
ENSMUSG00000112184	Gm48826	177.587	2.57038	0.480045	3.27131	0.00107051	0.0199788
ENSMUSG00000021091	Serpina3n	1673.73	4.18179	0.973187	3.26946	0.00107754	0.0200958
ENSMUSG00000095493	A630023A22Rik	121.107	2.84754	0.565496	3.26712	0.00108648	0.0202482
ENSMUSG00000114771	Gm49064	509.1	-2.11986	0.343208	-3.26291	0.00110273	0.0205367
ENSMUSG00000103659	Gm32569	55.0064	-5.15448	1.27337	-3.26258	0.00110403	0.0205464
ENSMUSG00000062825	Actg1	14128.4	1.82217	0.252018	3.26233	0.00110499	0.0205497
ENSMUSG00000022199	Slc22a17	2439.94	-1.79357	0.243539	-3.2585	0.00112002	0.0208145
ENSMUSG00000020871	Dlx4	72.3646	-3.94059	0.903126	-3.25602	0.00112987	0.0209828
ENSMUSG00000100959	Idi1-ps5	33.6098	4.68015	1.13042	3.25557	0.00113167	0.0209884
ENSMUSG00000091216	Gm17208	169.124	2.69063	0.519307	3.25554	0.00113176	0.0209884
ENSMUSG00000102814	Gm37812	41.632	-8.21563	2.21923	-3.25141	0.00114836	0.0212813
ENSMUSG00000043673	Kcns3	27.7953	5.47249	1.37588	3.25064	0.00115147	0.0213241
ENSMUSG00000111907	Gm48202	25.9875	5.31508	1.32765	3.25016	0.00115341	0.0213449
ENSMUSG00000113621	2900060N12Rik	394.9	-2.24442	0.382931	-3.24972	0.00115517	0.0213626
ENSMUSG00000086385	Gm12701	157.117	2.67113	0.515163	3.24389	0.0011791	0.0217898
ENSMUSG00000049907	Rasl11b	400.515	2.22719	0.378523	3.24204	0.00118677	0.0219163
ENSMUSG00000029212	Gabrb1	1843.38	1.99821	0.308026	3.24066	0.00119253	0.0220072
ENSMUSG00000027508	Pag1	1052.24	1.90193	0.278396	3.23974	0.0011964	0.0220633
ENSMUSG00000004473	Clec11a	234.075	2.42184	0.438968	3.23905	0.0011993	0.0221012
ENSMUSG00000022008	Gpalpp1	1340.06	-1.89216	0.275567	-3.23755	0.00120562	0.0222022
ENSMUSG00000079644	Gm1110	70.9359	3.36396	0.73067	3.23534	0.00121499	0.0223591
ENSMUSG00000107044	Gm43086	71.3082	-3.91849	0.902779	-3.23279	0.00122588	0.0225386
ENSMUSG00000114467	Gm48430	53.952	-5.12635	1.27646	-3.23266	0.00122645	0.0225386
ENSMUSG00000112900	Gm48204	209.906	2.56659	0.484929	3.23055	0.0012355	0.0226708
ENSMUSG00000114256	Gm29844	14.083	7.94429	2.14967	3.23039	0.00123622	0.0226708
ENSMUSG00000096753	Fam181a	14.083	7.94429	2.14967	3.23039	0.00123622	0.0226708
ENSMUSG00000080967	Gm12706	77.9471	3.23906	0.694331	3.22477	0.00126074	0.0231046
ENSMUSG00000103477	5930409G06Rik	94.5412	3.08019	0.645699	3.22161	0.00127474	0.0233448
ENSMUSG00000106220	Gm43288	63.294	3.78504	0.864765	3.22058	0.00127934	0.0234128
ENSMUSG00000115632	Gm17922	60.8936	-4.70734	1.15157	-3.21938	0.00128469	0.0234945
ENSMUSG00000118383	Gm50321	757.369	1.96831	0.300813	3.21897	0.00128651	0.0235115
ENSMUSG00000087620	5330434G04Rik	40.0513	-8.1605	2.22654	-3.21598	0.00130001	0.0237419
ENSMUSG00000106583	4930447N08Rik	49.5784	3.80913	0.874379	3.21271	0.00131488	0.0239969
ENSMUSG00000074753	Gm14092	48.0507	3.96135	0.922438	3.21035	0.00132573	0.0241781
ENSMUSG00000024600	Slc27a6	90.2492	3.12439	0.661883	3.20962	0.0013291	0.0242229
ENSMUSG00000068015	Lrch1	1139.84	-1.9273	0.289224	-3.20617	0.00134513	0.024494
ENSMUSG00000024620	Pdgfrb	12804.5	1.80411	0.250812	3.20602	0.00134583	0.024494
ENSMUSG00000045967	Gpr158	39.3344	-8.13529	2.23598	-3.19112	0.00141723	0.0257756
ENSMUSG00000034612	Chst11	1941.57	1.88912	0.278676	3.19053	0.00142012	0.0258103
ENSMUSG00000114796	A930028N01Rik	139.133	2.75925	0.551457	3.19018	0.00142185	0.025824
ENSMUSG00000027995	Tlr2	13.7024	7.90476	2.16618	3.18753	0.00143494	0.0259903
ENSMUSG00000107434	Gm4640	13.7024	7.90476	2.16618	3.18753	0.00143494	0.0259903
ENSMUSG00000048065	Cyb5r2	13.7024	7.90476	2.16618	3.18753	0.00143494	0.0259903
ENSMUSG00000036218	Pdzrn4	13.7024	7.90476	2.16618	3.18753	0.00143494	0.0259903
ENSMUSG00000103673	Gm37620	67.1222	-4.42681	1.07525	-3.18698	0.00143766	0.0260218
ENSMUSG00000064856	None	930.685	1.93824	0.294503	3.18584	0.00144335	0.0261069
ENSMUSG00000105003	Gm40055	25.2263	5.26993	1.34051	3.1853	0.00144602	0.0261373
ENSMUSG00000113185	Gm47127	66.0276	3.40686	0.755867	3.18424	0.00145134	0.0262155
ENSMUSG00000090619	Vmn2r60	36.1338	4.63259	1.14105	3.18354	0.00145486	0.0262611
ENSMUSG00000063171	Rps4l	38.9988	-8.12299	2.23819	-3.18248	0.00146021	0.0263245
ENSMUSG00000031799	Tpm4	14320	1.69049	0.216982	3.18225	0.00146136	0.0263245
ENSMUSG00000021822	Plau	4405.61	1.73485	0.230909	3.18241	0.00146053	0.0263245
ENSMUSG00000032186	Tmod2	330.271	2.22046	0.383933	3.17885	0.00147861	0.0266169
ENSMUSG00000076122	Mir503	79.9387	-3.65961	0.837059	-3.17732	0.00148641	0.0267391
ENSMUSG00000103084	Gm38119	38.9035	-8.11964	2.24119	-3.17672	0.00148951	0.0267768
ENSMUSG00000007594	Hapln4	244.053	2.37554	0.433138	3.17574	0.00149453	0.0268486
ENSMUSG00000019139	Isyna1	1413.59	-1.92195	0.290434	-3.17441	0.00150143	0.0269542
ENSMUSG00000115619	Gm49082	45.0488	3.98706	0.941972	3.17107	0.00151876	0.0272469
ENSMUSG00000029381	Shroom3	513.946	2.07067	0.338406	3.16386	0.00155692	0.0279125
ENSMUSG00000030643	Rab30	2213.61	1.78575	0.248613	3.16055	0.00157474	0.0282129
ENSMUSG00000055653	Gpc3	31.802	4.55847	1.12791	3.15493	0.00160534	0.0287416
ENSMUSG00000046410	Kcnk6	21.8907	6.1375	1.62991	3.15201	0.00162152	0.0290116
ENSMUSG00000027016	Zfp385b	157.414	2.60223	0.508957	3.14807	0.00164352	0.0293854
ENSMUSG00000074676	Foxs1	538.457	5.63943	1.47446	3.14654	0.00165217	0.0295199
ENSMUSG00000033419	Snap91	132.647	2.82445	0.579921	3.14603	0.00165505	0.0295514
ENSMUSG00000103383	Gm37754	37.1264	-8.05144	2.24159	-3.14574	0.00165667	0.0295604
ENSMUSG00000042429	Adora1	55.6214	3.93314	0.933062	3.14357	0.00166903	0.0297134
ENSMUSG00000052974	Cyp2f2	13.3218	7.86412	2.18351	3.14362	0.00166871	0.0297134
ENSMUSG00000108330	Gm44882	36.8842	-8.04115	2.23995	-3.14344	0.00166975	0.0297134
ENSMUSG00000110527	Gm7751	13.3218	7.86412	2.18351	3.14362	0.00166871	0.0297134
ENSMUSG00000100349	Gm28188	28.9424	4.8377	1.22141	3.14203	0.00167779	0.0298363
ENSMUSG00000101242	Gm28319	65.4093	3.37269	0.756886	3.13481	0.00171965	0.0305603
ENSMUSG00000030834	Abcc6	36.8881	-8.04267	2.2475	-3.13356	0.00172698	0.0306699
ENSMUSG00000020620	Abca8b	386.917	-2.47376	0.470397	-3.13301	0.00173026	0.0307075
ENSMUSG00000012889	Podnl1	870.743	1.90646	0.289856	3.12728	0.00176431	0.0312907
ENSMUSG00000098195	Gm7693	59.8404	-4.25805	1.04281	-3.12429	0.00178233	0.0315892
ENSMUSG00000112765	9430078K24Rik	50.8325	-5.03864	1.29291	-3.12368	0.00178606	0.0316339
ENSMUSG00000033182	Kbtbd12	24.465	5.22333	1.35401	3.11913	0.00181384	0.0321046
ENSMUSG00000037735	2810032G03Rik	56.1117	3.56126	0.821994	3.11591	0.00183375	0.0324352
ENSMUSG00000032057	Hoatz	930.231	-1.89854	0.288404	-3.11555	0.00183605	0.0324541
ENSMUSG00000097756	A730056A06Rik	142.946	-2.80919	0.581025	-3.11379	0.00184702	0.0326261
ENSMUSG00000031808	Slc27a1	1369.67	-1.89699	0.288175	-3.11265	0.00185414	0.03273
ENSMUSG00000000266	Mid2	1314.2	1.8373	0.269208	3.11022	0.00186951	0.0329792
ENSMUSG00000018899	Irf1	5182.67	-1.70183	0.225953	-3.10609	0.00189581	0.0334209
ENSMUSG00000078865	Gm14406	61.2622	3.44172	0.786461	3.10469	0.00190477	0.0335565
ENSMUSG00000031015	Swap70	8809.14	1.72887	0.234995	3.10164	0.00192454	0.0338596
ENSMUSG00000114492	Gm9984	775.965	1.91486	0.294953	3.10171	0.00192404	0.0338596
ENSMUSG00000059864	Or2y1g	164.699	2.69691	0.547376	3.10009	0.00193461	0.034014
ENSMUSG00000031654	Cbln1	12.9412	7.8223	2.20172	3.09862	0.00194423	0.0340673
ENSMUSG00000045201	Lrrc3b	12.9412	7.8223	2.20172	3.09862	0.00194423	0.0340673
ENSMUSG00000020334	Slc22a4	66.6511	3.3237	0.749956	3.09845	0.00194537	0.0340673
ENSMUSG00000057262	Rpl15-ps6	43.2853	4.10084	1.00051	3.09927	0.00193999	0.0340673
ENSMUSG00000022844	Pdia5	1131.34	1.8377	0.270309	3.09906	0.00194135	0.0340673
ENSMUSG00000117497	1700116H05Rik	12.9412	7.8223	2.20172	3.09862	0.00194423	0.0340673
ENSMUSG00000033510	Otud7a	66.7797	3.57384	0.830841	3.09788	0.00194912	0.0341103
ENSMUSG00000025766	D3Ertd751e	733.574	-1.96379	0.311158	-3.09743	0.00195208	0.0341169
ENSMUSG00000059602	Syn3	1096.8	1.91413	0.295115	3.09753	0.0019514	0.0341169
ENSMUSG00000030074	Gxylt2	5341.31	-1.70231	0.22678	-3.0969	0.00195555	0.034155
ENSMUSG00000087098	Gm11884	32.8009	4.66211	1.18283	3.09606	0.00196113	0.0342199
ENSMUSG00000056296	Synpr	50.4872	3.69759	0.871331	3.09595	0.00196187	0.0342199
ENSMUSG00000042800	Spata46	38.7133	4.09308	1.00029	3.09219	0.00198687	0.0346331
ENSMUSG00000084399	Gm15666	483.734	2.29827	0.420188	3.08974	0.00200331	0.0348967
ENSMUSG00000029759	Pon3	311.303	2.20037	0.389121	3.08484	0.00203664	0.0354343
ENSMUSG00000110755	BC049987	34.5828	-7.94852	2.2525	-3.08481	0.00203685	0.0354343
ENSMUSG00000047759	Hs3st3a1	82.8058	3.22422	0.721228	3.08394	0.00204277	0.0355139
ENSMUSG00000054931	Zkscan4	33.9003	4.3225	1.07821	3.08151	0.00205955	0.0357819
ENSMUSG00000030309	Caprin2	3559.56	-1.74636	0.242446	-3.07845	0.00208083	0.0361279
ENSMUSG00000022019	Tdrd3	7098.62	-1.68357	0.22207	-3.07815	0.00208288	0.0361398
ENSMUSG00000095186	None	203.464	-2.55101	0.503934	-3.0778	0.00208532	0.0361584
ENSMUSG00000037108	Zcwpw1	587.699	-2.00527	0.326697	-3.07707	0.00209046	0.0362016
ENSMUSG00000001773	Folh1	34.3882	-7.93933	2.25518	-3.07706	0.00209055	0.0362016
ENSMUSG00000059326	Csf2ra	179.324	2.4668	0.477092	3.07446	0.00210886	0.0364946
ENSMUSG00000022701	Ccdc191	1517.63	-1.80214	0.261122	-3.07189	0.00212708	0.0367858
ENSMUSG00000039062	Anpep	57.7889	-4.20889	1.04552	-3.06919	0.00214638	0.0370952
ENSMUSG00000110752	D730003K21Rik	34.9718	-7.96651	2.27143	-3.06701	0.00216212	0.0373429
ENSMUSG00000092603	Gm20386	50.1098	-5.01685	1.31049	-3.06516	0.00217557	0.0375506
ENSMUSG00000025656	Arhgef9	2081.54	-1.76116	0.248406	-3.06419	0.00218264	0.037648
ENSMUSG00000016494	Cd34	1267.16	-1.84376	0.275643	-3.06105	0.00220559	0.0379943
ENSMUSG00000049872	Calhm5	84.3367	3.19221	0.716125	3.06121	0.00220446	0.0379943
ENSMUSG00000026825	Dnm1	4493.94	-1.72296	0.236223	-3.06049	0.00220978	0.0380417
ENSMUSG00000102803	Gm37477	85.9778	-3.43362	0.795836	-3.05795	0.00222858	0.0383402
ENSMUSG00000111699	C230099D08Rik	12.5606	7.77923	2.22089	3.05248	0.00226959	0.038995
ENSMUSG00000040258	Nxph4	12.5606	7.77923	2.22089	3.05248	0.00226959	0.038995
ENSMUSG00000068566	Myadm	6124.23	1.67827	0.22248	3.04866	0.00229867	0.0394689
ENSMUSG00000066684	Pilrb1	37.0433	4.25992	1.07039	3.04554	0.00232267	0.0398551
ENSMUSG00000106206	Gm43094	69.7668	-3.6547	0.873347	-3.03968	0.0023683	0.0406117
ENSMUSG00000024388	Myo7b	32.0396	4.62598	1.19317	3.03894	0.00237411	0.040685
ENSMUSG00000075553	Gm5464	334.284	-2.20363	0.396137	-3.03842	0.00237823	0.0407291
ENSMUSG00000113701	B230303A05Rik	166.487	2.51668	0.499246	3.03794	0.00238205	0.0407417
ENSMUSG00000115337	4930570B17Rik	149.753	-2.70618	0.561593	-3.03811	0.00238069	0.0407417
ENSMUSG00000036944	Tmem71	49.6912	-6.01838	1.65278	-3.03633	0.00239476	0.0409326
ENSMUSG00000025888	Casp1	128.379	-2.84104	0.606853	-3.03376	0.0024153	0.041257
ENSMUSG00000104735	C130075A20Rik	8357.58	1.69614	0.229479	3.03355	0.00241692	0.0412579
ENSMUSG00000045930	Clec14a	49.4998	-5.00243	1.32021	-3.03165	0.00243219	0.0414649
ENSMUSG00000097805	Gm17473	73.8885	-3.54028	0.837896	-3.03174	0.00243145	0.0414649
ENSMUSG00000113695	9330159N22Rik	32.7618	-7.87119	2.26686	-3.03115	0.00243628	0.0415079
ENSMUSG00000042712	Tceal9	2718.8	1.816	0.269779	3.02471	0.00248874	0.0423743
ENSMUSG00000107989	Gm19692	1013.51	-1.90795	0.300329	-3.02317	0.00250139	0.0425624
ENSMUSG00000029674	Limk1	2558.23	-1.77633	0.256931	-3.02156	0.00251479	0.0427353
ENSMUSG00000022023	Wbp4	3035.31	-1.71981	0.238219	-3.02162	0.0025143	0.0427353
ENSMUSG00000102759	Gm10463	704.377	-1.94282	0.312057	-3.02131	0.00251685	0.0427427
ENSMUSG00000026343	Gpr39	32.1821	-7.84372	2.26823	-3.01721	0.00255116	0.043294
ENSMUSG00000116665	E130310I04Rik	46.5334	3.70419	0.896306	3.01704	0.00255259	0.043294
ENSMUSG00000025795	Rassf3	780.718	1.88644	0.293846	3.01667	0.00255572	0.0433192
ENSMUSG00000108033	Gm44284	2667.82	1.71538	0.237309	3.01455	0.00257364	0.0435951
ENSMUSG00000064330	Pde6h	53.7327	3.5029	0.831016	3.01185	0.00259657	0.0439421
ENSMUSG00000093749	4921523L03Rik	31.8961	-7.8316	2.26832	-3.01175	0.00259746	0.0439421
ENSMUSG00000035451	Foxa1	90.4666	-3.23252	0.741361	-3.01138	0.0026006	0.0439671
ENSMUSG00000021596	Mctp1	850.772	-1.91319	0.303334	-3.0105	0.00260815	0.0440665
ENSMUSG00000099693	Gm29284	12.1799	7.73483	2.2411	3.00515	0.00265453	0.0447921
ENSMUSG00000029478	Ncor2	45625.2	-1.79218	0.263626	-3.00496	0.00265618	0.0447921
ENSMUSG00000063216	Or7a35	12.1799	7.73483	2.2411	3.00515	0.00265453	0.0447921
ENSMUSG00000108866	Gm35082	25.1812	4.91336	1.30327	3.00272	0.00267579	0.0450939
ENSMUSG00000101394	Gm28183	29.8989	4.4615	1.15374	3.00024	0.00269765	0.0454044
ENSMUSG00000107290	Gm43282	29.8989	4.4615	1.15374	3.00024	0.00269765	0.0454044
ENSMUSG00000103195	Gm37644	5645.33	1.69249	0.230965	2.99823	0.00271548	0.0456755
ENSMUSG00000080241	Dppa3-ps	31.4156	-7.80932	2.27181	-2.99731	0.00272374	0.0457852
ENSMUSG00000024521	Pmaip1	620.747	1.95071	0.317235	2.99687	0.0027277	0.0458226
ENSMUSG00000059173	Pde1a	5209.11	3.55013	0.85124	2.99578	0.0027374	0.0459563
ENSMUSG00000083708	Gm13123	37.4284	4.07743	1.02834	2.99262	0.00276592	0.0464057
ENSMUSG00000043833	2900005J15Rik	152.895	2.54395	0.51623	2.99082	0.00278229	0.0466372
ENSMUSG00000093721	Gm3896	874.904	-1.89713	0.299972	-2.99071	0.00278325	0.0466372
ENSMUSG00000048029	Eno4	147.976	-2.6874	0.564261	-2.99046	0.0027856	0.0466469
ENSMUSG00000086584	Gm12002	115.654	3.07831	0.695084	2.99001	0.0027897	0.0466859
ENSMUSG00000037813	D630003M21Rik	19.9876	6.0046	1.67465	2.98845	0.00280394	0.0468648
ENSMUSG00000097466	D430036J16Rik	30.1842	4.51356	1.17567	2.98855	0.002803	0.0468648
ENSMUSG00000029328	Hnrnpdl	38375.7	-1.63685	0.213191	-2.98725	0.00281496	0.0470192
ENSMUSG00000108574	Gm44981	846.288	1.8702	0.29167	2.98351	0.00284966	0.0475442
ENSMUSG00000092979	None	124.387	2.88816	0.632874	2.98347	0.00284999	0.0475442
ENSMUSG00000110880	Gm48431	22.9425	5.12536	1.38327	2.98232	0.00286075	0.0476935
ENSMUSG00000101795	Gm5835	480.384	-2.04995	0.352377	-2.97963	0.00288597	0.0480837
ENSMUSG00000114255	Gm10734	114.447	2.73091	0.581195	2.97819	0.00289958	0.0482799
ENSMUSG00000090203	AU015336	565.736	-1.99144	0.33307	-2.97666	0.00291405	0.0484903
ENSMUSG00000116644	4933426B08Rik	72.3535	-3.50867	0.842837	-2.97646	0.00291599	0.048492
ENSMUSG00000082095	Gm11991	30.8855	-7.78369	2.28251	-2.97204	0.00295833	0.0491652
ENSMUSG00000040219	Ttc12	475.647	2.06582	0.358791	2.97058	0.00297235	0.0493672
ENSMUSG00000109083	Gm44992	30.5042	-7.76679	2.27834	-2.97005	0.00297748	0.0494213
ENSMUSG00000057503	Or5b106	127.126	-2.82528	0.61515	-2.96722	0.00300506	0.0498477
